# Supplementary material for: Nitazoxanide, an antiprotozoal drug, inhibits late-stage autophagy and promotes ING1-induced cell cycle arrest in glioblastoma
Source: Cell Death Dis. 2018 Oct 9;9(10):1032. doi: 10.1038/s41419-018-1058-z (PMC6177448; doi:10.1038/s41419-018-1058-z)
Supplement: Supplementary file 1 — Table S1 [file 41419_2018_1058_MOESM1_ESM.txt]

t_id	class_code	chr	strand	start	end	t_name	num_exons	length	gene_id	gene_name	GO	KEGG	KO_ENTRY	EC	Description	cov.LN_D1	FPKM.LN_D1	cov.LN_D2	FPKM.LN_D2	cov.LN_D3	FPKM.LN_D3	cov.LN_C1	FPKM.LN_C1	cov.LN_C2	FPKM.LN_C2	cov.LN_C3	FPKM.LN_C3	fc	log2(fc)	pval	qval	regulation	significant
1	0	chr1	-	17369	17436	ENST00000619216	1	68	MSTRG.2	MIR6859-1	NA	NA	NA	NA	NA	32.56	4.5	14.67	2.69	36.79	5.34	17.14	2.53	26.73	3.63	39.37	6.08	3.34	1.74	0.03	0.53	up	yes
2	0	chr1	+	629640	630683	ENST00000457540	1	1044	MSTRG.33	MTND2P28	NA	NA	NA	NA	NA	406.88	56.19	205.36	37.61	213.23	30.93	2281.53	336.73	2706.81	367.53	1483.57	229.2	0.09	-3.44	0.03	0.53	down	yes
3	j	chr1	-	944202	959413	MSTRG.57.1	19	2930	MSTRG.57	NOC2L	NA	NA	NA	NA	NA	146.42	20.22	141.9	25.99	184.09	26.7	14.27	2.11	37.23	5.06	209.94	32.43	62.95	5.98	0.03	0.53	up	yes
4	0	chr1	-	944204	947060	ENST00000483767	5	1611	MSTRG.57	NOC2L	"GO:0000122(negative regulation of transcription from RNA polymerase II promoter);GO:0002903(negative regulation of B cell apoptotic process);GO:0003682(chromatin binding);GO:0003714(transcription corepressor activity);GO:0005488(binding);GO:0005515(protein binding);GO:0005634(nucleus);GO:0005654(nucleoplasm);GO:0005730(nucleolus);GO:0006351(transcription, DNA-templated);GO:0006915(apoptotic process);GO:0031491(nucleosome binding);GO:0031497(chromatin assembly);GO:0032066(nucleolus to nucleoplasm transport);GO:0034644(cellular response to UV);GO:0035067(negative regulation of histone acetylation);GO:0042393(histone binding);GO:0044822(poly(A) RNA binding);GO:0070491(repressing transcription factor binding);GO:2001243(negative regulation of intrinsic apoptotic signaling pathway)"	NA	NA	NA	nucleolar complex associated 2 homolog (S. cerevisiae) [Source:HGNC Symbol;Acc:HGNC:24517]	2.52	0.35	2.94	0.54	1.83	0.26	6.91	1.02	4.94	0.67	1.18	0.18	0.39	-1.35	0.01	0.53	down	yes
5	0	chr1	+	960587	965715	ENST00000338591	12	2560	MSTRG.58	KLHL17	GO:0005515(protein binding);GO:0005615(extracellular space);GO:0007420(brain development);GO:0014069(postsynaptic density);GO:0015629(actin cytoskeleton);GO:0016567(protein ubiquitination);GO:0030036(actin cytoskeleton organization);GO:0030054(cell junction);GO:0031208(POZ domain binding);GO:0032839(dendrite cytoplasm);GO:0032947(protein complex scaffold);GO:0043025(neuronal cell body);GO:0045211(postsynaptic membrane);GO:0051015(actin filament binding)	NA	NA	NA	kelch-like family member 17 [Source:HGNC Symbol;Acc:HGNC:24023]	12.28	1.7	7.21	1.32	9.93	1.44	6.55	0.97	9.7	1.32	13.67	2.11	2.02	1.01	0.01	0.53	up	yes
6	0	chr1	-	998962	1000172	ENST00000428771	3	1040	MSTRG.61	HES4	"GO:0003677(DNA binding);GO:0005634(nucleus);GO:0006351(transcription, DNA-templated);GO:0006355(regulation of transcription, DNA-templated);GO:0007399(nervous system development);GO:0008134(transcription factor binding);GO:0030154(cell differentiation);GO:0046983(protein dimerization activity)"	NA	NA	NA	hes family bHLH transcription factor 4 [Source:HGNC Symbol;Acc:HGNC:24149]	15.17	2.09	6.79	1.24	9.95	1.44	1.17	0.17	1.78	0.24	1.18	0.18	2.5	1.32	0.05	0.53	up	yes
7	j	chr1	+	1059720	1066734	MSTRG.66.4	4	2660	MSTRG.66	RP11-465B22.3	NA	NA	NA	NA	NA	8.62	1.19	10.3	1.89	12.19	1.77	0.22	0.03	0	0	0.06	0.01	2.21	1.14	0.05	0.53	up	yes
8	o	chr1	-	1061115	1063480	MSTRG.67.1	2	2126	MSTRG.67	RP11-54O7.18	NA	NA	NA	NA	NA	13.07	1.81	4.83	0.89	11.98	1.74	0.78	0.12	1.13	0.15	1.54	0.24	2.98	1.58	0.05	0.53	up	yes
9	0	chr1	-	1318679	1324666	ENST00000429572	4	1104	MSTRG.80	CPSF3L	GO:0005515(protein binding);GO:0005737(cytoplasm);GO:0016180(snRNA processing);GO:0016787(hydrolase activity);GO:0032039(integrator complex);GO:0072562(blood microparticle)	NA	NA	NA	cleavage and polyadenylation specific factor 3-like [Source:HGNC Symbol;Acc:HGNC:26052]	16.16	2.23	11.14	2.04	17.58	2.55	2.94	0.43	10.05	1.36	12.9	1.99	4.24	2.08	0.01	0.53	up	yes
10	0	chr1	-	1353192	1354474	ENST00000473097	4	975	ENSG00000162576	MXRA8	GO:0003674(molecular_function);GO:0005515(protein binding);GO:0009986(cell surface);GO:0016021(integral component of membrane);GO:0060857(establishment of glial blood-brain barrier);GO:0070062(extracellular exosome)	NA	NA	NA	matrix-remodelling associated 8 [Source:HGNC Symbol;Acc:HGNC:7542]	4.01	0.55	2.33	0.43	4.12	0.6	0	0	0	0	5.38	0.83	2.92	1.55	0.05	0.53	up	yes
11	0	chr1	-	1386708	1399311	ENST00000481223	12	2815	MSTRG.82	CCNL2	"GO:0000079(regulation of cyclin-dependent protein serine/threonine kinase activity);GO:0005515(protein binding);GO:0005634(nucleus);GO:0005654(nucleoplasm);GO:0005730(nucleolus);GO:0006351(transcription, DNA-templated);GO:0006355(regulation of transcription, DNA-templated);GO:0016607(nuclear speck);GO:0019901(protein kinase binding);GO:0030054(cell junction);GO:0043231(intracellular membrane-bounded organelle)"	NA	NA	NA	cyclin L2 [Source:HGNC Symbol;Acc:HGNC:20570]	0	0	1.23	0.22	3.68	0.53	14.1	2.08	7.85	1.07	2.69	0.42	0.2	-2.31	0.03	0.53	down	yes
12	0	chr1	-	1401913	1407268	ENST00000487659	3	1693	MSTRG.84	MRPL20	GO:0003735(structural constituent of ribosome);GO:0005515(protein binding);GO:0005622(intracellular);GO:0005739(mitochondrion);GO:0005743(mitochondrial inner membrane);GO:0005761(mitochondrial ribosome);GO:0005840(ribosome);GO:0006412(translation);GO:0006996(organelle organization);GO:0019843(rRNA binding);GO:0032543(mitochondrial translation);GO:0044822(poly(A) RNA binding);GO:0070124(mitochondrial translational initiation);GO:0070125(mitochondrial translational elongation);GO:0070126(mitochondrial translational termination)	NA	NA	NA	mitochondrial ribosomal protein L20 [Source:HGNC Symbol;Acc:HGNC:14478]	5.48	0.76	3.33	0.61	6.39	0.93	19	2.8	13.85	1.88	4.81	0.74	0.25	-2.01	0.04	0.53	down	yes
13	j	chr1	-	1702550	1724393	MSTRG.97.24	17	3219	MSTRG.97	CDK11A	NA	NA	NA	NA	NA	16.83	2.33	14.83	2.72	14.59	2.12	1.35	0.2	1.5	0.2	0.34	0.05	2.3	1.2	0.01	0.53	up	yes
14	0	chr1	-	1702881	1724324	ENST00000460465	20	2333	MSTRG.97	CDK11A	"GO:0001558(regulation of cell growth);GO:0004672(protein kinase activity);GO:0004674(protein serine/threonine kinase activity);GO:0004693(cyclin-dependent protein serine/threonine kinase activity);GO:0005524(ATP binding);GO:0005634(nucleus);GO:0005654(nucleoplasm);GO:0005737(cytoplasm);GO:0006355(regulation of transcription, DNA-templated);GO:0006468(protein phosphorylation);GO:0006915(apoptotic process);GO:0007067(mitotic nuclear division);GO:0016772(transferase activity, transferring phosphorus-containing groups);GO:0050684(regulation of mRNA processing);GO:0051726(regulation of cell cycle)"	NA	NA	NA	cyclin-dependent kinase 11A [Source:HGNC Symbol;Acc:HGNC:1730]	0.51	0.07	1.05	0.19	1.9	0.27	10.75	1.59	8.11	1.1	4.17	0.64	0.3	-1.73	0.01	0.53	down	yes
15	j	chr1	-	1751214	1778430	MSTRG.101.1	11	3055	MSTRG.101	NADK	NA	NA	NA	NA	NA	3.93	0.54	1.55	0.28	3.81	0.55	16.62	2.45	8.86	1.2	2.93	0.45	0.23	-2.13	0.04	0.53	down	yes
16	j	chr1	-	1785286	1890482	MSTRG.102.17	13	3160	MSTRG.102	GNB1	NA	NA	NA	NA	NA	0	0	0	0	0	0	33.67	4.97	10.65	1.45	14.78	2.28	0.12	-3.03	0.04	0.53	down	yes
17	j	chr1	-	1785286	1890482	MSTRG.102.8	13	3068	MSTRG.102	GNB1	NA	NA	NA	NA	NA	0.2	0.03	0.22	0.04	0.21	0.03	29.37	4.34	2.93	0.4	0	0	0.06	-4.16	0.03	0.53	down	yes
18	0	chr1	-	2321253	2391707	ENST00000378531	14	1798	MSTRG.113	MORN1	NA	NA	NA	NA	MORN repeat containing 1 [Source:HGNC Symbol;Acc:HGNC:25852]	7.47	1.03	3.63	0.66	7.59	1.1	1.62	0.24	5.06	0.69	5.95	0.92	2.44	1.29	0.01	0.53	up	yes
19	0	chr1	-	2355175	2391707	ENST00000378529	11	1500	MSTRG.113	MORN1	NA	NA	NA	NA	MORN repeat containing 1 [Source:HGNC Symbol;Acc:HGNC:25852]	0.71	0.1	0	0	0.3	0.04	5.32	0.78	2.71	0.37	1.12	0.17	0.44	-1.19	0.03	0.53	down	yes
20	j	chr1	-	2508543	2526597	MSTRG.110.3	19	2602	MSTRG.110	PANK4	NA	NA	NA	NA	NA	0	0	1.09	0.2	1.07	0.16	18.01	2.66	13.04	1.77	7.55	1.17	0.18	-2.45	0	0.53	down	yes
21	0	chr1	-	2549920	2557011	ENST00000416860	6	3522	MSTRG.111	RP3-395M20.8	NA	NA	NA	NA	NA	5.54	0.76	2.94	0.54	5.92	0.86	0	0	0.09	0.01	0.55	0.09	2.02	1.01	0.02	0.53	up	yes
22	0	chr1	+	3625002	3630127	ENST00000378344	5	2414	MSTRG.125	TPRG1L	GO:0003674(molecular_function);GO:0008021(synaptic vesicle);GO:0008150(biological_process);GO:0030054(cell junction);GO:0042802(identical protein binding);GO:0070062(extracellular exosome)	NA	NA	NA	tumor protein p63 regulated 1-like [Source:HGNC Symbol;Acc:HGNC:27007]	200.97	27.76	141.56	25.93	207.35	30.08	63.35	9.35	76.01	10.32	85.72	13.24	3.91	1.97	0	0.53	up	yes
23	0	chr1	-	3889125	3900293	ENST00000474140	3	3499	MSTRG.138	C1orf174	GO:0005515(protein binding);GO:0005634(nucleus)	NA	NA	NA	chromosome 1 open reading frame 174 [Source:HGNC Symbol;Acc:HGNC:27915]	7.41	1.02	12.55	2.3	9.05	1.31	13.39	1.98	10.23	1.39	3.43	0.53	0.36	-1.47	0.03	0.53	down	yes
24	0	chr1	+	6236240	6238940	ENST00000441724	5	1138	MSTRG.148	LINC00337	NA	NA	NA	NA	NA	0	0	0	0	0	0	5.65	0.83	4.24	0.58	0.61	0.09	0.34	-1.54	0.01	0.53	down	yes
25	0	chr1	-	6264273	6385813	ENST00000377855	9	1614	MSTRG.149	ACOT7	GO:0000062(fatty-acyl-CoA binding);GO:0005515(protein binding);GO:0005654(nucleoplasm);GO:0005737(cytoplasm);GO:0005739(mitochondrion);GO:0005829(cytosol);GO:0009062(fatty acid catabolic process);GO:0015937(coenzyme A biosynthetic process);GO:0016290(palmitoyl-CoA hydrolase activity);GO:0036042(long-chain fatty acyl-CoA binding);GO:0036114(medium-chain fatty-acyl-CoA catabolic process);GO:0036116(long-chain fatty-acyl-CoA catabolic process);GO:0042803(protein homodimerization activity);GO:0043005(neuron projection);GO:0044297(cell body);GO:0047617(acyl-CoA hydrolase activity);GO:0051792(medium-chain fatty acid biosynthetic process);GO:0052689(carboxylic ester hydrolase activity);GO:0070062(extracellular exosome);GO:1900535(palmitic acid biosynthetic process)	01040(Biosynthesis of unsaturated fatty acids)	NA	NA	acyl-CoA thioesterase 7 [Source:HGNC Symbol;Acc:HGNC:24157]	104.74	14.47	77.29	14.16	77.06	11.18	29.16	4.3	57.09	7.75	63.89	9.87	4.52	2.18	0.03	0.53	up	yes
26	0	chr1	-	6264273	6393361	ENST00000377860	10	1472	MSTRG.149	ACOT7	GO:0000062(fatty-acyl-CoA binding);GO:0005515(protein binding);GO:0005654(nucleoplasm);GO:0005737(cytoplasm);GO:0005739(mitochondrion);GO:0005829(cytosol);GO:0009062(fatty acid catabolic process);GO:0015937(coenzyme A biosynthetic process);GO:0016290(palmitoyl-CoA hydrolase activity);GO:0036042(long-chain fatty acyl-CoA binding);GO:0036114(medium-chain fatty-acyl-CoA catabolic process);GO:0036116(long-chain fatty-acyl-CoA catabolic process);GO:0042803(protein homodimerization activity);GO:0043005(neuron projection);GO:0044297(cell body);GO:0047617(acyl-CoA hydrolase activity);GO:0051792(medium-chain fatty acid biosynthetic process);GO:0052689(carboxylic ester hydrolase activity);GO:0070062(extracellular exosome);GO:1900535(palmitic acid biosynthetic process)	01040(Biosynthesis of unsaturated fatty acids)	NA	NA	acyl-CoA thioesterase 7 [Source:HGNC Symbol;Acc:HGNC:24157]	0	0	0	0	0	0	7.91	1.17	7.64	1.04	0	0	0.22	-2.19	0.04	0.53	down	yes
27	0	chr1	+	6613685	6624033	ENST00000377648	4	3681	MSTRG.160	PHF13	GO:0000278(mitotic cell cycle);GO:0003682(chromatin binding);GO:0005515(protein binding);GO:0005634(nucleus);GO:0005654(nucleoplasm);GO:0007059(chromosome segregation);GO:0007076(mitotic chromosome condensation);GO:0008270(zinc ion binding);GO:0016568(chromatin modification);GO:0035064(methylated histone binding);GO:0051301(cell division)	NA	NA	NA	PHD finger protein 13 [Source:HGNC Symbol;Acc:HGNC:22983]	169.57	23.42	95.19	17.44	97.8	14.19	22.74	3.36	70.07	9.51	100.37	15.51	13.37	3.74	0.02	0.53	up	yes
28	0	chr1	+	6625181	6633368	ENST00000307896	5	1046	MSTRG.162	THAP3	GO:0003676(nucleic acid binding);GO:0003677(DNA binding);GO:0005515(protein binding);GO:0046872(metal ion binding)	NA	NA	NA	"THAP domain containing, apoptosis associated protein 3 [Source:HGNC Symbol;Acc:HGNC:20855]"	14.91	2.06	9.4	1.72	12.74	1.85	4.49	0.66	4.88	0.66	10.02	1.55	2.78	1.48	0.02	0.53	up	yes
29	0	chr1	+	7771269	7781432	ENST00000054666	5	2205	MSTRG.164	VAMP3	"GO:0000149(SNARE binding);GO:0001921(positive regulation of receptor recycling);GO:0005484(SNAP receptor activity);GO:0005515(protein binding);GO:0005622(intracellular);GO:0005829(cytosol);GO:0005886(plasma membrane);GO:0006461(protein complex assembly);GO:0006887(exocytosis);GO:0006904(vesicle docking involved in exocytosis);GO:0006906(vesicle fusion);GO:0008021(synaptic vesicle);GO:0009986(cell surface);GO:0016021(integral component of membrane);GO:0016192(vesicle-mediated transport);GO:0016324(apical plasma membrane);GO:0017075(syntaxin-1 binding);GO:0017156(calcium ion-dependent exocytosis);GO:0030054(cell junction);GO:0030136(clathrin-coated vesicle);GO:0030141(secretory granule);GO:0030665(clathrin-coated vesicle membrane);GO:0031201(SNARE complex);GO:0031410(cytoplasmic vesicle);GO:0034446(substrate adhesion-dependent cell spreading);GO:0035493(SNARE complex assembly);GO:0042147(retrograde transport, endosome to Golgi);GO:0043001(Golgi to plasma membrane protein transport);GO:0043005(neuron projection);GO:0043229(intracellular organelle);GO:0043231(intracellular membrane-bounded organelle);GO:0055037(recycling endosome);GO:0061025(membrane fusion);GO:1903531(negative regulation of secretion by cell)"	04130(SNARE interactions in vesicular transport);04145(Phagosome)	NA	NA	vesicle-associated membrane protein 3 [Source:HGNC Symbol;Acc:HGNC:12644]	170.37	23.53	144	26.38	194.9	28.27	281.12	41.49	289.95	39.37	163.87	25.32	0.39	-1.36	0.04	0.53	down	yes
30	0	chr1	+	7803051	7810347	ENST00000463106	3	715	MSTRG.179	PER3	"GO:0000122(negative regulation of transcription from RNA polymerase II promoter);GO:0004871(signal transducer activity);GO:0005515(protein binding);GO:0005634(nucleus);GO:0005737(cytoplasm);GO:0006351(transcription, DNA-templated);GO:0007165(signal transduction);GO:0007623(circadian rhythm);GO:0019900(kinase binding);GO:0031625(ubiquitin protein ligase binding);GO:0032922(circadian regulation of gene expression);GO:0045187(regulation of circadian sleep/wake cycle, sleep)"	04710(Circadian rhythm - mammal)	NA	NA	period circadian clock 3 [Source:HGNC Symbol;Acc:HGNC:8847]	8.83	1.22	6.49	1.19	7	1.01	0.39	0.06	0.45	0.06	0.52	0.08	2.05	1.03	0	0.53	up	yes
31	0	chr1	-	8354093	8423666	ENST00000476556	13	4598	MSTRG.185	RERE	"GO:0000118(histone deacetylase complex);GO:0000122(negative regulation of transcription from RNA polymerase II promoter);GO:0001105(RNA polymerase II transcription coactivator activity);GO:0001106(RNA polymerase II transcription corepressor activity);GO:0003677(DNA binding);GO:0003682(chromatin binding);GO:0003700(sequence-specific DNA binding transcription factor activity);GO:0005515(protein binding);GO:0005634(nucleus);GO:0006338(chromatin remodeling);GO:0006351(transcription, DNA-templated);GO:0006355(regulation of transcription, DNA-templated);GO:0006607(NLS-bearing protein import into nucleus);GO:0007275(multicellular organismal development);GO:0008267(poly-glutamine tract binding);GO:0008270(zinc ion binding);GO:0021549(cerebellum development);GO:0021691(cerebellar Purkinje cell layer maturation);GO:0021930(cerebellar granule cell precursor proliferation);GO:0021942(radial glia guided migration of Purkinje cell);GO:0043565(sequence-specific DNA binding);GO:0045944(positive regulation of transcription from RNA polymerase II promoter);GO:0048755(branching morphogenesis of a nerve);GO:0048813(dendrite morphogenesis)"	NA	NA	NA	arginine-glutamic acid dipeptide (RE) repeats [Source:HGNC Symbol;Acc:HGNC:9965]	0.01	0	1.18	0.22	1.4	0.2	7.02	1.04	3.36	0.46	2.65	0.41	0.4	-1.33	0.02	0.53	down	yes
32	0	chr1	-	8870172	8878688	ENST00000486051	4	536	MSTRG.195	ENO1	"GO:0000015(phosphopyruvate hydratase complex);GO:0000122(negative regulation of transcription from RNA polymerase II promoter);GO:0000287(magnesium ion binding);GO:0003677(DNA binding);GO:0003700(sequence-specific DNA binding transcription factor activity);GO:0003714(transcription corepressor activity);GO:0004634(phosphopyruvate hydratase activity);GO:0005515(protein binding);GO:0005615(extracellular space);GO:0005634(nucleus);GO:0005737(cytoplasm);GO:0005829(cytosol);GO:0005886(plasma membrane);GO:0005975(carbohydrate metabolic process);GO:0006006(glucose metabolic process);GO:0006094(gluconeogenesis);GO:0006096(glycolytic process);GO:0006351(transcription, DNA-templated);GO:0009615(response to virus);GO:0016020(membrane);GO:0030308(negative regulation of cell growth);GO:0031430(M band);GO:0044281(small molecule metabolic process);GO:0044822(poly(A) RNA binding);GO:0045892(negative regulation of transcription, DNA-templated);GO:0051020(GTPase binding);GO:0061621(canonical glycolysis);GO:0070062(extracellular exosome)"	00010(Glycolysis / Gluconeogenesis);01100(Metabolic pathways);03018(RNA degradation)	NA	NA	"enolase 1, (alpha) [Source:HGNC Symbol;Acc:HGNC:3350]"	9.22	1.27	4.68	0.86	8.04	1.17	0	0	0	0	1.8	0.28	2.96	1.57	0.01	0.53	up	yes
33	j	chr1	-	9848276	9894301	MSTRG.218.17	5	2961	MSTRG.218	CTNNBIP1	NA	NA	NA	NA	NA	0	0	0	0	0	0	46.16	6.81	65.4	8.88	25.93	4.01	0.08	-3.71	0.01	0.53	down	yes
34	0	chr1	-	9850450	9893237	ENST00000377258	5	852	MSTRG.218	CTNNBIP1	GO:0000122(negative regulation of transcription from RNA polymerase II promoter);GO:0001658(branching involved in ureteric bud morphogenesis);GO:0002528(regulation of vascular permeability involved in acute inflammatory response);GO:0005515(protein binding);GO:0005634(nucleus);GO:0005654(nucleoplasm);GO:0005737(cytoplasm);GO:0005829(cytosol);GO:0008013(beta-catenin binding);GO:0009952(anterior/posterior pattern specification);GO:0016055(Wnt signaling pathway);GO:0030178(negative regulation of Wnt signaling pathway);GO:0030877(beta-catenin destruction complex);GO:0031333(negative regulation of protein complex assembly);GO:0032091(negative regulation of protein binding);GO:0043392(negative regulation of DNA binding);GO:0043433(negative regulation of sequence-specific DNA binding transcription factor activity);GO:0045657(positive regulation of monocyte differentiation);GO:0045669(positive regulation of osteoblast differentiation);GO:0048662(negative regulation of smooth muscle cell proliferation);GO:0060633(negative regulation of transcription initiation from RNA polymerase II promoter);GO:0070016(armadillo repeat domain binding);GO:0072201(negative regulation of mesenchymal cell proliferation)	04310(Wnt signaling pathway)	NA	NA	"catenin, beta interacting protein 1 [Source:HGNC Symbol;Acc:HGNC:16913]"	0.64	0.09	0	0	0	0	24.85	3.67	11.56	1.57	6.1	0.94	0.12	-3.12	0.01	0.53	down	yes
35	0	chr1	+	10430102	10452003	ENST00000602787	6	1496	MSTRG.231	APITD1-CORT	GO:0005179(hormone activity);GO:0005576(extracellular region);GO:0046982(protein heterodimerization activity)	NA	NA	NA	APITD1-CORT readthrough [Source:HGNC Symbol;Acc:HGNC:38843]	1.07	0.15	1.09	0.2	1.27	0.18	7.33	1.08	8.47	1.15	2.89	0.45	0.38	-1.39	0.03	0.53	down	yes
36	0	chr1	+	10430443	10442809	ENST00000309048	5	896	MSTRG.231	APITD1	GO:0000278(mitotic cell cycle);GO:0000712(resolution of meiotic recombination intermediates);GO:0000777(condensed chromosome kinetochore);GO:0003677(DNA binding);GO:0003682(chromatin binding);GO:0003690(double-stranded DNA binding);GO:0005515(protein binding);GO:0005654(nucleoplasm);GO:0005829(cytosol);GO:0006281(DNA repair);GO:0006334(nucleosome assembly);GO:0006974(cellular response to DNA damage stimulus);GO:0007067(mitotic nuclear division);GO:0007264(small GTPase mediated signal transduction);GO:0031297(replication fork processing);GO:0031398(positive regulation of protein ubiquitination);GO:0034080(CENP-A containing nucleosome assembly);GO:0043240(Fanconi anaemia nuclear complex);GO:0046982(protein heterodimerization activity);GO:0051301(cell division);GO:0071821(FANCM-MHF complex)	NA	NA	NA	"apoptosis-inducing, TAF9-like domain 1 [Source:HGNC Symbol;Acc:HGNC:23163]"	7.04	0.97	7.52	1.38	5.57	0.81	70.69	10.43	58.95	8	13.13	2.03	0.05	-4.45	0.01	0.53	down	yes
37	j	chr1	-	10454380	10472531	MSTRG.232.1	7	1441	MSTRG.232	DFFA	NA	NA	NA	NA	NA	14.76	2.04	13.66	2.5	12.46	1.81	0	0	0.02	0	0	0	2.83	1.5	0.01	0.53	up	yes
38	0	chr1	+	11012654	11020589	ENST00000476201	6	929	MSTRG.248	TARDBP	GO:0000166(nucleotide binding);GO:0001205(RNA polymerase II distal enhancer sequence-specific DNA binding transcription factor activity involved in positive regulation of transcription);GO:0001933(negative regulation of protein phosphorylation);GO:0003676(nucleic acid binding);GO:0003690(double-stranded DNA binding);GO:0003700(sequence-specific DNA binding transcription factor activity);GO:0003723(RNA binding);GO:0003730(mRNA 3'-UTR binding);GO:0005515(protein binding);GO:0005634(nucleus);GO:0005654(nucleoplasm);GO:0005726(perichromatin fibrils);GO:0005737(cytoplasm);GO:0006366(transcription from RNA polymerase II promoter);GO:0006397(mRNA processing);GO:0008380(RNA splicing);GO:0010629(negative regulation of gene expression);GO:0016607(nuclear speck);GO:0030264(nuclear fragmentation involved in apoptotic nuclear change);GO:0032024(positive regulation of insulin secretion);GO:0034976(response to endoplasmic reticulum stress);GO:0035061(interchromatin granule);GO:0042802(identical protein binding);GO:0043922(negative regulation by host of viral transcription);GO:0044822(poly(A) RNA binding);GO:0045944(positive regulation of transcription from RNA polymerase II promoter);GO:0051726(regulation of cell cycle);GO:0070935(3'-UTR-mediated mRNA stabilization);GO:0071765(nuclear inner membrane organization)	NA	NA	NA	TAR DNA binding protein [Source:HGNC Symbol;Acc:HGNC:11571]	0	0	0.15	0.03	0	0	7.07	1.04	10.35	1.4	3.66	0.57	0.36	-1.49	0.04	0.53	down	yes
39	0	chr1	+	11806211	11843144	ENST00000346436	23	5583	MSTRG.270	CLCN6	GO:0005216(ion channel activity);GO:0005247(voltage-gated chloride channel activity);GO:0005524(ATP binding);GO:0005765(lysosomal membrane);GO:0006821(chloride transport);GO:0006884(cell volume homeostasis);GO:0007165(signal transduction);GO:0009612(response to mechanical stimulus);GO:0010008(endosome membrane);GO:0015297(antiporter activity);GO:0016020(membrane);GO:0016021(integral component of membrane);GO:0034220(ion transmembrane transport);GO:0055085(transmembrane transport);GO:1903959(regulation of anion transmembrane transport)	NA	NA	NA	"chloride channel, voltage-sensitive 6 [Source:HGNC Symbol;Acc:HGNC:2024]"	46.13	6.37	43.77	8.02	44.62	6.47	6.92	1.02	10.35	1.41	14.5	2.24	5.3	2.41	0.02	0.53	up	yes
40	0	chr1	+	12019466	12032045	ENST00000235332	10	1573	MSTRG.273	MIIP	GO:0005515(protein binding)	NA	NA	NA	migration and invasion inhibitory protein [Source:HGNC Symbol;Acc:HGNC:25715]	36.71	5.07	23.87	4.37	31.73	4.6	19.79	2.92	30.65	4.16	33.43	5.16	2.2	1.13	0	0.53	up	yes
41	0	chr1	-	12568392	12616795	ENST00000464917	4	539	MSTRG.278	DHRS3	"GO:0000166(nucleotide binding);GO:0001523(retinoid metabolic process);GO:0003151(outflow tract morphogenesis);GO:0004745(retinol dehydrogenase activity);GO:0005789(endoplasmic reticulum membrane);GO:0007601(visual perception);GO:0007603(phototransduction, visible light);GO:0008152(metabolic process);GO:0009055(electron carrier activity);GO:0016021(integral component of membrane);GO:0016491(oxidoreductase activity);GO:0030278(regulation of ossification);GO:0042572(retinol metabolic process);GO:0042622(photoreceptor outer segment membrane);GO:0048387(negative regulation of retinoic acid receptor signaling pathway);GO:0052650(NADP-retinol dehydrogenase activity);GO:0055114(oxidation-reduction process);GO:0060021(palate development);GO:0060349(bone morphogenesis);GO:0060411(cardiac septum morphogenesis)"	00830(Retinol metabolism);01100(Metabolic pathways)	NA	NA	dehydrogenase/reductase (SDR family) member 3 [Source:HGNC Symbol;Acc:HGNC:17693]	1.59	0.22	2.36	0.43	3.29	0.48	12.3	1.82	14.61	1.98	4.55	0.7	0.27	-1.87	0.04	0.53	down	yes
42	o	chr1	-	12617860	12619984	MSTRG.278.9	2	1723	MSTRG.278	RP11-474O21.5	NA	NA	NA	NA	NA	0	0	0	0	0	0	9.7	1.43	4.22	0.57	3.48	0.54	0.3	-1.74	0.02	0.53	down	yes
43	j	chr1	+	15409892	15430337	MSTRG.285.1	3	2281	MSTRG.285	EFHD2	NA	NA	NA	NA	NA	25.45	3.51	10.83	1.98	14.25	2.07	0	0	0.71	0.1	0	0	3.97	1.99	0.04	0.53	up	yes
44	j	chr1	+	15684477	15734769	MSTRG.301.5	20	3872	MSTRG.301	PLEKHM2	NA	NA	NA	NA	NA	9.37	1.29	5.67	1.04	11.88	1.72	0	0	0	0	2.37	0.37	3.49	1.8	0.02	0.53	up	yes
45	j	chr1	-	16124337	16156064	MSTRG.314.1	16	3873	MSTRG.314	EPHA2	NA	NA	NA	NA	NA	73.52	10.15	41.74	7.64	47.4	6.88	7.11	1.05	12.64	1.72	13.61	2.1	6.69	2.74	0.01	0.53	up	yes
46	j	chr1	-	16562459	16604882	MSTRG.337.5	23	4821	MSTRG.337	NBPF1	NA	NA	NA	NA	NA	0	0	3.33	0.61	3.24	0.47	15.33	2.26	1.28	0.17	0	0	0.14	-2.81	0.03	0.53	down	yes
47	j	chr1	-	16562471	16605041	MSTRG.337.6	18	4155	MSTRG.337	NBPF1	NA	NA	NA	NA	NA	0.13	0.02	2.07	0.38	1.3	0.19	8.04	1.19	2.61	0.35	0.14	0.02	0.26	-1.96	0	0.53	down	yes
48	j	chr1	-	16974505	16981636	MSTRG.357.4	9	1131	MSTRG.357	MFAP2	NA	NA	NA	NA	NA	27.85	3.85	24.61	4.51	27.35	3.97	2.45	0.36	5.32	0.72	5.52	0.85	4.42	2.14	0.01	0.53	up	yes
49	0	chr1	-	17406760	17439724	ENST00000375436	13	4087	MSTRG.361	RCC2	"GO:0000278(mitotic cell cycle);GO:0005515(protein binding);GO:0005634(nucleus);GO:0005730(nucleolus);GO:0005829(cytosol);GO:0005874(microtubule);GO:0005886(plasma membrane);GO:0007032(endosome organization);GO:0007067(mitotic nuclear division);GO:0007229(integrin-mediated signaling pathway);GO:0007264(small GTPase mediated signal transduction);GO:0008017(microtubule binding);GO:0010762(regulation of fibroblast migration);GO:0010971(positive regulation of G2/M transition of mitotic cell cycle);GO:0016020(membrane);GO:0019901(protein kinase binding);GO:0019904(protein domain specific binding);GO:0030334(regulation of cell migration);GO:0030496(midbody);GO:0031267(small GTPase binding);GO:0031901(early endosome membrane);GO:0034260(negative regulation of GTPase activity);GO:0034506(chromosome, centromeric core domain);GO:0044822(poly(A) RNA binding);GO:0045184(establishment of protein localization);GO:0048041(focal adhesion assembly);GO:0048365(Rac GTPase binding);GO:0051301(cell division);GO:0051895(negative regulation of focal adhesion assembly);GO:0051987(positive regulation of attachment of spindle microtubules to kinetochore);GO:0072356(chromosome passenger complex localization to kinetochore);GO:0090630(activation of GTPase activity);GO:1900025(negative regulation of substrate adhesion-dependent cell spreading);GO:1900027(regulation of ruffle assembly);GO:1990023(mitotic spindle midzone)"	NA	NA	NA	regulator of chromosome condensation 2 [Source:HGNC Symbol;Acc:HGNC:30297]	156.58	21.63	129.47	23.72	193.05	28	454.17	67.03	595.5	80.86	440.66	68.08	0.35	-1.5	0.04	0.53	down	yes
50	j	chr1	-	17406775	17439323	MSTRG.361.3	13	4041	MSTRG.361	RCC2	NA	NA	NA	NA	NA	0.51	0.07	0	0	0	0	67.14	9.91	3.5	0.47	1.22	0.19	0.02	-5.63	0.04	0.53	down	yes
51	j	chr1	-	17406775	17439757	MSTRG.361.4	13	4565	MSTRG.361	RCC2	NA	NA	NA	NA	NA	0.03	0	0.14	0.03	0.26	0.04	22.33	3.3	3.25	0.44	3.17	0.49	0.12	-3.1	0.05	0.53	down	yes
52	0	chr1	+	17580553	17697649	ENST00000375415	27	4035	ENSG00000074964	ARHGEF10L	GO:0005089(Rho guanyl-nucleotide exchange factor activity);GO:0005096(GTPase activator activity);GO:0005515(protein binding);GO:0005737(cytoplasm);GO:0005829(cytosol);GO:0032933(SREBP signaling pathway);GO:0035023(regulation of Rho protein signal transduction);GO:0043547(positive regulation of GTPase activity);GO:0051496(positive regulation of stress fiber assembly)	NA	NA	NA	Rho guanine nucleotide exchange factor (GEF) 10-like [Source:HGNC Symbol;Acc:HGNC:25540]	3.3	0.46	0	0	4.5	0.65	0	0	3.17	0.43	6.69	1.03	3.04	1.6	0.03	0.53	up	yes
53	0	chr1	-	19218148	19251522	ENST00000375208	22	4084	MSTRG.368	EMC1	GO:0005783(endoplasmic reticulum);GO:0016021(integral component of membrane);GO:0072546(ER membrane protein complex)	NA	NA	NA	ER membrane protein complex subunit 1 [Source:HGNC Symbol;Acc:HGNC:28957]	1.54	0.21	4.64	0.85	2.57	0.37	22.65	3.34	2.86	0.39	1.86	0.29	0.12	-3.11	0.03	0.53	down	yes
54	0	chr1	+	19324754	19328081	ENST00000432465	5	844	MSTRG.373	PQLC2	GO:0005765(lysosomal membrane);GO:0015174(basic amino acid transmembrane transporter activity);GO:0015181(arginine transmembrane transporter activity);GO:0015189(L-lysine transmembrane transporter activity);GO:0015802(basic amino acid transport);GO:0015809(arginine transport);GO:0015819(lysine transport);GO:0031301(integral component of organelle membrane);GO:0043231(intracellular membrane-bounded organelle);GO:0080144(amino acid homeostasis);GO:1903401(L-lysine transmembrane transport);GO:1903826(arginine transmembrane transport)	NA	NA	NA	PQ loop repeat containing 2 [Source:HGNC Symbol;Acc:HGNC:26001]	1.17	0.16	0.9	0.17	0	0	14.11	2.08	14.05	1.91	5.8	0.9	0.22	-2.18	0.01	0.53	down	yes
55	0	chr1	-	19338823	19485485	ENST00000375142	10	1686	MSTRG.374	CAPZB	GO:0000902(cell morphogenesis);GO:0001669(acrosomal vesicle);GO:0003779(actin binding);GO:0005515(protein binding);GO:0005737(cytoplasm);GO:0005829(cytosol);GO:0005856(cytoskeleton);GO:0005884(actin filament);GO:0005903(brush border);GO:0006928(movement of cell or subcellular component);GO:0007010(cytoskeleton organization);GO:0007596(blood coagulation);GO:0008290(F-actin capping protein complex);GO:0010591(regulation of lamellipodium assembly);GO:0014704(intercalated disc);GO:0015629(actin cytoskeleton);GO:0016020(membrane);GO:0022604(regulation of cell morphogenesis);GO:0030017(sarcomere);GO:0030018(Z disc);GO:0030027(lamellipodium);GO:0030030(cell projection organization);GO:0030032(lamellipodium assembly);GO:0030036(actin cytoskeleton organization);GO:0030863(cortical cytoskeleton);GO:0031115(negative regulation of microtubule polymerization);GO:0031175(neuron projection development);GO:0048487(beta-tubulin binding);GO:0048747(muscle fiber development);GO:0051015(actin filament binding);GO:0051016(barbed-end actin filament capping);GO:0051490(negative regulation of filopodium assembly);GO:0070062(extracellular exosome);GO:0071203(WASH complex);GO:0090036(regulation of protein kinase C signaling)	NA	NA	NA	"capping protein (actin filament) muscle Z-line, beta [Source:HGNC Symbol;Acc:HGNC:1491]"	16.56	2.29	12.82	2.35	20.07	2.91	38.99	5.75	34.85	4.73	32.74	5.06	0.5	-1	0.05	0.53	down	yes
56	0	chr1	+	19596977	19629821	ENST00000617872	3	3678	MSTRG.376	MINOS1	GO:0003674(molecular_function);GO:0005739(mitochondrion);GO:0005743(mitochondrial inner membrane);GO:0008150(biological_process);GO:0016021(integral component of membrane)	NA	NA	NA	mitochondrial inner membrane organizing system 1 [Source:HGNC Symbol;Acc:HGNC:32068]	1.29	0.18	3.1	0.57	1.65	0.24	9.62	1.42	9.71	1.32	3.32	0.51	0.3	-1.75	0.01	0.53	down	yes
57	0	chr1	+	19597039	19626629	ENST00000481464	5	657	MSTRG.376	MINOS1	GO:0003674(molecular_function);GO:0005739(mitochondrion);GO:0005743(mitochondrial inner membrane);GO:0008150(biological_process);GO:0016021(integral component of membrane)	NA	NA	NA	mitochondrial inner membrane organizing system 1 [Source:HGNC Symbol;Acc:HGNC:32068]	49.69	6.86	56.28	10.31	82.51	11.97	3.25	0.48	3.89	0.53	1.34	0.21	5.08	2.35	0.04	0.53	up	yes
58	j	chr1	-	19682214	19799927	MSTRG.378.2	17	3159	MSTRG.378	TMCO4	NA	NA	NA	NA	NA	11.91	1.64	8	1.47	14.21	2.06	1.66	0.25	4.71	0.64	6.97	1.08	3.53	1.82	0.01	0.53	up	yes
59	j	chr1	-	20754033	20787304	MSTRG.388.14	9	4872	MSTRG.388	HP1BP3	NA	NA	NA	NA	NA	2.79	0.38	1.61	0.29	2.08	0.3	11.81	1.74	6.77	0.92	1.38	0.21	0.25	-2.01	0.02	0.53	down	yes
60	0	chr1	-	20757166	20787272	ENST00000438032	9	1159	MSTRG.388	HP1BP3	"GO:0000786(nucleosome);GO:0003677(DNA binding);GO:0005515(protein binding);GO:0005634(nucleus);GO:0005694(chromosome);GO:0006334(nucleosome assembly);GO:0006355(regulation of transcription, DNA-templated);GO:0031491(nucleosome binding);GO:0042127(regulation of cell proliferation);GO:0070828(heterochromatin organization);GO:0071456(cellular response to hypoxia);GO:0097298(regulation of nucleus size)"	NA	NA	NA	"heterochromatin protein 1, binding protein 3 [Source:HGNC Symbol;Acc:HGNC:24973]"	0.89	0.12	0.72	0.13	0.91	0.13	19.95	2.94	11.52	1.56	1.35	0.21	0.1	-3.3	0.01	0.53	down	yes
61	j	chr1	+	21440119	21484695	MSTRG.399.1	18	4080	MSTRG.399	NBPF3	NA	NA	NA	NA	NA	5.73	0.79	5.07	0.93	9.29	1.35	0	0	4.59	0.62	5.77	0.89	3.25	1.7	0.04	0.53	up	yes
62	0	chr1	+	21440137	21485005	ENST00000318220	18	4401	MSTRG.399	NBPF3	GO:0005737(cytoplasm);GO:1903955(positive regulation of protein targeting to mitochondrion)	NA	NA	NA	"neuroblastoma breakpoint family, member 3 [Source:HGNC Symbol;Acc:HGNC:25076]"	21.29	2.94	10.35	1.9	20.48	2.97	5.27	0.78	5.67	0.77	7.89	1.22	2.97	1.57	0.03	0.53	up	yes
63	0	chr1	-	21597008	21651836	ENST00000495204	25	2489	MSTRG.401	RAP1GAP	GO:0000139(Golgi membrane);GO:0003924(GTPase activity);GO:0005096(GTPase activator activity);GO:0005515(protein binding);GO:0005829(cytosol);GO:0007165(signal transduction);GO:0008152(metabolic process);GO:0016020(membrane);GO:0017016(Ras GTPase binding);GO:0030695(GTPase regulator activity);GO:0042803(protein homodimerization activity);GO:0043087(regulation of GTPase activity);GO:0043547(positive regulation of GTPase activity);GO:0050790(regulation of catalytic activity);GO:0051056(regulation of small GTPase mediated signal transduction);GO:1903697(negative regulation of microvillus assembly)	NA	NA	NA	RAP1 GTPase activating protein [Source:HGNC Symbol;Acc:HGNC:9858]	54.27	7.49	60.84	11.14	57.35	8.32	3.62	0.53	9.67	1.31	37.49	5.79	20.49	4.36	0.04	0.53	up	yes
64	0	chr1	-	21679367	21782991	ENST00000529637	27	3228	MSTRG.402	USP48	GO:0004197(cysteine-type endopeptidase activity);GO:0004843(ubiquitin-specific protease activity);GO:0005515(protein binding);GO:0005654(nucleoplasm);GO:0005737(cytoplasm);GO:0005739(mitochondrion);GO:0006511(ubiquitin-dependent protein catabolic process);GO:0016579(protein deubiquitination);GO:0036459(ubiquitinyl hydrolase activity);GO:0043161(proteasome-mediated ubiquitin-dependent protein catabolic process);GO:0061136(regulation of proteasomal protein catabolic process)	NA	NA	NA	ubiquitin specific peptidase 48 [Source:HGNC Symbol;Acc:HGNC:18533]	1.12	0.16	2.43	0.45	1.49	0.22	5.4	0.8	5.23	0.71	0	0	0.36	-1.49	0.03	0.53	down	yes
65	0	chr1	+	22865159	22882840	ENST00000490436	2	536	MSTRG.415	EPHB2	"GO:0000902(cell morphogenesis);GO:0001525(angiogenesis);GO:0001655(urogenital system development);GO:0004672(protein kinase activity);GO:0004713(protein tyrosine kinase activity);GO:0004872(receptor activity);GO:0005003(ephrin receptor activity);GO:0005005(transmembrane-ephrin receptor activity);GO:0005102(receptor binding);GO:0005515(protein binding);GO:0005524(ATP binding);GO:0005576(extracellular region);GO:0005829(cytosol);GO:0005886(plasma membrane);GO:0005887(integral component of plasma membrane);GO:0006468(protein phosphorylation);GO:0007169(transmembrane receptor protein tyrosine kinase signaling pathway);GO:0007399(nervous system development);GO:0007411(axon guidance);GO:0007413(axonal fasciculation);GO:0007612(learning);GO:0008046(axon guidance receptor activity);GO:0009887(organ morphogenesis);GO:0016021(integral component of membrane);GO:0016310(phosphorylation);GO:0016772(transferase activity, transferring phosphorus-containing groups);GO:0018108(peptidyl-tyrosine phosphorylation);GO:0021631(optic nerve morphogenesis);GO:0021952(central nervous system projection neuron axonogenesis);GO:0022038(corpus callosum development);GO:0030424(axon);GO:0030425(dendrite);GO:0031290(retinal ganglion cell axon guidance);GO:0042472(inner ear morphogenesis);GO:0043025(neuronal cell body);GO:0048013(ephrin receptor signaling pathway);GO:0048168(regulation of neuronal synaptic plasticity);GO:0048170(positive regulation of long-term neuronal synaptic plasticity);GO:0048593(camera-type eye morphogenesis);GO:0050770(regulation of axonogenesis);GO:0050771(negative regulation of axonogenesis);GO:0050878(regulation of body fluid levels);GO:0051965(positive regulation of synapse assembly);GO:0060021(palate development);GO:0060996(dendritic spine development);GO:0060997(dendritic spine morphogenesis);GO:0071679(commissural neuron axon guidance)"	04360(Axon guidance)	NA	NA	EPH receptor B2 [Source:HGNC Symbol;Acc:HGNC:3393]	0	0	1.25	0.23	0.56	0.08	5.87	0.87	2.58	0.35	0.32	0.05	0.33	-1.58	0	0.47	down	yes
66	j	chr1	-	23303145	23344349	MSTRG.427.1	11	6888	MSTRG.427	HNRNPR	NA	NA	NA	NA	NA	19.72	2.72	8.89	1.63	20.21	2.93	6.41	0.95	11.88	1.61	20.41	3.15	4.11	2.04	0.01	0.53	up	yes
67	0	chr1	-	23309788	23344262	ENST00000302271	11	2629	MSTRG.427	HNRNPR	"GO:0000166(nucleotide binding);GO:0000398(mRNA splicing, via spliceosome);GO:0003676(nucleic acid binding);GO:0003723(RNA binding);GO:0005515(protein binding);GO:0005634(nucleus);GO:0005654(nucleoplasm);GO:0005681(spliceosomal complex);GO:0005737(cytoplasm);GO:0006397(mRNA processing);GO:0008380(RNA splicing);GO:0010467(gene expression);GO:0019013(viral nucleocapsid);GO:0030529(ribonucleoprotein complex);GO:0044822(poly(A) RNA binding);GO:0071013(catalytic step 2 spliceosome)"	NA	NA	NA	heterogeneous nuclear ribonucleoprotein R [Source:HGNC Symbol;Acc:HGNC:5047]	64.42	8.9	62.94	11.53	40.31	5.85	143.16	21.13	51.73	7.02	12.99	2.01	0.07	-3.89	0.01	0.53	down	yes
68	0	chr1	-	23359448	23369442	ENST00000314011	4	4071	MSTRG.428	ZNF436	"GO:0003676(nucleic acid binding);GO:0003677(DNA binding);GO:0003700(sequence-specific DNA binding transcription factor activity);GO:0005515(protein binding);GO:0005622(intracellular);GO:0005654(nucleoplasm);GO:0005737(cytoplasm);GO:0006351(transcription, DNA-templated);GO:0006355(regulation of transcription, DNA-templated);GO:0046872(metal ion binding)"	NA	NA	NA	zinc finger protein 436 [Source:HGNC Symbol;Acc:HGNC:20814]	0.04	0	0	0	0.08	0.01	15.26	2.25	3.28	0.45	0.89	0.14	0.14	-2.82	0.02	0.53	down	yes
69	0	chr1	-	23359975	23368386	ENST00000374608	3	3788	MSTRG.428	ZNF436	"GO:0003676(nucleic acid binding);GO:0003677(DNA binding);GO:0003700(sequence-specific DNA binding transcription factor activity);GO:0005515(protein binding);GO:0005622(intracellular);GO:0005654(nucleoplasm);GO:0005737(cytoplasm);GO:0006351(transcription, DNA-templated);GO:0006355(regulation of transcription, DNA-templated);GO:0046872(metal ion binding)"	NA	NA	NA	zinc finger protein 436 [Source:HGNC Symbol;Acc:HGNC:20814]	0.73	0.1	0.7	0.13	3.12	0.45	13.05	1.93	3.05	0.41	0.56	0.09	0.2	-2.3	0.05	0.53	down	yes
70	0	chr1	-	23506430	23531220	ENST00000361729	7	5191	MSTRG.431	E2F2	"GO:0000278(mitotic cell cycle);GO:0001047(core promoter binding);GO:0003677(DNA binding);GO:0003700(sequence-specific DNA binding transcription factor activity);GO:0005515(protein binding);GO:0005634(nucleus);GO:0005654(nucleoplasm);GO:0005667(transcription factor complex);GO:0006355(regulation of transcription, DNA-templated);GO:0006367(transcription initiation from RNA polymerase II promoter);GO:0008134(transcription factor binding);GO:0051726(regulation of cell cycle);GO:0072332(intrinsic apoptotic signaling pathway by p53 class mediator);GO:1990086(lens fiber cell apoptotic process)"	04110(Cell cycle);05200(Pathways in cancer);05212(Pancreatic cancer);05214(Glioma);05215(Prostate cancer);05218(Melanoma);05219(Bladder cancer);05220(Chronic myeloid leukemia);05222(Small cell lung cancer);05223(Non-small cell lung cancer)	NA	NA	E2F transcription factor 2 [Source:HGNC Symbol;Acc:HGNC:3114]	0.35	0.05	0.31	0.06	0.39	0.06	30.79	4.54	30.86	4.19	19.28	2.98	0.14	-2.84	0	0.53	down	yes
71	0	chr1	+	23692609	23695395	ENST00000443624	3	994	MSTRG.433	RPL11	"GO:0000184(nuclear-transcribed mRNA catabolic process, nonsense-mediated decay);GO:0003723(RNA binding);GO:0003735(structural constituent of ribosome);GO:0005515(protein binding);GO:0005622(intracellular);GO:0005730(nucleolus);GO:0005737(cytoplasm);GO:0005829(cytosol);GO:0005840(ribosome);GO:0006364(rRNA processing);GO:0006412(translation);GO:0006413(translational initiation);GO:0006414(translational elongation);GO:0006415(translational termination);GO:0006605(protein targeting);GO:0006614(SRP-dependent cotranslational protein targeting to membrane);GO:0010467(gene expression);GO:0016020(membrane);GO:0016032(viral process);GO:0019058(viral life cycle);GO:0019083(viral transcription);GO:0019843(rRNA binding);GO:0022625(cytosolic large ribosomal subunit);GO:0034504(protein localization to nucleus);GO:0042273(ribosomal large subunit biogenesis);GO:0044267(cellular protein metabolic process);GO:0044822(poly(A) RNA binding);GO:0070062(extracellular exosome)"	03010(Ribosome)	NA	NA	ribosomal protein L11 [Source:HGNC Symbol;Acc:HGNC:10301]	66.65	9.21	37.81	6.93	57.69	8.37	36.41	5.37	37.44	5.08	49.05	7.58	2.21	1.14	0.04	0.53	up	yes
72	0	chr1	+	23743472	23759893	ENST00000609199	11	2671	MSTRG.434	TCEB3	"GO:0003677(DNA binding);GO:0003746(translation elongation factor activity);GO:0004842(ubiquitin-protein transferase activity);GO:0005515(protein binding);GO:0005615(extracellular space);GO:0005634(nucleus);GO:0005654(nucleoplasm);GO:0005737(cytoplasm);GO:0006351(transcription, DNA-templated);GO:0006355(regulation of transcription, DNA-templated);GO:0006357(regulation of transcription from RNA polymerase II promoter);GO:0006366(transcription from RNA polymerase II promoter);GO:0006368(transcription elongation from RNA polymerase II promoter);GO:0006414(translational elongation);GO:0010467(gene expression);GO:0016021(integral component of membrane);GO:0016032(viral process);GO:0042787(protein ubiquitination involved in ubiquitin-dependent protein catabolic process);GO:0050434(positive regulation of viral transcription);GO:0070449(elongin complex)"	NA	NA	NA	"transcription elongation factor B (SIII), polypeptide 3 (110kDa, elongin A) [Source:HGNC Symbol;Acc:HGNC:11620]"	87.33	12.06	73.73	13.51	85.73	12.44	232.8	34.36	109.33	14.84	65.74	10.16	0.15	-2.73	0.01	0.53	down	yes
73	0	chr1	-	23845077	23868294	ENST00000374479	8	2047	MSTRG.440	FUCA1	GO:0004560(alpha-L-fucosidase activity);GO:0005737(cytoplasm);GO:0005764(lysosome);GO:0005975(carbohydrate metabolic process);GO:0006004(fucose metabolic process);GO:0006027(glycosaminoglycan catabolic process);GO:0016139(glycoside catabolic process);GO:0070062(extracellular exosome)	00511(Other glycan degradation);04142(Lysosome)	NA	NA	"fucosidase, alpha-L- 1, tissue [Source:HGNC Symbol;Acc:HGNC:4006]"	16.33	2.26	16.27	2.98	21.35	3.1	73.92	10.91	75.51	10.25	66.36	10.25	0.28	-1.83	0.01	0.53	down	yes
74	0	chr1	+	23959828	23961880	ENST00000374468	3	814	MSTRG.441	PNRC2	"GO:0000184(nuclear-transcribed mRNA catabolic process, nonsense-mediated decay);GO:0000932(cytoplasmic mRNA processing body);GO:0005515(protein binding);GO:0005634(nucleus);GO:0006351(transcription, DNA-templated);GO:0006355(regulation of transcription, DNA-templated);GO:0031087(deadenylation-independent decapping of nuclear-transcribed mRNA)"	NA	NA	NA	proline-rich nuclear receptor coactivator 2 [Source:HGNC Symbol;Acc:HGNC:23158]	12.66	1.75	10.37	1.9	10.02	1.45	62.96	9.29	56.47	7.67	6.27	0.97	0.05	-4.29	0.04	0.53	down	yes
75	0	chr1	-	23964804	23980331	ENST00000344989	6	3487	MSTRG.442	SRSF10	"GO:0000166(nucleotide binding);GO:0000244(spliceosomal tri-snRNP complex assembly);GO:0000375(RNA splicing, via transesterification reactions);GO:0000398(mRNA splicing, via spliceosome);GO:0003676(nucleic acid binding);GO:0003723(RNA binding);GO:0005515(protein binding);GO:0005634(nucleus);GO:0005654(nucleoplasm);GO:0005737(cytoplasm);GO:0006355(regulation of transcription, DNA-templated);GO:0006376(mRNA splice site selection);GO:0006406(mRNA export from nucleus);GO:0016482(cytoplasmic transport);GO:0016607(nuclear speck);GO:0044822(poly(A) RNA binding);GO:0048025(negative regulation of mRNA splicing, via spliceosome);GO:0050733(RS domain binding);GO:0051082(unfolded protein binding)"	03040(Spliceosome)	NA	NA	serine/arginine-rich splicing factor 10 [Source:HGNC Symbol;Acc:HGNC:16713]	2.42	0.33	3.56	0.65	4.19	0.61	29.15	4.3	29.81	4.05	27.23	4.21	0.26	-1.93	0.01	0.53	down	yes
76	0	chr1	-	23967307	23980308	ENST00000374452	6	1194	MSTRG.442	SRSF10	"GO:0000166(nucleotide binding);GO:0000244(spliceosomal tri-snRNP complex assembly);GO:0000375(RNA splicing, via transesterification reactions);GO:0000398(mRNA splicing, via spliceosome);GO:0003676(nucleic acid binding);GO:0003723(RNA binding);GO:0005515(protein binding);GO:0005634(nucleus);GO:0005654(nucleoplasm);GO:0005737(cytoplasm);GO:0006355(regulation of transcription, DNA-templated);GO:0006376(mRNA splice site selection);GO:0006406(mRNA export from nucleus);GO:0016482(cytoplasmic transport);GO:0016607(nuclear speck);GO:0044822(poly(A) RNA binding);GO:0048025(negative regulation of mRNA splicing, via spliceosome);GO:0050733(RS domain binding);GO:0051082(unfolded protein binding)"	03040(Spliceosome)	NA	NA	serine/arginine-rich splicing factor 10 [Source:HGNC Symbol;Acc:HGNC:16713]	2.76	0.38	5.83	1.07	6.58	0.95	20.47	3.02	20.39	2.77	3.32	0.51	0.14	-2.79	0.03	0.53	down	yes
77	0	chr1	-	23970364	23980319	ENST00000492112	6	1631	MSTRG.442	SRSF10	"GO:0000166(nucleotide binding);GO:0000244(spliceosomal tri-snRNP complex assembly);GO:0000375(RNA splicing, via transesterification reactions);GO:0000398(mRNA splicing, via spliceosome);GO:0003676(nucleic acid binding);GO:0003723(RNA binding);GO:0005515(protein binding);GO:0005634(nucleus);GO:0005654(nucleoplasm);GO:0005737(cytoplasm);GO:0006355(regulation of transcription, DNA-templated);GO:0006376(mRNA splice site selection);GO:0006406(mRNA export from nucleus);GO:0016482(cytoplasmic transport);GO:0016607(nuclear speck);GO:0044822(poly(A) RNA binding);GO:0048025(negative regulation of mRNA splicing, via spliceosome);GO:0050733(RS domain binding);GO:0051082(unfolded protein binding)"	03040(Spliceosome)	NA	NA	serine/arginine-rich splicing factor 10 [Source:HGNC Symbol;Acc:HGNC:16713]	19.52	2.7	15.58	2.85	17.88	2.59	49.49	7.3	51.52	7	18.95	2.93	0.21	-2.25	0.03	0.53	down	yes
78	0	chr1	-	24154157	24187261	ENST00000327535	7	4549	ENSG00000185436	IFNLR1	GO:0002385(mucosal immune response);GO:0004896(cytokine receptor activity);GO:0005515(protein binding);GO:0005886(plasma membrane);GO:0008285(negative regulation of cell proliferation);GO:0016021(integral component of membrane);GO:0019221(cytokine-mediated signaling pathway);GO:0032002(interleukin-28 receptor complex);GO:0034342(response to type III interferon);GO:0050691(regulation of defense response to virus by host);GO:0051607(defense response to virus)	04060(Cytokine-cytokine receptor interaction);04630(Jak-STAT signaling pathway)	NA	NA	"interferon, lambda receptor 1 [Source:HGNC Symbol;Acc:HGNC:18584]"	8.82	1.22	5.02	0.92	5.74	0.83	1.67	0.25	1.92	0.26	4.4	0.68	2.24	1.16	0.03	0.53	up	yes
79	0	chr1	-	24357000	24413772	ENST00000337248	9	2715	MSTRG.446	STPG1	GO:0005634(nucleus);GO:0005737(cytoplasm);GO:0006915(apoptotic process)	NA	NA	NA	sperm-tail PG-rich repeat containing 1 [Source:HGNC Symbol;Acc:HGNC:28070]	33.34	4.6	25.93	4.75	35.42	5.14	6.9	1.02	11.13	1.51	17.75	2.74	4.97	2.31	0.01	0.53	up	yes
80	j	chr1	+	24643205	24669587	MSTRG.451.8	15	4142	MSTRG.451	SRRM1	NA	NA	NA	NA	NA	0	0	0	0	0	0	5.69	0.84	2.3	0.31	2.1	0.32	0.44	-1.2	0.03	0.53	down	yes
81	0	chr1	-	25242237	25247519	ENST00000243189	5	1502	MSTRG.459	RSRP1	GO:0005515(protein binding)	NA	NA	NA	arginine/serine-rich protein 1 [Source:HGNC Symbol;Acc:HGNC:25234]	458.32	63.3	179.05	32.8	222.37	32.26	7.29	1.08	15.54	2.11	8.65	1.34	25.53	4.67	0.02	0.53	up	yes
82	0	chr1	+	25800176	25818224	ENST00000361547	13	4334	MSTRG.472	SEPN1	GO:0003016(respiratory system process);GO:0003674(molecular_function);GO:0005509(calcium ion binding);GO:0005515(protein binding);GO:0005789(endoplasmic reticulum membrane);GO:0007005(mitochondrion organization);GO:0008150(biological_process);GO:0014816(skeletal muscle satellite cell differentiation);GO:0014858(positive regulation of skeletal muscle cell proliferation);GO:0014873(response to muscle activity involved in regulation of muscle adaptation);GO:0033555(multicellular organismal response to stress);GO:0034599(cellular response to oxidative stress);GO:0043403(skeletal muscle tissue regeneration);GO:0048286(lung alveolus development);GO:0048741(skeletal muscle fiber development);GO:0071313(cellular response to caffeine)	NA	NA	NA	"selenoprotein N, 1 [Source:HGNC Symbol;Acc:HGNC:15999]"	133.7	18.47	47.66	8.73	137.92	20.01	74.15	10.94	137.84	18.72	209.36	32.34	4.67	2.22	0.04	0.53	up	yes
83	0	chr1	+	25820193	25832938	ENST00000374301	7	2099	MSTRG.472	MTFR1L	GO:0000266(mitochondrial fission);GO:0005515(protein binding);GO:0005739(mitochondrion);GO:0009060(aerobic respiration)	NA	NA	NA	mitochondrial fission regulator 1-like [Source:HGNC Symbol;Acc:HGNC:28836]	0	0	0	0	0	0	3.98	0.59	2.53	0.34	1.03	0.16	0.49	-1.04	0.01	0.53	down	yes
84	0	chr1	-	25900102	25906466	ENST00000455785	5	1504	MSTRG.477	STMN1	GO:0004871(signal transducer activity);GO:0005515(protein binding);GO:0005622(intracellular);GO:0005737(cytoplasm);GO:0005829(cytosol);GO:0005874(microtubule);GO:0007019(microtubule depolymerization);GO:0007052(mitotic spindle organization);GO:0007165(signal transduction);GO:0007409(axonogenesis);GO:0007420(brain development);GO:0009615(response to virus);GO:0015631(tubulin binding);GO:0016020(membrane);GO:0031110(regulation of microtubule polymerization or depolymerization);GO:0031115(negative regulation of microtubule polymerization);GO:0031175(neuron projection development);GO:0035556(intracellular signal transduction);GO:0043005(neuron projection);GO:0051272(positive regulation of cellular component movement);GO:0051493(regulation of cytoskeleton organization);GO:0070062(extracellular exosome)	04010(MAPK signaling pathway)	NA	NA	stathmin 1 [Source:HGNC Symbol;Acc:HGNC:6510]	150.53	20.79	149.98	27.47	127.71	18.53	1075.37	158.71	832.31	113.01	574.6	88.77	0.08	-3.71	0	0.53	down	yes
85	0	chr1	-	25901407	25903813	ENST00000485226	2	449	MSTRG.477	STMN1	GO:0004871(signal transducer activity);GO:0005515(protein binding);GO:0005622(intracellular);GO:0005737(cytoplasm);GO:0005829(cytosol);GO:0005874(microtubule);GO:0007019(microtubule depolymerization);GO:0007052(mitotic spindle organization);GO:0007165(signal transduction);GO:0007409(axonogenesis);GO:0007420(brain development);GO:0009615(response to virus);GO:0015631(tubulin binding);GO:0016020(membrane);GO:0031110(regulation of microtubule polymerization or depolymerization);GO:0031115(negative regulation of microtubule polymerization);GO:0031175(neuron projection development);GO:0035556(intracellular signal transduction);GO:0043005(neuron projection);GO:0051272(positive regulation of cellular component movement);GO:0051493(regulation of cytoskeleton organization);GO:0070062(extracellular exosome)	04010(MAPK signaling pathway)	NA	NA	stathmin 1 [Source:HGNC Symbol;Acc:HGNC:6510]	1.74	0.24	1.34	0.25	0.96	0.14	13.04	1.92	19.29	2.62	7.53	1.16	0.28	-1.83	0.05	0.53	down	yes
86	0	chr1	-	25901612	25905489	ENST00000446334	4	665	MSTRG.477	STMN1	GO:0004871(signal transducer activity);GO:0005515(protein binding);GO:0005622(intracellular);GO:0005737(cytoplasm);GO:0005829(cytosol);GO:0005874(microtubule);GO:0007019(microtubule depolymerization);GO:0007052(mitotic spindle organization);GO:0007165(signal transduction);GO:0007409(axonogenesis);GO:0007420(brain development);GO:0009615(response to virus);GO:0015631(tubulin binding);GO:0016020(membrane);GO:0031110(regulation of microtubule polymerization or depolymerization);GO:0031115(negative regulation of microtubule polymerization);GO:0031175(neuron projection development);GO:0035556(intracellular signal transduction);GO:0043005(neuron projection);GO:0051272(positive regulation of cellular component movement);GO:0051493(regulation of cytoskeleton organization);GO:0070062(extracellular exosome)	04010(MAPK signaling pathway)	NA	NA	stathmin 1 [Source:HGNC Symbol;Acc:HGNC:6510]	0.94	0.13	0.96	0.18	0.73	0.11	7.7	1.14	11.06	1.5	4.24	0.65	0.38	-1.38	0.05	0.53	down	yes
87	0	chr1	+	26111837	26125543	ENST00000374271	4	4279	MSTRG.482	PDIK1L	"GO:0004672(protein kinase activity);GO:0004674(protein serine/threonine kinase activity);GO:0005515(protein binding);GO:0005524(ATP binding);GO:0005654(nucleoplasm);GO:0006468(protein phosphorylation);GO:0016772(transferase activity, transferring phosphorus-containing groups)"	NA	NA	NA	PDLIM1 interacting kinase 1 like [Source:HGNC Symbol;Acc:HGNC:18981]	0.08	0.01	0	0	0.21	0.03	13.02	1.92	1.91	0.26	0.01	0	0.16	-2.66	0.03	0.53	down	yes
88	0	chr1	+	26234202	26278808	ENST00000252992	14	3935	MSTRG.489	CEP85	GO:0000922(spindle pole);GO:0005515(protein binding);GO:0005730(nucleolus);GO:0005737(cytoplasm);GO:0005794(Golgi apparatus);GO:0005813(centrosome)	NA	NA	NA	centrosomal protein 85kDa [Source:HGNC Symbol;Acc:HGNC:25309]	29.94	4.13	28.5	5.22	36.46	5.29	54.93	8.11	53.39	7.25	36.84	5.69	0.45	-1.14	0.02	0.53	down	yes
89	0	chr1	+	26472450	26474128	ENST00000468388	4	320	MSTRG.497	HMGN2	GO:0000785(chromatin);GO:0005634(nucleus);GO:0005737(cytoplasm);GO:0031492(nucleosomal DNA binding);GO:0044822(poly(A) RNA binding)	NA	NA	NA	high mobility group nucleosomal binding domain 2 [Source:HGNC Symbol;Acc:HGNC:4986]	5.71	0.79	9.63	1.76	3.35	0.49	54.85	8.1	1.68	0.23	0.37	0.06	0.04	-4.79	0.04	0.53	down	yes
90	0	chr1	+	26472511	26475568	ENST00000463817	6	853	MSTRG.497	HMGN2	GO:0000785(chromatin);GO:0005634(nucleus);GO:0005737(cytoplasm);GO:0031492(nucleosomal DNA binding);GO:0044822(poly(A) RNA binding)	NA	NA	NA	high mobility group nucleosomal binding domain 2 [Source:HGNC Symbol;Acc:HGNC:4986]	49.63	6.85	38.61	7.07	34.6	5.02	104.85	15.48	106.43	14.45	55.64	8.6	0.25	-2.01	0.03	0.53	down	yes
91	0	chr1	+	27234516	27308633	ENST00000319394	16	4819	MSTRG.514	WDTC1	GO:0000122(negative regulation of transcription from RNA polymerase II promoter);GO:0001701(in utero embryonic development);GO:0004857(enzyme inhibitor activity);GO:0005515(protein binding);GO:0005634(nucleus);GO:0005829(cytosol);GO:0006006(glucose metabolic process);GO:0008361(regulation of cell size);GO:0016567(protein ubiquitination);GO:0032869(cellular response to insulin stimulus);GO:0035264(multicellular organism growth);GO:0042393(histone binding);GO:0042826(histone deacetylase binding);GO:0043086(negative regulation of catalytic activity);GO:0045717(negative regulation of fatty acid biosynthetic process);GO:0055082(cellular chemical homeostasis)	NA	NA	NA	WD and tetratricopeptide repeats 1 [Source:HGNC Symbol;Acc:HGNC:29175]	76.44	10.56	55.3	10.13	97.05	14.08	33.95	5.01	60.35	8.19	96.76	14.95	5.09	2.35	0.02	0.53	up	yes
92	0	chr1	-	28200278	28233025	ENST00000263697	9	1759	MSTRG.550	DNAJC8	"GO:0000398(mRNA splicing, via spliceosome);GO:0005654(nucleoplasm);GO:0008380(RNA splicing);GO:0010467(gene expression)"	NA	NA	NA	"DnaJ (Hsp40) homolog, subfamily C, member 8 [Source:HGNC Symbol;Acc:HGNC:15470]"	142.94	19.74	126.46	23.16	191.26	27.74	393.65	58.1	427.79	58.09	329.24	50.87	0.35	-1.51	0.04	0.53	down	yes
93	0	chr1	+	28236109	28238105	ENST00000497986	3	599	MSTRG.551	ATPIF1	GO:0001525(angiogenesis);GO:0001937(negative regulation of endothelial cell proliferation);GO:0004857(enzyme inhibitor activity);GO:0005515(protein binding);GO:0005516(calmodulin binding);GO:0005739(mitochondrion);GO:0005753(mitochondrial proton-transporting ATP synthase complex);GO:0006091(generation of precursor metabolites and energy);GO:0006783(heme biosynthetic process);GO:0009986(cell surface);GO:0030218(erythrocyte differentiation);GO:0032780(negative regulation of ATPase activity);GO:0042030(ATPase inhibitor activity);GO:0042803(protein homodimerization activity);GO:0043086(negative regulation of catalytic activity);GO:0043532(angiostatin binding);GO:0045980(negative regulation of nucleotide metabolic process);GO:0051117(ATPase binding);GO:0051260(protein homooligomerization);GO:0051289(protein homotetramerization);GO:0051346(negative regulation of hydrolase activity);GO:0051882(mitochondrial depolarization);GO:0072593(reactive oxygen species metabolic process);GO:0098779(activation of mitophagy in response to mitochondrial depolarization);GO:1901030(positive regulation of mitochondrial outer membrane permeabilization involved in apoptotic signaling pathway);GO:1903052(positive regulation of proteolysis involved in cellular protein catabolic process);GO:1903214(regulation of protein targeting to mitochondrion);GO:1903578(regulation of ATP metabolic process)	NA	NA	NA	ATPase inhibitory factor 1 [Source:HGNC Symbol;Acc:HGNC:871]	5.46	0.75	4.78	0.88	4.03	0.58	10.94	1.61	8.12	1.1	3.45	0.53	0.4	-1.33	0.01	0.53	down	yes
94	0	chr1	+	28259527	28282491	ENST00000253063	10	3453	MSTRG.553	SESN2	GO:0001932(regulation of protein phosphorylation);GO:0005515(protein binding);GO:0005634(nucleus);GO:0005737(cytoplasm);GO:0005739(mitochondrion);GO:0005829(cytosol);GO:0006367(transcription initiation from RNA polymerase II promoter);GO:0006635(fatty acid beta-oxidation);GO:0006914(autophagy);GO:0007005(mitochondrion organization);GO:0009749(response to glucose);GO:0010467(gene expression);GO:0032042(mitochondrial DNA metabolic process);GO:0032868(response to insulin);GO:0042593(glucose homeostasis);GO:0043491(protein kinase B signaling);GO:0046323(glucose import);GO:0070328(triglyceride homeostasis);GO:0090526(regulation of gluconeogenesis involved in cellular glucose homeostasis);GO:1901031(regulation of response to reactive oxygen species);GO:2000479(regulation of cAMP-dependent protein kinase activity)	04115(p53 signaling pathway)	NA	NA	sestrin 2 [Source:HGNC Symbol;Acc:HGNC:20746]	347.45	47.99	162.68	29.8	253.09	36.71	24.45	3.61	28.59	3.88	25.63	3.96	10.94	3.45	0.01	0.53	up	yes
95	j	chr1	+	28369655	28500369	MSTRG.556.7	16	6262	MSTRG.556	PHACTR4	NA	NA	NA	NA	NA	0.02	0	0.92	0.17	0	0	12.91	1.9	8.68	1.18	0	0	0.13	-2.98	0.01	0.53	down	yes
96	0	chr1	+	28369744	28497156	ENST00000493669	17	3078	MSTRG.556	PHACTR4	GO:0001755(neural crest cell migration);GO:0001843(neural tube closure);GO:0003779(actin binding);GO:0005622(intracellular);GO:0005737(cytoplasm);GO:0007266(Rho protein signal transduction);GO:0008157(protein phosphatase 1 binding);GO:0030027(lamellipodium);GO:0030036(actin cytoskeleton organization);GO:0043085(positive regulation of catalytic activity);GO:0048484(enteric nervous system development);GO:0051726(regulation of cell cycle);GO:0061386(closure of optic fissure);GO:0071862(protein phosphatase type 1 activator activity);GO:2001045(negative regulation of integrin-mediated signaling pathway)	NA	NA	NA	phosphatase and actin regulator 4 [Source:HGNC Symbol;Acc:HGNC:25793]	0	0	0.12	0.02	0.19	0.03	26.27	3.88	3.15	0.43	0.33	0.05	0.07	-3.91	0.03	0.53	down	yes
97	j	chr1	+	28506015	28539273	MSTRG.561.8	14	2914	MSTRG.561	RCC1	NA	NA	NA	NA	NA	2.49	0.34	5.13	0.94	4.67	0.68	75.11	11.09	103.05	13.99	15.61	2.41	0.03	-5.03	0.03	0.53	down	yes
98	0	chr1	+	28506057	28539300	ENST00000373833	13	2844	MSTRG.561	RCC1	GO:0000082(G1/S transition of mitotic cell cycle);GO:0000790(nuclear chromatin);GO:0000794(condensed nuclear chromosome);GO:0003682(chromatin binding);GO:0005087(Ran guanyl-nucleotide exchange factor activity);GO:0005515(protein binding);GO:0005634(nucleus);GO:0005654(nucleoplasm);GO:0005737(cytoplasm);GO:0007052(mitotic spindle organization);GO:0007059(chromosome segregation);GO:0007067(mitotic nuclear division);GO:0007088(regulation of mitotic nuclear division);GO:0016032(viral process);GO:0031492(nucleosomal DNA binding);GO:0031965(nuclear membrane);GO:0042393(histone binding);GO:0043547(positive regulation of GTPase activity);GO:0051225(spindle assembly);GO:0051301(cell division)	NA	NA	NA	regulator of chromosome condensation 1 [Source:HGNC Symbol;Acc:HGNC:1913]	0.61	0.08	0	0	0.51	0.07	33.97	5.01	35.38	4.8	3.95	0.61	0.05	-4.32	0.03	0.53	down	yes
99	0	chr1	+	28518136	28538983	ENST00000373832	10	2424	MSTRG.561	RCC1	GO:0000082(G1/S transition of mitotic cell cycle);GO:0000790(nuclear chromatin);GO:0000794(condensed nuclear chromosome);GO:0003682(chromatin binding);GO:0005087(Ran guanyl-nucleotide exchange factor activity);GO:0005515(protein binding);GO:0005634(nucleus);GO:0005654(nucleoplasm);GO:0005737(cytoplasm);GO:0007052(mitotic spindle organization);GO:0007059(chromosome segregation);GO:0007067(mitotic nuclear division);GO:0007088(regulation of mitotic nuclear division);GO:0016032(viral process);GO:0031492(nucleosomal DNA binding);GO:0031965(nuclear membrane);GO:0042393(histone binding);GO:0043547(positive regulation of GTPase activity);GO:0051225(spindle assembly);GO:0051301(cell division)	NA	NA	NA	regulator of chromosome condensation 1 [Source:HGNC Symbol;Acc:HGNC:1913]	17.44	2.41	12.31	2.25	17.19	2.49	137.57	20.3	190.48	25.86	61.47	9.5	0.08	-3.73	0.03	0.53	down	yes
100	0	chr1	+	28518257	28538164	ENST00000373831	11	1577	MSTRG.561	RCC1	GO:0000082(G1/S transition of mitotic cell cycle);GO:0000790(nuclear chromatin);GO:0000794(condensed nuclear chromosome);GO:0003682(chromatin binding);GO:0005087(Ran guanyl-nucleotide exchange factor activity);GO:0005515(protein binding);GO:0005634(nucleus);GO:0005654(nucleoplasm);GO:0005737(cytoplasm);GO:0007052(mitotic spindle organization);GO:0007059(chromosome segregation);GO:0007067(mitotic nuclear division);GO:0007088(regulation of mitotic nuclear division);GO:0016032(viral process);GO:0031492(nucleosomal DNA binding);GO:0031965(nuclear membrane);GO:0042393(histone binding);GO:0043547(positive regulation of GTPase activity);GO:0051225(spindle assembly);GO:0051301(cell division)	NA	NA	NA	regulator of chromosome condensation 1 [Source:HGNC Symbol;Acc:HGNC:1913]	1.34	0.18	1.7	0.31	0.51	0.07	53.84	7.95	71.49	9.71	8.17	1.26	0.03	-5.07	0.04	0.53	down	yes
101	0	chr1	+	28518266	28536875	ENST00000411533	10	1169	MSTRG.561	RCC1	GO:0000082(G1/S transition of mitotic cell cycle);GO:0000790(nuclear chromatin);GO:0000794(condensed nuclear chromosome);GO:0003682(chromatin binding);GO:0005087(Ran guanyl-nucleotide exchange factor activity);GO:0005515(protein binding);GO:0005634(nucleus);GO:0005654(nucleoplasm);GO:0005737(cytoplasm);GO:0007052(mitotic spindle organization);GO:0007059(chromosome segregation);GO:0007067(mitotic nuclear division);GO:0007088(regulation of mitotic nuclear division);GO:0016032(viral process);GO:0031492(nucleosomal DNA binding);GO:0031965(nuclear membrane);GO:0042393(histone binding);GO:0043547(positive regulation of GTPase activity);GO:0051225(spindle assembly);GO:0051301(cell division)	NA	NA	NA	regulator of chromosome condensation 1 [Source:HGNC Symbol;Acc:HGNC:1913]	1.34	0.19	1.1	0.2	0.4	0.06	20.14	2.97	24.64	3.35	4.36	0.67	0.12	-3.11	0.04	0.53	down	yes
102	j	chr1	-	28578538	28581871	MSTRG.566.2	5	607	MSTRG.566	SNHG12	NA	NA	NA	NA	NA	23.05	3.18	16.92	3.1	34.62	5.02	0.33	0.05	1.82	0.25	1	0.15	5	2.32	0.03	0.53	up	yes
103	0	chr1	+	28736971	28769131	ENST00000621244	5	2069	MSTRG.577	YTHDF2	GO:0000932(cytoplasmic mRNA processing body);GO:0006959(humoral immune response);GO:0043488(regulation of mRNA stability);GO:0044822(poly(A) RNA binding);GO:1990247(N6-methyladenosine-containing RNA binding)	NA	NA	NA	YTH N(6)-methyladenosine RNA binding protein 2 [Source:HGNC Symbol;Acc:HGNC:31675]	78.75	10.88	58.79	10.77	71.73	10.41	145.6	21.49	152.73	20.74	98.94	15.29	0.38	-1.39	0.01	0.53	down	yes
104	j	chr1	+	28887097	29120041	MSTRG.580.4	18	5766	MSTRG.580	EPB41	NA	NA	NA	NA	NA	132.62	18.32	93.26	17.08	76.05	11.03	2.58	0.38	2.58	0.35	8.36	1.29	18.66	4.22	0.01	0.53	up	yes
105	j	chr1	+	28914580	29120042	MSTRG.580.17	19	5922	MSTRG.580	EPB41	NA	NA	NA	NA	NA	0.78	0.11	2.19	0.4	0.77	0.11	24.65	3.64	17.49	2.38	12.54	1.94	0.16	-2.65	0	0.53	down	yes
106	0	chr1	-	29148671	29181882	ENST00000466448	5	1264	MSTRG.578	SRSF4	"GO:0000166(nucleotide binding);GO:0000375(RNA splicing, via transesterification reactions);GO:0000398(mRNA splicing, via spliceosome);GO:0002244(hematopoietic progenitor cell differentiation);GO:0003676(nucleic acid binding);GO:0005634(nucleus);GO:0005654(nucleoplasm);GO:0006366(transcription from RNA polymerase II promoter);GO:0006369(termination of RNA polymerase II transcription);GO:0006397(mRNA processing);GO:0006406(mRNA export from nucleus);GO:0008380(RNA splicing);GO:0010467(gene expression);GO:0016607(nuclear speck);GO:0031124(mRNA 3'-end processing);GO:0044822(poly(A) RNA binding);GO:0048025(negative regulation of mRNA splicing, via spliceosome)"	03040(Spliceosome)	NA	NA	serine/arginine-rich splicing factor 4 [Source:HGNC Symbol;Acc:HGNC:10786]	6.8	0.94	5.17	0.95	3.5	0.51	14.76	2.18	14.19	1.93	4.94	0.76	0.31	-1.7	0.04	0.53	down	yes
107	0	chr1	-	29159384	29160469	ENST00000489898	3	393	MSTRG.578	SRSF4	"GO:0000166(nucleotide binding);GO:0000375(RNA splicing, via transesterification reactions);GO:0000398(mRNA splicing, via spliceosome);GO:0002244(hematopoietic progenitor cell differentiation);GO:0003676(nucleic acid binding);GO:0005634(nucleus);GO:0005654(nucleoplasm);GO:0006366(transcription from RNA polymerase II promoter);GO:0006369(termination of RNA polymerase II transcription);GO:0006397(mRNA processing);GO:0006406(mRNA export from nucleus);GO:0008380(RNA splicing);GO:0010467(gene expression);GO:0016607(nuclear speck);GO:0031124(mRNA 3'-end processing);GO:0044822(poly(A) RNA binding);GO:0048025(negative regulation of mRNA splicing, via spliceosome)"	03040(Spliceosome)	NA	NA	serine/arginine-rich splicing factor 4 [Source:HGNC Symbol;Acc:HGNC:10786]	0	0	0	0	0	0	11.4	1.68	9.02	1.22	0	0	0.15	-2.75	0.02	0.53	down	yes
108	0	chr1	-	31259568	31296770	ENST00000263694	10	1597	MSTRG.599	SNRNP40	"GO:0000375(RNA splicing, via transesterification reactions);GO:0000398(mRNA splicing, via spliceosome);GO:0005515(protein binding);GO:0005654(nucleoplasm);GO:0005682(U5 snRNP);GO:0005732(small nucleolar ribonucleoprotein complex);GO:0005737(cytoplasm);GO:0006396(RNA processing);GO:0008380(RNA splicing);GO:0010467(gene expression);GO:0044822(poly(A) RNA binding);GO:0071013(catalytic step 2 spliceosome)"	03040(Spliceosome)	NA	NA	small nuclear ribonucleoprotein 40kDa (U5) [Source:HGNC Symbol;Acc:HGNC:30857]	183.92	25.4	163.49	29.95	222.59	32.29	352.22	51.98	330.03	44.81	254.48	39.32	0.43	-1.21	0.02	0.53	down	yes
109	0	chr1	+	32013829	32043882	ENST00000327300	9	2757	MSTRG.620	KHDRBS1	"GO:0000086(G2/M transition of mitotic cell cycle);GO:0003676(nucleic acid binding);GO:0003677(DNA binding);GO:0003723(RNA binding);GO:0005070(SH3/SH2 adaptor activity);GO:0005515(protein binding);GO:0005634(nucleus);GO:0005654(nucleoplasm);GO:0005737(cytoplasm);GO:0006351(transcription, DNA-templated);GO:0006397(mRNA processing);GO:0007050(cell cycle arrest);GO:0007165(signal transduction);GO:0007166(cell surface receptor signaling pathway);GO:0008143(poly(A) binding);GO:0008266(poly(U) RNA binding);GO:0008283(cell proliferation);GO:0016020(membrane);GO:0017124(SH3 domain binding);GO:0032403(protein complex binding);GO:0042802(identical protein binding);GO:0044822(poly(A) RNA binding);GO:0045892(negative regulation of transcription, DNA-templated);GO:0045948(positive regulation of translational initiation);GO:0046831(regulation of RNA export from nucleus);GO:0046833(positive regulation of RNA export from nucleus);GO:0070618(Grb2-Sos complex)"	NA	NA	NA	"KH domain containing, RNA binding, signal transduction associated 1 [Source:HGNC Symbol;Acc:HGNC:18116]"	152.96	21.12	150.15	27.5	142.86	20.72	323.44	47.74	177.07	24.04	77.19	11.93	0.14	-2.83	0	0.53	down	yes
110	0	chr1	+	32108058	32173173	ENST00000471599	14	3941	MSTRG.625	KPNA6	GO:0005488(binding);GO:0005515(protein binding);GO:0005634(nucleus);GO:0005737(cytoplasm);GO:0006606(protein import into nucleus);GO:0006607(NLS-bearing protein import into nucleus);GO:0008565(protein transporter activity);GO:0016020(membrane);GO:0045944(positive regulation of transcription from RNA polymerase II promoter);GO:0060135(maternal process involved in female pregnancy)	NA	NA	NA	karyopherin alpha 6 (importin alpha 7) [Source:HGNC Symbol;Acc:HGNC:6399]	0.05	0.01	0.07	0.01	0	0	4.33	0.64	0.68	0.09	0	0	0.43	-1.23	0.03	0.53	down	yes
111	0	chr1	+	32205671	32208548	ENST00000617816	4	2089	MSTRG.629	IQCC	GO:0005515(protein binding)	NA	NA	NA	IQ motif containing C [Source:HGNC Symbol;Acc:HGNC:25545]	0.07	0.01	2.22	0.41	2.42	0.35	10.28	1.52	4.95	0.67	3.85	0.6	0.31	-1.68	0.03	0.53	down	yes
112	0	chr1	+	32327189	32331781	ENST00000490081	6	1047	MSTRG.634	HDAC1	"GO:0000118(histone deacetylase complex);GO:0000122(negative regulation of transcription from RNA polymerase II promoter);GO:0000278(mitotic cell cycle);GO:0000785(chromatin);GO:0000790(nuclear chromatin);GO:0000976(transcription regulatory region sequence-specific DNA binding);GO:0000978(RNA polymerase II core promoter proximal region sequence-specific DNA binding);GO:0000980(RNA polymerase II distal enhancer sequence-specific DNA binding);GO:0001047(core promoter binding);GO:0001103(RNA polymerase II repressing transcription factor binding);GO:0001106(RNA polymerase II transcription corepressor activity);GO:0003700(sequence-specific DNA binding transcription factor activity);GO:0004407(histone deacetylase activity);GO:0005515(protein binding);GO:0005634(nucleus);GO:0005654(nucleoplasm);GO:0005737(cytoplasm);GO:0005829(cytosol);GO:0006325(chromatin organization);GO:0006338(chromatin remodeling);GO:0006351(transcription, DNA-templated);GO:0006367(transcription initiation from RNA polymerase II promoter);GO:0006476(protein deacetylation);GO:0007179(transforming growth factor beta receptor signaling pathway);GO:0007219(Notch signaling pathway);GO:0007596(blood coagulation);GO:0008134(transcription factor binding);GO:0008284(positive regulation of cell proliferation);GO:0009913(epidermal cell differentiation);GO:0010467(gene expression);GO:0010629(negative regulation of gene expression);GO:0010870(positive regulation of receptor biosynthetic process);GO:0016032(viral process);GO:0016568(chromatin modification);GO:0016575(histone deacetylation);GO:0016580(Sin3 complex);GO:0016581(NuRD complex);GO:0019213(deacetylase activity);GO:0019899(enzyme binding);GO:0031492(nucleosomal DNA binding);GO:0032041(NAD-dependent histone deacetylase activity (H3-K14 specific));GO:0032922(circadian regulation of gene expression);GO:0033558(protein deacetylase activity);GO:0033613(activating transcription factor binding);GO:0040029(regulation of gene expression, epigenetic);GO:0042475(odontogenesis of dentin-containing tooth);GO:0042733(embryonic digit morphogenesis);GO:0042826(histone deacetylase binding);GO:0043044(ATP-dependent chromatin remodeling);GO:0043066(negative regulation of apoptotic process);GO:0043234(protein complex);GO:0043922(negative regulation by host of viral transcription);GO:0044212(transcription regulatory region DNA binding);GO:0045786(negative regulation of cell cycle);GO:0045814(negative regulation of gene expression, epigenetic);GO:0045892(negative regulation of transcription, DNA-templated);GO:0045893(positive regulation of transcription, DNA-templated);GO:0045944(positive regulation of transcription from RNA polymerase II promoter);GO:0047485(protein N-terminus binding);GO:0048011(neurotrophin TRK receptor signaling pathway);GO:0051059(NF-kappaB binding);GO:0060766(negative regulation of androgen receptor signaling pathway);GO:0060789(hair follicle placode formation);GO:0061029(eyelid development in camera-type eye);GO:0061198(fungiform papilla formation);GO:0070491(repressing transcription factor binding);GO:0070932(histone H3 deacetylation);GO:0070933(histone H4 deacetylation)"	04110(Cell cycle);04330(Notch signaling pathway);05016(Huntington's disease);05200(Pathways in cancer);05220(Chronic myeloid leukemia)	NA	NA	histone deacetylase 1 [Source:HGNC Symbol;Acc:HGNC:4852]	0	0	0.3	0.05	0	0	4.04	0.6	1.29	0.18	0	0	0.43	-1.22	0.01	0.53	down	yes
113	0	chr1	-	32621830	32650525	ENST00000373501	7	598	MSTRG.640	ZBTB8OS	"GO:0005634(nucleus);GO:0005654(nucleoplasm);GO:0006388(tRNA splicing, via endonucleolytic cleavage and ligation);GO:0046872(metal ion binding);GO:0070062(extracellular exosome);GO:0072669(tRNA-splicing ligase complex)"	NA	NA	NA	zinc finger and BTB domain containing 8 opposite strand [Source:HGNC Symbol;Acc:HGNC:24094]	28.93	4	24.57	4.5	26.01	3.77	37.82	5.58	25.45	3.46	13.7	2.12	0.39	-1.35	0.01	0.53	down	yes
114	0	chr1	+	32668569	32669256	ENST00000531983	3	473	MSTRG.642	RBBP4	"GO:0000086(G2/M transition of mitotic cell cycle);GO:0000278(mitotic cell cycle);GO:0000790(nuclear chromatin);GO:0000978(RNA polymerase II core promoter proximal region sequence-specific DNA binding);GO:0000980(RNA polymerase II distal enhancer sequence-specific DNA binding);GO:0005515(protein binding);GO:0005634(nucleus);GO:0005654(nucleoplasm);GO:0006260(DNA replication);GO:0006325(chromatin organization);GO:0006334(nucleosome assembly);GO:0006335(DNA replication-dependent nucleosome assembly);GO:0006336(DNA replication-independent nucleosome assembly);GO:0006338(chromatin remodeling);GO:0006351(transcription, DNA-templated);GO:0006355(regulation of transcription, DNA-templated);GO:0008094(DNA-dependent ATPase activity);GO:0008285(negative regulation of cell proliferation);GO:0010467(gene expression);GO:0016580(Sin3 complex);GO:0016581(NuRD complex);GO:0016589(NURF complex);GO:0031492(nucleosomal DNA binding);GO:0031497(chromatin assembly);GO:0033186(CAF-1 complex);GO:0034080(CENP-A containing nucleosome assembly);GO:0035098(ESC/E(Z) complex);GO:0040029(regulation of gene expression, epigenetic);GO:0042393(histone binding);GO:0042826(histone deacetylase binding);GO:0043044(ATP-dependent chromatin remodeling);GO:0043234(protein complex);GO:0045814(negative regulation of gene expression, epigenetic);GO:0051726(regulation of cell cycle);GO:0060416(response to growth hormone)"	NA	NA	NA	retinoblastoma binding protein 4 [Source:HGNC Symbol;Acc:HGNC:9887]	0.92	0.13	1.19	0.22	1.1	0.16	4.52	0.67	3.74	0.51	0.84	0.13	0.47	-1.08	0.01	0.53	down	yes
115	0	chr1	+	32817555	32858879	ENST00000373475	7	4322	MSTRG.648	S100PBP	GO:0005634(nucleus);GO:0048306(calcium-dependent protein binding)	NA	NA	NA	S100P binding protein [Source:HGNC Symbol;Acc:HGNC:25768]	16.22	2.24	26.65	4.88	16.28	2.36	32.61	4.81	19.44	2.64	9.9	1.53	0.25	-1.99	0.02	0.53	down	yes
116	0	chr1	+	32817699	32826538	ENST00000482212	3	706	MSTRG.648	S100PBP	GO:0005634(nucleus);GO:0048306(calcium-dependent protein binding)	NA	NA	NA	S100P binding protein [Source:HGNC Symbol;Acc:HGNC:25768]	0	0	0.74	0.14	0.25	0.04	3.59	0.53	0.87	0.12	0	0	0.47	-1.09	0	0.53	down	yes
117	0	chr1	-	32894846	32901438	ENST00000475208	5	768	MSTRG.651	TMEM54	GO:0003674(molecular_function);GO:0005575(cellular_component);GO:0008150(biological_process);GO:0016021(integral component of membrane)	NA	NA	NA	transmembrane protein 54 [Source:HGNC Symbol;Acc:HGNC:24143]	0	0	3.33	0.61	0	0	9.96	1.47	3.42	0.46	0	0	0.18	-2.51	0	0.53	down	yes
118	0	chr1	-	34852669	34859816	ENST00000521580	2	3454	MSTRG.672	SMIM12	GO:0016021(integral component of membrane)	NA	NA	NA	small integral membrane protein 12 [Source:HGNC Symbol;Acc:HGNC:25154]	59.29	8.19	45.72	8.37	66.31	9.62	1	0.15	3.12	0.42	64.05	9.9	74.24	6.21	0.04	0.53	up	yes
119	j	chr1	-	35176365	35193135	MSTRG.682.3	12	8865	MSTRG.682	SFPQ	NA	NA	NA	NA	NA	40.04	5.53	25.68	4.7	46.96	6.81	346.85	51.19	396.48	53.83	167.49	25.88	0.07	-3.8	0.02	0.53	down	yes
120	j	chr1	-	35176365	35193161	MSTRG.682.1	13	5796	MSTRG.682	SFPQ	NA	NA	NA	NA	NA	2.36	0.33	11.36	2.08	7.23	1.05	31.08	4.59	36.05	4.9	8.87	1.37	0.1	-3.28	0.04	0.53	down	yes
121	0	chr1	-	35736405	35769928	ENST00000318121	25	4169	MSTRG.694	CLSPN	GO:0000077(DNA damage checkpoint);GO:0003677(DNA binding);GO:0005515(protein binding);GO:0005654(nucleoplasm);GO:0006260(DNA replication);GO:0006281(DNA repair);GO:0006915(apoptotic process);GO:0006921(cellular component disassembly involved in execution phase of apoptosis);GO:0010997(anaphase-promoting complex binding);GO:0012501(programmed cell death);GO:0018105(peptidyl-serine phosphorylation);GO:0031572(G2 DNA damage checkpoint);GO:0032147(activation of protein kinase activity);GO:0033314(mitotic DNA replication checkpoint)	NA	NA	NA	claspin [Source:HGNC Symbol;Acc:HGNC:19715]	0	0	6.38	1.17	2.7	0.39	69.21	10.21	52.98	7.19	7.51	1.16	0.02	-5.71	0.01	0.53	down	yes
122	j	chr1	+	36224406	36305350	MSTRG.706.2	12	4432	MSTRG.706	THRAP3	NA	NA	NA	NA	NA	36.28	5.01	27.12	4.97	48.01	6.96	181.77	26.83	153.32	20.82	71.81	11.09	0.12	-3.09	0.02	0.53	down	yes
123	0	chr1	+	36224416	36305357	ENST00000354618	12	4432	MSTRG.706	THRAP3	"GO:0000381(regulation of alternative mRNA splicing, via spliceosome);GO:0000956(nuclear-transcribed mRNA catabolic process);GO:0001046(core promoter sequence-specific DNA binding);GO:0001104(RNA polymerase II transcription cofactor activity);GO:0003712(transcription cofactor activity);GO:0003713(transcription coactivator activity);GO:0004872(receptor activity);GO:0005515(protein binding);GO:0005524(ATP binding);GO:0005634(nucleus);GO:0005654(nucleoplasm);GO:0006367(transcription initiation from RNA polymerase II promoter);GO:0006397(mRNA processing);GO:0007623(circadian rhythm);GO:0008380(RNA splicing);GO:0016592(mediator complex);GO:0030374(ligand-dependent nuclear receptor transcription coactivator activity);GO:0030518(intracellular steroid hormone receptor signaling pathway);GO:0030521(androgen receptor signaling pathway);GO:0035145(exon-exon junction complex);GO:0042753(positive regulation of circadian rhythm);GO:0042809(vitamin D receptor binding);GO:0044822(poly(A) RNA binding);GO:0045893(positive regulation of transcription, DNA-templated);GO:0045944(positive regulation of transcription from RNA polymerase II promoter);GO:0046966(thyroid hormone receptor binding);GO:0048026(positive regulation of mRNA splicing, via spliceosome);GO:0048255(mRNA stabilization);GO:0048511(rhythmic process);GO:0051219(phosphoprotein binding);GO:0070062(extracellular exosome)"	NA	NA	NA	thyroid hormone receptor associated protein 3 [Source:HGNC Symbol;Acc:HGNC:22964]	51.72	7.14	32.32	5.92	53.06	7.7	241.13	35.59	215.93	29.32	84.57	13.07	0.1	-3.35	0.03	0.53	down	yes
124	j	chr1	-	37534503	37554294	MSTRG.720.3	5	3611	MSTRG.720	SNIP1	NA	NA	NA	NA	NA	0	0	8.51	1.56	0	0	17.35	2.56	3.68	0.5	0	0	0.08	-3.56	0.02	0.53	down	yes
125	0	chr1	+	37692418	37709719	ENST00000373055	10	2469	MSTRG.727	CDCA8	"GO:0000278(mitotic cell cycle);GO:0000775(chromosome, centromeric region);GO:0005515(protein binding);GO:0005634(nucleus);GO:0005730(nucleolus);GO:0005819(spindle);GO:0005829(cytosol);GO:0007080(mitotic metaphase plate congression);GO:0007264(small GTPase mediated signal transduction);GO:0010369(chromocenter);GO:0030496(midbody);GO:0032133(chromosome passenger complex);GO:0043234(protein complex);GO:0045171(intercellular bridge);GO:0051276(chromosome organization);GO:0051301(cell division)"	NA	NA	NA	cell division cycle associated 8 [Source:HGNC Symbol;Acc:HGNC:14629]	20.55	2.84	13.66	2.5	14.57	2.11	170.7	25.19	221.8	30.12	57.81	8.93	0.05	-4.35	0.03	0.53	down	yes
126	0	chr1	+	37692481	37709713	ENST00000327331	11	2303	MSTRG.727	CDCA8	"GO:0000278(mitotic cell cycle);GO:0000775(chromosome, centromeric region);GO:0005515(protein binding);GO:0005634(nucleus);GO:0005730(nucleolus);GO:0005819(spindle);GO:0005829(cytosol);GO:0007080(mitotic metaphase plate congression);GO:0007264(small GTPase mediated signal transduction);GO:0010369(chromocenter);GO:0030496(midbody);GO:0032133(chromosome passenger complex);GO:0043234(protein complex);GO:0045171(intercellular bridge);GO:0051276(chromosome organization);GO:0051301(cell division)"	NA	NA	NA	cell division cycle associated 8 [Source:HGNC Symbol;Acc:HGNC:14629]	7.27	1	7.67	1.4	1.04	0.15	63.51	9.37	88.81	12.06	26.86	4.15	0.07	-3.93	0.05	0.53	down	yes
127	j	chr1	+	39204766	39486985	MSTRG.754.12	92	17567	MSTRG.754	MACF1	NA	NA	NA	NA	NA	7.33	1.01	12.71	2.33	2.63	0.38	23.4	3.45	3.3	0.45	0.21	0.03	0.11	-3.16	0.04	0.53	down	yes
128	j	chr1	+	39340621	39486985	MSTRG.754.26	60	13273	MSTRG.754	MACF1	NA	NA	NA	NA	NA	0.04	0.01	1.8	0.33	0	0	15.55	2.29	0	0	0.22	0.03	0.13	-2.92	0.05	0.53	down	yes
129	0	chr1	-	39561687	39572484	ENST00000421687	14	1663	MSTRG.751	PABPC4	GO:0000166(nucleotide binding);GO:0003676(nucleic acid binding);GO:0003723(RNA binding);GO:0005515(protein binding);GO:0005634(nucleus);GO:0005737(cytoplasm);GO:0006396(RNA processing);GO:0006401(RNA catabolic process);GO:0006412(translation);GO:0007596(blood coagulation);GO:0008143(poly(A) binding);GO:0008266(poly(U) RNA binding);GO:0010494(cytoplasmic stress granule);GO:0030529(ribonucleoprotein complex);GO:0044822(poly(A) RNA binding)	03013(RNA transport);03015(mRNA surveillance pathway);03018(RNA degradation)	NA	NA	"poly(A) binding protein, cytoplasmic 4 (inducible form) [Source:HGNC Symbol;Acc:HGNC:8557]"	7.15	0.99	3.68	0.67	2.85	0.41	69.16	10.21	6.49	0.88	0	0	0.02	-5.33	0.04	0.53	down	yes
130	0	chr1	+	40258107	40294184	ENST00000372759	10	3108	MSTRG.775	ZMPSTE24	GO:0004222(metalloendopeptidase activity);GO:0005637(nuclear inner membrane);GO:0005789(endoplasmic reticulum membrane);GO:0006508(proteolysis);GO:0006998(nuclear envelope organization);GO:0008235(metalloexopeptidase activity);GO:0016020(membrane);GO:0016021(integral component of membrane);GO:0030327(prenylated protein catabolic process);GO:0046872(metal ion binding);GO:0070062(extracellular exosome);GO:0071586(CAAX-box protein processing)	NA	NA	NA	zinc metallopeptidase STE24 [Source:HGNC Symbol;Acc:HGNC:12877]	128.06	17.69	112.83	20.67	148.86	21.59	294.51	43.47	314.26	42.67	114.84	17.74	0.19	-2.39	0.04	0.53	down	yes
131	0	chr1	+	40477630	40496288	ENST00000372705	6	2104	MSTRG.781	ZFP69	"GO:0003676(nucleic acid binding);GO:0003677(DNA binding);GO:0005622(intracellular);GO:0005634(nucleus);GO:0006351(transcription, DNA-templated);GO:0006355(regulation of transcription, DNA-templated);GO:0046872(metal ion binding)"	NA	NA	NA	ZFP69 zinc finger protein [Source:HGNC Symbol;Acc:HGNC:24708]	2.93	0.41	1.73	0.32	1.79	0.26	5.04	0.74	2.26	0.31	0	0	0.49	-1.03	0.05	0.53	down	yes
132	j	chr1	+	40691616	40771603	MSTRG.793.2	10	2355	MSTRG.793	NFYC	NA	NA	NA	NA	NA	3.85	0.53	4.6	0.84	3.95	0.57	16.35	2.41	17.36	2.36	1.75	0.27	0.16	-2.6	0.04	0.53	down	yes
133	j	chr1	+	40979389	41012786	MSTRG.797.2	18	3447	MSTRG.797	CTPS1	NA	NA	NA	NA	NA	5.47	0.76	9.63	1.76	13.25	1.92	133.58	19.71	32.16	4.37	10.78	1.67	0.02	-5.66	0.01	0.53	down	yes
134	0	chr1	+	40980108	40984988	ENST00000470271	3	801	MSTRG.797	CTPS1	GO:0003883(CTP synthase activity);GO:0005524(ATP binding);GO:0005829(cytosol);GO:0006139(nucleobase-containing compound metabolic process);GO:0006221(pyrimidine nucleotide biosynthetic process);GO:0006241(CTP biosynthetic process);GO:0006541(glutamine metabolic process);GO:0015949(nucleobase-containing small molecule interconversion);GO:0016020(membrane);GO:0042098(T cell proliferation);GO:0042100(B cell proliferation);GO:0042493(response to drug);GO:0044210('de novo' CTP biosynthetic process);GO:0044281(small molecule metabolic process);GO:0055086(nucleobase-containing small molecule metabolic process)	00240(Pyrimidine metabolism);01100(Metabolic pathways)	NA	NA	CTP synthase 1 [Source:HGNC Symbol;Acc:HGNC:2519]	0	0	2.01	0.37	1.36	0.2	9.83	1.45	13.36	1.81	2	0.31	0.21	-2.23	0.05	0.53	down	yes
135	0	chr1	-	41506365	41918498	ENST00000372583	9	12193	MSTRG.803	HIVEP3	"GO:0003677(DNA binding);GO:0005634(nucleus);GO:0005737(cytoplasm);GO:0006351(transcription, DNA-templated);GO:0035914(skeletal muscle cell differentiation);GO:0045893(positive regulation of transcription, DNA-templated);GO:0046872(metal ion binding)"	NA	NA	NA	human immunodeficiency virus type I enhancer binding protein 3 [Source:HGNC Symbol;Acc:HGNC:13561]	0.33	0.05	0.56	0.1	0.01	0	14.21	2.1	12.87	1.75	11.03	1.7	0.3	-1.75	0	0.53	down	yes
136	0	chr1	-	41847191	41918669	ENST00000491442	3	1731	MSTRG.803	HIVEP3	"GO:0003677(DNA binding);GO:0005634(nucleus);GO:0005737(cytoplasm);GO:0006351(transcription, DNA-templated);GO:0035914(skeletal muscle cell differentiation);GO:0045893(positive regulation of transcription, DNA-templated);GO:0046872(metal ion binding)"	NA	NA	NA	human immunodeficiency virus type I enhancer binding protein 3 [Source:HGNC Symbol;Acc:HGNC:13561]	0	0	0	0	0	0	10.58	1.56	9.53	1.29	5.36	0.83	0.29	-1.79	0	0.53	down	yes
137	0	chr1	-	42176545	42335215	ENST00000361776	12	5106	MSTRG.807	FOXJ3	"GO:0000981(sequence-specific DNA binding RNA polymerase II transcription factor activity);GO:0003700(sequence-specific DNA binding transcription factor activity);GO:0005634(nucleus);GO:0006351(transcription, DNA-templated);GO:0006355(regulation of transcription, DNA-templated);GO:0006357(regulation of transcription from RNA polymerase II promoter);GO:0009653(anatomical structure morphogenesis);GO:0030154(cell differentiation);GO:0043565(sequence-specific DNA binding)"	NA	NA	NA	forkhead box J3 [Source:HGNC Symbol;Acc:HGNC:29178]	39.46	5.45	38.39	7.03	51.17	7.42	5.19	0.77	14.98	2.03	42.84	6.62	14.23	3.83	0.03	0.53	up	yes
138	0	chr1	-	42176545	42335232	ENST00000361346	13	5225	MSTRG.807	FOXJ3	"GO:0000981(sequence-specific DNA binding RNA polymerase II transcription factor activity);GO:0003700(sequence-specific DNA binding transcription factor activity);GO:0005634(nucleus);GO:0006351(transcription, DNA-templated);GO:0006355(regulation of transcription, DNA-templated);GO:0006357(regulation of transcription from RNA polymerase II promoter);GO:0009653(anatomical structure morphogenesis);GO:0030154(cell differentiation);GO:0043565(sequence-specific DNA binding)"	NA	NA	NA	forkhead box J3 [Source:HGNC Symbol;Acc:HGNC:29178]	97.88	13.52	41.31	7.57	68.62	9.95	7.98	1.18	16.81	2.28	42.1	6.5	19.51	4.29	0	0.53	up	yes
139	0	chr1	+	42658512	42667397	ENST00000440068	9	669	MSTRG.809	PPIH	"GO:0000398(mRNA splicing, via spliceosome);GO:0000413(protein peptidyl-prolyl isomerization);GO:0003755(peptidyl-prolyl cis-trans isomerase activity);GO:0005515(protein binding);GO:0005681(spliceosomal complex);GO:0005737(cytoplasm);GO:0006457(protein folding);GO:0006461(protein complex assembly);GO:0016018(cyclosporin A binding);GO:0016607(nuclear speck);GO:0043021(ribonucleoprotein complex binding);GO:0045070(positive regulation of viral genome replication);GO:0046540(U4/U6 x U5 tri-snRNP complex);GO:0071001(U4/U6 snRNP)"	03040(Spliceosome)	NA	NA	peptidylprolyl isomerase H (cyclophilin H) [Source:HGNC Symbol;Acc:HGNC:14651]	7.13	0.98	3.09	0.57	3.68	0.53	27.68	4.09	14.93	2.03	8.11	1.25	0.19	-2.39	0.04	0.53	down	yes
140	0	chr1	+	42664863	42676758	ENST00000461351	6	527	MSTRG.809	PPIH	"GO:0000398(mRNA splicing, via spliceosome);GO:0000413(protein peptidyl-prolyl isomerization);GO:0003755(peptidyl-prolyl cis-trans isomerase activity);GO:0005515(protein binding);GO:0005681(spliceosomal complex);GO:0005737(cytoplasm);GO:0006457(protein folding);GO:0006461(protein complex assembly);GO:0016018(cyclosporin A binding);GO:0016607(nuclear speck);GO:0043021(ribonucleoprotein complex binding);GO:0045070(positive regulation of viral genome replication);GO:0046540(U4/U6 x U5 tri-snRNP complex);GO:0071001(U4/U6 snRNP)"	03040(Spliceosome)	NA	NA	peptidylprolyl isomerase H (cyclophilin H) [Source:HGNC Symbol;Acc:HGNC:14651]	5.79	0.8	3.47	0.64	4.46	0.65	10.24	1.51	9.23	1.25	4.67	0.72	0.5	-1	0.05	0.53	down	yes
141	0	chr1	-	42746375	42767012	ENST00000236040	14	2993	MSTRG.818	P3H1	"GO:0003674(molecular_function);GO:0005506(iron ion binding);GO:0005518(collagen binding);GO:0005578(proteinaceous extracellular matrix);GO:0005634(nucleus);GO:0005737(cytoplasm);GO:0005783(endoplasmic reticulum);GO:0005788(endoplasmic reticulum lumen);GO:0006457(protein folding);GO:0008285(negative regulation of cell proliferation);GO:0016020(membrane);GO:0016049(cell growth);GO:0016491(oxidoreductase activity);GO:0016705(oxidoreductase activity, acting on paired donors, with incorporation or reduction of molecular oxygen);GO:0016706(oxidoreductase activity, acting on paired donors, with incorporation or reduction of molecular oxygen, 2-oxoglutarate as one donor, and incorporation of one atom each of oxygen into both donors);GO:0018126(protein hydroxylation);GO:0019511(peptidyl-proline hydroxylation);GO:0019797(procollagen-proline 3-dioxygenase activity);GO:0030198(extracellular matrix organization);GO:0030199(collagen fibril organization);GO:0030278(regulation of ossification);GO:0031418(L-ascorbic acid binding);GO:0032403(protein complex binding);GO:0032963(collagen metabolic process);GO:0032991(macromolecular complex);GO:0050708(regulation of protein secretion);GO:0050821(protein stabilization);GO:0055114(oxidation-reduction process);GO:0060348(bone development);GO:0061077(chaperone-mediated protein folding);GO:0070062(extracellular exosome);GO:1901874(negative regulation of post-translational protein modification)"	NA	NA	NA	prolyl 3-hydroxylase 1 [Source:HGNC Symbol;Acc:HGNC:19316]	6.95	0.96	8.93	1.64	8.44	1.22	28.78	4.25	22.09	3	24.03	3.71	0.36	-1.46	0.05	0.53	down	yes
142	0	chr1	+	42767269	42775747	ENST00000372525	5	996	MSTRG.819	C1orf50	GO:0005515(protein binding)	NA	NA	NA	chromosome 1 open reading frame 50 [Source:HGNC Symbol;Acc:HGNC:28795]	99.51	13.74	52.88	9.69	54.27	7.87	19.33	2.85	21.44	2.91	26.27	4.06	4.17	2.06	0.05	0.53	up	yes
143	0	chr1	+	42817131	42844983	ENST00000372517	12	3423	MSTRG.823	ERMAP	GO:0005515(protein binding);GO:0005737(cytoplasm);GO:0005886(plasma membrane);GO:0016021(integral component of membrane);GO:0031410(cytoplasmic vesicle)	NA	NA	NA	erythroblast membrane-associated protein (Scianna blood group) [Source:HGNC Symbol;Acc:HGNC:15743]	1.11	0.15	2.02	0.37	1.04	0.15	6.7	0.99	0.96	0.13	0.72	0.11	0.37	-1.42	0.04	0.53	down	yes
144	0	chr1	+	43361058	43363066	ENST00000482046	3	422	MSTRG.834	CDC20	GO:0000278(mitotic cell cycle);GO:0000922(spindle pole);GO:0005515(protein binding);GO:0005634(nucleus);GO:0005654(nucleoplasm);GO:0005680(anaphase-promoting complex);GO:0005737(cytoplasm);GO:0005813(centrosome);GO:0005819(spindle);GO:0005829(cytosol);GO:0007049(cell cycle);GO:0007067(mitotic nuclear division);GO:0007094(mitotic spindle assembly checkpoint);GO:0007264(small GTPase mediated signal transduction);GO:0008022(protein C-terminus binding);GO:0008284(positive regulation of cell proliferation);GO:0016567(protein ubiquitination);GO:0019899(enzyme binding);GO:0031145(anaphase-promoting complex-dependent proteasomal ubiquitin-dependent protein catabolic process);GO:0031915(positive regulation of synaptic plasticity);GO:0040020(regulation of meiotic nuclear division);GO:0042826(histone deacetylase binding);GO:0043234(protein complex);GO:0048471(perinuclear region of cytoplasm);GO:0050773(regulation of dendrite development);GO:0051301(cell division);GO:0051436(negative regulation of ubiquitin-protein ligase activity involved in mitotic cell cycle);GO:0051437(positive regulation of ubiquitin-protein ligase activity involved in regulation of mitotic cell cycle transition);GO:0051439(regulation of ubiquitin-protein ligase activity involved in mitotic cell cycle);GO:0051488(activation of anaphase-promoting complex activity);GO:0090129(positive regulation of synapse maturation)	04110(Cell cycle);04114(Oocyte meiosis);04120(Ubiquitin mediated proteolysis)	NA	NA	cell division cycle 20 [Source:HGNC Symbol;Acc:HGNC:1723]	3.32	0.46	0.56	0.1	0	0	34.99	5.16	18.82	2.56	5.23	0.81	0.07	-3.76	0.02	0.53	down	yes
145	0	chr1	-	43363398	43368074	ENST00000413844	7	1451	MSTRG.835	ELOVL1	"GO:0005515(protein binding);GO:0005783(endoplasmic reticulum);GO:0005789(endoplasmic reticulum membrane);GO:0009922(fatty acid elongase activity);GO:0016020(membrane);GO:0016021(integral component of membrane);GO:0019367(fatty acid elongation, saturated fatty acid);GO:0019432(triglyceride biosynthetic process);GO:0030148(sphingolipid biosynthetic process);GO:0030176(integral component of endoplasmic reticulum membrane);GO:0033559(unsaturated fatty acid metabolic process);GO:0034625(fatty acid elongation, monounsaturated fatty acid);GO:0035338(long-chain fatty-acyl-CoA biosynthetic process);GO:0036109(alpha-linolenic acid metabolic process);GO:0042761(very long-chain fatty acid biosynthetic process);GO:0043651(linoleic acid metabolic process);GO:0044255(cellular lipid metabolic process);GO:0044281(small molecule metabolic process)"	NA	K10203;K10205;K10244;K10245;K10246;K10247;K10248;K10249;K10250;K15397	2.3.1.199	ELOVL fatty acid elongase 1 [Source:HGNC Symbol;Acc:HGNC:14418]	3.6	0.5	4.93	0.9	2.4	0.35	8.24	1.22	2.11	0.29	1.12	0.17	0.38	-1.38	0.04	0.53	down	yes
146	j	chr1	-	43383910	43389820	MSTRG.837.1	7	2056	MSTRG.837	MED8	NA	NA	NA	NA	NA	172.48	23.82	59	10.81	113.4	16.45	2.7	0.4	26.28	3.57	15.46	2.39	29.14	4.86	0.03	0.53	up	yes
147	0	chr1	-	43384726	43389784	ENST00000372455	7	1186	MSTRG.837	MED8	GO:0001104(RNA polymerase II transcription cofactor activity);GO:0005515(protein binding);GO:0005654(nucleoplasm);GO:0006357(regulation of transcription from RNA polymerase II promoter);GO:0006367(transcription initiation from RNA polymerase II promoter);GO:0010467(gene expression);GO:0016567(protein ubiquitination);GO:0016592(mediator complex)	NA	NA	NA	mediator complex subunit 8 [Source:HGNC Symbol;Acc:HGNC:19971]	9.65	1.33	6.18	1.13	9.66	1.4	0.52	0.08	3.69	0.5	3.37	0.52	2.84	1.51	0.01	0.53	up	yes
148	j	chr1	+	43528562	43623582	MSTRG.844.2	33	7596	MSTRG.844	PTPRF	NA	NA	NA	NA	NA	0.16	0.02	1.45	0.27	0.18	0.03	31.86	4.7	0.63	0.09	0.39	0.06	0.05	-4.2	0.05	0.53	down	yes
149	j	chr1	+	43528657	43623667	MSTRG.844.4	32	7280	MSTRG.844	PTPRF	NA	NA	NA	NA	NA	0.69	0.1	2.07	0.38	0.19	0.03	8.87	1.31	2.8	0.38	0.75	0.12	0.25	-2	0.01	0.53	down	yes
150	0	chr1	+	43591450	43622842	ENST00000414879	25	4836	MSTRG.844	PTPRF	GO:0004721(phosphoprotein phosphatase activity);GO:0004725(protein tyrosine phosphatase activity);GO:0005001(transmembrane receptor protein tyrosine phosphatase activity);GO:0005515(protein binding);GO:0005887(integral component of plasma membrane);GO:0006470(protein dephosphorylation);GO:0007155(cell adhesion);GO:0007185(transmembrane receptor protein tyrosine phosphatase signaling pathway);GO:0008201(heparin binding);GO:0010975(regulation of neuron projection development);GO:0016311(dephosphorylation);GO:0016477(cell migration);GO:0016791(phosphatase activity);GO:0031102(neuron projection regeneration);GO:0032403(protein complex binding);GO:0035335(peptidyl-tyrosine dephosphorylation);GO:0035373(chondroitin sulfate proteoglycan binding);GO:0043005(neuron projection);GO:0043025(neuronal cell body);GO:0048679(regulation of axon regeneration);GO:0070062(extracellular exosome);GO:1900121(negative regulation of receptor binding)	04514(Cell adhesion molecules (CAMs));04520(Adherens junction);04910(Insulin signaling pathway)	NA	NA	"protein tyrosine phosphatase, receptor type, F [Source:HGNC Symbol;Acc:HGNC:9670]"	0	0	0	0	0	0	14.47	2.14	0.82	0.11	0	0	0.14	-2.81	0.04	0.53	down	yes
151	j	chr1	+	43650522	43705564	MSTRG.851.2	22	4581	MSTRG.851	KDM4A	NA	NA	NA	NA	NA	51	7.04	31.51	5.77	38.52	5.59	6.57	0.97	14.33	1.95	7.39	1.14	3.68	1.88	0.05	0.53	up	yes
152	0	chr1	+	43974944	43978213	ENST00000532642	7	1685	MSTRG.857	ATP6V0B	"GO:0005215(transporter activity);GO:0005768(endosome);GO:0005774(vacuolar membrane);GO:0006879(cellular iron ion homeostasis);GO:0008286(insulin receptor signaling pathway);GO:0010008(endosome membrane);GO:0015078(hydrogen ion transmembrane transporter activity);GO:0015991(ATP hydrolysis coupled proton transport);GO:0015992(proton transport);GO:0016021(integral component of membrane);GO:0030670(phagocytic vesicle membrane);GO:0033177(proton-transporting two-sector ATPase complex, proton-transporting domain);GO:0033179(proton-transporting V-type ATPase, V0 domain);GO:0033572(transferrin transport);GO:0034220(ion transmembrane transport);GO:0051701(interaction with host);GO:0055085(transmembrane transport);GO:0090382(phagosome maturation)"	00190(Oxidative phosphorylation);01100(Metabolic pathways);04142(Lysosome);04145(Phagosome);05110(Vibrio cholerae infection);05120(Epithelial cell signaling in Helicobacter pylori infection);05152(Tuberculosis);05323(Rheumatoid arthritis)	NA	NA	"ATPase, H+ transporting, lysosomal 21kDa, V0 subunit b [Source:HGNC Symbol;Acc:HGNC:861]"	3.36	0.46	29.62	5.42	16.17	2.35	70.3	10.38	29.78	4.04	0.84	0.13	0.02	-5.77	0.01	0.53	down	yes
153	0	chr1	+	43974948	43978289	ENST00000236067	7	944	MSTRG.857	ATP6V0B	"GO:0005215(transporter activity);GO:0005768(endosome);GO:0005774(vacuolar membrane);GO:0006879(cellular iron ion homeostasis);GO:0008286(insulin receptor signaling pathway);GO:0010008(endosome membrane);GO:0015078(hydrogen ion transmembrane transporter activity);GO:0015991(ATP hydrolysis coupled proton transport);GO:0015992(proton transport);GO:0016021(integral component of membrane);GO:0030670(phagocytic vesicle membrane);GO:0033177(proton-transporting two-sector ATPase complex, proton-transporting domain);GO:0033179(proton-transporting V-type ATPase, V0 domain);GO:0033572(transferrin transport);GO:0034220(ion transmembrane transport);GO:0051701(interaction with host);GO:0055085(transmembrane transport);GO:0090382(phagosome maturation)"	00190(Oxidative phosphorylation);01100(Metabolic pathways);04142(Lysosome);04145(Phagosome);05110(Vibrio cholerae infection);05120(Epithelial cell signaling in Helicobacter pylori infection);05152(Tuberculosis);05323(Rheumatoid arthritis)	NA	NA	"ATPase, H+ transporting, lysosomal 21kDa, V0 subunit b [Source:HGNC Symbol;Acc:HGNC:861]"	14.71	2.03	76.65	14.04	55.11	7.99	228.52	33.73	97.07	13.18	6.03	0.93	0.01	-6.98	0.01	0.53	down	yes
154	0	chr1	+	43974951	43978023	ENST00000471859	7	865	MSTRG.857	ATP6V0B	"GO:0005215(transporter activity);GO:0005768(endosome);GO:0005774(vacuolar membrane);GO:0006879(cellular iron ion homeostasis);GO:0008286(insulin receptor signaling pathway);GO:0010008(endosome membrane);GO:0015078(hydrogen ion transmembrane transporter activity);GO:0015991(ATP hydrolysis coupled proton transport);GO:0015992(proton transport);GO:0016021(integral component of membrane);GO:0030670(phagocytic vesicle membrane);GO:0033177(proton-transporting two-sector ATPase complex, proton-transporting domain);GO:0033179(proton-transporting V-type ATPase, V0 domain);GO:0033572(transferrin transport);GO:0034220(ion transmembrane transport);GO:0051701(interaction with host);GO:0055085(transmembrane transport);GO:0090382(phagosome maturation)"	00190(Oxidative phosphorylation);01100(Metabolic pathways);04142(Lysosome);04145(Phagosome);05110(Vibrio cholerae infection);05120(Epithelial cell signaling in Helicobacter pylori infection);05152(Tuberculosis);05323(Rheumatoid arthritis)	NA	NA	"ATPase, H+ transporting, lysosomal 21kDa, V0 subunit b [Source:HGNC Symbol;Acc:HGNC:861]"	3.32	0.46	6.05	1.11	2.51	0.36	24.67	3.64	8.37	1.14	1.57	0.24	0.1	-3.37	0	0.53	down	yes
155	0	chr1	+	43974971	43978295	ENST00000468183	6	2432	MSTRG.857	ATP6V0B	"GO:0005215(transporter activity);GO:0005768(endosome);GO:0005774(vacuolar membrane);GO:0006879(cellular iron ion homeostasis);GO:0008286(insulin receptor signaling pathway);GO:0010008(endosome membrane);GO:0015078(hydrogen ion transmembrane transporter activity);GO:0015991(ATP hydrolysis coupled proton transport);GO:0015992(proton transport);GO:0016021(integral component of membrane);GO:0030670(phagocytic vesicle membrane);GO:0033177(proton-transporting two-sector ATPase complex, proton-transporting domain);GO:0033179(proton-transporting V-type ATPase, V0 domain);GO:0033572(transferrin transport);GO:0034220(ion transmembrane transport);GO:0051701(interaction with host);GO:0055085(transmembrane transport);GO:0090382(phagosome maturation)"	00190(Oxidative phosphorylation);01100(Metabolic pathways);04142(Lysosome);04145(Phagosome);05110(Vibrio cholerae infection);05120(Epithelial cell signaling in Helicobacter pylori infection);05152(Tuberculosis);05323(Rheumatoid arthritis)	NA	NA	"ATPase, H+ transporting, lysosomal 21kDa, V0 subunit b [Source:HGNC Symbol;Acc:HGNC:861]"	3.26	0.45	12.39	2.27	9.82	1.42	21.23	3.13	11.06	1.5	1	0.15	0.12	-3	0.01	0.53	down	yes
156	0	chr1	+	43974972	43978292	ENST00000473485	7	1664	MSTRG.857	ATP6V0B	"GO:0005215(transporter activity);GO:0005768(endosome);GO:0005774(vacuolar membrane);GO:0006879(cellular iron ion homeostasis);GO:0008286(insulin receptor signaling pathway);GO:0010008(endosome membrane);GO:0015078(hydrogen ion transmembrane transporter activity);GO:0015991(ATP hydrolysis coupled proton transport);GO:0015992(proton transport);GO:0016021(integral component of membrane);GO:0030670(phagocytic vesicle membrane);GO:0033177(proton-transporting two-sector ATPase complex, proton-transporting domain);GO:0033179(proton-transporting V-type ATPase, V0 domain);GO:0033572(transferrin transport);GO:0034220(ion transmembrane transport);GO:0051701(interaction with host);GO:0055085(transmembrane transport);GO:0090382(phagosome maturation)"	00190(Oxidative phosphorylation);01100(Metabolic pathways);04142(Lysosome);04145(Phagosome);05110(Vibrio cholerae infection);05120(Epithelial cell signaling in Helicobacter pylori infection);05152(Tuberculosis);05323(Rheumatoid arthritis)	NA	NA	"ATPase, H+ transporting, lysosomal 21kDa, V0 subunit b [Source:HGNC Symbol;Acc:HGNC:861]"	1.52	0.21	19.4	3.55	10.83	1.57	58.64	8.65	16.9	2.29	0.31	0.05	0.02	-5.57	0.01	0.53	down	yes
157	0	chr1	+	43974979	43977114	ENST00000496131	5	962	MSTRG.857	ATP6V0B	"GO:0005215(transporter activity);GO:0005768(endosome);GO:0005774(vacuolar membrane);GO:0006879(cellular iron ion homeostasis);GO:0008286(insulin receptor signaling pathway);GO:0010008(endosome membrane);GO:0015078(hydrogen ion transmembrane transporter activity);GO:0015991(ATP hydrolysis coupled proton transport);GO:0015992(proton transport);GO:0016021(integral component of membrane);GO:0030670(phagocytic vesicle membrane);GO:0033177(proton-transporting two-sector ATPase complex, proton-transporting domain);GO:0033179(proton-transporting V-type ATPase, V0 domain);GO:0033572(transferrin transport);GO:0034220(ion transmembrane transport);GO:0051701(interaction with host);GO:0055085(transmembrane transport);GO:0090382(phagosome maturation)"	00190(Oxidative phosphorylation);01100(Metabolic pathways);04142(Lysosome);04145(Phagosome);05110(Vibrio cholerae infection);05120(Epithelial cell signaling in Helicobacter pylori infection);05152(Tuberculosis);05323(Rheumatoid arthritis)	NA	NA	"ATPase, H+ transporting, lysosomal 21kDa, V0 subunit b [Source:HGNC Symbol;Acc:HGNC:861]"	3.13	0.43	4.32	0.79	4.42	0.64	16.97	2.5	6.46	0.88	0.58	0.09	0.16	-2.65	0	0.53	down	yes
158	0	chr1	+	43976055	43978295	ENST00000498664	6	825	MSTRG.857	ATP6V0B	"GO:0005215(transporter activity);GO:0005768(endosome);GO:0005774(vacuolar membrane);GO:0006879(cellular iron ion homeostasis);GO:0008286(insulin receptor signaling pathway);GO:0010008(endosome membrane);GO:0015078(hydrogen ion transmembrane transporter activity);GO:0015991(ATP hydrolysis coupled proton transport);GO:0015992(proton transport);GO:0016021(integral component of membrane);GO:0030670(phagocytic vesicle membrane);GO:0033177(proton-transporting two-sector ATPase complex, proton-transporting domain);GO:0033179(proton-transporting V-type ATPase, V0 domain);GO:0033572(transferrin transport);GO:0034220(ion transmembrane transport);GO:0051701(interaction with host);GO:0055085(transmembrane transport);GO:0090382(phagosome maturation)"	00190(Oxidative phosphorylation);01100(Metabolic pathways);04142(Lysosome);04145(Phagosome);05110(Vibrio cholerae infection);05120(Epithelial cell signaling in Helicobacter pylori infection);05152(Tuberculosis);05323(Rheumatoid arthritis)	NA	NA	"ATPase, H+ transporting, lysosomal 21kDa, V0 subunit b [Source:HGNC Symbol;Acc:HGNC:861]"	6.01	0.83	5.34	0.98	10.31	1.5	67.31	9.93	20.02	2.72	1.42	0.22	0.03	-5.03	0.02	0.53	down	yes
159	0	chr1	+	43992222	43996114	ENST00000479055	7	789	MSTRG.859	CCDC24	GO:0005515(protein binding)	NA	NA	NA	coiled-coil domain containing 24 [Source:HGNC Symbol;Acc:HGNC:28688]	5.13	0.71	1.4	0.26	3.17	0.46	0	0	0.51	0.07	1.54	0.24	2.05	1.03	0.04	0.53	up	yes
160	j	chr1	+	44030410	44040640	MSTRG.861.1	2	874	MSTRG.861	RP5-1198O20.4	NA	NA	NA	NA	NA	10.99	1.52	7.73	1.42	8.09	1.17	0.21	0.03	0	0	6.83	1.06	4.58	2.19	0.05	0.53	up	yes
161	0	chr1	+	44213455	44220681	ENST00000361745	11	1545	MSTRG.858	DMAP1	"GO:0000122(negative regulation of transcription from RNA polymerase II promoter);GO:0001103(RNA polymerase II repressing transcription factor binding);GO:0003682(chromatin binding);GO:0003714(transcription corepressor activity);GO:0005515(protein binding);GO:0005634(nucleus);GO:0005654(nucleoplasm);GO:0005657(replication fork);GO:0005737(cytoplasm);GO:0006281(DNA repair);GO:0006306(DNA methylation);GO:0006325(chromatin organization);GO:0006338(chromatin remodeling);GO:0006351(transcription, DNA-templated);GO:0035267(NuA4 histone acetyltransferase complex);GO:0040008(regulation of growth);GO:0042993(positive regulation of transcription factor import into nucleus);GO:0043967(histone H4 acetylation);GO:0043968(histone H2A acetylation);GO:0045471(response to ethanol);GO:0045892(negative regulation of transcription, DNA-templated)"	NA	NA	NA	DNA methyltransferase 1 associated protein 1 [Source:HGNC Symbol;Acc:HGNC:18291]	3.87	0.53	2.85	0.52	3.14	0.46	9.04	1.33	5.62	0.76	2.7	0.42	0.43	-1.23	0.01	0.53	down	yes
162	0	chr1	+	44213491	44220681	ENST00000372289	10	1730	MSTRG.858	DMAP1	"GO:0000122(negative regulation of transcription from RNA polymerase II promoter);GO:0001103(RNA polymerase II repressing transcription factor binding);GO:0003682(chromatin binding);GO:0003714(transcription corepressor activity);GO:0005515(protein binding);GO:0005634(nucleus);GO:0005654(nucleoplasm);GO:0005657(replication fork);GO:0005737(cytoplasm);GO:0006281(DNA repair);GO:0006306(DNA methylation);GO:0006325(chromatin organization);GO:0006338(chromatin remodeling);GO:0006351(transcription, DNA-templated);GO:0035267(NuA4 histone acetyltransferase complex);GO:0040008(regulation of growth);GO:0042993(positive regulation of transcription factor import into nucleus);GO:0043967(histone H4 acetylation);GO:0043968(histone H2A acetylation);GO:0045471(response to ethanol);GO:0045892(negative regulation of transcription, DNA-templated)"	NA	NA	NA	DNA methyltransferase 1 associated protein 1 [Source:HGNC Symbol;Acc:HGNC:18291]	25.31	3.5	25.18	4.61	34.89	5.06	68.1	10.05	76.92	10.44	38.04	5.88	0.28	-1.85	0.04	0.53	down	yes
163	0	chr1	+	44739825	44757968	ENST00000493027	10	1091	MSTRG.870	KIF2C	"GO:0000278(mitotic cell cycle);GO:0000775(chromosome, centromeric region);GO:0000776(kinetochore);GO:0000777(condensed chromosome kinetochore);GO:0003777(microtubule motor activity);GO:0005515(protein binding);GO:0005524(ATP binding);GO:0005634(nucleus);GO:0005829(cytosol);GO:0005871(kinesin complex);GO:0005874(microtubule);GO:0005881(cytoplasmic microtubule);GO:0007018(microtubule-based movement);GO:0007019(microtubule depolymerization);GO:0007067(mitotic nuclear division);GO:0007080(mitotic metaphase plate congression);GO:0007264(small GTPase mediated signal transduction);GO:0007596(blood coagulation);GO:0008017(microtubule binding);GO:0008152(metabolic process);GO:0008283(cell proliferation);GO:0015630(microtubule cytoskeleton);GO:0016020(membrane);GO:0016887(ATPase activity);GO:0019237(centromeric DNA binding);GO:0019886(antigen processing and presentation of exogenous peptide antigen via MHC class II);GO:0030951(establishment or maintenance of microtubule cytoskeleton polarity);GO:0035371(microtubule plus-end);GO:0051010(microtubule plus-end binding);GO:0051301(cell division);GO:0051983(regulation of chromosome segregation)"	NA	NA	NA	kinesin family member 2C [Source:HGNC Symbol;Acc:HGNC:6393]	0.48	0.07	0	0	0	0	6.63	0.98	5.54	0.75	0.89	0.14	0.32	-1.65	0.02	0.53	down	yes
164	0	chr1	+	44739953	44756148	ENST00000455186	10	908	MSTRG.870	KIF2C	"GO:0000278(mitotic cell cycle);GO:0000775(chromosome, centromeric region);GO:0000776(kinetochore);GO:0000777(condensed chromosome kinetochore);GO:0003777(microtubule motor activity);GO:0005515(protein binding);GO:0005524(ATP binding);GO:0005634(nucleus);GO:0005829(cytosol);GO:0005871(kinesin complex);GO:0005874(microtubule);GO:0005881(cytoplasmic microtubule);GO:0007018(microtubule-based movement);GO:0007019(microtubule depolymerization);GO:0007067(mitotic nuclear division);GO:0007080(mitotic metaphase plate congression);GO:0007264(small GTPase mediated signal transduction);GO:0007596(blood coagulation);GO:0008017(microtubule binding);GO:0008152(metabolic process);GO:0008283(cell proliferation);GO:0015630(microtubule cytoskeleton);GO:0016020(membrane);GO:0016887(ATPase activity);GO:0019237(centromeric DNA binding);GO:0019886(antigen processing and presentation of exogenous peptide antigen via MHC class II);GO:0030951(establishment or maintenance of microtubule cytoskeleton polarity);GO:0035371(microtubule plus-end);GO:0051010(microtubule plus-end binding);GO:0051301(cell division);GO:0051983(regulation of chromosome segregation)"	NA	NA	NA	kinesin family member 2C [Source:HGNC Symbol;Acc:HGNC:6393]	1.61	0.22	0.99	0.18	0.02	0	93.67	13.82	75.06	10.19	3.35	0.52	0.01	-6.86	0.03	0.53	down	yes
165	0	chr1	+	44775437	44778779	ENST00000396651	6	881	MSTRG.872	RPS8	"GO:0000184(nuclear-transcribed mRNA catabolic process, nonsense-mediated decay);GO:0000462(maturation of SSU-rRNA from tricistronic rRNA transcript (SSU-rRNA, 5.8S rRNA, LSU-rRNA));GO:0003735(structural constituent of ribosome);GO:0005622(intracellular);GO:0005634(nucleus);GO:0005737(cytoplasm);GO:0005829(cytosol);GO:0005840(ribosome);GO:0005925(focal adhesion);GO:0006412(translation);GO:0006413(translational initiation);GO:0006414(translational elongation);GO:0006415(translational termination);GO:0006614(SRP-dependent cotranslational protein targeting to membrane);GO:0010467(gene expression);GO:0016020(membrane);GO:0016032(viral process);GO:0019058(viral life cycle);GO:0019083(viral transcription);GO:0022627(cytosolic small ribosomal subunit);GO:0030529(ribonucleoprotein complex);GO:0044267(cellular protein metabolic process);GO:0044822(poly(A) RNA binding);GO:0070062(extracellular exosome)"	03010(Ribosome)	NA	NA	ribosomal protein S8 [Source:HGNC Symbol;Acc:HGNC:10441]	8646.22	1194.11	6309.19	1155.64	8422.38	1221.76	4237.39	625.4	5432.25	737.6	6635.22	1025.1	3.01	1.59	0.01	0.53	up	yes
166	0	chr1	+	44775573	44778779	ENST00000372209	6	685	MSTRG.872	RPS8	"GO:0000184(nuclear-transcribed mRNA catabolic process, nonsense-mediated decay);GO:0000462(maturation of SSU-rRNA from tricistronic rRNA transcript (SSU-rRNA, 5.8S rRNA, LSU-rRNA));GO:0003735(structural constituent of ribosome);GO:0005622(intracellular);GO:0005634(nucleus);GO:0005737(cytoplasm);GO:0005829(cytosol);GO:0005840(ribosome);GO:0005925(focal adhesion);GO:0006412(translation);GO:0006413(translational initiation);GO:0006414(translational elongation);GO:0006415(translational termination);GO:0006614(SRP-dependent cotranslational protein targeting to membrane);GO:0010467(gene expression);GO:0016020(membrane);GO:0016032(viral process);GO:0019058(viral life cycle);GO:0019083(viral transcription);GO:0022627(cytosolic small ribosomal subunit);GO:0030529(ribonucleoprotein complex);GO:0044267(cellular protein metabolic process);GO:0044822(poly(A) RNA binding);GO:0070062(extracellular exosome)"	03010(Ribosome)	NA	NA	ribosomal protein S8 [Source:HGNC Symbol;Acc:HGNC:10441]	1041.3	143.81	702.92	128.75	1053.73	152.86	578.41	85.37	887.87	120.56	1041.3	160.88	2.96	1.57	0	0.53	up	yes
167	0	chr1	+	44775636	44778779	ENST00000485390	5	1115	MSTRG.872	RPS8	"GO:0000184(nuclear-transcribed mRNA catabolic process, nonsense-mediated decay);GO:0000462(maturation of SSU-rRNA from tricistronic rRNA transcript (SSU-rRNA, 5.8S rRNA, LSU-rRNA));GO:0003735(structural constituent of ribosome);GO:0005622(intracellular);GO:0005634(nucleus);GO:0005737(cytoplasm);GO:0005829(cytosol);GO:0005840(ribosome);GO:0005925(focal adhesion);GO:0006412(translation);GO:0006413(translational initiation);GO:0006414(translational elongation);GO:0006415(translational termination);GO:0006614(SRP-dependent cotranslational protein targeting to membrane);GO:0010467(gene expression);GO:0016020(membrane);GO:0016032(viral process);GO:0019058(viral life cycle);GO:0019083(viral transcription);GO:0022627(cytosolic small ribosomal subunit);GO:0030529(ribonucleoprotein complex);GO:0044267(cellular protein metabolic process);GO:0044822(poly(A) RNA binding);GO:0070062(extracellular exosome)"	03010(Ribosome)	NA	NA	ribosomal protein S8 [Source:HGNC Symbol;Acc:HGNC:10441]	1206.36	166.61	1011.42	185.26	1237.53	179.52	527.5	77.85	833.83	113.22	1167.02	180.3	4.37	2.13	0.02	0.53	up	yes
168	0	chr1	+	44800225	44805990	ENST00000372201	15	2492	MSTRG.874	PLK3	"GO:0000082(G1/S transition of mitotic cell cycle);GO:0000086(G2/M transition of mitotic cell cycle);GO:0000122(negative regulation of transcription from RNA polymerase II promoter);GO:0000302(response to reactive oxygen species);GO:0000785(chromatin);GO:0002039(p53 binding);GO:0004672(protein kinase activity);GO:0004674(protein serine/threonine kinase activity);GO:0005515(protein binding);GO:0005524(ATP binding);GO:0005634(nucleus);GO:0005730(nucleolus);GO:0005737(cytoplasm);GO:0005795(Golgi stack);GO:0005813(centrosome);GO:0006468(protein phosphorylation);GO:0006915(apoptotic process);GO:0006970(response to osmotic stress);GO:0006974(cellular response to DNA damage stimulus);GO:0007093(mitotic cell cycle checkpoint);GO:0007113(endomitotic cell cycle);GO:0009314(response to radiation);GO:0016772(transferase activity, transferring phosphorus-containing groups);GO:0030425(dendrite);GO:0031122(cytoplasmic microtubule organization);GO:0032465(regulation of cytokinesis);GO:0043025(neuronal cell body);GO:0043066(negative regulation of apoptotic process);GO:0043491(protein kinase B signaling);GO:0044819(mitotic G1/S transition checkpoint);GO:0051302(regulation of cell division);GO:0090166(Golgi disassembly);GO:0090316(positive regulation of intracellular protein transport);GO:2000777(positive regulation of proteasomal ubiquitin-dependent protein catabolic process involved in cellular response to hypoxia)"	05152(Tuberculosis)	NA	NA	polo-like kinase 3 [Source:HGNC Symbol;Acc:HGNC:2154]	42.58	5.88	38.32	7.02	46.66	6.77	7.53	1.11	9.44	1.28	11.8	1.82	4.35	2.12	0.01	0.53	up	yes
169	0	chr1	+	44803268	44805950	ENST00000492398	7	1135	MSTRG.874	PLK3	"GO:0000082(G1/S transition of mitotic cell cycle);GO:0000086(G2/M transition of mitotic cell cycle);GO:0000122(negative regulation of transcription from RNA polymerase II promoter);GO:0000302(response to reactive oxygen species);GO:0000785(chromatin);GO:0002039(p53 binding);GO:0004672(protein kinase activity);GO:0004674(protein serine/threonine kinase activity);GO:0005515(protein binding);GO:0005524(ATP binding);GO:0005634(nucleus);GO:0005730(nucleolus);GO:0005737(cytoplasm);GO:0005795(Golgi stack);GO:0005813(centrosome);GO:0006468(protein phosphorylation);GO:0006915(apoptotic process);GO:0006970(response to osmotic stress);GO:0006974(cellular response to DNA damage stimulus);GO:0007093(mitotic cell cycle checkpoint);GO:0007113(endomitotic cell cycle);GO:0009314(response to radiation);GO:0016772(transferase activity, transferring phosphorus-containing groups);GO:0030425(dendrite);GO:0031122(cytoplasmic microtubule organization);GO:0032465(regulation of cytokinesis);GO:0043025(neuronal cell body);GO:0043066(negative regulation of apoptotic process);GO:0043491(protein kinase B signaling);GO:0044819(mitotic G1/S transition checkpoint);GO:0051302(regulation of cell division);GO:0090166(Golgi disassembly);GO:0090316(positive regulation of intracellular protein transport);GO:2000777(positive regulation of proteasomal ubiquitin-dependent protein catabolic process involved in cellular response to hypoxia)"	05152(Tuberculosis)	NA	NA	polo-like kinase 3 [Source:HGNC Symbol;Acc:HGNC:2154]	12.33	1.7	8.28	1.52	15.5	2.25	1.61	0.24	1.34	0.18	1.03	0.16	2.31	1.21	0.04	0.53	up	yes
170	0	chr1	+	45012246	45014445	ENST00000434478	6	600	MSTRG.885	UROD	GO:0001889(liver development);GO:0004853(uroporphyrinogen decarboxylase activity);GO:0005515(protein binding);GO:0005654(nucleoplasm);GO:0005737(cytoplasm);GO:0005829(cytosol);GO:0006778(porphyrin-containing compound metabolic process);GO:0006779(porphyrin-containing compound biosynthetic process);GO:0006782(protoporphyrinogen IX biosynthetic process);GO:0006783(heme biosynthetic process);GO:0008198(ferrous iron binding);GO:0010039(response to iron ion);GO:0014070(response to organic cyclic compound);GO:0014075(response to amine);GO:0032355(response to estradiol);GO:0042168(heme metabolic process);GO:0044281(small molecule metabolic process);GO:0045471(response to ethanol);GO:0046502(uroporphyrinogen III metabolic process);GO:0046689(response to mercury ion);GO:0051597(response to methylmercury);GO:0060992(response to fungicide);GO:0071243(cellular response to arsenic-containing substance)	00860(Porphyrin and chlorophyll metabolism);01100(Metabolic pathways)	K01599	4.1.1.37	uroporphyrinogen decarboxylase [Source:HGNC Symbol;Acc:HGNC:12591]	7.98	1.1	8.91	1.63	9.84	1.43	16.78	2.48	17.25	2.34	4.64	0.72	0.31	-1.68	0.04	0.53	down	yes
171	0	chr1	+	45339670	45343975	ENST00000372090	8	2389	MSTRG.895	TOE1	GO:0003676(nucleic acid binding);GO:0005515(protein binding);GO:0005634(nucleus);GO:0005654(nucleoplasm);GO:0005730(nucleolus);GO:0016607(nuclear speck);GO:0046872(metal ion binding)	NA	NA	NA	"target of EGR1, member 1 (nuclear) [Source:HGNC Symbol;Acc:HGNC:15954]"	4.55	0.63	7.59	1.39	5.99	0.87	82.16	12.13	48.36	6.57	45.19	6.98	0.09	-3.5	0.01	0.53	down	yes
172	0	chr1	-	45511047	45521956	ENST00000319248	6	1021	MSTRG.892	PRDX1	GO:0000302(response to reactive oxygen species);GO:0001501(skeletal system development);GO:0001895(retina homeostasis);GO:0004601(peroxidase activity);GO:0005515(protein binding);GO:0005615(extracellular space);GO:0005634(nucleus);GO:0005737(cytoplasm);GO:0005739(mitochondrion);GO:0005829(cytosol);GO:0006367(transcription initiation from RNA polymerase II promoter);GO:0006979(response to oxidative stress);GO:0008283(cell proliferation);GO:0008379(thioredoxin peroxidase activity);GO:0010467(gene expression);GO:0016209(antioxidant activity);GO:0016491(oxidoreductase activity);GO:0019430(removal of superoxide radicals);GO:0032872(regulation of stress-activated MAPK cascade);GO:0034101(erythrocyte homeostasis);GO:0042267(natural killer cell mediated cytotoxicity);GO:0042345(regulation of NF-kappaB import into nucleus);GO:0042470(melanosome);GO:0042744(hydrogen peroxide catabolic process);GO:0042802(identical protein binding);GO:0043209(myelin sheath);GO:0044822(poly(A) RNA binding);GO:0051920(peroxiredoxin activity);GO:0055114(oxidation-reduction process);GO:0070062(extracellular exosome)	04146(Peroxisome)	NA	NA	peroxiredoxin 1 [Source:HGNC Symbol;Acc:HGNC:9352]	1514.97	209.23	1647.1	301.69	1417.08	205.56	3570.73	527	4277.84	580.85	1807.14	279.19	0.19	-2.41	0.04	0.53	down	yes
173	0	chr1	+	45551067	45570049	ENST00000351829	9	1166	MSTRG.893	AKR1A1	GO:0004032(alditol:NADP+ 1-oxidoreductase activity);GO:0005615(extracellular space);GO:0005829(cytosol);GO:0006006(glucose metabolic process);GO:0006081(cellular aldehyde metabolic process);GO:0009055(electron carrier activity);GO:0016324(apical plasma membrane);GO:0016491(oxidoreductase activity);GO:0019853(L-ascorbic acid biosynthetic process);GO:0042840(D-glucuronate catabolic process);GO:0046185(aldehyde catabolic process);GO:0047939(L-glucuronate reductase activity);GO:0055114(oxidation-reduction process);GO:0070062(extracellular exosome)	00010(Glycolysis / Gluconeogenesis);00561(Glycerolipid metabolism);01100(Metabolic pathways)	NA	NA	"aldo-keto reductase family 1, member A1 (aldehyde reductase) [Source:HGNC Symbol;Acc:HGNC:380]"	146.89	20.29	112.23	20.56	207.28	30.07	59.35	8.76	65.02	8.83	85.96	13.28	3.82	1.93	0.05	0.53	up	yes
174	0	chr1	+	45583989	45615131	ENST00000437362	10	999	MSTRG.898	NASP	GO:0000790(nuclear chromatin);GO:0001824(blastocyst development);GO:0005515(protein binding);GO:0005634(nucleus);GO:0005654(nucleoplasm);GO:0005737(cytoplasm);GO:0006260(DNA replication);GO:0006334(nucleosome assembly);GO:0006335(DNA replication-dependent nucleosome assembly);GO:0006336(DNA replication-independent nucleosome assembly);GO:0007049(cell cycle);GO:0008283(cell proliferation);GO:0008584(male gonad development);GO:0015031(protein transport);GO:0032403(protein complex binding);GO:0033574(response to testosterone);GO:0042393(histone binding);GO:0043234(protein complex);GO:0043486(histone exchange);GO:0051879(Hsp90 protein binding)	NA	NA	NA	nuclear autoantigenic sperm protein (histone-binding) [Source:HGNC Symbol;Acc:HGNC:7644]	0	0	0	0	0.4	0.06	3.6	0.53	0.69	0.09	0	0	0.49	-1.03	0.04	0.53	down	yes
175	0	chr1	+	45584060	45618894	ENST00000350030	15	3207	MSTRG.898	NASP	GO:0000790(nuclear chromatin);GO:0001824(blastocyst development);GO:0005515(protein binding);GO:0005634(nucleus);GO:0005654(nucleoplasm);GO:0005737(cytoplasm);GO:0006260(DNA replication);GO:0006334(nucleosome assembly);GO:0006335(DNA replication-dependent nucleosome assembly);GO:0006336(DNA replication-independent nucleosome assembly);GO:0007049(cell cycle);GO:0008283(cell proliferation);GO:0008584(male gonad development);GO:0015031(protein transport);GO:0032403(protein complex binding);GO:0033574(response to testosterone);GO:0042393(histone binding);GO:0043234(protein complex);GO:0043486(histone exchange);GO:0051879(Hsp90 protein binding)	NA	NA	NA	nuclear autoantigenic sperm protein (histone-binding) [Source:HGNC Symbol;Acc:HGNC:7644]	30.26	4.18	52.32	9.58	37.38	5.42	290.46	42.87	221.77	30.11	118.37	18.29	0.06	-4.18	0	0.53	down	yes
176	0	chr1	-	45627304	45686536	ENST00000290795	12	3599	MSTRG.901	GPBP1L1	"GO:0003677(DNA binding);GO:0003700(sequence-specific DNA binding transcription factor activity);GO:0005634(nucleus);GO:0006351(transcription, DNA-templated);GO:0045893(positive regulation of transcription, DNA-templated)"	NA	NA	NA	GC-rich promoter binding protein 1-like 1 [Source:HGNC Symbol;Acc:HGNC:28843]	109.5	15.12	58.46	10.71	78.37	11.37	19.43	2.87	14.55	1.98	32.35	5	6.58	2.72	0.04	0.53	up	yes
177	j	chr1	-	45654286	45687244	MSTRG.901.13	6	2197	MSTRG.901	GPBP1L1	NA	NA	NA	NA	NA	8.91	1.23	6.01	1.1	7.53	1.09	0	0	0.06	0.01	0	0	2.18	1.13	0	0.53	up	yes
178	0	chr1	-	45698711	45750649	ENST00000396478	9	3113	MSTRG.905	IPP	GO:0003779(actin binding);GO:0005515(protein binding);GO:0005737(cytoplasm);GO:0015629(actin cytoskeleton)	NA	NA	NA	intracisternal A particle-promoted polypeptide [Source:HGNC Symbol;Acc:HGNC:6108]	17.43	2.41	12.02	2.2	16.01	2.32	31.19	4.6	25.06	3.4	15.15	2.34	0.39	-1.35	0.02	0.53	down	yes
179	0	chr1	+	46021965	46024364	ENST00000467367	4	859	MSTRG.906	MAST2	"GO:0000287(magnesium ion binding);GO:0004672(protein kinase activity);GO:0004674(protein serine/threonine kinase activity);GO:0005515(protein binding);GO:0005524(ATP binding);GO:0005737(cytoplasm);GO:0005886(plasma membrane);GO:0006468(protein phosphorylation);GO:0008017(microtubule binding);GO:0015630(microtubule cytoskeleton);GO:0016772(transferase activity, transferring phosphorus-containing groups);GO:0019902(phosphatase binding);GO:0045075(regulation of interleukin-12 biosynthetic process);GO:0048515(spermatid differentiation)"	NA	NA	NA	microtubule associated serine/threonine kinase 2 [Source:HGNC Symbol;Acc:HGNC:19035]	1.09	0.15	2.86	0.52	1.75	0.25	4.24	0.63	4.44	0.6	0	0	0.43	-1.22	0.05	0.53	down	yes
180	0	chr1	-	46040140	46132642	ENST00000262741	10	5609	MSTRG.908	PIK3R3	GO:0005515(protein binding);GO:0005829(cytosol);GO:0005942(phosphatidylinositol 3-kinase complex);GO:0006644(phospholipid metabolic process);GO:0006661(phosphatidylinositol biosynthetic process);GO:0008286(insulin receptor signaling pathway);GO:0016303(1-phosphatidylinositol-3-kinase activity);GO:0036092(phosphatidylinositol-3-phosphate biosynthetic process);GO:0043551(regulation of phosphatidylinositol 3-kinase activity);GO:0044281(small molecule metabolic process);GO:0046854(phosphatidylinositol phosphorylation);GO:0046935(1-phosphatidylinositol-3-kinase regulator activity);GO:2001275(positive regulation of glucose import in response to insulin stimulus)	04012(ErbB signaling pathway);04062(Chemokine signaling pathway);04070(Phosphatidylinositol signaling system);04150(mTOR signaling pathway);04210(Apoptosis);04370(VEGF signaling pathway);04380(Osteoclast differentiation);04510(Focal adhesion);04620(Toll-like receptor signaling pathway);04630(Jak-STAT signaling pathway);04650(Natural killer cell mediated cytotoxicity);04660(T cell receptor signaling pathway);04662(B cell receptor signaling pathway);04664(Fc epsilon RI signaling pathway);04666(Fc gamma R-mediated phagocytosis);04670(Leukocyte transendothelial migration);04722(Neurotrophin signaling pathway);04725(Cholinergic synapse);04810(Regulation of actin cytoskeleton);04910(Insulin signaling pathway);04914(Progesterone-mediated oocyte maturation);04930(Type II diabetes mellitus);04960(Aldosterone-regulated sodium reabsorption);04973(Carbohydrate digestion and absorption);05100(Bacterial invasion of epithelial cells);05142(Chagas disease (American trypanosomiasis));05145(Toxoplasmosis);05146(Amoebiasis);05160(Hepatitis C);05162(Measles);05164(Influenza A);05200(Pathways in cancer);05210(Colorectal cancer);05211(Renal cell carcinoma);05212(Pancreatic cancer);05213(Endometrial cancer);05214(Glioma);05215(Prostate cancer);05218(Melanoma);05220(Chronic myeloid leukemia);05221(Acute myeloid leukemia);05222(Small cell lung cancer);05223(Non-small cell lung cancer)	NA	NA	"phosphoinositide-3-kinase, regulatory subunit 3 (gamma) [Source:HGNC Symbol;Acc:HGNC:8981]"	6.31	0.87	5.89	1.08	11.89	1.73	40.96	6.04	32.61	4.43	21.57	3.33	0.21	-2.25	0.03	0.53	down	yes
181	0	chr1	+	46247732	46278472	ENST00000371975	18	3108	MSTRG.919	RAD54L	"GO:0000724(double-strand break repair via homologous recombination);GO:0000733(DNA strand renaturation);GO:0003677(DNA binding);GO:0004386(helicase activity);GO:0005515(protein binding);GO:0005524(ATP binding);GO:0005634(nucleus);GO:0005654(nucleoplasm);GO:0006281(DNA repair);GO:0006302(double-strand break repair);GO:0006310(DNA recombination);GO:0006974(cellular response to DNA damage stimulus);GO:0007126(meiotic nuclear division);GO:0008152(metabolic process);GO:0008340(determination of adult lifespan);GO:0010212(response to ionizing radiation);GO:0016817(hydrolase activity, acting on acid anhydrides);GO:0036310(annealing helicase activity);GO:0042493(response to drug);GO:0051276(chromosome organization)"	03440(Homologous recombination)	NA	NA	RAD54-like (S. cerevisiae) [Source:HGNC Symbol;Acc:HGNC:9826]	1.55	0.21	7.59	1.39	3.78	0.55	92.83	13.7	87.95	11.94	53.96	8.34	0.05	-4.23	0.01	0.53	down	yes
182	0	chr1	+	46303698	46316776	ENST00000489056	4	553	MSTRG.921	UQCRH	"GO:0005515(protein binding);GO:0005739(mitochondrion);GO:0005743(mitochondrial inner membrane);GO:0005746(mitochondrial respiratory chain);GO:0006119(oxidative phosphorylation);GO:0006122(mitochondrial electron transport, ubiquinol to cytochrome c);GO:0008121(ubiquinol-cytochrome-c reductase activity);GO:0009060(aerobic respiration);GO:0022904(respiratory electron transport chain);GO:0044237(cellular metabolic process);GO:0044281(small molecule metabolic process);GO:0055114(oxidation-reduction process);GO:1902600(hydrogen ion transmembrane transport)"	00190(Oxidative phosphorylation);01100(Metabolic pathways);04260(Cardiac muscle contraction);05010(Alzheimer's disease);05012(Parkinson's disease);05016(Huntington's disease)	NA	NA	ubiquinol-cytochrome c reductase hinge protein [Source:HGNC Symbol;Acc:HGNC:12590]	52.1	7.19	49.85	9.13	47.35	6.87	122.48	18.08	86.06	11.69	52.84	8.16	0.22	-2.18	0	0.53	down	yes
183	0	chr1	-	47250142	47314140	ENST00000371877	17	5009	MSTRG.936	STIL	GO:0000578(embryonic axis specification);GO:0001701(in utero embryonic development);GO:0001843(neural tube closure);GO:0001947(heart looping);GO:0005515(protein binding);GO:0005737(cytoplasm);GO:0005813(centrosome);GO:0005814(centriole);GO:0005829(cytosol);GO:0007052(mitotic spindle organization);GO:0007224(smoothened signaling pathway);GO:0007368(determination of left/right symmetry);GO:0008283(cell proliferation);GO:0021915(neural tube development);GO:0030900(forebrain development);GO:0030903(notochord development);GO:0033504(floor plate development);GO:0035264(multicellular organism growth);GO:0043066(negative regulation of apoptotic process);GO:0045737(positive regulation of cyclin-dependent protein serine/threonine kinase activity);GO:0051298(centrosome duplication);GO:0060271(cilium morphogenesis);GO:0071539(protein localization to centrosome)	NA	NA	NA	SCL/TAL1 interrupting locus [Source:HGNC Symbol;Acc:HGNC:10879]	0.1	0.01	3.32	0.61	0.3	0.04	30.44	4.49	16.99	2.31	4.32	0.67	0.06	-4.04	0	0.47	down	yes
184	j	chr1	-	47250142	47314141	MSTRG.936.3	17	4956	MSTRG.936	STIL	NA	NA	NA	NA	NA	0	0	1.23	0.23	0	0	21.15	3.12	27.45	3.73	2.65	0.41	0.08	-3.7	0.04	0.53	down	yes
185	j	chr1	-	47250168	47314195	MSTRG.936.7	18	4894	MSTRG.936	STIL	NA	NA	NA	NA	NA	0	0	2.48	0.46	0	0	14.27	2.11	9.82	1.33	2.74	0.42	0.15	-2.74	0	0.53	down	yes
186	j	chr1	-	47380670	47437428	MSTRG.937.1	4	989	MSTRG.937	LINC01389	NA	NA	NA	NA	NA	4.85	0.67	1.64	0.3	0	0	27.38	4.04	13.2	1.79	6.93	1.07	0.14	-2.88	0.04	0.53	down	yes
187	0	chr1	+	51617092	51788469	ENST00000495776	23	2831	MSTRG.971	OSBPL9	GO:0005737(cytoplasm);GO:0005794(Golgi apparatus);GO:0006869(lipid transport);GO:0008289(lipid binding);GO:0031902(late endosome membrane)	NA	NA	NA	oxysterol binding protein-like 9 [Source:HGNC Symbol;Acc:HGNC:16386]	15.14	2.09	13.89	2.54	14.32	2.08	2.11	0.31	4.03	0.55	2.84	0.44	2.38	1.25	0.02	0.53	up	yes
188	j	chr1	+	51617100	51788716	MSTRG.971.5	22	3031	MSTRG.971	OSBPL9	NA	NA	NA	NA	NA	24.09	3.33	13.57	2.48	15.88	2.3	1.76	0.26	4.01	0.54	3.13	0.48	3.48	1.8	0.02	0.53	up	yes
189	j	chr1	+	52142094	52350169	MSTRG.982.1	20	5589	MSTRG.982	ZFYVE9	NA	NA	NA	NA	NA	0.04	0.01	0.01	0	0.02	0	10	1.48	9.42	1.28	0	0	0.17	-2.56	0.03	0.53	down	yes
190	0	chr1	+	52142374	52346515	ENST00000357206	18	4567	MSTRG.982	ZFYVE9	GO:0005515(protein binding);GO:0005545(1-phosphatidylinositol binding);GO:0005769(early endosome);GO:0006508(proteolysis);GO:0006897(endocytosis);GO:0007179(transforming growth factor beta receptor signaling pathway);GO:0007183(SMAD protein complex assembly);GO:0007184(SMAD protein import into nucleus);GO:0008236(serine-type peptidase activity);GO:0030512(negative regulation of transforming growth factor beta receptor signaling pathway);GO:0031901(early endosome membrane);GO:0046872(metal ion binding)	04144(Endocytosis);04350(TGF-beta signaling pathway)	NA	NA	"zinc finger, FYVE domain containing 9 [Source:HGNC Symbol;Acc:HGNC:6775]"	4.1	0.57	3.52	0.64	1.62	0.24	18.93	2.79	7.64	1.04	1.72	0.27	0.15	-2.75	0.01	0.53	down	yes
191	0	chr1	-	52372829	52404459	ENST00000371568	17	3157	MSTRG.998	ORC1	GO:0000082(G1/S transition of mitotic cell cycle);GO:0000083(regulation of transcription involved in G1/S transition of mitotic cell cycle);GO:0000278(mitotic cell cycle);GO:0000808(origin recognition complex);GO:0003677(DNA binding);GO:0003682(chromatin binding);GO:0005515(protein binding);GO:0005524(ATP binding);GO:0005634(nucleus);GO:0005654(nucleoplasm);GO:0005664(nuclear origin of replication recognition complex);GO:0005730(nucleolus);GO:0005737(cytoplasm);GO:0005829(cytosol);GO:0005886(plasma membrane);GO:0006260(DNA replication);GO:0006270(DNA replication initiation);GO:0048661(positive regulation of smooth muscle cell proliferation);GO:0070318(positive regulation of G0 to G1 transition)	04110(Cell cycle)	NA	NA	"origin recognition complex, subunit 1 [Source:HGNC Symbol;Acc:HGNC:8487]"	12.5	1.73	10.64	1.95	8.07	1.17	95.74	14.13	93.64	12.71	38.01	5.87	0.07	-3.74	0.01	0.53	down	yes
192	0	chr1	+	52726509	52827342	ENST00000294353	14	8093	MSTRG.994	ZYG11B	GO:0004842(ubiquitin-protein transferase activity);GO:0005488(binding);GO:0005515(protein binding);GO:0016567(protein ubiquitination);GO:0031462(Cul2-RING ubiquitin ligase complex);GO:0051438(regulation of ubiquitin-protein transferase activity)	NA	NA	NA	"zyg-11 family member B, cell cycle regulator [Source:HGNC Symbol;Acc:HGNC:25820]"	29.82	4.12	30.76	5.63	30.14	4.37	36.98	5.46	31.16	4.23	16.15	2.5	0.45	-1.17	0.01	0.53	down	yes
193	0	chr1	-	53209783	53213472	ENST00000629810	3	835	MSTRG.1012	RP5-1024G6.2	NA	NA	NA	NA	NA	0.26	0.04	0.22	0.04	0.78	0.11	6.04	0.89	3.28	0.45	2.81	0.43	0.47	-1.09	0.02	0.53	down	yes
194	0	chr1	-	53214099	53220617	ENST00000294360	8	1085	MSTRG.1013	C1orf123	GO:0003674(molecular_function);GO:0008150(biological_process);GO:0070062(extracellular exosome)	NA	NA	NA	chromosome 1 open reading frame 123 [Source:HGNC Symbol;Acc:HGNC:26059]	46.27	6.39	43.62	7.99	61.86	8.97	113	16.68	119.06	16.17	81.53	12.6	0.36	-1.47	0.03	0.53	down	yes
195	j	chr1	-	53242130	53327957	MSTRG.1017.1	18	7300	MSTRG.1017	LRP8	NA	NA	NA	NA	NA	14.76	2.04	14.52	2.66	19.98	2.9	52.58	7.76	29.04	3.94	26.27	4.06	0.26	-1.93	0.04	0.53	down	yes
196	0	chr1	-	53245749	53257323	ENST00000529670	5	660	MSTRG.1017	LRP8	"GO:0000122(negative regulation of transcription from RNA polymerase II promoter);GO:0001523(retinoid metabolic process);GO:0004888(transmembrane signaling receptor activity);GO:0005509(calcium ion binding);GO:0005515(protein binding);GO:0005576(extracellular region);GO:0005875(microtubule associated complex);GO:0005886(plasma membrane);GO:0005901(caveola);GO:0006508(proteolysis);GO:0006629(lipid metabolic process);GO:0006897(endocytosis);GO:0006898(receptor-mediated endocytosis);GO:0007165(signal transduction);GO:0007596(blood coagulation);GO:0007603(phototransduction, visible light);GO:0008035(high-density lipoprotein particle binding);GO:0014069(postsynaptic density);GO:0016020(membrane);GO:0016021(integral component of membrane);GO:0019221(cytokine-mediated signaling pathway);GO:0019894(kinesin binding);GO:0021541(ammon gyrus development);GO:0021766(hippocampus development);GO:0021819(layer formation in cerebral cortex);GO:0021987(cerebral cortex development);GO:0030229(very-low-density lipoprotein particle receptor activity);GO:0030424(axon);GO:0030425(dendrite);GO:0032793(positive regulation of CREB transcription factor activity);GO:0034185(apolipoprotein binding);GO:0038025(reelin receptor activity);GO:0038026(reelin-mediated signaling pathway);GO:0042493(response to drug);GO:0043025(neuronal cell body);GO:0043235(receptor complex);GO:0045860(positive regulation of protein kinase activity);GO:0050731(positive regulation of peptidyl-tyrosine phosphorylation);GO:0050804(regulation of synaptic transmission);GO:0061003(positive regulation of dendritic spine morphogenesis);GO:0061098(positive regulation of protein tyrosine kinase activity);GO:0071363(cellular response to growth factor stimulus);GO:0071397(cellular response to cholesterol);GO:1900006(positive regulation of dendrite development)"	NA	NA	NA	"low density lipoprotein receptor-related protein 8, apolipoprotein e receptor [Source:HGNC Symbol;Acc:HGNC:6700]"	0	0	0	0	0.36	0.05	4.34	0.64	3.76	0.51	0	0	0.39	-1.35	0.03	0.53	down	yes
197	0	chr1	-	53765460	53838860	ENST00000371429	18	5134	MSTRG.1026	NDC1	GO:0005643(nuclear pore);GO:0005737(cytoplasm);GO:0007129(synapsis);GO:0007283(spermatogenesis);GO:0015031(protein transport);GO:0016020(membrane);GO:0017056(structural constituent of nuclear pore);GO:0031081(nuclear pore distribution);GO:0031965(nuclear membrane);GO:0051028(mRNA transport);GO:0051292(nuclear pore complex assembly)	03013(RNA transport)	NA	NA	NDC1 transmembrane nucleoporin [Source:HGNC Symbol;Acc:HGNC:25525]	50.91	7.03	53.74	9.84	52.62	7.63	164.93	24.34	154.49	20.98	62.16	9.6	0.14	-2.88	0.01	0.53	down	yes
198	0	chr1	-	53851720	53889814	ENST00000072644	11	1851	MSTRG.1028	YIPF1	GO:0002230(positive regulation of defense response to virus by host);GO:0005515(protein binding);GO:0016020(membrane);GO:0016021(integral component of membrane);GO:0030133(transport vesicle);GO:0098779(activation of mitophagy in response to mitochondrial depolarization)	NA	NA	NA	"Yip1 domain family, member 1 [Source:HGNC Symbol;Acc:HGNC:25231]"	82.4	11.38	63.89	11.7	63.46	9.21	24.87	3.67	27.87	3.78	33.86	5.23	3.16	1.66	0.03	0.53	up	yes
199	j	chr1	-	53921561	53946301	MSTRG.1029.3	6	605	MSTRG.1029	HSPB11	NA	NA	NA	NA	NA	20.83	2.88	17	3.11	20	2.9	76.28	11.26	34.69	4.71	8.53	1.32	0.08	-3.71	0.01	0.53	down	yes
200	0	chr1	-	54026681	54053438	ENST00000234831	8	6691	MSTRG.1031	TMEM59	GO:0000137(Golgi cis cisterna);GO:0000138(Golgi trans cisterna);GO:0000139(Golgi membrane);GO:0004175(endopeptidase activity);GO:0005515(protein binding);GO:0005764(lysosome);GO:0005765(lysosomal membrane);GO:0005770(late endosome);GO:0005797(Golgi medial cisterna);GO:0005886(plasma membrane);GO:0006508(proteolysis);GO:0006914(autophagy);GO:0010508(positive regulation of autophagy);GO:0010955(negative regulation of protein processing);GO:0016021(integral component of membrane);GO:0031902(late endosome membrane);GO:0070062(extracellular exosome);GO:0090005(negative regulation of establishment of protein localization to plasma membrane);GO:0090285(negative regulation of protein glycosylation in Golgi)	NA	NA	NA	transmembrane protein 59 [Source:HGNC Symbol;Acc:HGNC:1239]	177.93	24.57	50.76	9.3	151.11	21.92	48.87	7.21	87.69	11.91	144.72	22.36	8.83	3.14	0.02	0.53	up	yes
201	0	chr1	-	54226632	54406419	ENST00000371320	18	2077	MSTRG.1040	SSBP3	"GO:0002244(hematopoietic progenitor cell differentiation);GO:0003697(single-stranded DNA binding);GO:0005515(protein binding);GO:0005634(nucleus);GO:0006351(transcription, DNA-templated);GO:0006461(protein complex assembly);GO:0008284(positive regulation of cell proliferation);GO:0021501(prechordal plate formation);GO:0021547(midbrain-hindbrain boundary initiation);GO:0043234(protein complex);GO:0045893(positive regulation of transcription, DNA-templated);GO:0045944(positive regulation of transcription from RNA polymerase II promoter);GO:0060322(head development);GO:0060323(head morphogenesis);GO:2000744(positive regulation of anterior head development)"	NA	NA	NA	single stranded DNA binding protein 3 [Source:HGNC Symbol;Acc:HGNC:15674]	1.92	0.26	0.6	0.11	1.16	0.17	17.29	2.55	5.73	0.78	4.47	0.69	0.21	-2.25	0.04	0.53	down	yes
202	0	chr1	-	55066359	55215113	ENST00000294383	68	10549	MSTRG.1050	USP24	GO:0004197(cysteine-type endopeptidase activity);GO:0004843(ubiquitin-specific protease activity);GO:0005488(binding);GO:0005515(protein binding);GO:0006511(ubiquitin-dependent protein catabolic process);GO:0016579(protein deubiquitination);GO:0036459(ubiquitinyl hydrolase activity);GO:0043161(proteasome-mediated ubiquitin-dependent protein catabolic process);GO:0061136(regulation of proteasomal protein catabolic process)	NA	NA	NA	ubiquitin specific peptidase 24 [Source:HGNC Symbol;Acc:HGNC:12623]	49.6	6.85	43.75	8.01	45.73	6.63	59.6	8.8	40.71	5.53	17.31	2.67	0.33	-1.6	0.01	0.53	down	yes
203	0	chr1	+	62784135	62865513	ENST00000371120	11	2890	MSTRG.1097	ATG4C	GO:0000045(autophagosome assembly);GO:0000422(mitochondrion degradation);GO:0004197(cysteine-type endopeptidase activity);GO:0005576(extracellular region);GO:0005737(cytoplasm);GO:0005829(cytosol);GO:0006501(C-terminal protein lipidation);GO:0006508(proteolysis);GO:0006612(protein targeting to membrane);GO:0006914(autophagy);GO:0006995(cellular response to nitrogen starvation);GO:0008233(peptidase activity);GO:0008234(cysteine-type peptidase activity);GO:0016485(protein processing);GO:0044804(nucleophagy);GO:0051697(protein delipidation)	04140(Regulation of autophagy)	NA	NA	"autophagy related 4C, cysteine peptidase [Source:HGNC Symbol;Acc:HGNC:16040]"	5.47	0.76	9.31	1.71	3.13	0.45	18.76	2.77	12.23	1.66	1.14	0.18	0.14	-2.88	0.01	0.53	down	yes
204	0	chr1	-	63320884	63322436	ENST00000418244	4	941	MSTRG.1098	FOXD3-AS1	NA	NA	NA	NA	NA	18.9	2.61	6.49	1.19	17.02	2.47	0	0	1.12	0.15	8.62	1.33	8.76	3.13	0.01	0.53	up	yes
205	j	chr1	-	63320924	63322522	MSTRG.1098.7	3	1262	MSTRG.1098	FOXD3-AS1	NA	NA	NA	NA	NA	17.21	2.38	8.55	1.57	8.1	1.17	0	0	0	0	4.98	0.77	5.08	2.35	0.04	0.53	up	yes
206	0	chr1	-	64875985	64879063	ENST00000467764	2	528	MSTRG.1123	JAK1	"GO:0004672(protein kinase activity);GO:0004713(protein tyrosine kinase activity);GO:0004715(non-membrane spanning protein tyrosine kinase activity);GO:0005131(growth hormone receptor binding);GO:0005515(protein binding);GO:0005524(ATP binding);GO:0005634(nucleus);GO:0005737(cytoplasm);GO:0005829(cytosol);GO:0005856(cytoskeleton);GO:0005925(focal adhesion);GO:0006468(protein phosphorylation);GO:0007167(enzyme linked receptor protein signaling pathway);GO:0007169(transmembrane receptor protein tyrosine kinase signaling pathway);GO:0012505(endomembrane system);GO:0016020(membrane);GO:0016477(cell migration);GO:0016772(transferase activity, transferring phosphorus-containing groups);GO:0018108(peptidyl-tyrosine phosphorylation);GO:0019221(cytokine-mediated signaling pathway);GO:0019903(protein phosphatase binding);GO:0030154(cell differentiation);GO:0031234(extrinsic component of cytoplasmic side of plasma membrane);GO:0031730(CCR5 chemokine receptor binding);GO:0035556(intracellular signal transduction);GO:0038083(peptidyl-tyrosine autophosphorylation);GO:0038110(interleukin-2-mediated signaling pathway);GO:0042127(regulation of cell proliferation);GO:0045087(innate immune response);GO:0046677(response to antibiotic);GO:0046777(protein autophosphorylation);GO:0060333(interferon-gamma-mediated signaling pathway);GO:0060334(regulation of interferon-gamma-mediated signaling pathway);GO:0060337(type I interferon signaling pathway);GO:0060338(regulation of type I interferon-mediated signaling pathway)"	04380(Osteoclast differentiation);04630(Jak-STAT signaling pathway);05140(Leishmaniasis);05145(Toxoplasmosis);05152(Tuberculosis);05160(Hepatitis C);05162(Measles);05164(Influenza A);05200(Pathways in cancer);05212(Pancreatic cancer)	NA	NA	Janus kinase 1 [Source:HGNC Symbol;Acc:HGNC:6190]	8.46	1.17	5.59	1.02	6.08	0.88	0.81	0.12	0.16	0.02	1.7	0.26	2.12	1.09	0.03	0.53	up	yes
207	0	chr1	+	65992422	66374573	ENST00000423207	15	4546	MSTRG.1141	PDE4B	"GO:0001780(neutrophil homeostasis);GO:0004114(3',5'-cyclic-nucleotide phosphodiesterase activity);GO:0004115(3',5'-cyclic-AMP phosphodiesterase activity);GO:0005829(cytosol);GO:0005891(voltage-gated calcium channel complex);GO:0006198(cAMP catabolic process);GO:0007165(signal transduction);GO:0008081(phosphoric diester hydrolase activity);GO:0016020(membrane);GO:0030018(Z disc);GO:0030552(cAMP binding);GO:0030593(neutrophil chemotaxis);GO:0032729(positive regulation of interferon-gamma production);GO:0032743(positive regulation of interleukin-2 production);GO:0035690(cellular response to drug);GO:0044325(ion channel binding);GO:0046872(metal ion binding);GO:0050852(T cell receptor signaling pathway);GO:0050900(leukocyte migration);GO:0071222(cellular response to lipopolysaccharide);GO:0071872(cellular response to epinephrine stimulus);GO:0071944(cell periphery);GO:0086004(regulation of cardiac muscle cell contraction);GO:1901841(regulation of high voltage-gated calcium channel activity);GO:1901898(negative regulation of relaxation of cardiac muscle)"	00230(Purine metabolism)	NA	NA	"phosphodiesterase 4B, cAMP-specific [Source:HGNC Symbol;Acc:HGNC:8781]"	6.89	0.95	1.86	0.34	2.04	0.3	34.11	5.03	28.75	3.9	18.07	2.79	0.19	-2.37	0.05	0.53	down	yes
208	j	chr1	-	67701466	67792153	MSTRG.1156.2	4	4791	MSTRG.1156	GNG12	NA	NA	NA	NA	NA	0	0	0.05	0.01	0.21	0.03	125.48	18.52	88.07	11.96	1.95	0.3	0	-7.95	0.02	0.53	down	yes
209	j	chr1	-	67701466	67792153	MSTRG.1156.3	4	4572	MSTRG.1156	GNG12	NA	NA	NA	NA	NA	0	0	0	0	0	0	95.4	14.08	3.83	0.52	0	0	0.01	-6.75	0.03	0.53	down	yes
210	0	chr1	-	70144805	70205620	ENST00000370952	15	2884	MSTRG.1184	LRRC40	GO:0005515(protein binding);GO:0016020(membrane)	NA	NA	NA	leucine rich repeat containing 40 [Source:HGNC Symbol;Acc:HGNC:26004]	13.05	1.8	13.49	2.47	20.17	2.93	64	9.45	29.91	4.06	14.4	2.22	0.12	-3.08	0.01	0.53	down	yes
211	j	chr1	+	70205698	70253052	MSTRG.1186.2	13	7227	MSTRG.1186	SRSF11	NA	NA	NA	NA	NA	10.84	1.5	11.73	2.15	6.87	1	14.44	2.13	8.68	1.18	3.06	0.47	0.36	-1.47	0.04	0.53	down	yes
212	j	chr1	-	71063222	71081074	MSTRG.1189.1	10	4022	MSTRG.1189	ZRANB2	NA	NA	NA	NA	NA	11.97	1.65	10.69	1.96	15.61	2.26	23.05	3.4	19.81	2.69	7.15	1.1	0.33	-1.59	0.04	0.53	down	yes
213	0	chr1	-	71063337	71081011	ENST00000254821	11	2821	MSTRG.1189	ZRANB2	"GO:0003700(sequence-specific DNA binding transcription factor activity);GO:0003723(RNA binding);GO:0005515(protein binding);GO:0005634(nucleus);GO:0005654(nucleoplasm);GO:0006355(regulation of transcription, DNA-templated);GO:0006397(mRNA processing);GO:0008270(zinc ion binding);GO:0008380(RNA splicing);GO:0044822(poly(A) RNA binding)"	NA	NA	NA	"zinc finger, RAN-binding domain containing 2 [Source:HGNC Symbol;Acc:HGNC:13058]"	25.13	3.47	17.87	3.27	27.95	4.05	78.39	11.57	78.28	10.63	43.83	6.77	0.24	-2.04	0.02	0.53	down	yes
214	0	chr1	+	74733156	74766674	ENST00000370867	6	3430	MSTRG.1207	TYW3	GO:0008033(tRNA processing);GO:0008168(methyltransferase activity);GO:0032259(methylation)	NA	NA	NA	tRNA-yW synthesizing protein 3 homolog (S. cerevisiae) [Source:HGNC Symbol;Acc:HGNC:24757]	33.7	4.65	39.32	7.2	37.73	5.47	59.56	8.79	58.75	7.98	21.29	3.29	0.26	-1.95	0.03	0.53	down	yes
215	0	chr1	+	75724706	75761615	ENST00000526129	11	1536	MSTRG.1212	ACADM	"GO:0000062(fatty-acyl-CoA binding);GO:0001889(liver development);GO:0003995(acyl-CoA dehydrogenase activity);GO:0005634(nucleus);GO:0005739(mitochondrion);GO:0005759(mitochondrial matrix);GO:0005978(glycogen biosynthetic process);GO:0006082(organic acid metabolic process);GO:0006111(regulation of gluconeogenesis);GO:0006635(fatty acid beta-oxidation);GO:0007507(heart development);GO:0007584(response to nutrient);GO:0008152(metabolic process);GO:0009409(response to cold);GO:0009437(carnitine metabolic process);GO:0009725(response to hormone);GO:0009791(post-embryonic development);GO:0016627(oxidoreductase activity, acting on the CH-CH group of donors);GO:0016853(isomerase activity);GO:0019254(carnitine metabolic process, CoA-linked);GO:0030424(axon);GO:0033539(fatty acid beta-oxidation using acyl-CoA dehydrogenase);GO:0042493(response to drug);GO:0042594(response to starvation);GO:0042802(identical protein binding);GO:0044255(cellular lipid metabolic process);GO:0044281(small molecule metabolic process);GO:0045329(carnitine biosynthetic process);GO:0046688(response to copper ion);GO:0050660(flavin adenine dinucleotide binding);GO:0051289(protein homotetramerization);GO:0051384(response to glucocorticoid);GO:0051791(medium-chain fatty acid metabolic process);GO:0051793(medium-chain fatty acid catabolic process);GO:0055007(cardiac muscle cell differentiation);GO:0055114(oxidation-reduction process);GO:0070062(extracellular exosome);GO:0070991(medium-chain-acyl-CoA dehydrogenase activity)"	"00071(Fatty acid metabolism);00280(Valine, leucine and isoleucine degradation);00410(beta-Alanine metabolism);00640(Propanoate metabolism);01100(Metabolic pathways);03320(PPAR signaling pathway)"	NA	NA	"acyl-CoA dehydrogenase, C-4 to C-12 straight chain [Source:HGNC Symbol;Acc:HGNC:89]"	1.55	0.21	0.87	0.16	0.51	0.07	4.74	0.7	2.24	0.3	0.26	0.04	0.45	-1.14	0.03	0.53	down	yes
216	j	chr1	-	77562251	77683482	MSTRG.1229.1	15	6724	MSTRG.1229	ZZZ3	NA	NA	NA	NA	NA	7.7	1.06	8.19	1.5	18.4	2.67	39.31	5.8	18.42	2.5	4.35	0.67	0.12	-3.07	0.05	0.53	down	yes
217	j	chr1	+	78649795	78664078	MSTRG.1250.1	8	1256	MSTRG.1250	IFI44	NA	NA	NA	NA	NA	3.17	0.44	5.31	0.97	2.67	0.39	20.42	3.01	21.26	2.89	7.32	1.13	0.18	-2.5	0.01	0.53	down	yes
218	0	chr1	+	78662735	78664078	ENST00000446486	2	497	MSTRG.1250	IFI44	GO:0005737(cytoplasm);GO:0009615(response to virus)	NA	NA	NA	interferon-induced protein 44 [Source:HGNC Symbol;Acc:HGNC:16938]	1.38	0.19	1.97	0.36	0.84	0.12	4.76	0.7	5.17	0.7	1.39	0.21	0.47	-1.08	0.03	0.53	down	yes
219	j	chr1	+	81800968	81993026	MSTRG.1254.17	21	6347	MSTRG.1254	ADGRL2	NA	NA	NA	NA	NA	0	0	0	0	1.26	0.18	20.36	3	8.72	1.18	0	0	0.08	-3.59	0.02	0.53	down	yes
220	j	chr1	+	81801458	81992395	MSTRG.1254.19	20	6334	MSTRG.1254	ADGRL2	NA	NA	NA	NA	NA	3.73	0.52	0	0	0	0	0	0	2.98	0.4	9.66	1.49	3	1.59	0.05	0.53	up	yes
221	j	chr1	-	84650362	84690677	MSTRG.1271.8	14	1813	MSTRG.1271	SSX2IP	NA	NA	NA	NA	NA	0	0	0	0	0	0	12.58	1.86	0.98	0.13	0	0	0.17	-2.59	0.04	0.53	down	yes
222	0	chr1	-	85249953	85259672	ENST00000294661	4	3391	MSTRG.1275	C1orf52	GO:0005634(nucleus);GO:0005654(nucleoplasm);GO:0044822(poly(A) RNA binding)	NA	NA	NA	chromosome 1 open reading frame 52 [Source:HGNC Symbol;Acc:HGNC:24871]	59.22	8.18	38.75	7.1	57.71	8.37	24.75	3.65	26.75	3.63	23.4	3.61	2.04	1.03	0.01	0.53	up	yes
223	0	chr1	-	86348832	86355383	ENST00000462648	5	461	MSTRG.1287	ODF2L	GO:0005813(centrosome)	NA	NA	NA	outer dense fiber of sperm tails 2-like [Source:HGNC Symbol;Acc:HGNC:29225]	0	0	0	0	2.74	0.4	15.01	2.22	5.53	0.75	0.04	0.01	0.14	-2.83	0.04	0.53	down	yes
224	j	chr1	+	86914648	87109948	MSTRG.1291.1	7	6715	MSTRG.1291	RP5-1052I5.2	NA	NA	NA	NA	NA	2.69	0.37	4.32	0.79	1.39	0.2	14.96	2.21	10.87	1.48	3.9	0.6	0.21	-2.28	0.01	0.53	down	yes
225	j	chr1	-	88935779	88992818	MSTRG.1302.4	13	1883	MSTRG.1302	CCBL2	NA	NA	NA	NA	NA	13.16	1.82	9.65	1.77	12.39	1.8	0.68	0.1	0	0	0.55	0.09	2.61	1.38	0	0.53	up	yes
226	j	chr1	-	89006688	89022841	MSTRG.1305.4	10	2761	MSTRG.1305	GBP3	NA	NA	NA	NA	NA	0	0	0	0	1.39	0.2	10.23	1.51	1.65	0.22	0	0	0.22	-2.19	0.05	0.53	down	yes
227	0	chr1	+	91500893	91525764	ENST00000234626	12	3173	MSTRG.1320	CDC7	"GO:0000082(G1/S transition of mitotic cell cycle);GO:0000278(mitotic cell cycle);GO:0000727(double-strand break repair via break-induced replication);GO:0004672(protein kinase activity);GO:0004674(protein serine/threonine kinase activity);GO:0005515(protein binding);GO:0005524(ATP binding);GO:0005634(nucleus);GO:0005654(nucleoplasm);GO:0005737(cytoplasm);GO:0006260(DNA replication);GO:0006270(DNA replication initiation);GO:0006468(protein phosphorylation);GO:0006909(phagocytosis);GO:0008284(positive regulation of cell proliferation);GO:0008360(regulation of cell shape);GO:0010571(positive regulation of nuclear cell cycle DNA replication);GO:0010971(positive regulation of G2/M transition of mitotic cell cycle);GO:0015630(microtubule cytoskeleton);GO:0016301(kinase activity);GO:0016772(transferase activity, transferring phosphorus-containing groups);GO:0018105(peptidyl-serine phosphorylation);GO:0044770(cell cycle phase transition);GO:0045171(intercellular bridge);GO:0046872(metal ion binding);GO:0051301(cell division)"	04110(Cell cycle)	NA	NA	cell division cycle 7 [Source:HGNC Symbol;Acc:HGNC:1745]	7.02	0.97	11.94	2.19	6.28	0.91	89.28	13.18	70.69	9.6	12.71	1.96	0.03	-5.13	0.01	0.53	down	yes
228	j	chr1	+	92832006	92841924	MSTRG.1338.1	8	1059	MSTRG.1338	RPL5	NA	NA	NA	NA	NA	261.76	36.15	202.46	37.08	228.51	33.15	650.49	96.01	707	96	553.16	85.46	0.33	-1.62	0	0.53	down	yes
229	0	chr1	+	92832025	92841924	ENST00000370321	8	1043	MSTRG.1338	RPL5	"GO:0000184(nuclear-transcribed mRNA catabolic process, nonsense-mediated decay);GO:0003723(RNA binding);GO:0003735(structural constituent of ribosome);GO:0005515(protein binding);GO:0005622(intracellular);GO:0005634(nucleus);GO:0005730(nucleolus);GO:0005737(cytoplasm);GO:0005829(cytosol);GO:0005840(ribosome);GO:0005925(focal adhesion);GO:0006364(rRNA processing);GO:0006412(translation);GO:0006413(translational initiation);GO:0006414(translational elongation);GO:0006415(translational termination);GO:0006614(SRP-dependent cotranslational protein targeting to membrane);GO:0008097(5S rRNA binding);GO:0010467(gene expression);GO:0016020(membrane);GO:0016032(viral process);GO:0019058(viral life cycle);GO:0019083(viral transcription);GO:0022625(cytosolic large ribosomal subunit);GO:0030529(ribonucleoprotein complex);GO:0042273(ribosomal large subunit biogenesis);GO:0044267(cellular protein metabolic process);GO:0044822(poly(A) RNA binding);GO:0070062(extracellular exosome)"	03010(Ribosome)	NA	NA	ribosomal protein L5 [Source:HGNC Symbol;Acc:HGNC:10360]	7311.73	1009.81	5615.15	1028.51	6213.79	901.38	3365.31	496.69	4244.63	576.34	4970.51	767.91	2.81	1.49	0.02	0.53	up	yes
230	0	chr1	+	92832064	92836354	ENST00000470843	6	694	MSTRG.1338	RPL5	"GO:0000184(nuclear-transcribed mRNA catabolic process, nonsense-mediated decay);GO:0003723(RNA binding);GO:0003735(structural constituent of ribosome);GO:0005515(protein binding);GO:0005622(intracellular);GO:0005634(nucleus);GO:0005730(nucleolus);GO:0005737(cytoplasm);GO:0005829(cytosol);GO:0005840(ribosome);GO:0005925(focal adhesion);GO:0006364(rRNA processing);GO:0006412(translation);GO:0006413(translational initiation);GO:0006414(translational elongation);GO:0006415(translational termination);GO:0006614(SRP-dependent cotranslational protein targeting to membrane);GO:0008097(5S rRNA binding);GO:0010467(gene expression);GO:0016020(membrane);GO:0016032(viral process);GO:0019058(viral life cycle);GO:0019083(viral transcription);GO:0022625(cytosolic large ribosomal subunit);GO:0030529(ribonucleoprotein complex);GO:0042273(ribosomal large subunit biogenesis);GO:0044267(cellular protein metabolic process);GO:0044822(poly(A) RNA binding);GO:0070062(extracellular exosome)"	03010(Ribosome)	NA	NA	ribosomal protein L5 [Source:HGNC Symbol;Acc:HGNC:10360]	35.46	4.9	25.87	4.74	22.6	3.28	0.27	0.04	2.21	0.3	2.88	0.44	6.29	2.65	0.01	0.53	up	yes
231	0	chr1	-	92832737	92961522	ENST00000615519	5	865	MSTRG.1339	FAM69A	GO:0005515(protein binding);GO:0005789(endoplasmic reticulum membrane);GO:0016021(integral component of membrane)	NA	NA	NA	"family with sequence similarity 69, member A [Source:HGNC Symbol;Acc:HGNC:32213]"	10.99	1.52	6.62	1.21	7.92	1.15	0.39	0.06	2.52	0.34	1.84	0.29	2.55	1.35	0.02	0.53	up	yes
232	0	chr1	-	92842167	92961500	ENST00000370310	5	2574	MSTRG.1339	FAM69A	GO:0005515(protein binding);GO:0005789(endoplasmic reticulum membrane);GO:0016021(integral component of membrane)	NA	NA	NA	"family with sequence similarity 69, member A [Source:HGNC Symbol;Acc:HGNC:32213]"	2.59	0.36	3.46	0.63	3.82	0.55	18.05	2.66	18.96	2.57	3.41	0.53	0.16	-2.63	0.03	0.53	down	yes
233	0	chr1	-	93866283	93879206	ENST00000436063	7	5897	MSTRG.1358	DNTTIP2	"GO:0005634(nucleus);GO:0005730(nucleolus);GO:0006351(transcription, DNA-templated);GO:0006355(regulation of transcription, DNA-templated);GO:0044822(poly(A) RNA binding)"	NA	NA	NA	"deoxynucleotidyltransferase, terminal, interacting protein 2 [Source:HGNC Symbol;Acc:HGNC:24013]"	45.29	6.25	66.99	12.27	50.57	7.34	86.08	12.71	73.9	10.03	15.87	2.45	0.14	-2.88	0.03	0.53	down	yes
234	0	chr1	-	94896949	94925808	ENST00000545882	7	1902	MSTRG.1365	CNN3	GO:0003779(actin binding);GO:0005515(protein binding);GO:0005516(calmodulin binding);GO:0005737(cytoplasm);GO:0005925(focal adhesion);GO:0008017(microtubule binding);GO:0014069(postsynaptic density);GO:0015629(actin cytoskeleton);GO:0030425(dendrite);GO:0030855(epithelial cell differentiation);GO:0031032(actomyosin structure organization);GO:0032780(negative regulation of ATPase activity);GO:0043025(neuronal cell body);GO:0043197(dendritic spine)	NA	NA	NA	"calponin 3, acidic [Source:HGNC Symbol;Acc:HGNC:2157]"	1.04	0.14	12.26	2.25	2.19	0.32	23.12	3.41	18.02	2.45	0	0	0.05	-4.19	0.03	0.53	down	yes
235	0	chr1	-	94896949	94927223	ENST00000394202	6	1974	MSTRG.1365	CNN3	GO:0003779(actin binding);GO:0005515(protein binding);GO:0005516(calmodulin binding);GO:0005737(cytoplasm);GO:0005925(focal adhesion);GO:0008017(microtubule binding);GO:0014069(postsynaptic density);GO:0015629(actin cytoskeleton);GO:0030425(dendrite);GO:0030855(epithelial cell differentiation);GO:0031032(actomyosin structure organization);GO:0032780(negative regulation of ATPase activity);GO:0043025(neuronal cell body);GO:0043197(dendritic spine)	NA	NA	NA	"calponin 3, acidic [Source:HGNC Symbol;Acc:HGNC:2157]"	0.58	0.08	0	0	1.95	0.28	16.39	2.42	6.2	0.84	0	0	0.13	-2.99	0.03	0.53	down	yes
236	j	chr1	+	94927402	94963270	MSTRG.1366.1	4	1524	MSTRG.1366	RP4-639F20.1	NA	NA	NA	NA	NA	5.92	0.82	1.33	0.24	2.82	0.41	0	0	4.77	0.65	6.08	0.94	2.87	1.52	0.02	0.53	up	yes
237	0	chr1	+	99850084	99924020	ENST00000361915	34	7368	MSTRG.1390	AGL	"GO:0003824(catalytic activity);GO:0004133(glycogen debranching enzyme activity);GO:0004134(4-alpha-glucanotransferase activity);GO:0004135(amylo-alpha-1,6-glucosidase activity);GO:0005515(protein binding);GO:0005634(nucleus);GO:0005654(nucleoplasm);GO:0005737(cytoplasm);GO:0005829(cytosol);GO:0005975(carbohydrate metabolic process);GO:0005977(glycogen metabolic process);GO:0005978(glycogen biosynthetic process);GO:0005980(glycogen catabolic process);GO:0006006(glucose metabolic process);GO:0007584(response to nutrient);GO:0009725(response to hormone);GO:0016234(inclusion body);GO:0016529(sarcoplasmic reticulum);GO:0030246(carbohydrate binding);GO:0030247(polysaccharide binding);GO:0031593(polyubiquitin binding);GO:0043033(isoamylase complex);GO:0044281(small molecule metabolic process);GO:0051384(response to glucocorticoid)"	00500(Starch and sucrose metabolism);01100(Metabolic pathways)	K00705	2.4.1.25	"amylo-alpha-1, 6-glucosidase, 4-alpha-glucanotransferase [Source:HGNC Symbol;Acc:HGNC:321]"	10.4	1.44	9.25	1.69	9.16	1.33	22.38	3.3	18.78	2.55	3.95	0.61	0.22	-2.2	0.03	0.53	down	yes
238	p	chr1	+	100036745	100037979	MSTRG.1399.1	1	1235	MSTRG.1399	RP4-714D9.5	NA	NA	NA	NA	NA	0	0	3.66	0.67	0	0	7.7	1.14	2.45	0.33	0	0	0.23	-2.13	0.01	0.53	down	yes
239	0	chr1	-	100083563	100132955	ENST00000287482	17	3880	MSTRG.1401	SASS6	GO:0005515(protein binding);GO:0005813(centrosome);GO:0005814(centriole);GO:0007099(centriole replication);GO:0051298(centrosome duplication);GO:0098536(deuterosome)	NA	NA	NA	spindle assembly 6 homolog (C. elegans) [Source:HGNC Symbol;Acc:HGNC:25403]	8.81	1.22	6.82	1.25	6.44	0.93	18.84	2.78	15.6	2.12	3.64	0.56	0.24	-2.05	0.03	0.53	down	yes
240	0	chr1	-	100148449	100178273	ENST00000620882	10	1951	MSTRG.1404	LRRC39	GO:0005515(protein binding)	NA	NA	NA	leucine rich repeat containing 39 [Source:HGNC Symbol;Acc:HGNC:28228]	0.17	0.02	0.11	0.02	0.31	0.04	4.25	0.63	2.44	0.33	1.19	0.18	0.49	-1.02	0.01	0.53	down	yes
241	j	chr1	+	100266181	100292757	MSTRG.1406.1	11	2627	MSTRG.1406	RTCA	NA	NA	NA	NA	NA	79.21	10.94	76.73	14.05	46.03	6.68	2.28	0.34	4.04	0.55	3.77	0.58	7.69	2.94	0.05	0.53	up	yes
242	0	chr1	+	100352600	100520277	ENST00000336454	16	4137	MSTRG.1408	CDC14A	GO:0004721(phosphoprotein phosphatase activity);GO:0004725(protein tyrosine phosphatase activity);GO:0005515(protein binding);GO:0005634(nucleus);GO:0005654(nucleoplasm);GO:0005737(cytoplasm);GO:0005813(centrosome);GO:0005819(spindle);GO:0006470(protein dephosphorylation);GO:0007049(cell cycle);GO:0008138(protein tyrosine/serine/threonine phosphatase activity);GO:0008283(cell proliferation);GO:0016311(dephosphorylation);GO:0016791(phosphatase activity);GO:0035335(peptidyl-tyrosine dephosphorylation);GO:0051301(cell division)	04110(Cell cycle)	NA	NA	cell division cycle 14A [Source:HGNC Symbol;Acc:HGNC:1718]	6.09	0.84	4.72	0.86	4.37	0.63	10.86	1.6	8.31	1.13	5.34	0.83	0.5	-1.01	0.02	0.53	down	yes
243	0	chr1	-	100872387	100895998	ENST00000370114	5	3985	MSTRG.1413	EXTL2	"GO:0001888(glucuronyl-galactosyl-proteoglycan 4-alpha-N-acetylglucosaminyltransferase activity);GO:0005783(endoplasmic reticulum);GO:0005789(endoplasmic reticulum membrane);GO:0006024(glycosaminoglycan biosynthetic process);GO:0006044(N-acetylglucosamine metabolic process);GO:0015012(heparan sulfate proteoglycan biosynthetic process);GO:0016021(integral component of membrane);GO:0019276(UDP-N-acetylgalactosamine metabolic process);GO:0035248(alpha-1,4-N-acetylgalactosaminyltransferase activity);GO:0046872(metal ion binding);GO:0070062(extracellular exosome)"	00534(Glycosaminoglycan biosynthesis - heparan sulfate);01100(Metabolic pathways)	NA	NA	exostosin-like glycosyltransferase 2 [Source:HGNC Symbol;Acc:HGNC:3516]	7.11	0.98	7.48	1.37	7.9	1.15	19.74	2.91	15.75	2.14	14.48	2.24	0.45	-1.15	0.01	0.53	down	yes
244	0	chr1	-	100990209	101025775	ENST00000617698	7	1021	MSTRG.1417	DPH5	GO:0004164(diphthine synthase activity);GO:0005575(cellular_component);GO:0005829(cytosol);GO:0008152(metabolic process);GO:0008168(methyltransferase activity);GO:0017183(peptidyl-diphthamide biosynthetic process from peptidyl-histidine);GO:0032259(methylation);GO:0043687(post-translational protein modification);GO:0044267(cellular protein metabolic process)	NA	NA	NA	diphthamide biosynthesis 5 [Source:HGNC Symbol;Acc:HGNC:24270]	5.18	0.71	3.47	0.64	3.75	0.54	12.09	1.78	7.07	0.96	5.68	0.88	0.45	-1.16	0.04	0.53	down	yes
245	0	chr1	-	100990224	101025763	ENST00000342173	8	1143	MSTRG.1417	DPH5	GO:0004164(diphthine synthase activity);GO:0005575(cellular_component);GO:0005829(cytosol);GO:0008152(metabolic process);GO:0008168(methyltransferase activity);GO:0017183(peptidyl-diphthamide biosynthetic process from peptidyl-histidine);GO:0032259(methylation);GO:0043687(post-translational protein modification);GO:0044267(cellular protein metabolic process)	NA	NA	NA	diphthamide biosynthesis 5 [Source:HGNC Symbol;Acc:HGNC:24270]	18.94	2.62	16.44	3.01	21.93	3.18	4.49	0.66	11.92	1.62	22.74	3.51	5.32	2.41	0.02	0.53	up	yes
246	0	chr1	-	100990358	101025767	ENST00000488176	8	1034	MSTRG.1417	DPH5	GO:0004164(diphthine synthase activity);GO:0005575(cellular_component);GO:0005829(cytosol);GO:0008152(metabolic process);GO:0008168(methyltransferase activity);GO:0017183(peptidyl-diphthamide biosynthetic process from peptidyl-histidine);GO:0032259(methylation);GO:0043687(post-translational protein modification);GO:0044267(cellular protein metabolic process)	NA	NA	NA	diphthamide biosynthesis 5 [Source:HGNC Symbol;Acc:HGNC:24270]	10.17	1.41	6.6	1.21	13.38	1.94	3.71	0.55	8.28	1.12	8.08	1.25	2.29	1.2	0.05	0.53	up	yes
247	0	chr1	+	103525691	103553343	ENST00000524631	15	2013	MSTRG.1426	RNPC3	GO:0000166(nucleotide binding);GO:0003676(nucleic acid binding);GO:0003723(RNA binding);GO:0005634(nucleus);GO:0005654(nucleoplasm);GO:0005689(U12-type spliceosomal complex);GO:0006397(mRNA processing);GO:0008380(RNA splicing)	NA	NA	NA	"RNA-binding region (RNP1, RRM) containing 3 [Source:HGNC Symbol;Acc:HGNC:18666]"	0	0	5.35	0.98	2.56	0.37	10.33	1.53	2.18	0.3	0.98	0.15	0.23	-2.15	0.04	0.53	down	yes
248	0	chr1	+	108560089	108639327	ENST00000370035	11	5600	MSTRG.1430	FAM102B	NA	NA	NA	NA	"family with sequence similarity 102, member B [Source:HGNC Symbol;Acc:HGNC:27637]"	2.4	0.33	9.67	1.77	8.54	1.24	38.94	5.75	38.53	5.23	10.52	1.62	0.09	-3.52	0.03	0.53	down	yes
249	0	chr1	+	108697700	108699385	ENST00000485810	2	1352	MSTRG.1434	PRPF38B	GO:0006397(mRNA processing);GO:0008380(RNA splicing);GO:0044822(poly(A) RNA binding);GO:0071011(precatalytic spliceosome)	03040(Spliceosome)	NA	NA	pre-mRNA processing factor 38B [Source:HGNC Symbol;Acc:HGNC:25512]	2.09	0.29	4.15	0.76	4.47	0.65	8.75	1.29	7.21	0.98	3.14	0.49	0.4	-1.31	0.02	0.53	down	yes
250	0	chr1	+	108746688	108809526	ENST00000370008	19	2478	MSTRG.1436	STXBP3	GO:0005515(protein binding);GO:0005829(cytosol);GO:0005886(plasma membrane);GO:0006887(exocytosis);GO:0006904(vesicle docking involved in exocytosis);GO:0007420(brain development);GO:0007596(blood coagulation);GO:0015758(glucose transport);GO:0016192(vesicle-mediated transport);GO:0016323(basolateral plasma membrane);GO:0016324(apical plasma membrane);GO:0017075(syntaxin-1 binding);GO:0019905(syntaxin binding);GO:0022615(protein to membrane docking);GO:0030073(insulin secretion);GO:0030168(platelet activation);GO:0031091(platelet alpha granule);GO:0032868(response to insulin);GO:0042581(specific granule);GO:0043312(neutrophil degranulation);GO:0045955(negative regulation of calcium ion-dependent exocytosis);GO:0051291(protein heterooligomerization);GO:0061024(membrane organization);GO:0070062(extracellular exosome);GO:0070527(platelet aggregation);GO:0070820(tertiary granule)	NA	NA	NA	syntaxin binding protein 3 [Source:HGNC Symbol;Acc:HGNC:11446]	56.65	7.82	65.82	12.06	62.14	9.01	86.03	12.7	72.26	9.81	17.24	2.66	0.18	-2.45	0.03	0.53	down	yes
251	j	chr1	+	108876981	108934661	MSTRG.1447.6	15	7040	MSTRG.1447	GPSM2	NA	NA	NA	NA	NA	0.68	0.09	0.35	0.06	0	0	5.39	0.79	3.14	0.43	0.34	0.05	0.37	-1.43	0.01	0.53	down	yes
252	j	chr1	+	108877256	108934675	MSTRG.1447.11	15	7557	MSTRG.1447	GPSM2	NA	NA	NA	NA	NA	0.03	0	4.68	0.86	0.8	0.12	68.45	10.1	7.27	0.99	1.98	0.31	0.02	-5.87	0.01	0.53	down	yes
253	0	chr1	+	109213918	109238120	ENST00000234677	11	1852	MSTRG.1450	SARS	GO:0000166(nucleotide binding);GO:0003723(RNA binding);GO:0004812(aminoacyl-tRNA ligase activity);GO:0004828(serine-tRNA ligase activity);GO:0005524(ATP binding);GO:0005737(cytoplasm);GO:0005739(mitochondrion);GO:0005829(cytosol);GO:0006412(translation);GO:0006418(tRNA aminoacylation for protein translation);GO:0006434(seryl-tRNA aminoacylation);GO:0008033(tRNA processing);GO:0010467(gene expression);GO:0070062(extracellular exosome);GO:0097056(selenocysteinyl-tRNA(Sec) biosynthetic process)	00970(Aminoacyl-tRNA biosynthesis)	K01875	6.1.1.11	seryl-tRNA synthetase [Source:HGNC Symbol;Acc:HGNC:10537]	1244.48	171.87	1053.5	192.97	1440.25	208.92	393.66	58.1	493.51	67.01	482.38	74.52	3.83	1.94	0.01	0.53	up	yes
254	0	chr1	-	110603254	110606353	ENST00000316361	3	2150	ENSG00000177301	KCNA2	GO:0005216(ion channel activity);GO:0005249(voltage-gated potassium channel activity);GO:0005251(delayed rectifier potassium channel activity);GO:0005267(potassium channel activity);GO:0005515(protein binding);GO:0005789(endoplasmic reticulum membrane);GO:0005886(plasma membrane);GO:0005887(integral component of plasma membrane);GO:0006811(ion transport);GO:0006813(potassium ion transport);GO:0007268(synaptic transmission);GO:0008076(voltage-gated potassium channel complex);GO:0014059(regulation of dopamine secretion);GO:0015271(outward rectifier potassium channel activity);GO:0016020(membrane);GO:0019228(neuronal action potential);GO:0019233(sensory perception of pain);GO:0030027(lamellipodium);GO:0030054(cell junction);GO:0030424(axon);GO:0030425(dendrite);GO:0031258(lamellipodium membrane);GO:0032809(neuronal cell body membrane);GO:0034705(potassium channel complex);GO:0034765(regulation of ion transmembrane transport);GO:0042734(presynaptic membrane);GO:0043204(perikaryon);GO:0043679(axon terminus);GO:0044224(juxtaparanode region of axon);GO:0051259(protein oligomerization);GO:0051260(protein homooligomerization);GO:0055085(transmembrane transport);GO:0071805(potassium ion transmembrane transport)	NA	NA	NA	"potassium channel, voltage gated shaker related subfamily A, member 2 [Source:HGNC Symbol;Acc:HGNC:6220]"	0	0	0	0	0	0	3.69	0.54	0.83	0.11	0	0	0.47	-1.1	0.02	0.53	down	yes
255	0	chr1	+	111627469	111712696	ENST00000494982	9	1083	MSTRG.1494	RAP1A	GO:0000186(activation of MAPKK activity);GO:0003924(GTPase activity);GO:0005515(protein binding);GO:0005525(GTP binding);GO:0005622(intracellular);GO:0005737(cytoplasm);GO:0005769(early endosome);GO:0005770(late endosome);GO:0005829(cytosol);GO:0005886(plasma membrane);GO:0006112(energy reserve metabolic process);GO:0006886(intracellular protein transport);GO:0006913(nucleocytoplasmic transport);GO:0007165(signal transduction);GO:0007264(small GTPase mediated signal transduction);GO:0007596(blood coagulation);GO:0008152(metabolic process);GO:0008565(protein transporter activity);GO:0010976(positive regulation of neuron projection development);GO:0015031(protein transport);GO:0016020(membrane);GO:0017016(Ras GTPase binding);GO:0017034(Rap guanyl-nucleotide exchange factor activity);GO:0030054(cell junction);GO:0030168(platelet activation);GO:0032045(guanyl-nucleotide exchange factor complex);GO:0032403(protein complex binding);GO:0032486(Rap protein signal transduction);GO:0038180(nerve growth factor signaling pathway);GO:0043005(neuron projection);GO:0043209(myelin sheath);GO:0043547(positive regulation of GTPase activity);GO:0044281(small molecule metabolic process);GO:0045860(positive regulation of protein kinase activity);GO:0048011(neurotrophin TRK receptor signaling pathway);GO:0048471(perinuclear region of cytoplasm);GO:0050796(regulation of insulin secretion);GO:0061028(establishment of endothelial barrier);GO:0070062(extracellular exosome);GO:0070374(positive regulation of ERK1 and ERK2 cascade);GO:0071320(cellular response to cAMP);GO:1901888(regulation of cell junction assembly);GO:1990090(cellular response to nerve growth factor stimulus);GO:2000301(negative regulation of synaptic vesicle exocytosis);GO:2001214(positive regulation of vasculogenesis)	04010(MAPK signaling pathway);04062(Chemokine signaling pathway);04510(Focal adhesion);04670(Leukocyte transendothelial migration);04720(Long-term potentiation);04722(Neurotrophin signaling pathway);04972(Pancreatic secretion);05211(Renal cell carcinoma)	NA	NA	"RAP1A, member of RAS oncogene family [Source:HGNC Symbol;Acc:HGNC:9855]"	30.89	4.27	8.23	1.51	23.91	3.47	2.39	0.35	6.45	0.88	11.21	1.73	7.66	2.94	0.02	0.53	up	yes
256	0	chr1	-	112610455	112619111	ENST00000498383	4	685	MSTRG.1505	ST7L	GO:0016021(integral component of membrane);GO:0030308(negative regulation of cell growth)	NA	NA	NA	suppression of tumorigenicity 7 like [Source:HGNC Symbol;Acc:HGNC:18441]	18.67	2.58	12.86	2.36	15.54	2.25	0	0	0.4	0.05	1.21	0.19	4.04	2.01	0	0.53	up	yes
257	0	chr1	+	112619173	112671619	ENST00000263168	10	3020	MSTRG.1506	CAPZA1	GO:0003779(actin binding);GO:0005515(protein binding);GO:0005576(extracellular region);GO:0005829(cytosol);GO:0005856(cytoskeleton);GO:0006461(protein complex assembly);GO:0006928(movement of cell or subcellular component);GO:0007596(blood coagulation);GO:0008290(F-actin capping protein complex);GO:0015629(actin cytoskeleton);GO:0045087(innate immune response);GO:0051016(barbed-end actin filament capping);GO:0070062(extracellular exosome);GO:0071203(WASH complex)	NA	NA	NA	"capping protein (actin filament) muscle Z-line, alpha 1 [Source:HGNC Symbol;Acc:HGNC:1488]"	303.15	41.87	298.54	54.68	360.66	52.32	517.17	76.33	431.91	58.65	185.87	28.72	0.25	-2.03	0.02	0.53	down	yes
258	0	chr1	+	112674720	112700726	ENST00000468624	18	4689	MSTRG.1519	MOV10	"GO:0000932(cytoplasmic mRNA processing body);GO:0004386(helicase activity);GO:0005515(protein binding);GO:0005524(ATP binding);GO:0005615(extracellular space);GO:0005829(cytosol);GO:0006351(transcription, DNA-templated);GO:0006355(regulation of transcription, DNA-templated);GO:0007173(epidermal growth factor receptor signaling pathway);GO:0007219(Notch signaling pathway);GO:0008543(fibroblast growth factor receptor signaling pathway);GO:0035279(mRNA cleavage involved in gene silencing by miRNA);GO:0038095(Fc-epsilon receptor signaling pathway);GO:0044822(poly(A) RNA binding);GO:0045087(innate immune response);GO:0048011(neurotrophin TRK receptor signaling pathway);GO:0048015(phosphatidylinositol-mediated signaling)"	NA	NA	NA	Mov10 RISC complex RNA helicase [Source:HGNC Symbol;Acc:HGNC:7200]	5.39	0.74	2.56	0.47	4.76	0.69	1.53	0.23	2.17	0.29	6.25	0.97	2.28	1.19	0.02	0.53	up	yes
259	0	chr1	-	112701338	112703653	ENST00000473074	3	943	MSTRG.1521	RHOC	"GO:0000910(cytokinesis);GO:0004871(signal transducer activity);GO:0005515(protein binding);GO:0005525(GTP binding);GO:0005622(intracellular);GO:0005634(nucleus);GO:0005829(cytosol);GO:0005886(plasma membrane);GO:0007165(signal transduction);GO:0007264(small GTPase mediated signal transduction);GO:0007411(axon guidance);GO:0015031(protein transport);GO:0016020(membrane);GO:0032154(cleavage furrow);GO:0043123(positive regulation of I-kappaB kinase/NF-kappaB signaling);GO:0043297(apical junction assembly);GO:0044319(wound healing, spreading of cells);GO:0051056(regulation of small GTPase mediated signal transduction);GO:0060193(positive regulation of lipase activity);GO:0070062(extracellular exosome);GO:1902766(skeletal muscle satellite cell migration)"	NA	NA	NA	ras homolog family member C [Source:HGNC Symbol;Acc:HGNC:669]	47.13	6.51	73.9	13.54	80.12	11.62	136.61	20.16	91.59	12.44	36.93	5.71	0.15	-2.77	0.02	0.53	down	yes
260	0	chr1	-	112701614	112704997	ENST00000534717	5	574	MSTRG.1521	RHOC	"GO:0000910(cytokinesis);GO:0004871(signal transducer activity);GO:0005515(protein binding);GO:0005525(GTP binding);GO:0005622(intracellular);GO:0005634(nucleus);GO:0005829(cytosol);GO:0005886(plasma membrane);GO:0007165(signal transduction);GO:0007264(small GTPase mediated signal transduction);GO:0007411(axon guidance);GO:0015031(protein transport);GO:0016020(membrane);GO:0032154(cleavage furrow);GO:0043123(positive regulation of I-kappaB kinase/NF-kappaB signaling);GO:0043297(apical junction assembly);GO:0044319(wound healing, spreading of cells);GO:0051056(regulation of small GTPase mediated signal transduction);GO:0060193(positive regulation of lipase activity);GO:0070062(extracellular exosome);GO:1902766(skeletal muscle satellite cell migration)"	NA	NA	NA	ras homolog family member C [Source:HGNC Symbol;Acc:HGNC:669]	14.41	1.99	51.01	9.34	28.73	4.17	175.03	25.83	162.32	22.04	18.8	2.9	0.02	-5.86	0.03	0.53	down	yes
261	0	chr1	-	112702588	112707102	ENST00000436685	5	517	MSTRG.1521	RHOC	"GO:0000910(cytokinesis);GO:0004871(signal transducer activity);GO:0005515(protein binding);GO:0005525(GTP binding);GO:0005622(intracellular);GO:0005634(nucleus);GO:0005829(cytosol);GO:0005886(plasma membrane);GO:0007165(signal transduction);GO:0007264(small GTPase mediated signal transduction);GO:0007411(axon guidance);GO:0015031(protein transport);GO:0016020(membrane);GO:0032154(cleavage furrow);GO:0043123(positive regulation of I-kappaB kinase/NF-kappaB signaling);GO:0043297(apical junction assembly);GO:0044319(wound healing, spreading of cells);GO:0051056(regulation of small GTPase mediated signal transduction);GO:0060193(positive regulation of lipase activity);GO:0070062(extracellular exosome);GO:1902766(skeletal muscle satellite cell migration)"	NA	NA	NA	ras homolog family member C [Source:HGNC Symbol;Acc:HGNC:669]	34.22	4.73	38.09	6.98	41.68	6.05	85.25	12.58	61.59	8.36	24.59	3.8	0.17	-2.52	0	0.53	down	yes
262	j	chr1	+	112956353	112964047	MSTRG.1511.1	3	1545	MSTRG.1511	SLC16A1-AS1	NA	NA	NA	NA	NA	11.24	1.55	6.66	1.22	8.15	1.18	0.23	0.03	0	0	0	0	2.31	1.21	0.01	0.53	up	yes
263	u	chr1	.	113688646	113689969	MSTRG.1517.1	1	1324	MSTRG.1517	.	NA	NA	NA	NA	NA	0.64	0.09	2.24	0.41	1.22	0.18	7.48	1.1	5.46	0.74	1.72	0.27	0.33	-1.62	0	0.53	down	yes
264	u	chr1	.	113691171	113692892	MSTRG.1518.1	1	1722	MSTRG.1518	.	NA	NA	NA	NA	NA	2.1	0.29	2.78	0.51	2.58	0.37	9.35	1.38	4.75	0.65	0.96	0.15	0.29	-1.76	0	0.53	down	yes
265	0	chr1	+	113905141	113914086	ENST00000369563	4	3940	MSTRG.1531	DCLRE1B	"GO:0000075(cell cycle checkpoint);GO:0000723(telomere maintenance);GO:0000781(chromosome, telomeric region);GO:0005515(protein binding);GO:0005634(nucleus);GO:0005737(cytoplasm);GO:0005813(centrosome);GO:0006281(DNA repair);GO:0008409(5'-3' exonuclease activity);GO:0031627(telomeric loop formation);GO:0031848(protection from non-homologous end joining at telomere);GO:0031860(telomeric 3' overhang formation);GO:0090305(nucleic acid phosphodiester bond hydrolysis)"	NA	NA	NA	DNA cross-link repair 1B [Source:HGNC Symbol;Acc:HGNC:17641]	15.74	2.17	11.5	2.11	13.65	1.98	47.82	7.06	61.11	8.3	27.24	4.21	0.24	-2.07	0.04	0.53	down	yes
266	0	chr1	+	113979443	113982254	ENST00000320334	3	1780	MSTRG.1534	OLFML3	GO:0005515(protein binding);GO:0007275(multicellular organismal development);GO:1903561(extracellular vesicle)	NA	NA	NA	olfactomedin-like 3 [Source:HGNC Symbol;Acc:HGNC:24956]	4.56	0.63	0	0	2.56	0.37	64.65	9.54	42.99	5.84	49.97	7.72	0.15	-2.73	0.05	0.53	down	yes
267	j	chr1	-	114716916	114758040	MSTRG.1543.3	20	4172	MSTRG.1543	CSDE1	NA	NA	NA	NA	NA	0.04	0.01	0.05	0.01	0.05	0.01	22.31	3.29	6.91	0.94	0.05	0.01	0.07	-3.8	0.01	0.53	down	yes
268	0	chr1	-	114717295	114757974	ENST00000261443	18	3228	MSTRG.1543	CSDE1	"GO:0003676(nucleic acid binding);GO:0003677(DNA binding);GO:0005515(protein binding);GO:0005737(cytoplasm);GO:0005743(mitochondrial inner membrane);GO:0005794(Golgi apparatus);GO:0005886(plasma membrane);GO:0006355(regulation of transcription, DNA-templated);GO:0008584(male gonad development);GO:0044822(poly(A) RNA binding);GO:0070937(CRD-mediated mRNA stability complex);GO:0070966(nuclear-transcribed mRNA catabolic process, no-go decay)"	NA	NA	NA	"cold shock domain containing E1, RNA-binding [Source:HGNC Symbol;Acc:HGNC:29905]"	6.53	0.9	6.25	1.14	2.92	0.42	29.66	4.38	10.45	1.42	0.27	0.04	0.08	-3.73	0.01	0.53	down	yes
269	0	chr1	-	114717957	114757982	ENST00000534699	19	2667	MSTRG.1543	CSDE1	"GO:0003676(nucleic acid binding);GO:0003677(DNA binding);GO:0005515(protein binding);GO:0005737(cytoplasm);GO:0005743(mitochondrial inner membrane);GO:0005794(Golgi apparatus);GO:0005886(plasma membrane);GO:0006355(regulation of transcription, DNA-templated);GO:0008584(male gonad development);GO:0044822(poly(A) RNA binding);GO:0070937(CRD-mediated mRNA stability complex);GO:0070966(nuclear-transcribed mRNA catabolic process, no-go decay)"	NA	NA	NA	"cold shock domain containing E1, RNA-binding [Source:HGNC Symbol;Acc:HGNC:29905]"	4.5	0.62	6.9	1.26	3.57	0.52	15.02	2.22	9.47	1.29	0.34	0.05	0.17	-2.58	0.01	0.53	down	yes
270	0	chr1	-	114772775	114780677	ENST00000060969	5	2190	MSTRG.1545	SIKE1	GO:0005515(protein binding);GO:0005829(cytosol);GO:0045087(innate immune response)	04622(RIG-I-like receptor signaling pathway)	NA	NA	suppressor of IKBKE 1 [Source:HGNC Symbol;Acc:HGNC:26119]	38.64	5.34	30.26	5.54	51.95	7.54	13.51	1.99	20.16	2.74	19.24	2.97	3.01	1.59	0.03	0.53	up	yes
271	0	chr1	-	114779098	114780537	ENST00000462123	3	394	MSTRG.1545	SIKE1	GO:0005515(protein binding);GO:0005829(cytosol);GO:0045087(innate immune response)	04622(RIG-I-like receptor signaling pathway)	NA	NA	suppressor of IKBKE 1 [Source:HGNC Symbol;Acc:HGNC:26119]	10.96	1.51	7.56	1.38	6.96	1.01	1.23	0.18	1.4	0.19	2.11	0.33	2.15	1.11	0.04	0.53	up	yes
272	0	chr1	+	115641953	115698224	ENST00000355485	8	8691	MSTRG.1549	VANGL1	GO:0005515(protein binding);GO:0007275(multicellular organismal development);GO:0016021(integral component of membrane);GO:0016328(lateral plasma membrane)	04310(Wnt signaling pathway)	NA	NA	VANGL planar cell polarity protein 1 [Source:HGNC Symbol;Acc:HGNC:15512]	13	1.8	13.43	2.46	26.15	3.79	76.56	11.3	76.14	10.34	22.94	3.54	0.11	-3.21	0.05	0.53	down	yes
273	j	chr1	+	115976484	116038347	MSTRG.1550.5	8	4929	MSTRG.1550	SLC22A15	NA	NA	NA	NA	NA	10.22	1.41	8.19	1.5	13.54	1.96	0.81	0.12	1.44	0.2	0.56	0.09	2.26	1.17	0.03	0.53	up	yes
274	j	chr1	+	115976484	116069941	MSTRG.1550.3	12	4584	MSTRG.1550	SLC22A15	NA	NA	NA	NA	NA	28.37	3.92	21.49	3.94	51.9	7.53	0	0	0	0	0	0	6.46	2.69	0.04	0.53	up	yes
275	0	chr1	+	116387303	116388525	ENST00000463382	2	584	MSTRG.1552	ATP1A1	GO:0000166(nucleotide binding);GO:0002026(regulation of the force of heart contraction);GO:0002028(regulation of sodium ion transport);GO:0005391(sodium:potassium-exchanging ATPase activity);GO:0005515(protein binding);GO:0005524(ATP binding);GO:0005768(endosome);GO:0005783(endoplasmic reticulum);GO:0005794(Golgi apparatus);GO:0005886(plasma membrane);GO:0005890(sodium:potassium-exchanging ATPase complex);GO:0005901(caveola);GO:0006813(potassium ion transport);GO:0006814(sodium ion transport);GO:0006883(cellular sodium ion homeostasis);GO:0008217(regulation of blood pressure);GO:0010107(potassium ion import);GO:0014704(intercalated disc);GO:0016020(membrane);GO:0016021(integral component of membrane);GO:0016311(dephosphorylation);GO:0016323(basolateral plasma membrane);GO:0016324(apical plasma membrane);GO:0016791(phosphatase activity);GO:0019901(protein kinase binding);GO:0019904(protein domain specific binding);GO:0030007(cellular potassium ion homeostasis);GO:0030315(T-tubule);GO:0030506(ankyrin binding);GO:0030955(potassium ion binding);GO:0031402(sodium ion binding);GO:0031947(negative regulation of glucocorticoid biosynthetic process);GO:0034220(ion transmembrane transport);GO:0036376(sodium ion export from cell);GO:0042383(sarcolemma);GO:0042470(melanosome);GO:0042493(response to drug);GO:0043209(myelin sheath);GO:0043234(protein complex);GO:0043531(ADP binding);GO:0043548(phosphatidylinositol 3-kinase binding);GO:0045121(membrane raft);GO:0045822(negative regulation of heart contraction);GO:0045823(positive regulation of heart contraction);GO:0045989(positive regulation of striated muscle contraction);GO:0046872(metal ion binding);GO:0051087(chaperone binding);GO:0055085(transmembrane transport);GO:0055119(relaxation of cardiac muscle);GO:0060048(cardiac muscle contraction);GO:0060081(membrane hyperpolarization);GO:0070062(extracellular exosome);GO:0071260(cellular response to mechanical stimulus);GO:0071383(cellular response to steroid hormone stimulus);GO:0086004(regulation of cardiac muscle cell contraction);GO:0086009(membrane repolarization);GO:0086013(membrane repolarization during cardiac muscle cell action potential);GO:0086064(cell communication by electrical coupling involved in cardiac conduction);GO:0097481(neuronal postsynaptic density);GO:1903416(response to glycoside);GO:1903561(extracellular vesicle);GO:1990239(steroid hormone binding);GO:1990573(potassium ion import across plasma membrane)	04260(Cardiac muscle contraction);04960(Aldosterone-regulated sodium reabsorption);04961(Endocrine and other factor-regulated calcium reabsorption);04964(Proximal tubule bicarbonate reclamation);04970(Salivary secretion);04971(Gastric acid secretion);04972(Pancreatic secretion);04973(Carbohydrate digestion and absorption);04974(Protein digestion and absorption);04976(Bile secretion);04978(Mineral absorption)	NA	NA	"ATPase, Na+/K+ transporting, alpha 1 polypeptide [Source:HGNC Symbol;Acc:HGNC:799]"	1.31	0.18	1.06	0.19	0.7	0.1	5.33	0.79	4.61	0.63	1.09	0.17	0.43	-1.21	0.02	0.53	down	yes
276	0	chr1	-	116514535	116571039	ENST00000369489	6	1098	MSTRG.1555	CD58	GO:0005102(receptor binding);GO:0005515(protein binding);GO:0005886(plasma membrane);GO:0005887(integral component of plasma membrane);GO:0007155(cell adhesion);GO:0007596(blood coagulation);GO:0009986(cell surface);GO:0016020(membrane);GO:0016337(single organismal cell-cell adhesion);GO:0031225(anchored component of membrane);GO:0034113(heterotypic cell-cell adhesion);GO:0050900(leukocyte migration);GO:0070062(extracellular exosome);GO:0071346(cellular response to interferon-gamma);GO:0071356(cellular response to tumor necrosis factor);GO:2000484(positive regulation of interleukin-8 secretion)	04514(Cell adhesion molecules (CAMs))	NA	NA	CD58 molecule [Source:HGNC Symbol;Acc:HGNC:1688]	43.63	6.03	88.03	16.12	62.37	9.05	111.6	16.47	92.89	12.61	36.69	5.67	0.16	-2.61	0.04	0.53	down	yes
277	0	chr1	-	116574399	116667755	ENST00000369483	12	7326	MSTRG.1558	IGSF3	GO:0003674(molecular_function);GO:0005515(protein binding);GO:0009986(cell surface);GO:0016021(integral component of membrane);GO:0032808(lacrimal gland development)	NA	NA	NA	"immunoglobulin superfamily, member 3 [Source:HGNC Symbol;Acc:HGNC:5950]"	1.65	0.23	4.99	0.91	2.31	0.34	34.75	5.13	33.64	4.57	26.75	4.13	0.16	-2.61	0.01	0.53	down	yes
278	0	chr1	+	117060303	117107453	ENST00000369466	23	9462	MSTRG.1564	TTF2	"GO:0003676(nucleic acid binding);GO:0003677(DNA binding);GO:0005515(protein binding);GO:0005524(ATP binding);GO:0005681(spliceosomal complex);GO:0005737(cytoplasm);GO:0006353(DNA-templated transcription, termination);GO:0006355(regulation of transcription, DNA-templated);GO:0006369(termination of RNA polymerase II transcription);GO:0006397(mRNA processing);GO:0008023(transcription elongation factor complex);GO:0008026(ATP-dependent helicase activity);GO:0008094(DNA-dependent ATPase activity);GO:0008270(zinc ion binding);GO:0008380(RNA splicing)"	NA	NA	NA	"transcription termination factor, RNA polymerase II [Source:HGNC Symbol;Acc:HGNC:12398]"	8.3	1.15	7.61	1.39	10.79	1.57	37.78	5.58	43.81	5.95	15.8	2.44	0.18	-2.47	0.03	0.53	down	yes
279	0	chr1	+	117367449	117528872	ENST00000356554	13	8576	MSTRG.1568	MAN1A2	"GO:0000139(Golgi membrane);GO:0004571(mannosyl-oligosaccharide 1,2-alpha-mannosidase activity);GO:0005509(calcium ion binding);GO:0005794(Golgi apparatus);GO:0006491(N-glycan processing);GO:0007585(respiratory gaseous exchange);GO:0008152(metabolic process);GO:0009100(glycoprotein metabolic process);GO:0016020(membrane);GO:0016021(integral component of membrane);GO:0018279(protein N-linked glycosylation via asparagine);GO:0043687(post-translational protein modification);GO:0044267(cellular protein metabolic process);GO:0048286(lung alveolus development);GO:0070062(extracellular exosome)"	NA	NA	NA	"mannosidase, alpha, class 1A, member 2 [Source:HGNC Symbol;Acc:HGNC:6822]"	18.74	2.59	22.47	4.12	26.71	3.88	50.42	7.44	36.7	4.98	14.23	2.2	0.19	-2.36	0.01	0.53	down	yes
280	0	chr1	+	119734304	119735429	ENST00000469443	2	598	MSTRG.1583	PHGDH	"GO:0004617(phosphoglycerate dehydrogenase activity);GO:0005829(cytosol);GO:0006541(glutamine metabolic process);GO:0006544(glycine metabolic process);GO:0006563(L-serine metabolic process);GO:0006564(L-serine biosynthetic process);GO:0006566(threonine metabolic process);GO:0007420(brain development);GO:0008152(metabolic process);GO:0008652(cellular amino acid biosynthetic process);GO:0009055(electron carrier activity);GO:0009448(gamma-aminobutyric acid metabolic process);GO:0010468(regulation of gene expression);GO:0016616(oxidoreductase activity, acting on the CH-OH group of donors, NAD or NADP as acceptor);GO:0019530(taurine metabolic process);GO:0021510(spinal cord development);GO:0021782(glial cell development);GO:0021915(neural tube development);GO:0022008(neurogenesis);GO:0031175(neuron projection development);GO:0034641(cellular nitrogen compound metabolic process);GO:0043209(myelin sheath);GO:0044281(small molecule metabolic process);GO:0051287(NAD binding);GO:0055114(oxidation-reduction process);GO:0070062(extracellular exosome);GO:0070314(G1 to G0 transition)"	"00260(Glycine, serine and threonine metabolism);01100(Metabolic pathways)"	NA	NA	phosphoglycerate dehydrogenase [Source:HGNC Symbol;Acc:HGNC:8923]	27.02	3.73	18.62	3.41	24.72	3.59	9.65	1.42	15.59	2.12	12.48	1.93	2.18	1.12	0.02	0.53	up	yes
281	j	chr1	+	120911912	120953644	MSTRG.1589.2	3	2308	MSTRG.1589	LINC00623	NA	NA	NA	NA	NA	13.06	1.8	9.06	1.66	14.83	2.15	2.19	0.32	0.79	0.11	0.92	0.14	2.08	1.05	0.04	0.53	up	yes
282	0	chr1	+	120913379	120953449	ENST00000613486	3	486	MSTRG.1589	LINC00623	NA	NA	NA	NA	NA	23.23	3.21	14.19	2.6	20.07	2.91	0	0	8.49	1.15	6.35	0.98	6.5	2.7	0.02	0.53	up	yes
283	i	chr1	-	121115851	121116547	MSTRG.1599.1	1	697	MSTRG.1599	HIST2H2BA	NA	NA	NA	NA	NA	0	0	0	0	0	0	10.81	1.6	7.64	1.04	0	0	0.16	-2.63	0.02	0.53	down	yes
284	j	chr1	-	144421490	144461558	MSTRG.1633.8	19	4330	MSTRG.1633	NBPF15	NA	NA	NA	NA	NA	2.55	0.35	6.06	1.11	4.08	0.59	9.15	1.35	3.5	0.48	0	0	0.28	-1.83	0	0.53	down	yes
285	j	chr1	-	144886641	145095947	MSTRG.1641.2	8	7810	MSTRG.1641	SRGAP2B	NA	NA	NA	NA	NA	5.27	0.73	5.23	0.96	5.48	0.8	12.54	1.85	2.64	0.36	1.05	0.16	0.31	-1.68	0.04	0.53	down	yes
286	0	chr1	-	145168405	145215850	ENST00000606004	3	1138	MSTRG.1644	RP11-403I13.8	NA	NA	NA	NA	NA	3.96	0.55	2.39	0.44	2.97	0.43	0.54	0.08	1.28	0.17	4.12	0.64	2.06	1.04	0.02	0.53	up	yes
287	0	chr1	-	145921556	145927536	ENST00000583313	6	4961	MSTRG.1660	RBM8A	"GO:0000166(nucleotide binding);GO:0000184(nuclear-transcribed mRNA catabolic process, nonsense-mediated decay);GO:0000381(regulation of alternative mRNA splicing, via spliceosome);GO:0000398(mRNA splicing, via spliceosome);GO:0003676(nucleic acid binding);GO:0003723(RNA binding);GO:0003729(mRNA binding);GO:0005515(protein binding);GO:0005634(nucleus);GO:0005654(nucleoplasm);GO:0005737(cytoplasm);GO:0005829(cytosol);GO:0006366(transcription from RNA polymerase II promoter);GO:0006369(termination of RNA polymerase II transcription);GO:0006406(mRNA export from nucleus);GO:0006417(regulation of translation);GO:0008380(RNA splicing);GO:0010467(gene expression);GO:0016607(nuclear speck);GO:0031124(mRNA 3'-end processing);GO:0035145(exon-exon junction complex);GO:0044822(poly(A) RNA binding);GO:0071013(catalytic step 2 spliceosome)"	NA	NA	NA	RNA binding motif protein 8A [Source:HGNC Symbol;Acc:HGNC:9905]	102.7	14.18	71.95	13.18	80.39	11.66	254.52	37.56	215.85	29.31	144.59	22.34	0.24	-2.06	0.01	0.53	down	yes
288	0	chr1	-	146064699	146144804	ENST00000583866	90	13042	MSTRG.1674	NBPF10	NA	NA	NA	NA	"neuroblastoma breakpoint family, member 10 [Source:HGNC Symbol;Acc:HGNC:31992]"	7.43	1.03	5.41	0.99	9.48	1.37	18.56	2.74	17.31	2.35	10.19	1.57	0.42	-1.25	0.04	0.53	down	yes
289	j	chr1	+	148844439	148942308	MSTRG.1714.10	9	1680	MSTRG.1714	PDE4DIP	NA	NA	NA	NA	NA	11.98	1.65	5.42	0.99	14.67	2.13	0	0	0	0	6.23	0.96	5.99	2.58	0.03	0.53	up	yes
290	j	chr1	+	149174959	149250984	MSTRG.1745.1	2	1712	MSTRG.1745	CH17-189H20.1	NA	NA	NA	NA	NA	66.91	9.24	45.79	8.39	55.46	8.05	7.82	1.15	16.45	2.23	21.43	3.31	7.97	2.99	0	0.53	up	yes
291	0	chr1	+	149390623	149556361	ENST00000621744	97	14425	MSTRG.1752	NBPF19	GO:0005509(calcium ion binding);GO:0005515(protein binding)	NA	NA	NA	"neuroblastoma breakpoint family, member 19 [Source:HGNC Symbol;Acc:HGNC:31999]"	7.9	1.09	6.92	1.27	8.62	1.25	15.96	2.36	14.44	1.96	8.88	1.37	0.47	-1.09	0	0.53	down	yes
292	0	chr1	+	149607307	149647610	ENST00000620190	2	1260	MSTRG.1745	LINC00869	NA	NA	NA	NA	NA	41.31	5.71	30.76	5.63	39.25	5.69	15.55	2.3	16.15	2.19	28.41	4.39	3.35	1.74	0.03	0.53	up	yes
293	j	chr1	-	150218398	150236174	MSTRG.1769.1	7	3485	MSTRG.1769	ANP32E	NA	NA	NA	NA	NA	7.82	1.08	11.51	2.11	8.06	1.17	61.29	9.05	54.7	7.43	8.25	1.27	0.05	-4.41	0.02	0.53	down	yes
294	0	chr1	-	150229072	150236064	ENST00000532744	3	621	MSTRG.1769	ANP32E	GO:0000812(Swr1 complex);GO:0005515(protein binding);GO:0005634(nucleus);GO:0005737(cytoplasm);GO:0016023(cytoplasmic membrane-bounded vesicle);GO:0019212(phosphatase inhibitor activity);GO:0042393(histone binding);GO:0043086(negative regulation of catalytic activity);GO:0043486(histone exchange)	NA	NA	NA	"acidic (leucine-rich) nuclear phosphoprotein 32 family, member E [Source:HGNC Symbol;Acc:HGNC:16673]"	0	0	0	0	0	0	6.79	1	6.27	0.85	1.33	0.21	0.31	-1.69	0.02	0.53	down	yes
295	0	chr1	-	150265404	150268999	ENST00000369109	7	1713	MSTRG.1777	APH1A	GO:0001656(metanephros development);GO:0004175(endopeptidase activity);GO:0005515(protein binding);GO:0005783(endoplasmic reticulum);GO:0005789(endoplasmic reticulum membrane);GO:0005794(Golgi apparatus);GO:0005886(plasma membrane);GO:0005887(integral component of plasma membrane);GO:0006509(membrane protein ectodomain proteolysis);GO:0007219(Notch signaling pathway);GO:0007220(Notch receptor processing);GO:0007411(axon guidance);GO:0016020(membrane);GO:0016021(integral component of membrane);GO:0016485(protein processing);GO:0031293(membrane protein intracellular domain proteolysis);GO:0032580(Golgi cisterna membrane);GO:0042987(amyloid precursor protein catabolic process);GO:0043065(positive regulation of apoptotic process);GO:0043085(positive regulation of catalytic activity);GO:0048011(neurotrophin TRK receptor signaling pathway);GO:0048013(ephrin receptor signaling pathway);GO:0097190(apoptotic signaling pathway)	04330(Notch signaling pathway);05010(Alzheimer's disease)	NA	NA	APH1A gamma secretase subunit [Source:HGNC Symbol;Acc:HGNC:29509]	225.12	31.09	99.62	18.25	174.34	25.29	93.62	13.82	241.67	32.81	228.35	35.28	4.12	2.04	0.04	0.53	up	yes
296	0	chr1	-	150267370	150268566	ENST00000476538	3	793	MSTRG.1777	APH1A	GO:0001656(metanephros development);GO:0004175(endopeptidase activity);GO:0005515(protein binding);GO:0005783(endoplasmic reticulum);GO:0005789(endoplasmic reticulum membrane);GO:0005794(Golgi apparatus);GO:0005886(plasma membrane);GO:0005887(integral component of plasma membrane);GO:0006509(membrane protein ectodomain proteolysis);GO:0007219(Notch signaling pathway);GO:0007220(Notch receptor processing);GO:0007411(axon guidance);GO:0016020(membrane);GO:0016021(integral component of membrane);GO:0016485(protein processing);GO:0031293(membrane protein intracellular domain proteolysis);GO:0032580(Golgi cisterna membrane);GO:0042987(amyloid precursor protein catabolic process);GO:0043065(positive regulation of apoptotic process);GO:0043085(positive regulation of catalytic activity);GO:0048011(neurotrophin TRK receptor signaling pathway);GO:0048013(ephrin receptor signaling pathway);GO:0097190(apoptotic signaling pathway)	04330(Notch signaling pathway);05010(Alzheimer's disease)	NA	NA	APH1A gamma secretase subunit [Source:HGNC Symbol;Acc:HGNC:29509]	5.49	0.76	8.4	1.54	9.71	1.41	17.86	2.64	16.64	2.26	3.78	0.58	0.24	-2.08	0.03	0.53	down	yes
297	0	chr1	+	150321476	150353195	ENST00000324862	16	2433	MSTRG.1773	PRPF3	"GO:0000244(spliceosomal tri-snRNP complex assembly);GO:0000375(RNA splicing, via transesterification reactions);GO:0000398(mRNA splicing, via spliceosome);GO:0005515(protein binding);GO:0005634(nucleus);GO:0005654(nucleoplasm);GO:0005681(spliceosomal complex);GO:0005737(cytoplasm);GO:0006397(mRNA processing);GO:0008380(RNA splicing);GO:0015030(Cajal body);GO:0016607(nuclear speck);GO:0042802(identical protein binding);GO:0044822(poly(A) RNA binding);GO:0046540(U4/U6 x U5 tri-snRNP complex)"	03040(Spliceosome)	NA	NA	pre-mRNA processing factor 3 [Source:HGNC Symbol;Acc:HGNC:17348]	136.69	18.88	135.05	24.74	132.88	19.28	185.89	27.44	177.07	24.04	76.21	11.77	0.31	-1.67	0.03	0.53	down	yes
298	0	chr1	+	150364711	150473556	ENST00000369068	11	4612	MSTRG.1774	RPRD2	"GO:0016591(DNA-directed RNA polymerase II, holoenzyme)"	NA	NA	NA	regulation of nuclear pre-mRNA domain containing 2 [Source:HGNC Symbol;Acc:HGNC:29039]	1.69	0.23	2.27	0.42	5.41	0.78	39.79	5.87	28.3	3.84	12.03	1.86	0.1	-3.35	0.01	0.53	down	yes
299	0	chr1	-	150574551	150579738	ENST00000620947	4	3626	MSTRG.1787	MCL1	GO:0001709(cell fate determination);GO:0005515(protein binding);GO:0005622(intracellular);GO:0005634(nucleus);GO:0005654(nucleoplasm);GO:0005737(cytoplasm);GO:0005739(mitochondrion);GO:0005741(mitochondrial outer membrane);GO:0005759(mitochondrial matrix);GO:0005829(cytosol);GO:0007275(multicellular organismal development);GO:0008630(intrinsic apoptotic signaling pathway in response to DNA damage);GO:0008637(apoptotic mitochondrial changes);GO:0015266(protein channel activity);GO:0016020(membrane);GO:0016021(integral component of membrane);GO:0019725(cellular homeostasis);GO:0034097(response to cytokine);GO:0042803(protein homodimerization activity);GO:0042981(regulation of apoptotic process);GO:0043066(negative regulation of apoptotic process);GO:0046982(protein heterodimerization activity);GO:0051434(BH3 domain binding);GO:0071806(protein transmembrane transport);GO:0097136(Bcl-2 family protein complex);GO:0097192(extrinsic apoptotic signaling pathway in absence of ligand);GO:1903378(positive regulation of oxidative stress-induced neuron intrinsic apoptotic signaling pathway);GO:2000811(negative regulation of anoikis);GO:2001020(regulation of response to DNA damage stimulus);GO:2001240(negative regulation of extrinsic apoptotic signaling pathway in absence of ligand);GO:2001243(negative regulation of intrinsic apoptotic signaling pathway)	NA	NA	NA	myeloid cell leukemia 1 [Source:HGNC Symbol;Acc:HGNC:6943]	1.95	0.27	1.86	0.34	1.63	0.24	22.78	3.36	16.22	2.2	0.81	0.13	0.08	-3.61	0.02	0.53	down	yes
300	0	chr1	-	150621251	150629596	ENST00000369014	4	2085	MSTRG.1792	ENSA	GO:0000086(G2/M transition of mitotic cell cycle);GO:0000278(mitotic cell cycle);GO:0004864(protein phosphatase inhibitor activity);GO:0005102(receptor binding);GO:0005654(nucleoplasm);GO:0005737(cytoplasm);GO:0006810(transport);GO:0007067(mitotic nuclear division);GO:0007584(response to nutrient);GO:0008200(ion channel inhibitor activity);GO:0008601(protein phosphatase type 2A regulator activity);GO:0009749(response to glucose);GO:0019212(phosphatase inhibitor activity);GO:0019870(potassium channel inhibitor activity);GO:0034047(regulation of protein phosphatase type 2A activity);GO:0043086(negative regulation of catalytic activity);GO:0050796(regulation of insulin secretion);GO:0051301(cell division);GO:0051721(protein phosphatase 2A binding)	NA	NA	NA	endosulfine alpha [Source:HGNC Symbol;Acc:HGNC:3360]	112.52	15.54	88.19	16.15	161.16	23.38	431.43	63.67	444.23	60.32	347.68	53.71	0.26	-1.92	0.04	0.53	down	yes
301	0	chr1	-	150622441	150629140	ENST00000361532	4	792	MSTRG.1792	ENSA	GO:0000086(G2/M transition of mitotic cell cycle);GO:0000278(mitotic cell cycle);GO:0004864(protein phosphatase inhibitor activity);GO:0005102(receptor binding);GO:0005654(nucleoplasm);GO:0005737(cytoplasm);GO:0006810(transport);GO:0007067(mitotic nuclear division);GO:0007584(response to nutrient);GO:0008200(ion channel inhibitor activity);GO:0008601(protein phosphatase type 2A regulator activity);GO:0009749(response to glucose);GO:0019212(phosphatase inhibitor activity);GO:0019870(potassium channel inhibitor activity);GO:0034047(regulation of protein phosphatase type 2A activity);GO:0043086(negative regulation of catalytic activity);GO:0050796(regulation of insulin secretion);GO:0051301(cell division);GO:0051721(protein phosphatase 2A binding)	NA	NA	NA	endosulfine alpha [Source:HGNC Symbol;Acc:HGNC:3360]	6.64	0.92	6.15	1.13	6.73	0.98	83.77	12.36	18.37	2.49	20.54	3.17	0.07	-3.87	0.05	0.53	down	yes
302	0	chr1	-	150622544	150629128	ENST00000361631	5	725	MSTRG.1792	ENSA	GO:0000086(G2/M transition of mitotic cell cycle);GO:0000278(mitotic cell cycle);GO:0004864(protein phosphatase inhibitor activity);GO:0005102(receptor binding);GO:0005654(nucleoplasm);GO:0005737(cytoplasm);GO:0006810(transport);GO:0007067(mitotic nuclear division);GO:0007584(response to nutrient);GO:0008200(ion channel inhibitor activity);GO:0008601(protein phosphatase type 2A regulator activity);GO:0009749(response to glucose);GO:0019212(phosphatase inhibitor activity);GO:0019870(potassium channel inhibitor activity);GO:0034047(regulation of protein phosphatase type 2A activity);GO:0043086(negative regulation of catalytic activity);GO:0050796(regulation of insulin secretion);GO:0051301(cell division);GO:0051721(protein phosphatase 2A binding)	NA	NA	NA	endosulfine alpha [Source:HGNC Symbol;Acc:HGNC:3360]	2.02	0.28	2.18	0.4	2.97	0.43	13.25	1.96	6.13	0.83	5.45	0.84	0.33	-1.62	0.03	0.53	down	yes
303	0	chr1	-	150622729	150629502	ENST00000509582	5	716	MSTRG.1792	ENSA	GO:0000086(G2/M transition of mitotic cell cycle);GO:0000278(mitotic cell cycle);GO:0004864(protein phosphatase inhibitor activity);GO:0005102(receptor binding);GO:0005654(nucleoplasm);GO:0005737(cytoplasm);GO:0006810(transport);GO:0007067(mitotic nuclear division);GO:0007584(response to nutrient);GO:0008200(ion channel inhibitor activity);GO:0008601(protein phosphatase type 2A regulator activity);GO:0009749(response to glucose);GO:0019212(phosphatase inhibitor activity);GO:0019870(potassium channel inhibitor activity);GO:0034047(regulation of protein phosphatase type 2A activity);GO:0043086(negative regulation of catalytic activity);GO:0050796(regulation of insulin secretion);GO:0051301(cell division);GO:0051721(protein phosphatase 2A binding)	NA	NA	NA	endosulfine alpha [Source:HGNC Symbol;Acc:HGNC:3360]	0	0	0.53	0.1	0	0	63.46	9.37	12.33	1.67	5.44	0.84	0.03	-5.26	0.01	0.53	down	yes
304	0	chr1	-	150622731	150629576	ENST00000339643	5	633	MSTRG.1792	ENSA	GO:0000086(G2/M transition of mitotic cell cycle);GO:0000278(mitotic cell cycle);GO:0004864(protein phosphatase inhibitor activity);GO:0005102(receptor binding);GO:0005654(nucleoplasm);GO:0005737(cytoplasm);GO:0006810(transport);GO:0007067(mitotic nuclear division);GO:0007584(response to nutrient);GO:0008200(ion channel inhibitor activity);GO:0008601(protein phosphatase type 2A regulator activity);GO:0009749(response to glucose);GO:0019212(phosphatase inhibitor activity);GO:0019870(potassium channel inhibitor activity);GO:0034047(regulation of protein phosphatase type 2A activity);GO:0043086(negative regulation of catalytic activity);GO:0050796(regulation of insulin secretion);GO:0051301(cell division);GO:0051721(protein phosphatase 2A binding)	NA	NA	NA	endosulfine alpha [Source:HGNC Symbol;Acc:HGNC:3360]	12.08	1.67	7	1.28	8.71	1.26	150.04	22.14	57.37	7.79	24.19	3.74	0.03	-5.01	0.01	0.53	down	yes
305	0	chr1	-	150625555	150629559	ENST00000503241	4	574	MSTRG.1792	ENSA	GO:0000086(G2/M transition of mitotic cell cycle);GO:0000278(mitotic cell cycle);GO:0004864(protein phosphatase inhibitor activity);GO:0005102(receptor binding);GO:0005654(nucleoplasm);GO:0005737(cytoplasm);GO:0006810(transport);GO:0007067(mitotic nuclear division);GO:0007584(response to nutrient);GO:0008200(ion channel inhibitor activity);GO:0008601(protein phosphatase type 2A regulator activity);GO:0009749(response to glucose);GO:0019212(phosphatase inhibitor activity);GO:0019870(potassium channel inhibitor activity);GO:0034047(regulation of protein phosphatase type 2A activity);GO:0043086(negative regulation of catalytic activity);GO:0050796(regulation of insulin secretion);GO:0051301(cell division);GO:0051721(protein phosphatase 2A binding)	NA	NA	NA	endosulfine alpha [Source:HGNC Symbol;Acc:HGNC:3360]	11.15	1.54	12.68	2.32	11.33	1.64	64.13	9.47	51.17	6.95	28.94	4.47	0.13	-2.9	0	0.47	down	yes
306	0	chr1	-	150811961	150876609	ENST00000505755	21	2427	MSTRG.1802	ARNT	"GO:0000989(transcription factor binding transcription factor activity);GO:0001666(response to hypoxia);GO:0001892(embryonic placenta development);GO:0001938(positive regulation of endothelial cell proliferation);GO:0003677(DNA binding);GO:0003700(sequence-specific DNA binding transcription factor activity);GO:0003705(RNA polymerase II distal enhancer sequence-specific DNA binding transcription factor activity);GO:0003713(transcription coactivator activity);GO:0004871(signal transducer activity);GO:0004874(aryl hydrocarbon receptor activity);GO:0005515(protein binding);GO:0005634(nucleus);GO:0005654(nucleoplasm);GO:0005667(transcription factor complex);GO:0005737(cytoplasm);GO:0006351(transcription, DNA-templated);GO:0006355(regulation of transcription, DNA-templated);GO:0007165(signal transduction);GO:0008134(transcription factor binding);GO:0010575(positive regulation of vascular endothelial growth factor production);GO:0017162(aryl hydrocarbon receptor binding);GO:0030154(cell differentiation);GO:0030522(intracellular receptor signaling pathway);GO:0030949(positive regulation of vascular endothelial growth factor receptor signaling pathway);GO:0033235(positive regulation of protein sumoylation);GO:0035326(enhancer binding);GO:0042789(mRNA transcription from RNA polymerase II promoter);GO:0043565(sequence-specific DNA binding);GO:0043619(regulation of transcription from RNA polymerase II promoter in response to oxidative stress);GO:0045648(positive regulation of erythrocyte differentiation);GO:0045821(positive regulation of glycolytic process);GO:0045893(positive regulation of transcription, DNA-templated);GO:0045944(positive regulation of transcription from RNA polymerase II promoter);GO:0046886(positive regulation of hormone biosynthetic process);GO:0046982(protein heterodimerization activity);GO:0046983(protein dimerization activity);GO:0061418(regulation of transcription from RNA polymerase II promoter in response to hypoxia);GO:0071456(cellular response to hypoxia);GO:0090575(RNA polymerase II transcription factor complex)"	05200(Pathways in cancer);05211(Renal cell carcinoma)	NA	NA	aryl hydrocarbon receptor nuclear translocator [Source:HGNC Symbol;Acc:HGNC:700]	46.21	6.38	27.9	5.11	41.99	6.09	1.55	0.23	0	0	2.78	0.43	7.61	2.93	0.01	0.53	up	yes
307	0	chr1	-	150965173	150974843	ENST00000345896	10	2170	MSTRG.1805	CERS2	GO:0003677(DNA binding);GO:0005515(protein binding);GO:0005783(endoplasmic reticulum);GO:0005789(endoplasmic reticulum membrane);GO:0006665(sphingolipid metabolic process);GO:0016020(membrane);GO:0016021(integral component of membrane);GO:0030148(sphingolipid biosynthetic process);GO:0031965(nuclear membrane);GO:0044281(small molecule metabolic process);GO:0046513(ceramide biosynthetic process);GO:0050291(sphingosine N-acyltransferase activity)	NA	NA	NA	ceramide synthase 2 [Source:HGNC Symbol;Acc:HGNC:14076]	0	0	0	0	0	0	10.48	1.55	1.57	0.21	0	0	0.2	-2.35	0.03	0.53	down	yes
308	0	chr1	-	150967382	150968478	ENST00000559020	4	594	MSTRG.1805	CERS2	GO:0003677(DNA binding);GO:0005515(protein binding);GO:0005783(endoplasmic reticulum);GO:0005789(endoplasmic reticulum membrane);GO:0006665(sphingolipid metabolic process);GO:0016020(membrane);GO:0016021(integral component of membrane);GO:0030148(sphingolipid biosynthetic process);GO:0031965(nuclear membrane);GO:0044281(small molecule metabolic process);GO:0046513(ceramide biosynthetic process);GO:0050291(sphingosine N-acyltransferase activity)	NA	NA	NA	ceramide synthase 2 [Source:HGNC Symbol;Acc:HGNC:14076]	7.92	1.09	4.57	0.84	4.88	0.71	0.14	0.02	0.1	0.01	0.92	0.14	2.14	1.1	0.03	0.53	up	yes
309	j	chr1	+	151008470	151035713	MSTRG.1810.6	7	2845	MSTRG.1810	PRUNE	NA	NA	NA	NA	NA	9.05	1.25	7.19	1.32	7.35	1.07	2.62	0.39	6.56	0.89	10.4	1.61	2.62	1.39	0.03	0.53	up	yes
310	j	chr1	-	151050968	151059773	MSTRG.1814.1	6	3308	MSTRG.1814	CDC42SE1	NA	NA	NA	NA	NA	0.81	0.11	1.12	0.21	2.07	0.3	36.9	5.45	20.67	2.81	5.07	0.78	0.06	-4.05	0.01	0.53	down	yes
311	0	chr1	-	151052946	151059615	ENST00000492796	6	1174	MSTRG.1814	CDC42SE1	GO:0005095(GTPase inhibitor activity);GO:0005198(structural molecule activity);GO:0005737(cytoplasm);GO:0005856(cytoskeleton);GO:0005886(plasma membrane);GO:0006909(phagocytosis);GO:0007165(signal transduction);GO:0008360(regulation of cell shape);GO:0034260(negative regulation of GTPase activity)	NA	NA	NA	CDC42 small effector 1 [Source:HGNC Symbol;Acc:HGNC:17719]	2.15	0.3	1.85	0.34	0.92	0.13	133.97	19.77	12.02	1.63	10.6	1.64	0.01	-6.12	0.04	0.53	down	yes
312	0	chr1	-	151054237	151059773	ENST00000470278	5	939	MSTRG.1814	CDC42SE1	GO:0005095(GTPase inhibitor activity);GO:0005198(structural molecule activity);GO:0005737(cytoplasm);GO:0005856(cytoskeleton);GO:0005886(plasma membrane);GO:0006909(phagocytosis);GO:0007165(signal transduction);GO:0008360(regulation of cell shape);GO:0034260(negative regulation of GTPase activity)	NA	NA	NA	CDC42 small effector 1 [Source:HGNC Symbol;Acc:HGNC:17719]	0.35	0.05	0.98	0.18	0	0	4.38	0.65	2.31	0.31	0.23	0.04	0.41	-1.28	0	0.53	down	yes
313	0	chr1	+	151166022	151167979	ENST00000461862	5	1094	MSTRG.1819	SCNM1	GO:0005515(protein binding);GO:0005634(nucleus);GO:0005730(nucleolus);GO:0006397(mRNA processing);GO:0016607(nuclear speck);GO:0019899(enzyme binding);GO:0046872(metal ion binding)	NA	NA	NA	sodium channel modifier 1 [Source:HGNC Symbol;Acc:HGNC:23136]	2.9	0.4	2.07	0.38	3.11	0.45	23.39	3.45	9.75	1.32	1.63	0.25	0.11	-3.16	0.01	0.53	down	yes
314	0	chr1	+	151166042	151170297	ENST00000368905	7	2016	MSTRG.1819	SCNM1	GO:0005515(protein binding);GO:0005634(nucleus);GO:0005730(nucleolus);GO:0006397(mRNA processing);GO:0016607(nuclear speck);GO:0019899(enzyme binding);GO:0046872(metal ion binding)	NA	NA	NA	sodium channel modifier 1 [Source:HGNC Symbol;Acc:HGNC:23136]	95.1	13.13	62.6	11.47	92.02	13.35	13.94	2.06	87.72	11.91	78.41	12.11	12.87	3.69	0.05	0.53	up	yes
315	0	chr1	-	151185522	151190143	ENST00000471423	2	568	MSTRG.1821	VPS72	"GO:0000122(negative regulation of transcription from RNA polymerase II promoter);GO:0003677(DNA binding);GO:0005515(protein binding);GO:0005634(nucleus);GO:0005654(nucleoplasm);GO:0006325(chromatin organization);GO:0006351(transcription, DNA-templated);GO:0006355(regulation of transcription, DNA-templated);GO:0016568(chromatin modification);GO:0035019(somatic stem cell maintenance);GO:0043234(protein complex)"	NA	NA	NA	vacuolar protein sorting 72 homolog (S. cerevisiae) [Source:HGNC Symbol;Acc:HGNC:11644]	10.94	1.51	4.97	0.91	6.87	1	1.95	0.29	2.25	0.31	8.69	1.34	3.33	1.73	0.04	0.53	up	yes
316	0	chr1	+	151259063	151265609	ENST00000437736	6	787	MSTRG.1823	PSMD4	"GO:0000082(G1/S transition of mitotic cell cycle);GO:0000209(protein polyubiquitination);GO:0000278(mitotic cell cycle);GO:0000502(proteasome complex);GO:0002223(stimulatory C-type lectin receptor signaling pathway);GO:0002474(antigen processing and presentation of peptide antigen via MHC class I);GO:0002479(antigen processing and presentation of exogenous peptide antigen via MHC class I, TAP-dependent);GO:0005515(protein binding);GO:0005654(nucleoplasm);GO:0005737(cytoplasm);GO:0005829(cytosol);GO:0006511(ubiquitin-dependent protein catabolic process);GO:0006521(regulation of cellular amino acid metabolic process);GO:0006915(apoptotic process);GO:0006977(DNA damage response, signal transduction by p53 class mediator resulting in cell cycle arrest);GO:0008134(transcription factor binding);GO:0008540(proteasome regulatory particle, base subcomplex);GO:0010467(gene expression);GO:0012501(programmed cell death);GO:0016032(viral process);GO:0022624(proteasome accessory complex);GO:0031145(anaphase-promoting complex-dependent proteasomal ubiquitin-dependent protein catabolic process);GO:0034641(cellular nitrogen compound metabolic process);GO:0042590(antigen processing and presentation of exogenous peptide antigen via MHC class I);GO:0042802(identical protein binding);GO:0042981(regulation of apoptotic process);GO:0043066(negative regulation of apoptotic process);GO:0044281(small molecule metabolic process);GO:0044822(poly(A) RNA binding);GO:0045087(innate immune response);GO:0051436(negative regulation of ubiquitin-protein ligase activity involved in mitotic cell cycle);GO:0051437(positive regulation of ubiquitin-protein ligase activity involved in regulation of mitotic cell cycle transition);GO:0051439(regulation of ubiquitin-protein ligase activity involved in mitotic cell cycle);GO:0090090(negative regulation of canonical Wnt signaling pathway);GO:0090263(positive regulation of canonical Wnt signaling pathway)"	03050(Proteasome)	NA	NA	"proteasome (prosome, macropain) 26S subunit, non-ATPase, 4 [Source:HGNC Symbol;Acc:HGNC:9561]"	37.48	5.18	13.88	2.54	23.57	3.42	5.23	0.77	5.86	0.8	12.08	1.87	5.36	2.42	0.03	0.53	up	yes
317	0	chr1	-	151292623	151294473	ENST00000446339	3	566	MSTRG.1826	PI4KB	"GO:0000139(Golgi membrane);GO:0004430(1-phosphatidylinositol 4-kinase activity);GO:0005515(protein binding);GO:0005524(ATP binding);GO:0005622(intracellular);GO:0005737(cytoplasm);GO:0005741(mitochondrial outer membrane);GO:0005768(endosome);GO:0005829(cytosol);GO:0006644(phospholipid metabolic process);GO:0006661(phosphatidylinositol biosynthetic process);GO:0006898(receptor-mediated endocytosis);GO:0007165(signal transduction);GO:0016020(membrane);GO:0016772(transferase activity, transferring phosphorus-containing groups);GO:0016773(phosphotransferase activity, alcohol group as acceptor);GO:0030867(rough endoplasmic reticulum membrane);GO:0044281(small molecule metabolic process);GO:0046854(phosphatidylinositol phosphorylation);GO:0048015(phosphatidylinositol-mediated signaling);GO:0048471(perinuclear region of cytoplasm)"	00562(Inositol phosphate metabolism);01100(Metabolic pathways);04070(Phosphatidylinositol signaling system)	K00888;K13711;K19801	2.7.1.67	"phosphatidylinositol 4-kinase, catalytic, beta [Source:HGNC Symbol;Acc:HGNC:8984]"	5.26	0.73	3.33	0.61	3.67	0.53	12.68	1.87	6.84	0.93	0.18	0.03	0.24	-2.08	0.03	0.53	down	yes
318	j	chr1	-	151402724	151459407	MSTRG.1834.1	18	6409	MSTRG.1834	POGZ	NA	NA	NA	NA	NA	7.79	1.08	17.08	3.13	11.28	1.64	22.26	3.29	16.79	2.28	7.58	1.17	0.26	-1.95	0.04	0.53	down	yes
319	0	chr1	+	151612082	151699091	ENST00000368843	12	7197	MSTRG.1841	SNX27	"GO:0001770(establishment of natural killer cell polarity);GO:0001772(immunological synapse);GO:0005515(protein binding);GO:0005622(intracellular);GO:0005654(nucleoplasm);GO:0005737(cytoplasm);GO:0005768(endosome);GO:0005769(early endosome);GO:0005829(cytosol);GO:0006886(intracellular protein transport);GO:0007165(signal transduction);GO:0016197(endosomal transport);GO:0030904(retromer complex);GO:0031901(early endosome membrane);GO:0032266(phosphatidylinositol-3-phosphate binding);GO:0035091(phosphatidylinositol binding);GO:0042493(response to drug);GO:0071203(WASH complex);GO:1990126(retrograde transport, endosome to plasma membrane)"	NA	NA	NA	sorting nexin family member 27 [Source:HGNC Symbol;Acc:HGNC:20073]	60.13	8.3	33.16	6.07	28.49	4.13	5	0.74	9.31	1.26	12.11	1.87	6.41	2.68	0.04	0.53	up	yes
320	j	chr1	-	151870686	151909831	MSTRG.1854.1	7	5384	MSTRG.1854	THEM4	NA	NA	NA	NA	NA	1.82	0.25	0	0	0.65	0.09	30.81	4.55	8.54	1.16	7.19	1.11	0.11	-3.12	0.05	0.53	down	yes
321	0	chr1	-	151873584	151909808	ENST00000368814	6	2377	MSTRG.1854	THEM4	GO:0005739(mitochondrion);GO:0005743(mitochondrial inner membrane);GO:0005758(mitochondrial intermembrane space);GO:0005829(cytosol);GO:0005886(plasma membrane);GO:0006631(fatty acid metabolic process);GO:0007173(epidermal growth factor receptor signaling pathway);GO:0008286(insulin receptor signaling pathway);GO:0008543(fibroblast growth factor receptor signaling pathway);GO:0016290(palmitoyl-CoA hydrolase activity);GO:0032587(ruffle membrane);GO:0038095(Fc-epsilon receptor signaling pathway);GO:0043491(protein kinase B signaling);GO:0045087(innate immune response);GO:0048011(neurotrophin TRK receptor signaling pathway);GO:0048015(phosphatidylinositol-mediated signaling);GO:1902108(regulation of mitochondrial membrane permeability involved in apoptotic process)	NA	NA	NA	thioesterase superfamily member 4 [Source:HGNC Symbol;Acc:HGNC:17947]	1.56	0.22	2.83	0.52	2.23	0.32	23.99	3.54	22.46	3.05	12.91	1.99	0.18	-2.45	0	0.53	down	yes
322	0	chr1	-	153534599	153536222	ENST00000368719	3	665	MSTRG.1875	S100A6	GO:0001726(ruffle);GO:0005509(calcium ion binding);GO:0005515(protein binding);GO:0005523(tropomyosin binding);GO:0005634(nucleus);GO:0005635(nuclear envelope);GO:0005737(cytoplasm);GO:0005829(cytosol);GO:0007165(signal transduction);GO:0007409(axonogenesis);GO:0008270(zinc ion binding);GO:0015075(ion transmembrane transporter activity);GO:0031234(extrinsic component of cytoplasmic side of plasma membrane);GO:0034220(ion transmembrane transport);GO:0042803(protein homodimerization activity);GO:0044548(S100 protein binding);GO:0048146(positive regulation of fibroblast proliferation);GO:0048306(calcium-dependent protein binding);GO:0048471(perinuclear region of cytoplasm);GO:0070062(extracellular exosome)	NA	NA	NA	S100 calcium binding protein A6 [Source:HGNC Symbol;Acc:HGNC:10496]	13520.52	1867.29	9788.42	1792.92	11912.75	1728.07	6205.75	915.91	8498.32	1153.91	8039.96	1242.12	2.49	1.31	0.01	0.53	up	yes
323	0	chr1	-	153543613	153545802	ENST00000354332	4	566	MSTRG.1877	S100A4	GO:0001837(epithelial to mesenchymal transition);GO:0003779(actin binding);GO:0005509(calcium ion binding);GO:0005515(protein binding);GO:0005615(extracellular space);GO:0005634(nucleus);GO:0042802(identical protein binding);GO:0043005(neuron projection);GO:0043123(positive regulation of I-kappaB kinase/NF-kappaB signaling);GO:0044822(poly(A) RNA binding);GO:0048306(calcium-dependent protein binding);GO:0048471(perinuclear region of cytoplasm);GO:0050786(RAGE receptor binding);GO:0070062(extracellular exosome)	NA	NA	NA	S100 calcium binding protein A4 [Source:HGNC Symbol;Acc:HGNC:10494]	0	0	0.14	0.03	0.39	0.06	23.29	3.44	23.96	3.25	27.28	4.22	0.27	-1.87	0	0.53	down	yes
324	j	chr1	-	153618793	153634402	MSTRG.1883.4	6	1329	MSTRG.1883	RP1-178F15.5	NA	NA	NA	NA	NA	7.92	1.09	10.9	2	19.49	2.83	47.24	6.97	28.29	3.84	3.83	0.59	0.08	-3.69	0.03	0.53	down	yes
325	0	chr1	-	153618808	153631360	ENST00000491177	5	2184	MSTRG.1883	S100A13	GO:0005507(copper ion binding);GO:0005509(calcium ion binding);GO:0005515(protein binding);GO:0005615(extracellular space);GO:0005634(nucleus);GO:0005737(cytoplasm);GO:0005829(cytosol);GO:0008270(zinc ion binding);GO:0008284(positive regulation of cell proliferation);GO:0008289(lipid binding);GO:0008360(regulation of cell shape);GO:0017134(fibroblast growth factor binding);GO:0042629(mast cell granule);GO:0042803(protein homodimerization activity);GO:0043123(positive regulation of I-kappaB kinase/NF-kappaB signaling);GO:0043303(mast cell degranulation);GO:0046688(response to copper ion);GO:0048471(perinuclear region of cytoplasm);GO:0050663(cytokine secretion);GO:0050703(interleukin-1 alpha secretion);GO:0050786(RAGE receptor binding);GO:0051602(response to electrical stimulus);GO:0070062(extracellular exosome)	NA	NA	NA	S100 calcium binding protein A13 [Source:HGNC Symbol;Acc:HGNC:10490]	17.77	2.45	8.28	1.52	10.71	1.55	9.77	1.44	15.4	2.09	21.56	3.33	2.14	1.1	0.05	0.53	up	yes
326	j	chr1	+	153633985	153646302	MSTRG.1873.6	5	3858	MSTRG.1873	CHTOP	NA	NA	NA	NA	NA	6.33	0.87	3.42	0.63	7.21	1.05	29.34	4.33	19.18	2.6	8.25	1.27	0.18	-2.44	0.03	0.53	down	yes
327	0	chr1	+	153634080	153646302	ENST00000403433	5	1923	MSTRG.1873	CHTOP	"GO:0000346(transcription export complex);GO:0005515(protein binding);GO:0005654(nucleoplasm);GO:0005730(nucleolus);GO:0006351(transcription, DNA-templated);GO:0006355(regulation of transcription, DNA-templated);GO:0006406(mRNA export from nucleus);GO:0016607(nuclear speck);GO:0032781(positive regulation of ATPase activity);GO:0043231(intracellular membrane-bounded organelle);GO:0044822(poly(A) RNA binding);GO:0051096(positive regulation of helicase activity)"	NA	NA	NA	chromatin target of PRMT1 [Source:HGNC Symbol;Acc:HGNC:24511]	0	0	0	0	0	0	7.59	1.12	8.45	1.15	4.18	0.65	0.37	-1.45	0.01	0.53	down	yes
328	0	chr1	+	153728091	153773535	ENST00000435409	31	3597	MSTRG.1867	INTS3	GO:0005515(protein binding);GO:0005634(nucleus);GO:0006281(DNA repair);GO:0006974(cellular response to DNA damage stimulus);GO:0007093(mitotic cell cycle checkpoint);GO:0010212(response to ionizing radiation);GO:0016180(snRNA processing);GO:0032039(integrator complex);GO:0070876(SOSS complex)	NA	NA	NA	integrator complex subunit 3 [Source:HGNC Symbol;Acc:HGNC:26153]	0	0	0	0	0	0	44.45	6.56	88.92	12.07	47.22	7.3	0.12	-3.03	0.03	0.53	down	yes
329	0	chr1	-	153932861	153945269	ENST00000368646	22	3781	MSTRG.1885	DENND4B	GO:0005634(nucleus);GO:0005654(nucleoplasm);GO:0005794(Golgi apparatus);GO:0017112(Rab guanyl-nucleotide exchange factor activity);GO:0032483(regulation of Rab protein signal transduction);GO:0043547(positive regulation of GTPase activity)	NA	NA	NA	DENN/MADD domain containing 4B [Source:HGNC Symbol;Acc:HGNC:29044]	0	0	5.52	1.01	1.34	0.2	13.34	1.97	2.83	0.38	0	0	0.14	-2.88	0.01	0.53	down	yes
330	j	chr1	-	153947675	153958583	MSTRG.1886.2	14	2617	MSTRG.1886	CRTC2	NA	NA	NA	NA	NA	84.3	11.64	66.31	12.15	63.41	9.2	8.81	1.3	24.26	3.29	21.53	3.33	7.52	2.91	0.02	0.53	up	yes
331	0	chr1	-	153974512	153977638	ENST00000356648	5	1040	MSTRG.1893	JTB	GO:0000910(cytokinesis);GO:0005737(cytoplasm);GO:0005739(mitochondrion);GO:0005813(centrosome);GO:0005819(spindle);GO:0005887(integral component of plasma membrane);GO:0007067(mitotic nuclear division);GO:0008637(apoptotic mitochondrial changes);GO:0016020(membrane);GO:0016021(integral component of membrane);GO:0019901(protein kinase binding);GO:0030496(midbody);GO:0042127(regulation of cell proliferation);GO:0045860(positive regulation of protein kinase activity)	NA	NA	NA	jumping translocation breakpoint [Source:HGNC Symbol;Acc:HGNC:6201]	39.57	5.46	21.39	3.92	37.19	5.4	4.2	0.62	13.03	1.77	18.23	2.82	8.33	3.06	0	0.51	up	yes
332	0	chr1	-	153974512	153977660	ENST00000368589	4	1216	MSTRG.1893	JTB	GO:0000910(cytokinesis);GO:0005737(cytoplasm);GO:0005739(mitochondrion);GO:0005813(centrosome);GO:0005819(spindle);GO:0005887(integral component of plasma membrane);GO:0007067(mitotic nuclear division);GO:0008637(apoptotic mitochondrial changes);GO:0016020(membrane);GO:0016021(integral component of membrane);GO:0019901(protein kinase binding);GO:0030496(midbody);GO:0042127(regulation of cell proliferation);GO:0045860(positive regulation of protein kinase activity)	NA	NA	NA	jumping translocation breakpoint [Source:HGNC Symbol;Acc:HGNC:6201]	192.06	26.52	140.93	25.81	114.31	16.58	4.42	0.65	10.99	1.49	22.07	3.41	31.14	4.96	0.01	0.53	up	yes
333	0	chr1	-	153981617	153985366	ENST00000614713	8	1353	MSTRG.1895	RAB13	GO:0003924(GTPase activity);GO:0005515(protein binding);GO:0005525(GTP binding);GO:0005622(intracellular);GO:0005737(cytoplasm);GO:0005794(Golgi apparatus);GO:0005802(trans-Golgi network);GO:0005886(plasma membrane);GO:0005911(cell-cell junction);GO:0005923(bicellular tight junction);GO:0006886(intracellular protein transport);GO:0006913(nucleocytoplasmic transport);GO:0007165(signal transduction);GO:0007264(small GTPase mediated signal transduction);GO:0008152(metabolic process);GO:0010737(protein kinase A signaling);GO:0015031(protein transport);GO:0016020(membrane);GO:0016197(endosomal transport);GO:0016328(lateral plasma membrane);GO:0030027(lamellipodium);GO:0030139(endocytic vesicle);GO:0030658(transport vesicle membrane);GO:0030659(cytoplasmic vesicle membrane);GO:0030866(cortical actin cytoskeleton organization);GO:0031175(neuron projection development);GO:0031410(cytoplasmic vesicle);GO:0032456(endocytic recycling);GO:0032482(Rab protein signal transduction);GO:0032593(insulin-responsive compartment);GO:0032869(cellular response to insulin stimulus);GO:0035767(endothelial cell chemotaxis);GO:0043005(neuron projection);GO:0044795(trans-Golgi network to recycling endosome transport);GO:0055037(recycling endosome);GO:0055038(recycling endosome membrane);GO:0061024(membrane organization);GO:0070062(extracellular exosome);GO:0070830(bicellular tight junction assembly);GO:0090002(establishment of protein localization to plasma membrane);GO:0097368(establishment of Sertoli cell barrier);GO:1902463(protein localization to cell leading edge)	04530(Tight junction)	NA	NA	"RAB13, member RAS oncogene family [Source:HGNC Symbol;Acc:HGNC:9762]"	5.28	0.73	4.37	0.8	7.58	1.1	37.9	5.59	56.8	7.71	31.61	4.88	0.23	-2.09	0.03	0.53	down	yes
334	0	chr1	+	153990763	153992150	ENST00000477151	5	467	MSTRG.1896	RPS27	"GO:0000184(nuclear-transcribed mRNA catabolic process, nonsense-mediated decay);GO:0000278(mitotic cell cycle);GO:0003677(DNA binding);GO:0003735(structural constituent of ribosome);GO:0005515(protein binding);GO:0005622(intracellular);GO:0005634(nucleus);GO:0005829(cytosol);GO:0005840(ribosome);GO:0006412(translation);GO:0006413(translational initiation);GO:0006414(translational elongation);GO:0006415(translational termination);GO:0006614(SRP-dependent cotranslational protein targeting to membrane);GO:0007264(small GTPase mediated signal transduction);GO:0008270(zinc ion binding);GO:0008283(cell proliferation);GO:0010467(gene expression);GO:0016032(viral process);GO:0019058(viral life cycle);GO:0019083(viral transcription);GO:0022627(cytosolic small ribosomal subunit);GO:0044267(cellular protein metabolic process);GO:0044822(poly(A) RNA binding)"	03010(Ribosome)	NA	NA	ribosomal protein S27 [Source:HGNC Symbol;Acc:HGNC:10416]	1239.19	171.14	1263	231.34	1282.36	186.02	180.2	26.6	570.18	77.42	934.26	144.34	22.67	4.5	0.03	0.53	up	yes
335	0	chr1	+	154220849	154271509	ENST00000271877	27	3997	MSTRG.1905	UBAP2L	GO:0005515(protein binding);GO:0005671(Ada2/Gcn5/Ada3 transcription activator complex);GO:0007339(binding of sperm to zona pellucida);GO:0031519(PcG protein complex);GO:0044822(poly(A) RNA binding);GO:0061484(hematopoietic stem cell homeostasis)	NA	NA	NA	ubiquitin associated protein 2-like [Source:HGNC Symbol;Acc:HGNC:29877]	0	0	0	0	0	0	13.21	1.95	8.11	1.1	10.75	1.66	0.34	-1.55	0.04	0.53	down	yes
336	j	chr1	+	154220859	154270776	MSTRG.1905.6	27	7365	MSTRG.1905	UBAP2L	NA	NA	NA	NA	NA	0	0	0	0	0	0	92.27	13.62	29.32	3.98	15.65	2.42	0.02	-5.46	0.01	0.53	down	yes
337	0	chr1	+	154221328	154237136	ENST00000456325	8	812	MSTRG.1905	UBAP2L	GO:0005515(protein binding);GO:0005671(Ada2/Gcn5/Ada3 transcription activator complex);GO:0007339(binding of sperm to zona pellucida);GO:0031519(PcG protein complex);GO:0044822(poly(A) RNA binding);GO:0061484(hematopoietic stem cell homeostasis)	NA	NA	NA	ubiquitin associated protein 2-like [Source:HGNC Symbol;Acc:HGNC:29877]	12.26	1.69	7.46	1.37	11.46	1.66	1.02	0.15	2.91	0.39	0.86	0.13	2.22	1.15	0.04	0.53	up	yes
338	0	chr1	+	154272868	154275484	ENST00000471326	5	1170	MSTRG.1908	HAX1	GO:0005515(protein binding);GO:0005635(nuclear envelope);GO:0005667(transcription factor complex);GO:0005737(cytoplasm);GO:0005739(mitochondrion);GO:0005741(mitochondrial outer membrane);GO:0005758(mitochondrial intermembrane space);GO:0005783(endoplasmic reticulum);GO:0014068(positive regulation of phosphatidylinositol 3-kinase signaling);GO:0015629(actin cytoskeleton);GO:0016529(sarcoplasmic reticulum);GO:0019966(interleukin-1 binding);GO:0030027(lamellipodium);GO:0030833(regulation of actin filament polymerization);GO:0030854(positive regulation of granulocyte differentiation);GO:0031965(nuclear membrane);GO:0033138(positive regulation of peptidyl-serine phosphorylation);GO:0042981(regulation of apoptotic process);GO:0043066(negative regulation of apoptotic process);GO:0045944(positive regulation of transcription from RNA polymerase II promoter);GO:0047485(protein N-terminus binding);GO:0050731(positive regulation of peptidyl-tyrosine phosphorylation);GO:0051897(positive regulation of protein kinase B signaling);GO:0071345(cellular response to cytokine stimulus);GO:1903146(regulation of mitochondrion degradation);GO:1903214(regulation of protein targeting to mitochondrion);GO:2000251(positive regulation of actin cytoskeleton reorganization)	NA	NA	NA	HCLS1 associated protein X-1 [Source:HGNC Symbol;Acc:HGNC:16915]	5.78	0.8	6.72	1.23	6.64	0.96	37.02	5.46	15.09	2.05	3.44	0.53	0.08	-3.57	0	0.53	down	yes
339	j	chr1	+	154325530	154351307	MSTRG.1909.2	27	5910	MSTRG.1909	ATP8B2	NA	NA	NA	NA	NA	19.19	2.65	15.3	2.8	14.51	2.1	0.07	0.01	0.04	0	0.27	0.04	3.41	1.77	0.01	0.53	up	yes
340	j	chr1	-	154582061	154628125	MSTRG.1918.1	16	6369	MSTRG.1918	ADAR	NA	NA	NA	NA	NA	0.57	0.08	1.54	0.28	3.81	0.55	33.25	4.91	39.54	5.37	17.23	2.66	0.13	-2.97	0.02	0.53	down	yes
341	0	chr1	-	154582062	154608206	ENST00000368474	15	6625	MSTRG.1918	ADAR	GO:0001649(osteoblast differentiation);GO:0001701(in utero embryonic development);GO:0002244(hematopoietic progenitor cell differentiation);GO:0002566(somatic diversification of immune receptors via somatic mutation);GO:0003677(DNA binding);GO:0003723(RNA binding);GO:0003726(double-stranded RNA adenosine deaminase activity);GO:0004000(adenosine deaminase activity);GO:0005515(protein binding);GO:0005634(nucleus);GO:0005654(nucleoplasm);GO:0005730(nucleolus);GO:0005737(cytoplasm);GO:0006382(adenosine to inosine editing);GO:0006396(RNA processing);GO:0006397(mRNA processing);GO:0006606(protein import into nucleus);GO:0006611(protein export from nucleus);GO:0009615(response to virus);GO:0010467(gene expression);GO:0016020(membrane);GO:0016553(base conversion or substitution editing);GO:0016556(mRNA modification);GO:0019221(cytokine-mediated signaling pathway);GO:0030218(erythrocyte differentiation);GO:0031054(pre-miRNA processing);GO:0035196(production of miRNAs involved in gene silencing by miRNA);GO:0035280(miRNA loading onto RISC involved in gene silencing by miRNA);GO:0035455(response to interferon-alpha);GO:0043066(negative regulation of apoptotic process);GO:0044387(negative regulation of protein kinase activity by regulation of protein phosphorylation);GO:0044530(supraspliceosomal complex);GO:0044822(poly(A) RNA binding);GO:0045070(positive regulation of viral genome replication);GO:0045071(negative regulation of viral genome replication);GO:0045087(innate immune response);GO:0046872(metal ion binding);GO:0051607(defense response to virus);GO:0060216(definitive hemopoiesis);GO:0060337(type I interferon signaling pathway);GO:0060339(negative regulation of type I interferon-mediated signaling pathway);GO:0061484(hematopoietic stem cell homeostasis);GO:1900369(negative regulation of RNA interference)	04623(Cytosolic DNA-sensing pathway);05162(Measles);05164(Influenza A)	NA	NA	"adenosine deaminase, RNA-specific [Source:HGNC Symbol;Acc:HGNC:225]"	145.74	20.13	94.64	17.34	133.02	19.3	73.02	10.78	121.66	16.52	142.28	21.98	3.11	1.63	0	0.53	up	yes
342	0	chr1	+	154975032	154979125	ENST00000477676	3	602	MSTRG.1926	CKS1B	GO:0000079(regulation of cyclin-dependent protein serine/threonine kinase activity);GO:0000082(G1/S transition of mitotic cell cycle);GO:0000278(mitotic cell cycle);GO:0005515(protein binding);GO:0005654(nucleoplasm);GO:0007049(cell cycle);GO:0008283(cell proliferation);GO:0016301(kinase activity);GO:0016310(phosphorylation);GO:0016538(cyclin-dependent protein serine/threonine kinase regulator activity);GO:0045859(regulation of protein kinase activity);GO:0051301(cell division)	05200(Pathways in cancer);05222(Small cell lung cancer)	NA	NA	CDC28 protein kinase regulatory subunit 1B [Source:HGNC Symbol;Acc:HGNC:19083]	2.02	0.28	1.37	0.25	0.55	0.08	4.9	0.72	3.49	0.47	0.58	0.09	0.46	-1.13	0.04	0.53	down	yes
343	0	chr1	+	155078872	155087538	ENST00000368408	5	1782	MSTRG.1933	EFNA3	GO:0005005(transmembrane-ephrin receptor activity);GO:0005515(protein binding);GO:0005576(extracellular region);GO:0005886(plasma membrane);GO:0005887(integral component of plasma membrane);GO:0007267(cell-cell signaling);GO:0007411(axon guidance);GO:0016020(membrane);GO:0031225(anchored component of membrane);GO:0046875(ephrin receptor binding);GO:0048013(ephrin receptor signaling pathway)	04360(Axon guidance)	NA	NA	ephrin-A3 [Source:HGNC Symbol;Acc:HGNC:3223]	19.47	2.69	7.09	1.3	9.88	1.43	4.66	0.69	12.11	1.64	25.8	3.99	5.02	2.33	0.01	0.53	up	yes
344	0	chr1	+	155085522	155086923	ENST00000498667	4	776	MSTRG.1933	EFNA3	GO:0005005(transmembrane-ephrin receptor activity);GO:0005515(protein binding);GO:0005576(extracellular region);GO:0005886(plasma membrane);GO:0005887(integral component of plasma membrane);GO:0007267(cell-cell signaling);GO:0007411(axon guidance);GO:0016020(membrane);GO:0031225(anchored component of membrane);GO:0046875(ephrin receptor binding);GO:0048013(ephrin receptor signaling pathway)	04360(Axon guidance)	NA	NA	ephrin-A3 [Source:HGNC Symbol;Acc:HGNC:3223]	18.72	2.59	9.51	1.74	15.68	2.28	2.77	0.41	1.49	0.2	3.65	0.56	3.01	1.59	0.03	0.53	up	yes
345	0	chr1	+	155127876	155134857	ENST00000368406	4	1444	MSTRG.1934	EFNA1	GO:0000122(negative regulation of transcription from RNA polymerase II promoter);GO:0000187(activation of MAPK activity);GO:0001525(angiogenesis);GO:0003180(aortic valve morphogenesis);GO:0003183(mitral valve morphogenesis);GO:0003199(endocardial cushion to mesenchymal transition involved in heart valve formation);GO:0005102(receptor binding);GO:0005515(protein binding);GO:0005576(extracellular region);GO:0005886(plasma membrane);GO:0005887(integral component of plasma membrane);GO:0007267(cell-cell signaling);GO:0007411(axon guidance);GO:0010719(negative regulation of epithelial to mesenchymal transition);GO:0014028(notochord formation);GO:0016020(membrane);GO:0016477(cell migration);GO:0030182(neuron differentiation);GO:0033628(regulation of cell adhesion mediated by integrin);GO:0034446(substrate adhesion-dependent cell spreading);GO:0043535(regulation of blood vessel endothelial cell migration);GO:0045765(regulation of angiogenesis);GO:0046658(anchored component of plasma membrane);GO:0046875(ephrin receptor binding);GO:0048013(ephrin receptor signaling pathway);GO:0050730(regulation of peptidyl-tyrosine phosphorylation);GO:0050731(positive regulation of peptidyl-tyrosine phosphorylation);GO:0050770(regulation of axonogenesis);GO:0061002(negative regulation of dendritic spine morphogenesis);GO:0070062(extracellular exosome)	04360(Axon guidance)	NA	NA	ephrin-A1 [Source:HGNC Symbol;Acc:HGNC:3221]	133.21	18.4	63.8	11.69	55.98	8.12	5.7	0.84	19.84	2.69	32.73	5.06	20.82	4.38	0.02	0.53	up	yes
346	0	chr1	+	155127888	155134486	ENST00000469878	4	1288	MSTRG.1934	EFNA1	GO:0000122(negative regulation of transcription from RNA polymerase II promoter);GO:0000187(activation of MAPK activity);GO:0001525(angiogenesis);GO:0003180(aortic valve morphogenesis);GO:0003183(mitral valve morphogenesis);GO:0003199(endocardial cushion to mesenchymal transition involved in heart valve formation);GO:0005102(receptor binding);GO:0005515(protein binding);GO:0005576(extracellular region);GO:0005886(plasma membrane);GO:0005887(integral component of plasma membrane);GO:0007267(cell-cell signaling);GO:0007411(axon guidance);GO:0010719(negative regulation of epithelial to mesenchymal transition);GO:0014028(notochord formation);GO:0016020(membrane);GO:0016477(cell migration);GO:0030182(neuron differentiation);GO:0033628(regulation of cell adhesion mediated by integrin);GO:0034446(substrate adhesion-dependent cell spreading);GO:0043535(regulation of blood vessel endothelial cell migration);GO:0045765(regulation of angiogenesis);GO:0046658(anchored component of plasma membrane);GO:0046875(ephrin receptor binding);GO:0048013(ephrin receptor signaling pathway);GO:0050730(regulation of peptidyl-tyrosine phosphorylation);GO:0050731(positive regulation of peptidyl-tyrosine phosphorylation);GO:0050770(regulation of axonogenesis);GO:0061002(negative regulation of dendritic spine morphogenesis);GO:0070062(extracellular exosome)	04360(Axon guidance)	NA	NA	ephrin-A1 [Source:HGNC Symbol;Acc:HGNC:3221]	112.92	15.6	57.5	10.53	77.08	11.18	11.95	1.76	14.57	1.98	21.36	3.3	8.45	3.08	0.01	0.53	up	yes
347	0	chr1	+	155135344	155138368	ENST00000484157	5	886	MSTRG.1935	SLC50A1	"GO:0000139(Golgi membrane);GO:0005515(protein binding);GO:0005634(nucleus);GO:0005794(Golgi apparatus);GO:0005886(plasma membrane);GO:0006310(DNA recombination);GO:0008643(carbohydrate transport);GO:0012505(endomembrane system);GO:0016021(integral component of membrane);GO:0042946(glucoside transport);GO:0042947(glucoside transmembrane transporter activity);GO:0045815(positive regulation of gene expression, epigenetic)"	NA	NA	NA	"solute carrier family 50 (sugar efflux transporter), member 1 [Source:HGNC Symbol;Acc:HGNC:30657]"	7.08	0.98	4.66	0.85	5.76	0.84	1.68	0.25	5.56	0.76	5.64	0.87	2.08	1.06	0.02	0.53	up	yes
348	0	chr1	-	155169409	155187272	ENST00000473363	5	753	MSTRG.1937	RP11-201K10.3	NA	NA	NA	NA	Uncharacterized protein  [Source:UniProtKB/TrEMBL;Acc:V9GZ38]	0	0	1.33	0.24	0.25	0.04	3.05	0.45	1.85	0.25	0	0	0.49	-1.04	0	0.53	down	yes
349	0	chr1	-	155195588	155207897	ENST00000368378	23	3145	MSTRG.1945	THBS3	GO:0003417(growth plate cartilage development);GO:0005509(calcium ion binding);GO:0005515(protein binding);GO:0005576(extracellular region);GO:0007155(cell adhesion);GO:0007160(cell-matrix adhesion);GO:0008201(heparin binding);GO:0043931(ossification involved in bone maturation);GO:0048471(perinuclear region of cytoplasm);GO:0060346(bone trabecula formation)	04145(Phagosome);04350(TGF-beta signaling pathway);04510(Focal adhesion);04512(ECM-receptor interaction);05144(Malaria)	NA	NA	thrombospondin 3 [Source:HGNC Symbol;Acc:HGNC:11787]	28.88	3.99	24.33	4.46	34.18	4.96	2.94	0.43	7.78	1.06	40.24	6.22	16.46	4.04	0.03	0.53	up	yes
350	0	chr1	+	155209238	155213656	ENST00000424959	8	946	MSTRG.1946	MTX1	GO:0005739(mitochondrion);GO:0005741(mitochondrial outer membrane);GO:0005743(mitochondrial inner membrane);GO:0006626(protein targeting to mitochondrion);GO:0016021(integral component of membrane);GO:0044267(cellular protein metabolic process)	NA	NA	NA	metaxin 1 [Source:HGNC Symbol;Acc:HGNC:7504]	14.3	1.98	15.35	2.81	16.71	2.42	33.33	4.92	38.84	5.27	16.9	2.61	0.31	-1.7	0.04	0.53	down	yes
351	0	chr1	-	155247205	155254960	ENST00000350210	9	2379	MSTRG.1948	FAM189B	GO:0005515(protein binding);GO:0008150(biological_process);GO:0016021(integral component of membrane);GO:0050699(WW domain binding)	NA	NA	NA	"family with sequence similarity 189, member B [Source:HGNC Symbol;Acc:HGNC:1233]"	58.47	8.08	35.94	6.58	44.51	6.46	4.01	0.59	12.6	1.71	15.38	2.38	9.59	3.26	0	0.53	up	yes
352	j	chr1	+	155308760	155320666	MSTRG.1953.4	10	1458	MSTRG.1953	FDPS	NA	NA	NA	NA	NA	54.03	7.46	39.19	7.18	47.21	6.85	90.63	13.38	100.43	13.64	66.07	10.21	0.44	-1.17	0.02	0.53	down	yes
353	0	chr1	+	155610685	155611916	ENST00000478756	3	1040	MSTRG.1969	MSTO1	GO:0003674(molecular_function);GO:0003924(GTPase activity);GO:0005737(cytoplasm);GO:0005741(mitochondrial outer membrane);GO:0007005(mitochondrion organization);GO:0008152(metabolic process);GO:0048311(mitochondrion distribution)	NA	NA	NA	"misato 1, mitochondrial distribution and morphology regulator [Source:HGNC Symbol;Acc:HGNC:29678]"	10.51	1.45	6.53	1.2	11.02	1.6	2.99	0.44	3.48	0.47	4.18	0.65	2.03	1.02	0.01	0.53	up	yes
354	o	chr1	-	155626419	155648627	MSTRG.1970.3	4	1707	MSTRG.1970	RP11-29H23.5	NA	NA	NA	NA	NA	34.13	4.71	30.79	5.64	41.99	6.09	6.98	1.03	8.34	1.13	9.59	1.48	3.64	1.86	0.01	0.53	up	yes
355	0	chr1	-	155659446	155688706	ENST00000355499	11	2663	MSTRG.1970	YY1AP1	"GO:0005515(protein binding);GO:0005634(nucleus);GO:0005737(cytoplasm);GO:0006351(transcription, DNA-templated);GO:0006355(regulation of transcription, DNA-templated);GO:0051726(regulation of cell cycle)"	NA	NA	NA	YY1 associated protein 1 [Source:HGNC Symbol;Acc:HGNC:30935]	137.27	18.96	82.96	15.2	128.02	18.57	51.06	7.54	47.88	6.5	79.93	12.35	3.93	1.98	0.03	0.53	up	yes
356	j	chr1	-	155746065	155857235	MSTRG.1970.34	34	8365	MSTRG.1970	GON4L	NA	NA	NA	NA	NA	0.16	0.02	0	0	0.24	0.04	15.22	2.25	4.38	0.59	2.93	0.45	0.18	-2.48	0.03	0.53	down	yes
357	0	chr1	-	155750332	155857295	ENST00000271883	32	7138	MSTRG.1970	GON4L	"GO:0003677(DNA binding);GO:0003682(chromatin binding);GO:0005634(nucleus);GO:0006355(regulation of transcription, DNA-templated)"	NA	NA	NA	gon-4-like (C. elegans) [Source:HGNC Symbol;Acc:HGNC:25973]	29.68	4.1	16.24	2.97	34.51	5.01	2.53	0.37	6.79	0.92	13.39	2.07	8.49	3.09	0	0.53	up	yes
358	j	chr1	-	155913004	155934409	MSTRG.1977.2	14	2869	MSTRG.1977	KIAA0907	NA	NA	NA	NA	NA	6.68	0.92	5.89	1.08	5.06	0.73	23	3.39	22.03	2.99	11.61	1.79	0.27	-1.89	0.01	0.53	down	yes
359	0	chr1	-	155913043	155934397	ENST00000368321	14	2947	MSTRG.1977	KIAA0907	GO:0003723(RNA binding);GO:0005515(protein binding)	NA	NA	NA	KIAA0907 [Source:HGNC Symbol;Acc:HGNC:29145]	404.82	55.91	337.16	61.76	186.88	27.11	19.9	2.94	25.57	3.47	72.5	11.2	29.34	4.87	0.05	0.53	up	yes
360	0	chr1	-	155915577	155917574	ENST00000466520	3	549	MSTRG.1977	KIAA0907	GO:0003723(RNA binding);GO:0005515(protein binding)	NA	NA	NA	KIAA0907 [Source:HGNC Symbol;Acc:HGNC:29145]	0.55	0.08	0.9	0.16	1.57	0.23	5.86	0.87	1.89	0.26	0	0	0.37	-1.44	0.02	0.53	down	yes
361	0	chr1	-	155921239	155922014	ENST00000483237	2	443	MSTRG.1977	KIAA0907	GO:0003723(RNA binding);GO:0005515(protein binding)	NA	NA	NA	KIAA0907 [Source:HGNC Symbol;Acc:HGNC:29145]	19.97	2.76	9.92	1.82	12.18	1.77	1.49	0.22	2.45	0.33	1.92	0.3	2.92	1.54	0.03	0.53	up	yes
362	j	chr1	-	155946850	155983420	MSTRG.1964.1	23	4166	MSTRG.1964	ARHGEF2	NA	NA	NA	NA	NA	187.91	25.95	140.79	25.79	182.83	26.52	41.04	6.06	42.93	5.83	31.44	4.86	3.25	1.7	0	0.53	up	yes
363	j	chr1	-	155946856	155983420	MSTRG.1964.8	23	4163	MSTRG.1964	ARHGEF2	NA	NA	NA	NA	NA	193.43	26.71	130.61	23.92	192.79	27.97	31.38	4.63	47.54	6.46	29.32	4.53	4.63	2.21	0.02	0.53	up	yes
364	0	chr1	-	155963127	155966479	ENST00000470874	4	372	MSTRG.1964	ARHGEF2	GO:0000132(establishment of mitotic spindle orientation);GO:0000902(cell morphogenesis);GO:0005089(Rho guanyl-nucleotide exchange factor activity);GO:0005515(protein binding);GO:0005622(intracellular);GO:0005737(cytoplasm);GO:0005794(Golgi apparatus);GO:0005819(spindle);GO:0005829(cytosol);GO:0005856(cytoskeleton);GO:0005874(microtubule);GO:0005923(bicellular tight junction);GO:0005925(focal adhesion);GO:0006886(intracellular protein transport);GO:0007015(actin filament organization);GO:0007026(negative regulation of microtubule depolymerization);GO:0007067(mitotic nuclear division);GO:0007264(small GTPase mediated signal transduction);GO:0008017(microtubule binding);GO:0008134(transcription factor binding);GO:0008270(zinc ion binding);GO:0016023(cytoplasmic membrane-bounded vesicle);GO:0017048(Rho GTPase binding);GO:0030676(Rac guanyl-nucleotide exchange factor activity);GO:0031982(vesicle);GO:0032587(ruffle membrane);GO:0032755(positive regulation of interleukin-6 production);GO:0032760(positive regulation of tumor necrosis factor production);GO:0035023(regulation of Rho protein signal transduction);GO:0035556(intracellular signal transduction);GO:0042127(regulation of cell proliferation);GO:0043025(neuronal cell body);GO:0043065(positive regulation of apoptotic process);GO:0043198(dendritic shaft);GO:0043234(protein complex);GO:0043547(positive regulation of GTPase activity);GO:0045087(innate immune response);GO:0045944(positive regulation of transcription from RNA polymerase II promoter);GO:0046872(metal ion binding);GO:0048011(neurotrophin TRK receptor signaling pathway);GO:0048365(Rac GTPase binding);GO:0050731(positive regulation of peptidyl-tyrosine phosphorylation);GO:0050768(negative regulation of neurogenesis);GO:0051056(regulation of small GTPase mediated signal transduction);GO:0051092(positive regulation of NF-kappaB transcription factor activity);GO:0051301(cell division);GO:0060546(negative regulation of necroptotic process);GO:0071225(cellular response to muramyl dipeptide);GO:0071356(cellular response to tumor necrosis factor);GO:0071474(cellular hyperosmotic response);GO:0097190(apoptotic signaling pathway);GO:0097481(neuronal postsynaptic density);GO:1902042(negative regulation of extrinsic apoptotic signaling pathway via death domain receptors);GO:1902219(negative regulation of intrinsic apoptotic signaling pathway in response to osmotic stress)	05130(Pathogenic Escherichia coli infection)	NA	NA	Rho/Rac guanine nucleotide exchange factor (GEF) 2 [Source:HGNC Symbol;Acc:HGNC:682]	12.33	1.7	13.18	2.41	11.15	1.62	0	0	1.31	0.18	4.16	0.64	3.92	1.97	0.04	0.53	up	yes
365	0	chr1	-	156009062	156020171	ENST00000488179	5	1712	MSTRG.1981	SSR2	GO:0005783(endoplasmic reticulum);GO:0005789(endoplasmic reticulum membrane);GO:0006412(translation);GO:0006613(cotranslational protein targeting to membrane);GO:0006614(SRP-dependent cotranslational protein targeting to membrane);GO:0010467(gene expression);GO:0016021(integral component of membrane);GO:0044267(cellular protein metabolic process)	04141(Protein processing in endoplasmic reticulum)	NA	NA	"signal sequence receptor, beta (translocon-associated protein beta) [Source:HGNC Symbol;Acc:HGNC:11324]"	13.43	1.85	7.41	1.36	13.69	1.99	45.86	6.77	15.68	2.13	3.98	0.61	0.11	-3.18	0.05	0.53	down	yes
366	0	chr1	-	156009115	156020914	ENST00000532074	6	1008	MSTRG.1981	SSR2	GO:0005783(endoplasmic reticulum);GO:0005789(endoplasmic reticulum membrane);GO:0006412(translation);GO:0006613(cotranslational protein targeting to membrane);GO:0006614(SRP-dependent cotranslational protein targeting to membrane);GO:0010467(gene expression);GO:0016021(integral component of membrane);GO:0044267(cellular protein metabolic process)	04141(Protein processing in endoplasmic reticulum)	NA	NA	"signal sequence receptor, beta (translocon-associated protein beta) [Source:HGNC Symbol;Acc:HGNC:11324]"	60.17	8.31	50.2	9.19	47.01	6.82	112.53	16.61	108.87	14.78	63.86	9.87	0.3	-1.71	0.02	0.53	down	yes
367	0	chr1	-	156009360	156020889	ENST00000480567	6	895	MSTRG.1981	SSR2	GO:0005783(endoplasmic reticulum);GO:0005789(endoplasmic reticulum membrane);GO:0006412(translation);GO:0006613(cotranslational protein targeting to membrane);GO:0006614(SRP-dependent cotranslational protein targeting to membrane);GO:0010467(gene expression);GO:0016021(integral component of membrane);GO:0044267(cellular protein metabolic process)	04141(Protein processing in endoplasmic reticulum)	NA	NA	"signal sequence receptor, beta (translocon-associated protein beta) [Source:HGNC Symbol;Acc:HGNC:11324]"	30.83	4.26	20.59	3.77	33.12	4.8	76.95	11.36	61.16	8.3	35.93	5.55	0.27	-1.91	0.03	0.53	down	yes
368	0	chr1	-	156035301	156053794	ENST00000368309	11	3576	MSTRG.1980	UBQLN4	GO:0005515(protein binding);GO:0005634(nucleus);GO:0005737(cytoplasm);GO:0005776(autophagosome);GO:0005789(endoplasmic reticulum membrane);GO:0005829(cytosol);GO:0031593(polyubiquitin binding);GO:0031595(nuclear proteasome complex);GO:0031597(cytosolic proteasome complex);GO:0032434(regulation of proteasomal ubiquitin-dependent protein catabolic process);GO:0042802(identical protein binding);GO:0048471(perinuclear region of cytoplasm);GO:1902453(negative regulation of autophagosome fusion)	04141(Protein processing in endoplasmic reticulum)	NA	NA	ubiquilin 4 [Source:HGNC Symbol;Acc:HGNC:1237]	414	57.18	284.18	52.05	323.51	46.93	97.36	14.37	124.54	16.91	298.23	46.07	10.13	3.34	0.03	0.53	up	yes
369	0	chr1	-	156041872	156042538	ENST00000459954	2	502	MSTRG.1980	UBQLN4	GO:0005515(protein binding);GO:0005634(nucleus);GO:0005737(cytoplasm);GO:0005776(autophagosome);GO:0005789(endoplasmic reticulum membrane);GO:0005829(cytosol);GO:0031593(polyubiquitin binding);GO:0031595(nuclear proteasome complex);GO:0031597(cytosolic proteasome complex);GO:0032434(regulation of proteasomal ubiquitin-dependent protein catabolic process);GO:0042802(identical protein binding);GO:0048471(perinuclear region of cytoplasm);GO:1902453(negative regulation of autophagosome fusion)	04141(Protein processing in endoplasmic reticulum)	NA	NA	ubiquilin 4 [Source:HGNC Symbol;Acc:HGNC:1237]	17.26	2.38	11.5	2.11	19.32	2.8	1.55	0.23	6.12	0.83	8.44	1.3	4.89	2.29	0	0.53	up	yes
370	0	chr1	+	156213007	156243263	ENST00000368276	7	852	MSTRG.1986	PMF1-BGLAP	NA	NA	NA	NA	PMF1-BGLAP readthrough [Source:HGNC Symbol;Acc:HGNC:42953]	0	0	0	0	0	0	13.55	2	8.03	1.09	0	0	0.13	-2.99	0.01	0.53	down	yes
371	0	chr1	+	156213026	156239718	ENST00000497069	6	837	MSTRG.1986	PMF1	"GO:0000278(mitotic cell cycle);GO:0000444(MIS12/MIND type complex);GO:0003713(transcription coactivator activity);GO:0005515(protein binding);GO:0005634(nucleus);GO:0005667(transcription factor complex);GO:0005829(cytosol);GO:0006355(regulation of transcription, DNA-templated);GO:0006366(transcription from RNA polymerase II promoter);GO:0007059(chromosome segregation);GO:0007067(mitotic nuclear division);GO:0007264(small GTPase mediated signal transduction);GO:0043522(leucine zipper domain binding);GO:0051301(cell division)"	NA	NA	NA	polyamine-modulated factor 1 [Source:HGNC Symbol;Acc:HGNC:9112]	122.27	16.89	63.97	11.72	60.14	8.72	1.59	0.23	3.24	0.44	19.66	3.04	35.62	5.15	0.02	0.53	up	yes
372	0	chr1	-	156250033	156251380	ENST00000476954	2	1161	MSTRG.1988	SMG5	"GO:0000184(nuclear-transcribed mRNA catabolic process, nonsense-mediated decay);GO:0005515(protein binding);GO:0005634(nucleus);GO:0005737(cytoplasm);GO:0005829(cytosol);GO:0006406(mRNA export from nucleus);GO:0010467(gene expression);GO:0035303(regulation of dephosphorylation);GO:0051721(protein phosphatase 2A binding)"	03015(mRNA surveillance pathway)	NA	NA	SMG5 nonsense mediated mRNA decay factor [Source:HGNC Symbol;Acc:HGNC:24644]	22.16	3.06	13.45	2.46	18.93	2.75	4.38	0.65	4.71	0.64	5.26	0.81	2.7	1.44	0	0.53	up	yes
373	0	chr1	-	156525405	156572540	ENST00000361170	38	5988	MSTRG.1996	IQGAP3	GO:0000082(G1/S transition of mitotic cell cycle);GO:0000187(activation of MAPK activity);GO:0001934(positive regulation of protein phosphorylation);GO:0005096(GTPase activator activity);GO:0005515(protein binding);GO:0005516(calmodulin binding);GO:0005622(intracellular);GO:0005737(cytoplasm);GO:0005829(cytosol);GO:0005911(cell-cell junction);GO:0007165(signal transduction);GO:0007264(small GTPase mediated signal transduction);GO:0007265(Ras protein signal transduction);GO:0008361(regulation of cell size);GO:0010628(positive regulation of gene expression);GO:0010629(negative regulation of gene expression);GO:0016328(lateral plasma membrane);GO:0017016(Ras GTPase binding);GO:0017048(Rho GTPase binding);GO:0033601(positive regulation of mammary gland epithelial cell proliferation);GO:0043087(regulation of GTPase activity);GO:0043547(positive regulation of GTPase activity);GO:0070371(ERK1 and ERK2 cascade);GO:0070856(myosin VI light chain binding);GO:0071310(cellular response to organic substance)	04810(Regulation of actin cytoskeleton)	NA	NA	IQ motif containing GTPase activating protein 3 [Source:HGNC Symbol;Acc:HGNC:20669]	28.81	3.98	20.05	3.67	14.98	2.17	143.03	21.11	165.18	22.43	90.8	14.03	0.12	-3.03	0.03	0.53	down	yes
374	0	chr1	-	156668763	156677397	ENST00000368223	4	5558	MSTRG.2001	NES	GO:0000086(G2/M transition of mitotic cell cycle);GO:0003674(molecular_function);GO:0005198(structural molecule activity);GO:0005515(protein binding);GO:0005622(intracellular);GO:0005737(cytoplasm);GO:0005882(intermediate filament);GO:0007399(nervous system development);GO:0007417(central nervous system development);GO:0007420(brain development);GO:0019215(intermediate filament binding);GO:0030844(positive regulation of intermediate filament depolymerization);GO:0031076(embryonic camera-type eye development);GO:0032091(negative regulation of protein binding);GO:0043086(negative regulation of catalytic activity);GO:0043524(negative regulation of neuron apoptotic process);GO:0045111(intermediate filament cytoskeleton);GO:0048858(cell projection morphogenesis);GO:0072089(stem cell proliferation);GO:2000179(positive regulation of neural precursor cell proliferation)	NA	NA	NA	nestin [Source:HGNC Symbol;Acc:HGNC:7756]	268.8	37.12	239.46	43.86	250.89	36.39	1198.77	176.93	1446.26	196.38	839.45	129.69	0.15	-2.78	0.01	0.53	down	yes
375	0	chr1	+	156735622	156736960	ENST00000497515	2	617	MSTRG.2010	RRNAD1	"GO:0000154(rRNA modification);GO:0000179(rRNA (adenine-N6,N6-)-dimethyltransferase activity);GO:0008649(rRNA methyltransferase activity);GO:0016021(integral component of membrane);GO:0031167(rRNA methylation)"	NA	NA	NA	ribosomal RNA adenine dimethylase domain containing 1 [Source:HGNC Symbol;Acc:HGNC:24273]	6.83	0.94	2.7	0.49	7.79	1.13	1.83	0.27	2.77	0.38	11.17	1.72	3.53	1.82	0.04	0.53	up	yes
376	j	chr1	+	158999967	159055155	MSTRG.2023.1	11	2884	MSTRG.2023	IFI16	NA	NA	NA	NA	NA	13.17	1.82	18.95	3.47	12.93	1.88	31.56	4.66	12.6	1.71	10.44	1.61	0.27	-1.91	0.05	0.53	down	yes
377	0	chr1	+	159009918	159055151	ENST00000493884	10	4138	MSTRG.2023	IFI16	"GO:0000122(negative regulation of transcription from RNA polymerase II promoter);GO:0000978(RNA polymerase II core promoter proximal region sequence-specific DNA binding);GO:0001047(core promoter binding);GO:0001078(RNA polymerase II core promoter proximal region sequence-specific DNA binding transcription factor activity involved in negative regulation of transcription);GO:0001819(positive regulation of cytokine production);GO:0002218(activation of innate immune response);GO:0003690(double-stranded DNA binding);GO:0005515(protein binding);GO:0005634(nucleus);GO:0005654(nucleoplasm);GO:0005730(nucleolus);GO:0005737(cytoplasm);GO:0005829(cytosol);GO:0006351(transcription, DNA-templated);GO:0006914(autophagy);GO:0006954(inflammatory response);GO:0008134(transcription factor binding);GO:0008283(cell proliferation);GO:0010506(regulation of autophagy);GO:0016020(membrane);GO:0016607(nuclear speck);GO:0030097(hemopoiesis);GO:0030099(myeloid cell differentiation);GO:0030224(monocyte differentiation);GO:0032481(positive regulation of type I interferon production);GO:0032731(positive regulation of interleukin-1 beta production);GO:0040029(regulation of gene expression, epigenetic);GO:0042149(cellular response to glucose starvation);GO:0042771(intrinsic apoptotic signaling pathway in response to DNA damage by p53 class mediator);GO:0042802(identical protein binding);GO:0043392(negative regulation of DNA binding);GO:0044822(poly(A) RNA binding);GO:0045071(negative regulation of viral genome replication);GO:0045087(innate immune response);GO:0045824(negative regulation of innate immune response);GO:0045892(negative regulation of transcription, DNA-templated);GO:0045944(positive regulation of transcription from RNA polymerase II promoter);GO:0051607(defense response to virus);GO:0071479(cellular response to ionizing radiation);GO:0072332(intrinsic apoptotic signaling pathway by p53 class mediator);GO:0097202(activation of cysteine-type endopeptidase activity);GO:2000117(negative regulation of cysteine-type endopeptidase activity)"	NA	NA	NA	"interferon, gamma-inducible protein 16 [Source:HGNC Symbol;Acc:HGNC:5395]"	11.1	1.53	12.95	2.37	5.92	0.86	21.19	3.13	9	1.22	0	0	0.15	-2.76	0.02	0.53	down	yes
378	0	chr1	+	159009927	159055155	ENST00000295809	12	2867	MSTRG.2023	IFI16	"GO:0000122(negative regulation of transcription from RNA polymerase II promoter);GO:0000978(RNA polymerase II core promoter proximal region sequence-specific DNA binding);GO:0001047(core promoter binding);GO:0001078(RNA polymerase II core promoter proximal region sequence-specific DNA binding transcription factor activity involved in negative regulation of transcription);GO:0001819(positive regulation of cytokine production);GO:0002218(activation of innate immune response);GO:0003690(double-stranded DNA binding);GO:0005515(protein binding);GO:0005634(nucleus);GO:0005654(nucleoplasm);GO:0005730(nucleolus);GO:0005737(cytoplasm);GO:0005829(cytosol);GO:0006351(transcription, DNA-templated);GO:0006914(autophagy);GO:0006954(inflammatory response);GO:0008134(transcription factor binding);GO:0008283(cell proliferation);GO:0010506(regulation of autophagy);GO:0016020(membrane);GO:0016607(nuclear speck);GO:0030097(hemopoiesis);GO:0030099(myeloid cell differentiation);GO:0030224(monocyte differentiation);GO:0032481(positive regulation of type I interferon production);GO:0032731(positive regulation of interleukin-1 beta production);GO:0040029(regulation of gene expression, epigenetic);GO:0042149(cellular response to glucose starvation);GO:0042771(intrinsic apoptotic signaling pathway in response to DNA damage by p53 class mediator);GO:0042802(identical protein binding);GO:0043392(negative regulation of DNA binding);GO:0044822(poly(A) RNA binding);GO:0045071(negative regulation of viral genome replication);GO:0045087(innate immune response);GO:0045824(negative regulation of innate immune response);GO:0045892(negative regulation of transcription, DNA-templated);GO:0045944(positive regulation of transcription from RNA polymerase II promoter);GO:0051607(defense response to virus);GO:0071479(cellular response to ionizing radiation);GO:0072332(intrinsic apoptotic signaling pathway by p53 class mediator);GO:0097202(activation of cysteine-type endopeptidase activity);GO:2000117(negative regulation of cysteine-type endopeptidase activity)"	NA	NA	NA	"interferon, gamma-inducible protein 16 [Source:HGNC Symbol;Acc:HGNC:5395]"	175.88	24.29	165.23	30.26	171.21	24.84	190.64	28.14	145.23	19.72	74.21	11.47	0.4	-1.32	0	0.53	down	yes
379	0	chr1	-	159062484	159076901	ENST00000368130	6	1529	MSTRG.2021	AIM2	"GO:0002218(activation of innate immune response);GO:0002230(positive regulation of defense response to virus by host);GO:0003690(double-stranded DNA binding);GO:0005515(protein binding);GO:0005634(nucleus);GO:0005737(cytoplasm);GO:0005829(cytosol);GO:0006915(apoptotic process);GO:0006954(inflammatory response);GO:0006955(immune response);GO:0032088(negative regulation of NF-kappaB transcription factor activity);GO:0032461(positive regulation of protein oligomerization);GO:0032731(positive regulation of interleukin-1 beta production);GO:0033209(tumor necrosis factor-mediated signaling pathway);GO:0035458(cellular response to interferon-beta);GO:0035690(cellular response to drug);GO:0035872(nucleotide-binding domain, leucine rich repeat containing receptor signaling pathway);GO:0042802(identical protein binding);GO:0045087(innate immune response);GO:0050702(interleukin-1 beta secretion);GO:0050718(positive regulation of interleukin-1 beta secretion);GO:0051092(positive regulation of NF-kappaB transcription factor activity);GO:0070269(pyroptosis);GO:0097169(AIM2 inflammasome complex);GO:2001056(positive regulation of cysteine-type endopeptidase activity)"	04623(Cytosolic DNA-sensing pathway)	NA	NA	absent in melanoma 2 [Source:HGNC Symbol;Acc:HGNC:357]	1.23	0.17	2.7	0.49	4	0.58	12.58	1.86	11.47	1.56	6.4	0.99	0.33	-1.62	0.02	0.53	down	yes
380	0	chr1	-	159062485	159076855	ENST00000612470	6	1482	MSTRG.2021	AIM2	"GO:0002218(activation of innate immune response);GO:0002230(positive regulation of defense response to virus by host);GO:0003690(double-stranded DNA binding);GO:0005515(protein binding);GO:0005634(nucleus);GO:0005737(cytoplasm);GO:0005829(cytosol);GO:0006915(apoptotic process);GO:0006954(inflammatory response);GO:0006955(immune response);GO:0032088(negative regulation of NF-kappaB transcription factor activity);GO:0032461(positive regulation of protein oligomerization);GO:0032731(positive regulation of interleukin-1 beta production);GO:0033209(tumor necrosis factor-mediated signaling pathway);GO:0035458(cellular response to interferon-beta);GO:0035690(cellular response to drug);GO:0035872(nucleotide-binding domain, leucine rich repeat containing receptor signaling pathway);GO:0042802(identical protein binding);GO:0045087(innate immune response);GO:0050702(interleukin-1 beta secretion);GO:0050718(positive regulation of interleukin-1 beta secretion);GO:0051092(positive regulation of NF-kappaB transcription factor activity);GO:0070269(pyroptosis);GO:0097169(AIM2 inflammasome complex);GO:2001056(positive regulation of cysteine-type endopeptidase activity)"	04623(Cytosolic DNA-sensing pathway)	NA	NA	absent in melanoma 2 [Source:HGNC Symbol;Acc:HGNC:357]	1.27	0.18	0	0	0	0	12.96	1.91	10.22	1.39	6.58	1.02	0.29	-1.81	0.02	0.53	down	yes
381	j	chr1	-	160215601	160262557	MSTRG.2039.1	13	3920	MSTRG.2039	RP11-574F21.3	NA	NA	NA	NA	NA	13.6	1.88	8.65	1.58	13.52	1.96	9.09	1.34	21.37	2.9	39.89	6.16	3.29	1.72	0.02	0.53	up	yes
382	j	chr1	-	160215722	160262548	MSTRG.2039.15	12	3715	MSTRG.2039	RP11-574F21.3	NA	NA	NA	NA	NA	0.43	0.06	1.1	0.2	0	0	6.19	0.91	3.56	0.48	2.15	0.33	0.4	-1.34	0	0.53	down	yes
383	0	chr1	-	161039920	161045962	ENST00000473969	11	1092	MSTRG.2046	USF1	"GO:0000430(regulation of transcription from RNA polymerase II promoter by glucose);GO:0000432(positive regulation of transcription from RNA polymerase II promoter by glucose);GO:0001666(response to hypoxia);GO:0003677(DNA binding);GO:0003690(double-stranded DNA binding);GO:0003700(sequence-specific DNA binding transcription factor activity);GO:0003705(RNA polymerase II distal enhancer sequence-specific DNA binding transcription factor activity);GO:0005515(protein binding);GO:0005634(nucleus);GO:0005654(nucleoplasm);GO:0005667(transcription factor complex);GO:0006006(glucose metabolic process);GO:0006355(regulation of transcription, DNA-templated);GO:0006357(regulation of transcription from RNA polymerase II promoter);GO:0006366(transcription from RNA polymerase II promoter);GO:0009411(response to UV);GO:0019086(late viral transcription);GO:0019899(enzyme binding);GO:0019901(protein kinase binding);GO:0032869(cellular response to insulin stimulus);GO:0042593(glucose homeostasis);GO:0042803(protein homodimerization activity);GO:0042826(histone deacetylase binding);GO:0043425(bHLH transcription factor binding);GO:0043565(sequence-specific DNA binding);GO:0045893(positive regulation of transcription, DNA-templated);GO:0045944(positive regulation of transcription from RNA polymerase II promoter);GO:0045990(carbon catabolite regulation of transcription);GO:0046982(protein heterodimerization activity);GO:0046983(protein dimerization activity);GO:0051918(negative regulation of fibrinolysis);GO:0055088(lipid homeostasis)"	NA	NA	NA	upstream transcription factor 1 [Source:HGNC Symbol;Acc:HGNC:12593]	19.96	2.76	17.86	3.27	20.27	2.94	70.04	10.34	87.56	11.89	79.46	12.28	0.37	-1.43	0.01	0.53	down	yes
384	0	chr1	-	161039940	161041721	ENST00000528768	6	505	MSTRG.2046	USF1	"GO:0000430(regulation of transcription from RNA polymerase II promoter by glucose);GO:0000432(positive regulation of transcription from RNA polymerase II promoter by glucose);GO:0001666(response to hypoxia);GO:0003677(DNA binding);GO:0003690(double-stranded DNA binding);GO:0003700(sequence-specific DNA binding transcription factor activity);GO:0003705(RNA polymerase II distal enhancer sequence-specific DNA binding transcription factor activity);GO:0005515(protein binding);GO:0005634(nucleus);GO:0005654(nucleoplasm);GO:0005667(transcription factor complex);GO:0006006(glucose metabolic process);GO:0006355(regulation of transcription, DNA-templated);GO:0006357(regulation of transcription from RNA polymerase II promoter);GO:0006366(transcription from RNA polymerase II promoter);GO:0009411(response to UV);GO:0019086(late viral transcription);GO:0019899(enzyme binding);GO:0019901(protein kinase binding);GO:0032869(cellular response to insulin stimulus);GO:0042593(glucose homeostasis);GO:0042803(protein homodimerization activity);GO:0042826(histone deacetylase binding);GO:0043425(bHLH transcription factor binding);GO:0043565(sequence-specific DNA binding);GO:0045893(positive regulation of transcription, DNA-templated);GO:0045944(positive regulation of transcription from RNA polymerase II promoter);GO:0045990(carbon catabolite regulation of transcription);GO:0046982(protein heterodimerization activity);GO:0046983(protein dimerization activity);GO:0051918(negative regulation of fibrinolysis);GO:0055088(lipid homeostasis)"	NA	NA	NA	upstream transcription factor 1 [Source:HGNC Symbol;Acc:HGNC:12593]	0	0	3.56	0.65	1.09	0.16	4.73	0.7	0.95	0.13	0	0	0.38	-1.39	0.05	0.53	down	yes
385	0	chr1	-	161100556	161118111	ENST00000368010	4	677	MSTRG.2048	PFDN2	GO:0005515(protein binding);GO:0005634(nucleus);GO:0005654(nucleoplasm);GO:0005730(nucleolus);GO:0005737(cytoplasm);GO:0005739(mitochondrion);GO:0006457(protein folding);GO:0016272(prefoldin complex);GO:0044183(protein binding involved in protein folding);GO:0044267(cellular protein metabolic process);GO:0051082(unfolded protein binding);GO:0051084('de novo' posttranslational protein folding);GO:0051495(positive regulation of cytoskeleton organization);GO:0070062(extracellular exosome)	NA	NA	NA	prefoldin subunit 2 [Source:HGNC Symbol;Acc:HGNC:8867]	3643.45	503.19	2388.65	437.52	2703.99	392.24	890.57	131.44	970.75	131.81	728.99	112.62	2.98	1.58	0.02	0.53	up	yes
386	0	chr1	+	161118220	161120568	ENST00000496861	6	1351	MSTRG.2050	NIT1	"GO:0000257(nitrilase activity);GO:0005634(nucleus);GO:0005739(mitochondrion);GO:0006807(nitrogen compound metabolic process);GO:0008150(biological_process);GO:0016810(hydrolase activity, acting on carbon-nitrogen (but not peptide) bonds);GO:0070062(extracellular exosome)"	NA	NA	NA	nitrilase 1 [Source:HGNC Symbol;Acc:HGNC:7828]	209.23	28.9	178.94	32.78	164.52	23.87	15.87	2.34	54.67	7.42	86.06	13.3	25.04	4.65	0.02	0.53	up	yes
387	0	chr1	+	161159479	161165723	ENST00000289865	13	2195	MSTRG.2054	USP21	"GO:0003713(transcription coactivator activity);GO:0004197(cysteine-type endopeptidase activity);GO:0004843(ubiquitin-specific protease activity);GO:0005515(protein binding);GO:0005575(cellular_component);GO:0005634(nucleus);GO:0005654(nucleoplasm);GO:0005737(cytoplasm);GO:0005886(plasma membrane);GO:0006351(transcription, DNA-templated);GO:0006355(regulation of transcription, DNA-templated);GO:0006511(ubiquitin-dependent protein catabolic process);GO:0008234(cysteine-type peptidase activity);GO:0016578(histone deubiquitination);GO:0019784(NEDD8-specific protease activity);GO:0031175(neuron projection development);GO:0036459(ubiquitinyl hydrolase activity);GO:0043161(proteasome-mediated ubiquitin-dependent protein catabolic process);GO:0045893(positive regulation of transcription, DNA-templated);GO:0046872(metal ion binding);GO:0061136(regulation of proteasomal protein catabolic process)"	NA	NA	NA	ubiquitin specific peptidase 21 [Source:HGNC Symbol;Acc:HGNC:12620]	6.63	0.92	8.28	1.52	0	0	28.8	4.25	17.33	2.35	3.02	0.47	0.08	-3.63	0.04	0.53	down	yes
388	0	chr1	+	161161363	161165723	ENST00000487163	9	2514	MSTRG.2054	USP21	"GO:0003713(transcription coactivator activity);GO:0004197(cysteine-type endopeptidase activity);GO:0004843(ubiquitin-specific protease activity);GO:0005515(protein binding);GO:0005575(cellular_component);GO:0005634(nucleus);GO:0005654(nucleoplasm);GO:0005737(cytoplasm);GO:0005886(plasma membrane);GO:0006351(transcription, DNA-templated);GO:0006355(regulation of transcription, DNA-templated);GO:0006511(ubiquitin-dependent protein catabolic process);GO:0008234(cysteine-type peptidase activity);GO:0016578(histone deubiquitination);GO:0019784(NEDD8-specific protease activity);GO:0031175(neuron projection development);GO:0036459(ubiquitinyl hydrolase activity);GO:0043161(proteasome-mediated ubiquitin-dependent protein catabolic process);GO:0045893(positive regulation of transcription, DNA-templated);GO:0046872(metal ion binding);GO:0061136(regulation of proteasomal protein catabolic process)"	NA	NA	NA	ubiquitin specific peptidase 21 [Source:HGNC Symbol;Acc:HGNC:12620]	9.14	1.26	4.04	0.74	11.72	1.7	2.16	0.32	2.67	0.36	9.85	1.52	3.74	1.9	0.04	0.53	up	yes
389	0	chr1	+	161206409	161209727	ENST00000473321	3	555	MSTRG.2058	NDUFS2	"GO:0003954(NADH dehydrogenase activity);GO:0005515(protein binding);GO:0005654(nucleoplasm);GO:0005739(mitochondrion);GO:0005743(mitochondrial inner membrane);GO:0005747(mitochondrial respiratory chain complex I);GO:0006120(mitochondrial electron transport, NADH to ubiquinone);GO:0006979(response to oxidative stress);GO:0008137(NADH dehydrogenase (ubiquinone) activity);GO:0009055(electron carrier activity);GO:0016651(oxidoreductase activity, acting on NAD(P)H);GO:0022904(respiratory electron transport chain);GO:0031625(ubiquitin protein ligase binding);GO:0044237(cellular metabolic process);GO:0044281(small molecule metabolic process);GO:0046872(metal ion binding);GO:0048038(quinone binding);GO:0051287(NAD binding);GO:0051539(4 iron, 4 sulfur cluster binding);GO:0055114(oxidation-reduction process)"	00190(Oxidative phosphorylation);01100(Metabolic pathways);05010(Alzheimer's disease);05012(Parkinson's disease);05016(Huntington's disease)	NA	NA	"NADH dehydrogenase (ubiquinone) Fe-S protein 2, 49kDa (NADH-coenzyme Q reductase) [Source:HGNC Symbol;Acc:HGNC:7708]"	29.85	4.12	13.88	2.54	24.2	3.51	3.23	0.48	2.8	0.38	10.17	1.57	6.25	2.64	0.02	0.53	up	yes
390	0	chr1	+	161314391	161362452	ENST00000504963	7	571	MSTRG.2062	SDHC	"GO:0000104(succinate dehydrogenase activity);GO:0005739(mitochondrion);GO:0005743(mitochondrial inner membrane);GO:0005749(mitochondrial respiratory chain complex II, succinate dehydrogenase complex (ubiquinone));GO:0006099(tricarboxylic acid cycle);GO:0006121(mitochondrial electron transport, succinate to ubiquinone);GO:0008177(succinate dehydrogenase (ubiquinone) activity);GO:0009055(electron carrier activity);GO:0009060(aerobic respiration);GO:0016020(membrane);GO:0016021(integral component of membrane);GO:0016627(oxidoreductase activity, acting on the CH-CH group of donors);GO:0020037(heme binding);GO:0022904(respiratory electron transport chain);GO:0044237(cellular metabolic process);GO:0044281(small molecule metabolic process);GO:0045273(respiratory chain complex II);GO:0045281(succinate dehydrogenase complex);GO:0046872(metal ion binding);GO:0055114(oxidation-reduction process)"	NA	NA	NA	"succinate dehydrogenase complex, subunit C, integral membrane protein, 15kDa [Source:HGNC Symbol;Acc:HGNC:10682]"	37.79	5.22	42.36	7.76	45.43	6.59	203.17	29.99	92.12	12.51	64.38	9.95	0.1	-3.39	0.01	0.53	down	yes
391	0	chr1	+	162632465	162787400	ENST00000367922	19	10160	MSTRG.2091	DDR2	"GO:0001503(ossification);GO:0003416(endochondral bone growth);GO:0004672(protein kinase activity);GO:0004713(protein tyrosine kinase activity);GO:0004714(transmembrane receptor protein tyrosine kinase activity);GO:0005515(protein binding);GO:0005518(collagen binding);GO:0005524(ATP binding);GO:0005886(plasma membrane);GO:0005887(integral component of plasma membrane);GO:0005925(focal adhesion);GO:0006468(protein phosphorylation);GO:0007155(cell adhesion);GO:0007165(signal transduction);GO:0007169(transmembrane receptor protein tyrosine kinase signaling pathway);GO:0008284(positive regulation of cell proliferation);GO:0010715(regulation of extracellular matrix disassembly);GO:0010763(positive regulation of fibroblast migration);GO:0016020(membrane);GO:0016324(apical plasma membrane);GO:0016772(transferase activity, transferring phosphorus-containing groups);GO:0018108(peptidyl-tyrosine phosphorylation);GO:0030198(extracellular matrix organization);GO:0030199(collagen fibril organization);GO:0030500(regulation of bone mineralization);GO:0031214(biomineral tissue development);GO:0035988(chondrocyte proliferation);GO:0038062(protein tyrosine kinase collagen receptor activity);GO:0038063(collagen-activated tyrosine kinase receptor signaling pathway);GO:0045669(positive regulation of osteoblast differentiation);GO:0045860(positive regulation of protein kinase activity);GO:0046777(protein autophosphorylation);GO:0048146(positive regulation of fibroblast proliferation);GO:0051091(positive regulation of sequence-specific DNA binding transcription factor activity);GO:0070062(extracellular exosome);GO:0090091(positive regulation of extracellular matrix disassembly)"	NA	NA	NA	discoidin domain receptor tyrosine kinase 2 [Source:HGNC Symbol;Acc:HGNC:2731]	12.92	1.78	9.39	1.72	8.07	1.17	19.97	2.95	6.25	0.85	0.04	0.01	0.21	-2.28	0.04	0.53	down	yes
392	0	chr1	+	162632470	162780421	ENST00000367921	18	3096	MSTRG.2091	DDR2	"GO:0001503(ossification);GO:0003416(endochondral bone growth);GO:0004672(protein kinase activity);GO:0004713(protein tyrosine kinase activity);GO:0004714(transmembrane receptor protein tyrosine kinase activity);GO:0005515(protein binding);GO:0005518(collagen binding);GO:0005524(ATP binding);GO:0005886(plasma membrane);GO:0005887(integral component of plasma membrane);GO:0005925(focal adhesion);GO:0006468(protein phosphorylation);GO:0007155(cell adhesion);GO:0007165(signal transduction);GO:0007169(transmembrane receptor protein tyrosine kinase signaling pathway);GO:0008284(positive regulation of cell proliferation);GO:0010715(regulation of extracellular matrix disassembly);GO:0010763(positive regulation of fibroblast migration);GO:0016020(membrane);GO:0016324(apical plasma membrane);GO:0016772(transferase activity, transferring phosphorus-containing groups);GO:0018108(peptidyl-tyrosine phosphorylation);GO:0030198(extracellular matrix organization);GO:0030199(collagen fibril organization);GO:0030500(regulation of bone mineralization);GO:0031214(biomineral tissue development);GO:0035988(chondrocyte proliferation);GO:0038062(protein tyrosine kinase collagen receptor activity);GO:0038063(collagen-activated tyrosine kinase receptor signaling pathway);GO:0045669(positive regulation of osteoblast differentiation);GO:0045860(positive regulation of protein kinase activity);GO:0046777(protein autophosphorylation);GO:0048146(positive regulation of fibroblast proliferation);GO:0051091(positive regulation of sequence-specific DNA binding transcription factor activity);GO:0070062(extracellular exosome);GO:0090091(positive regulation of extracellular matrix disassembly)"	NA	NA	NA	discoidin domain receptor tyrosine kinase 2 [Source:HGNC Symbol;Acc:HGNC:2731]	169.7	23.44	139.48	25.55	149.07	21.62	38.18	5.63	35.02	4.75	30.08	4.65	3.1	1.63	0	0.53	up	yes
393	0	chr1	+	162790746	162812529	ENST00000254521	9	1190	MSTRG.2093	HSD17B7	GO:0000253(3-keto sterol reductase activity);GO:0004303(estradiol 17-beta-dehydrogenase activity);GO:0005148(prolactin receptor binding);GO:0005783(endoplasmic reticulum);GO:0005789(endoplasmic reticulum membrane);GO:0005886(plasma membrane);GO:0006695(cholesterol biosynthetic process);GO:0006703(estrogen biosynthetic process);GO:0008152(metabolic process);GO:0016021(integral component of membrane);GO:0016491(oxidoreductase activity);GO:0044281(small molecule metabolic process);GO:0055114(oxidation-reduction process)	00100(Steroid biosynthesis);00140(Steroid hormone biosynthesis);01100(Metabolic pathways)	NA	NA	hydroxysteroid (17-beta) dehydrogenase 7 [Source:HGNC Symbol;Acc:HGNC:5215]	26.59	3.67	25	4.58	23.03	3.34	36.92	5.45	33.35	4.53	21.56	3.33	0.47	-1.07	0.01	0.53	down	yes
394	0	chr1	+	163069145	163076802	ENST00000367909	5	3200	MSTRG.2094	RGS4	GO:0000188(inactivation of MAPK activity);GO:0001965(G-protein alpha-subunit binding);GO:0005096(GTPase activator activity);GO:0005516(calmodulin binding);GO:0005634(nucleus);GO:0005737(cytoplasm);GO:0005829(cytosol);GO:0005886(plasma membrane);GO:0008277(regulation of G-protein coupled receptor protein signaling pathway);GO:0016020(membrane);GO:0038032(termination of G-protein coupled receptor signaling pathway);GO:0043234(protein complex);GO:0043547(positive regulation of GTPase activity);GO:0045744(negative regulation of G-protein coupled receptor protein signaling pathway)	NA	NA	NA	regulator of G-protein signaling 4 [Source:HGNC Symbol;Acc:HGNC:10000]	0	0	0	0	0.8	0.12	47.8	7.05	59.22	8.04	26.65	4.12	0.08	-3.63	0.01	0.53	down	yes
395	0	chr1	+	163321900	163355727	ENST00000524800	13	1845	MSTRG.2099	NUF2	"GO:0000278(mitotic cell cycle);GO:0000775(chromosome, centromeric region);GO:0000777(condensed chromosome kinetochore);GO:0003674(molecular_function);GO:0005515(protein binding);GO:0005634(nucleus);GO:0005829(cytosol);GO:0007059(chromosome segregation);GO:0007067(mitotic nuclear division);GO:0007264(small GTPase mediated signal transduction);GO:0016020(membrane);GO:0031262(Ndc80 complex);GO:0051301(cell division)"	NA	NA	NA	"NUF2, NDC80 kinetochore complex component [Source:HGNC Symbol;Acc:HGNC:14621]"	5.09	0.7	5.26	0.96	0.94	0.14	54.31	8.02	49.91	6.78	3.28	0.51	0.03	-5.23	0.03	0.53	down	yes
396	0	chr1	+	163321935	163355764	ENST00000367900	14	1842	MSTRG.2099	NUF2	"GO:0000278(mitotic cell cycle);GO:0000775(chromosome, centromeric region);GO:0000777(condensed chromosome kinetochore);GO:0003674(molecular_function);GO:0005515(protein binding);GO:0005634(nucleus);GO:0005829(cytosol);GO:0007059(chromosome segregation);GO:0007067(mitotic nuclear division);GO:0007264(small GTPase mediated signal transduction);GO:0016020(membrane);GO:0031262(Ndc80 complex);GO:0051301(cell division)"	NA	NA	NA	"NUF2, NDC80 kinetochore complex component [Source:HGNC Symbol;Acc:HGNC:14621]"	3.85	0.53	2	0.37	0	0	88.17	13.01	71.19	9.67	3.41	0.53	0.01	-6.5	0.03	0.53	down	yes
397	0	chr1	+	163321954	163355764	ENST00000271452	14	1969	MSTRG.2099	NUF2	"GO:0000278(mitotic cell cycle);GO:0000775(chromosome, centromeric region);GO:0000777(condensed chromosome kinetochore);GO:0003674(molecular_function);GO:0005515(protein binding);GO:0005634(nucleus);GO:0005829(cytosol);GO:0007059(chromosome segregation);GO:0007067(mitotic nuclear division);GO:0007264(small GTPase mediated signal transduction);GO:0016020(membrane);GO:0031262(Ndc80 complex);GO:0051301(cell division)"	NA	NA	NA	"NUF2, NDC80 kinetochore complex component [Source:HGNC Symbol;Acc:HGNC:14621]"	8.54	1.18	5.27	0.97	4.12	0.6	84.52	12.47	77.04	10.46	27.64	4.27	0.06	-4.08	0.01	0.53	down	yes
398	0	chr1	+	163340255	163343815	ENST00000531529	2	255	MSTRG.2099	NUF2	"GO:0000278(mitotic cell cycle);GO:0000775(chromosome, centromeric region);GO:0000777(condensed chromosome kinetochore);GO:0003674(molecular_function);GO:0005515(protein binding);GO:0005634(nucleus);GO:0005829(cytosol);GO:0007059(chromosome segregation);GO:0007067(mitotic nuclear division);GO:0007264(small GTPase mediated signal transduction);GO:0016020(membrane);GO:0031262(Ndc80 complex);GO:0051301(cell division)"	NA	NA	NA	"NUF2, NDC80 kinetochore complex component [Source:HGNC Symbol;Acc:HGNC:14621]"	0.66	0.09	0.23	0.04	0	0	5.32	0.79	2.85	0.39	0.85	0.13	0.41	-1.29	0.01	0.53	down	yes
399	0	chr1	-	165727538	165768876	ENST00000464650	7	1100	MSTRG.2118	TMCO1	GO:0000139(Golgi membrane);GO:0005783(endoplasmic reticulum);GO:0005789(endoplasmic reticulum membrane);GO:0016020(membrane);GO:0016021(integral component of membrane)	NA	NA	NA	transmembrane and coiled-coil domains 1 [Source:HGNC Symbol;Acc:HGNC:18188]	18.61	2.57	16.23	2.97	15.59	2.26	380.59	56.17	399.84	54.29	17.96	2.77	0	-7.97	0.04	0.53	down	yes
400	0	chr1	+	165827531	165908109	ENST00000367879	7	1375	MSTRG.2121	UCK2	GO:0004849(uridine kinase activity);GO:0005515(protein binding);GO:0005524(ATP binding);GO:0005575(cellular_component);GO:0005829(cytosol);GO:0006206(pyrimidine nucleobase metabolic process);GO:0006238(CMP salvage);GO:0008152(metabolic process);GO:0016301(kinase activity);GO:0016310(phosphorylation);GO:0019206(nucleoside kinase activity);GO:0043097(pyrimidine nucleoside salvage);GO:0044206(UMP salvage);GO:0044211(CTP salvage);GO:0044281(small molecule metabolic process);GO:0055086(nucleobase-containing small molecule metabolic process)	NA	K00876	2.7.1.48	uridine-cytidine kinase 2 [Source:HGNC Symbol;Acc:HGNC:12562]	343.36	47.42	225.66	41.33	259.15	37.59	146.97	21.69	209.07	28.39	263.86	40.77	3.31	1.73	0.01	0.53	up	yes
401	0	chr1	+	167721989	167790819	ENST00000392121	3	3421	MSTRG.2135	MPZL1	GO:0005198(structural molecule activity);GO:0005515(protein binding);GO:0005887(integral component of plasma membrane);GO:0005925(focal adhesion);GO:0007165(signal transduction);GO:0007169(transmembrane receptor protein tyrosine kinase signaling pathway);GO:0007267(cell-cell signaling);GO:0009986(cell surface)	04514(Cell adhesion molecules (CAMs))	NA	NA	myelin protein zero-like 1 [Source:HGNC Symbol;Acc:HGNC:7226]	0.4	0.06	0.13	0.02	0.86	0.12	4.24	0.63	2.91	0.39	0.57	0.09	0.48	-1.07	0.03	0.53	down	yes
402	j	chr1	+	169795016	169854243	MSTRG.2153.3	24	4079	MSTRG.2153	C1orf112	NA	NA	NA	NA	NA	5.94	0.82	9.33	1.71	6.09	0.88	53.41	7.88	43.8	5.95	34.48	5.33	0.15	-2.76	0.01	0.53	down	yes
403	0	chr1	-	169921331	170074738	ENST00000538366	21	3159	MSTRG.2159	KIFAP3	GO:0000794(condensed nuclear chromosome);GO:0005488(binding);GO:0005515(protein binding);GO:0005783(endoplasmic reticulum);GO:0005794(Golgi apparatus);GO:0005813(centrosome);GO:0005829(cytosol);GO:0005876(spindle microtubule);GO:0005930(axoneme);GO:0006461(protein complex assembly);GO:0006996(organelle organization);GO:0007017(microtubule-based process);GO:0007018(microtubule-based movement);GO:0007165(signal transduction);GO:0007596(blood coagulation);GO:0008104(protein localization);GO:0008285(negative regulation of cell proliferation);GO:0015630(microtubule cytoskeleton);GO:0016939(kinesin II complex);GO:0019886(antigen processing and presentation of exogenous peptide antigen via MHC class II);GO:0019894(kinesin binding);GO:0030990(intraciliary transport particle);GO:0032391(photoreceptor connecting cilium);GO:0036064(ciliary basal body);GO:0043066(negative regulation of apoptotic process);GO:0046587(positive regulation of calcium-dependent cell-cell adhesion);GO:0061024(membrane organization);GO:0070062(extracellular exosome);GO:0072372(primary cilium);GO:0072383(plus-end-directed vesicle transport along microtubule);GO:0097542(ciliary tip);GO:1990075(periciliary membrane compartment)	NA	NA	NA	kinesin-associated protein 3 [Source:HGNC Symbol;Acc:HGNC:17060]	0.26	0.04	4.3	0.79	0.24	0.03	6.23	0.92	2.34	0.32	0	0	0.28	-1.83	0.03	0.53	down	yes
404	j	chr1	-	172393105	172415328	MSTRG.2180.4	3	1439	MSTRG.2180	PIGC	NA	NA	NA	NA	NA	4.99	0.69	7.16	1.31	8.49	1.23	10.62	1.57	8.65	1.17	3.34	0.52	0.44	-1.18	0.04	0.53	down	yes
405	j	chr1	+	172533032	172611995	MSTRG.2182.5	23	5884	MSTRG.2182	SUCO	NA	NA	NA	NA	NA	0	0	2.18	0.4	5.89	0.85	31.2	4.6	21.79	2.96	1.98	0.31	0.06	-4.08	0.03	0.53	down	yes
406	j	chr1	-	173796502	173824711	MSTRG.2188.1	7	5720	MSTRG.2188	CENPL	NA	NA	NA	NA	NA	0.69	0.1	1.39	0.26	1.94	0.28	7.98	1.18	4.2	0.57	1.66	0.26	0.34	-1.56	0.01	0.53	down	yes
407	0	chr1	-	173799850	173824132	ENST00000345664	5	1847	MSTRG.2188	CENPL	"GO:0000278(mitotic cell cycle);GO:0000775(chromosome, centromeric region);GO:0005515(protein binding);GO:0005654(nucleoplasm);GO:0005829(cytosol);GO:0006334(nucleosome assembly);GO:0007264(small GTPase mediated signal transduction);GO:0034080(CENP-A containing nucleosome assembly)"	NA	NA	NA	centromere protein L [Source:HGNC Symbol;Acc:HGNC:17879]	2.8	0.39	3.98	0.73	2.26	0.33	9.59	1.42	9.92	1.35	1.2	0.18	0.27	-1.91	0.03	0.53	down	yes
408	0	chr1	-	173799850	173824174	ENST00000367710	6	1771	MSTRG.2188	CENPL	"GO:0000278(mitotic cell cycle);GO:0000775(chromosome, centromeric region);GO:0005515(protein binding);GO:0005654(nucleoplasm);GO:0005829(cytosol);GO:0006334(nucleosome assembly);GO:0007264(small GTPase mediated signal transduction);GO:0034080(CENP-A containing nucleosome assembly)"	NA	NA	NA	centromere protein L [Source:HGNC Symbol;Acc:HGNC:17879]	2.24	0.31	1.62	0.3	1.71	0.25	31.4	4.63	38.39	5.21	6.64	1.03	0.08	-3.64	0.04	0.53	down	yes
409	0	chr1	-	173800328	173824131	ENST00000496683	6	1486	MSTRG.2188	CENPL	"GO:0000278(mitotic cell cycle);GO:0000775(chromosome, centromeric region);GO:0005515(protein binding);GO:0005654(nucleoplasm);GO:0005829(cytosol);GO:0006334(nucleosome assembly);GO:0007264(small GTPase mediated signal transduction);GO:0034080(CENP-A containing nucleosome assembly)"	NA	NA	NA	centromere protein L [Source:HGNC Symbol;Acc:HGNC:17879]	0	0	0	0	0.24	0.04	4.46	0.66	2.04	0.28	0	0	0.4	-1.31	0.01	0.53	down	yes
410	0	chr1	-	173802963	173824019	ENST00000484920	4	856	MSTRG.2188	CENPL	"GO:0000278(mitotic cell cycle);GO:0000775(chromosome, centromeric region);GO:0005515(protein binding);GO:0005654(nucleoplasm);GO:0005829(cytosol);GO:0006334(nucleosome assembly);GO:0007264(small GTPase mediated signal transduction);GO:0034080(CENP-A containing nucleosome assembly)"	NA	NA	NA	centromere protein L [Source:HGNC Symbol;Acc:HGNC:17879]	0	0	0	0	0.7	0.1	6.68	0.99	4.27	0.58	1.7	0.26	0.36	-1.46	0.01	0.53	down	yes
411	0	chr1	-	173821809	173824473	ENST00000495275	2	2473	MSTRG.2188	CENPL	"GO:0000278(mitotic cell cycle);GO:0000775(chromosome, centromeric region);GO:0005515(protein binding);GO:0005654(nucleoplasm);GO:0005829(cytosol);GO:0006334(nucleosome assembly);GO:0007264(small GTPase mediated signal transduction);GO:0034080(CENP-A containing nucleosome assembly)"	NA	NA	NA	centromere protein L [Source:HGNC Symbol;Acc:HGNC:17879]	3.65	0.5	6.13	1.12	5.28	0.77	10	1.48	9.99	1.36	0.98	0.15	0.29	-1.79	0.04	0.53	down	yes
412	j	chr1	+	173824355	173859418	MSTRG.2190.1	16	4373	MSTRG.2190	DARS2	NA	NA	NA	NA	NA	2.61	0.36	4.67	0.86	2.84	0.41	14.27	2.11	15.13	2.05	5.14	0.79	0.24	-2.04	0.02	0.53	down	yes
413	j	chr1	-	173863863	173868043	MSTRG.2193.1	12	687	MSTRG.2193	GAS5	NA	NA	NA	NA	NA	2118.08	292.52	2187.32	400.64	1811.66	262.8	130.77	19.3	106.98	14.53	294.34	45.47	31.58	4.98	0.03	0.53	up	yes
414	j	chr1	-	173863895	173868110	MSTRG.2193.2	11	1677	MSTRG.2193	GAS5	NA	NA	NA	NA	NA	1755.93	242.51	1050.1	192.34	1305.72	189.41	2.38	0.35	25.55	3.47	62.7	9.69	893.68	9.8	0	0.53	up	yes
415	0	chr1	-	173863900	173867989	ENST00000449289	11	542	MSTRG.2193	GAS5	NA	NA	NA	NA	NA	48.51	6.7	50.44	9.24	44.71	6.49	4.29	0.63	4.94	0.67	8.48	1.31	6.1	2.61	0.02	0.53	up	yes
416	0	chr1	-	173863901	173866206	ENST00000414075	7	413	MSTRG.2193	GAS5	NA	NA	NA	NA	NA	171.14	23.64	153.34	28.09	156.94	22.77	6.66	0.98	17.11	2.32	12.92	2	15.04	3.91	0.01	0.53	up	yes
417	0	chr1	-	173863901	173867043	ENST00000436285	10	772	MSTRG.2193	GAS5	NA	NA	NA	NA	NA	226.05	31.22	174.02	31.87	133.56	19.37	3.46	0.51	37.03	5.03	38.15	5.89	49.19	5.62	0.03	0.53	up	yes
418	0	chr1	-	173863901	173867043	ENST00000448718	11	565	MSTRG.2193	GAS5	NA	NA	NA	NA	NA	1864.62	257.52	1204.9	220.7	1630.81	236.57	0.77	0.11	44.85	6.09	112.75	17.42	2072.41	11.02	0	0.53	up	yes
419	0	chr1	-	173863901	173867987	ENST00000450589	12	632	MSTRG.2193	GAS5	NA	NA	NA	NA	NA	4303.69	594.37	4347.71	796.36	3450.05	500.47	167.42	24.71	171.73	23.32	267.83	41.38	33.25	5.06	0.01	0.53	up	yes
420	0	chr1	-	173863901	173867989	ENST00000436656	11	822	MSTRG.2193	GAS5	NA	NA	NA	NA	NA	91.39	12.62	60.93	11.16	67.36	9.77	22.65	3.34	19.56	2.66	17.71	2.74	2.6	1.38	0.03	0.53	up	yes
421	0	chr1	-	173863901	173868882	ENST00000430245	13	723	MSTRG.2193	GAS5	NA	NA	NA	NA	NA	74.65	10.31	53.39	9.78	42.59	6.18	1.66	0.24	1.72	0.23	3.83	0.59	9.38	3.23	0.02	0.53	up	yes
422	0	chr1	-	173865249	173867991	ENST00000456293	7	583	MSTRG.2193	GAS5	NA	NA	NA	NA	NA	37.88	5.23	41.68	7.63	35.94	5.21	6.79	1	6.25	0.85	5.77	0.89	2.8	1.49	0.04	0.53	up	yes
423	0	chr1	-	173865867	173867040	ENST00000425771	5	242	MSTRG.2193	GAS5	NA	NA	NA	NA	NA	59.23	8.18	37.31	6.83	69.57	10.09	0	0	0	0	1.24	0.19	12.43	3.64	0	0.53	up	yes
424	0	chr1	-	173866216	173867987	ENST00000458220	4	469	MSTRG.2193	GAS5	NA	NA	NA	NA	NA	7.43	1.03	16.64	3.05	10.85	1.57	14.08	2.08	6.13	0.83	0	0	0.25	-2.03	0.01	0.53	down	yes
425	0	chr1	-	178850624	178871022	ENST00000367629	5	2289	MSTRG.2235	ANGPTL1	GO:0005102(receptor binding);GO:0005615(extracellular space);GO:0007169(transmembrane receptor protein tyrosine kinase signaling pathway);GO:0070062(extracellular exosome)	NA	NA	NA	angiopoietin-like 1 [Source:HGNC Symbol;Acc:HGNC:489]	1.78	0.25	0.98	0.18	0	0	5.2	0.77	4.28	0.58	0.92	0.14	0.43	-1.22	0.05	0.53	down	yes
426	0	chr1	+	179085372	179094121	ENST00000447595	3	730	MSTRG.2236	TOR3A	GO:0005515(protein binding);GO:0005524(ATP binding);GO:0005783(endoplasmic reticulum);GO:0005788(endoplasmic reticulum lumen);GO:0008152(metabolic process);GO:0016887(ATPase activity);GO:0070062(extracellular exosome)	NA	NA	NA	"torsin family 3, member A [Source:HGNC Symbol;Acc:HGNC:11997]"	0.01	0	2.12	0.39	1.58	0.23	14.96	2.21	5.25	0.71	5.88	0.91	0.23	-2.1	0.04	0.53	down	yes
427	0	chr1	-	179104048	179143089	ENST00000344730	13	6910	MSTRG.2238	ABL2	"GO:0000287(magnesium ion binding);GO:0001891(phagocytic cup);GO:0003785(actin monomer binding);GO:0004672(protein kinase activity);GO:0004713(protein tyrosine kinase activity);GO:0004715(non-membrane spanning protein tyrosine kinase activity);GO:0005102(receptor binding);GO:0005515(protein binding);GO:0005524(ATP binding);GO:0005829(cytosol);GO:0006464(cellular protein modification process);GO:0006468(protein phosphorylation);GO:0006909(phagocytosis);GO:0006930(substrate-dependent cell migration, cell extension);GO:0007015(actin filament organization);GO:0007165(signal transduction);GO:0007173(epidermal growth factor receptor signaling pathway);GO:0007204(positive regulation of cytosolic calcium ion concentration);GO:0007411(axon guidance);GO:0007612(learning);GO:0008542(visual learning);GO:0010506(regulation of autophagy);GO:0010863(positive regulation of phospholipase C activity);GO:0010976(positive regulation of neuron projection development);GO:0015629(actin cytoskeleton);GO:0016322(neuron remodeling);GO:0016477(cell migration);GO:0016772(transferase activity, transferring phosphorus-containing groups);GO:0018108(peptidyl-tyrosine phosphorylation);GO:0021587(cerebellum morphogenesis);GO:0022408(negative regulation of cell-cell adhesion);GO:0030027(lamellipodium);GO:0030100(regulation of endocytosis);GO:0030145(manganese ion binding);GO:0030154(cell differentiation);GO:0030155(regulation of cell adhesion);GO:0031234(extrinsic component of cytoplasmic side of plasma membrane);GO:0032092(positive regulation of protein binding);GO:0034613(cellular protein localization);GO:0035024(negative regulation of Rho protein signal transduction);GO:0035640(exploration behavior);GO:0038083(peptidyl-tyrosine autophosphorylation);GO:0042127(regulation of cell proliferation);GO:0042981(regulation of apoptotic process);GO:0043123(positive regulation of I-kappaB kinase/NF-kappaB signaling);GO:0043197(dendritic spine);GO:0045087(innate immune response);GO:0046632(alpha-beta T cell differentiation);GO:0048008(platelet-derived growth factor receptor signaling pathway);GO:0048813(dendrite morphogenesis);GO:0050885(neuromuscular process controlling balance);GO:0051015(actin filament binding);GO:0051017(actin filament bundle assembly);GO:0051353(positive regulation of oxidoreductase activity);GO:0060020(Bergmann glial cell differentiation);GO:0070374(positive regulation of ERK1 and ERK2 cascade);GO:0071300(cellular response to retinoic acid);GO:0097062(dendritic spine maintenance);GO:1900042(positive regulation of interleukin-2 secretion);GO:1902715(positive regulation of interferon-gamma secretion);GO:1903053(regulation of extracellular matrix organization);GO:2000096(positive regulation of Wnt signaling pathway, planar cell polarity pathway);GO:2000145(regulation of cell motility);GO:2000249(regulation of actin cytoskeleton reorganization);GO:2000352(negative regulation of endothelial cell apoptotic process)"	04012(ErbB signaling pathway);05416(Viral myocarditis)	NA	NA	"ABL proto-oncogene 2, non-receptor tyrosine kinase [Source:HGNC Symbol;Acc:HGNC:77]"	4.96	0.69	7.81	1.43	7.58	1.1	9.25	1.37	5.29	0.72	1.61	0.25	0.43	-1.22	0.01	0.53	down	yes
428	0	chr1	+	179293802	179358680	ENST00000367619	16	6835	MSTRG.2245	SOAT1	GO:0000062(fatty-acyl-CoA binding);GO:0004772(sterol O-acyltransferase activity);GO:0005515(protein binding);GO:0005783(endoplasmic reticulum);GO:0005789(endoplasmic reticulum membrane);GO:0008152(metabolic process);GO:0008203(cholesterol metabolic process);GO:0008374(O-acyltransferase activity);GO:0010742(macrophage derived foam cell differentiation);GO:0010878(cholesterol storage);GO:0015485(cholesterol binding);GO:0016020(membrane);GO:0016021(integral component of membrane);GO:0033344(cholesterol efflux);GO:0034379(very-low-density lipoprotein particle assembly);GO:0034435(cholesterol esterification);GO:0034736(cholesterol O-acyltransferase activity);GO:0042632(cholesterol homeostasis);GO:0042986(positive regulation of amyloid precursor protein biosynthetic process)	00100(Steroid biosynthesis)	NA	NA	sterol O-acyltransferase 1 [Source:HGNC Symbol;Acc:HGNC:11177]	56.42	7.79	42.67	7.82	56.13	8.14	81.28	12	69.62	9.45	41.49	6.41	0.42	-1.24	0.02	0.53	down	yes
429	0	chr1	-	179843931	179877803	ENST00000609928	7	4364	MSTRG.2246	TOR1AIP2	GO:0001671(ATPase activator activity);GO:0005515(protein binding);GO:0005634(nucleus);GO:0005737(cytoplasm);GO:0005783(endoplasmic reticulum);GO:0005789(endoplasmic reticulum membrane);GO:0007029(endoplasmic reticulum organization);GO:0016021(integral component of membrane);GO:0031965(nuclear membrane);GO:0032781(positive regulation of ATPase activity);GO:0043231(intracellular membrane-bounded organelle);GO:0051117(ATPase binding);GO:0090435(protein localization to nuclear envelope)	NA	NA	NA	torsin A interacting protein 2 [Source:HGNC Symbol;Acc:HGNC:24055]	9.36	1.29	17.23	3.16	11.99	1.74	17.75	2.62	9.8	1.33	0.58	0.09	0.21	-2.24	0.01	0.53	down	yes
430	0	chr1	+	180154834	180204030	ENST00000367602	12	9311	MSTRG.2253	QSOX1	GO:0003756(protein disulfide isomerase activity);GO:0005615(extracellular space);GO:0005623(cell);GO:0005794(Golgi apparatus);GO:0006457(protein folding);GO:0016242(negative regulation of macroautophagy);GO:0016971(flavin-linked sulfhydryl oxidase activity);GO:0016972(thiol oxidase activity);GO:0030173(integral component of Golgi membrane);GO:0043231(intracellular membrane-bounded organelle);GO:0045171(intercellular bridge);GO:0045454(cell redox homeostasis);GO:0055114(oxidation-reduction process);GO:0070062(extracellular exosome)	NA	NA	NA	quiescin Q6 sulfhydryl oxidase 1 [Source:HGNC Symbol;Acc:HGNC:9756]	204.78	28.28	100.1	18.33	141.48	20.52	70.33	10.38	92.87	12.61	159.14	24.59	5.11	2.35	0.01	0.53	up	yes
431	0	chr1	+	181088712	181092899	ENST00000367577	1	4188	MSTRG.2267	IER5	NA	NA	NA	NA	immediate early response 5 [Source:HGNC Symbol;Acc:HGNC:5393]	126.81	17.51	59.64	10.92	117	16.97	0	0	0	0	0	0	20.13	4.33	0.01	0.53	up	yes
432	0	chr1	-	182381704	182392206	ENST00000331872	7	4364	MSTRG.2268	GLUL	"GO:0000287(magnesium ion binding);GO:0001504(neurotransmitter uptake);GO:0004351(glutamate decarboxylase activity);GO:0004356(glutamate-ammonia ligase activity);GO:0005515(protein binding);GO:0005524(ATP binding);GO:0005634(nucleus);GO:0005737(cytoplasm);GO:0005739(mitochondrion);GO:0005791(rough endoplasmic reticulum);GO:0005829(cytosol);GO:0006536(glutamate metabolic process);GO:0006538(glutamate catabolic process);GO:0006542(glutamine biosynthetic process);GO:0006807(nitrogen compound metabolic process);GO:0007268(synaptic transmission);GO:0008283(cell proliferation);GO:0008652(cellular amino acid biosynthetic process);GO:0009267(cellular response to starvation);GO:0009749(response to glucose);GO:0016595(glutamate binding);GO:0030145(manganese ion binding);GO:0032024(positive regulation of insulin secretion);GO:0034641(cellular nitrogen compound metabolic process);GO:0042802(identical protein binding);GO:0042995(cell projection);GO:0043005(neuron projection);GO:0043204(perikaryon);GO:0043209(myelin sheath);GO:0043231(intracellular membrane-bounded organelle);GO:0043234(protein complex);GO:0043679(axon terminus);GO:0044281(small molecule metabolic process);GO:0044297(cell body);GO:0045503(dynein light chain binding);GO:0050679(positive regulation of epithelial cell proliferation);GO:0051260(protein homooligomerization);GO:0051968(positive regulation of synaptic transmission, glutamatergic);GO:0070062(extracellular exosome);GO:0097386(glial cell projection)"	"00250(Alanine, aspartate and glutamate metabolism);00330(Arginine and proline metabolism);00910(Nitrogen metabolism);01100(Metabolic pathways);04724(Glutamatergic synapse)"	K01915	6.3.1.2	glutamate-ammonia ligase [Source:HGNC Symbol;Acc:HGNC:4341]	96.64	13.35	94.55	17.32	80.61	11.69	109.66	16.18	75.47	10.25	27.43	4.24	0.26	-1.93	0.02	0.53	down	yes
433	0	chr1	+	182839369	182887751	ENST00000367549	28	4240	MSTRG.2274	DHX9	"GO:0000398(mRNA splicing, via spliceosome);GO:0001085(RNA polymerase II transcription factor binding);GO:0001649(osteoblast differentiation);GO:0003676(nucleic acid binding);GO:0003677(DNA binding);GO:0003724(RNA helicase activity);GO:0004003(ATP-dependent DNA helicase activity);GO:0004004(ATP-dependent RNA helicase activity);GO:0004386(helicase activity);GO:0005515(protein binding);GO:0005524(ATP binding);GO:0005634(nucleus);GO:0005654(nucleoplasm);GO:0005730(nucleolus);GO:0005737(cytoplasm);GO:0005813(centrosome);GO:0005829(cytosol);GO:0006396(RNA processing);GO:0007623(circadian rhythm);GO:0008026(ATP-dependent helicase activity);GO:0008380(RNA splicing);GO:0010467(gene expression);GO:0016020(membrane);GO:0030529(ribonucleoprotein complex);GO:0032481(positive regulation of type I interferon production);GO:0032508(DNA duplex unwinding);GO:0034605(cellular response to heat);GO:0036464(cytoplasmic ribonucleoprotein granule);GO:0044822(poly(A) RNA binding);GO:0045087(innate immune response);GO:0070934(CRD-mediated mRNA stabilization);GO:0070937(CRD-mediated mRNA stability complex)"	NA	NA	NA	DEAH (Asp-Glu-Ala-His) box helicase 9 [Source:HGNC Symbol;Acc:HGNC:2750]	42.19	5.83	53.74	9.84	110.97	16.1	633.58	93.51	681.26	92.5	211.1	32.61	0.04	-4.76	0.04	0.53	down	yes
434	0	chr1	+	183110581	183116986	ENST00000479499	5	700	MSTRG.2275	LAMC1	GO:0005201(extracellular matrix structural constituent);GO:0005515(protein binding);GO:0005576(extracellular region);GO:0005578(proteinaceous extracellular matrix);GO:0005604(basement membrane);GO:0005605(basal lamina);GO:0005606(laminin-1 complex);GO:0005615(extracellular space);GO:0006461(protein complex assembly);GO:0007155(cell adhesion);GO:0007411(axon guidance);GO:0007492(endoderm development);GO:0016477(cell migration);GO:0022617(extracellular matrix disassembly);GO:0030198(extracellular matrix organization);GO:0031012(extracellular matrix);GO:0031175(neuron projection development);GO:0031581(hemidesmosome assembly);GO:0034446(substrate adhesion-dependent cell spreading);GO:0043208(glycosphingolipid binding);GO:0043259(laminin-10 complex);GO:0043260(laminin-11 complex);GO:0050679(positive regulation of epithelial cell proliferation);GO:0070062(extracellular exosome)	04510(Focal adhesion);04512(ECM-receptor interaction);05020(Prion diseases);05145(Toxoplasmosis);05146(Amoebiasis);05200(Pathways in cancer);05222(Small cell lung cancer)	NA	NA	"laminin, gamma 1 (formerly LAMB2) [Source:HGNC Symbol;Acc:HGNC:6492]"	18.82	2.6	11.83	2.17	12.03	1.74	7.7	1.14	13.23	1.8	20.08	3.1	2.66	1.41	0.04	0.53	up	yes
435	0	chr1	+	183472502	183554186	ENST00000347615	22	5788	MSTRG.2281	SMG7	"GO:0000184(nuclear-transcribed mRNA catabolic process, nonsense-mediated decay);GO:0005515(protein binding);GO:0005634(nucleus);GO:0005737(cytoplasm);GO:0005829(cytosol);GO:0006406(mRNA export from nucleus);GO:0010467(gene expression);GO:0035303(regulation of dephosphorylation);GO:0045111(intermediate filament cytoskeleton);GO:0051721(protein phosphatase 2A binding)"	03015(mRNA surveillance pathway)	NA	NA	SMG7 nonsense mediated mRNA decay factor [Source:HGNC Symbol;Acc:HGNC:16792]	58.79	8.12	40	7.33	69.72	10.11	16.63	2.45	42.44	5.76	40.6	6.27	5.03	2.33	0.02	0.53	up	yes
436	0	chr1	-	183626458	183635757	ENST00000294742	4	1637	MSTRG.2284	ARPC5	GO:0005200(structural constituent of cytoskeleton);GO:0005515(protein binding);GO:0005737(cytoplasm);GO:0005829(cytosol);GO:0005885(Arp2/3 protein complex);GO:0005925(focal adhesion);GO:0006928(movement of cell or subcellular component);GO:0007264(small GTPase mediated signal transduction);GO:0007411(axon guidance);GO:0015629(actin cytoskeleton);GO:0016477(cell migration);GO:0030036(actin cytoskeleton organization);GO:0030833(regulation of actin filament polymerization);GO:0034314(Arp2/3 complex-mediated actin nucleation);GO:0038096(Fc-gamma receptor signaling pathway involved in phagocytosis);GO:0042995(cell projection);GO:0045087(innate immune response);GO:0048013(ephrin receptor signaling pathway);GO:0051015(actin filament binding);GO:0070062(extracellular exosome)	04666(Fc gamma R-mediated phagocytosis);04810(Regulation of actin cytoskeleton);05100(Bacterial invasion of epithelial cells);05130(Pathogenic Escherichia coli infection);05131(Shigellosis)	NA	NA	"actin related protein 2/3 complex, subunit 5, 16kDa [Source:HGNC Symbol;Acc:HGNC:708]"	0	0	6.01	1.1	0	0	18.01	2.66	0	0	0	0	0.1	-3.38	0.05	0.53	down	yes
437	j	chr1	+	183636061	183928532	MSTRG.2286.1	17	4759	MSTRG.2286	RGL1	NA	NA	NA	NA	NA	0.94	0.13	0	0	0	0	8.67	1.28	4.17	0.57	0	0	0.24	-2.07	0.03	0.53	down	yes
438	0	chr1	-	184690231	184754913	ENST00000318130	20	6898	MSTRG.2297	EDEM3	"GO:0004569(glycoprotein endo-alpha-1,2-mannosidase activity);GO:0004571(mannosyl-oligosaccharide 1,2-alpha-mannosidase activity);GO:0005509(calcium ion binding);GO:0005788(endoplasmic reticulum lumen);GO:0005789(endoplasmic reticulum membrane);GO:0006457(protein folding);GO:0006516(glycoprotein catabolic process);GO:0006986(response to unfolded protein);GO:0016020(membrane);GO:0018279(protein N-linked glycosylation via asparagine);GO:0043161(proteasome-mediated ubiquitin-dependent protein catabolic process);GO:0043687(post-translational protein modification);GO:0044267(cellular protein metabolic process)"	04141(Protein processing in endoplasmic reticulum)	NA	NA	"ER degradation enhancer, mannosidase alpha-like 3 [Source:HGNC Symbol;Acc:HGNC:16787]"	30.3	4.18	39.88	7.3	56.94	8.26	67.67	9.99	45.58	6.19	14.71	2.27	0.2	-2.36	0.05	0.53	down	yes
439	0	chr1	-	185118098	185156981	ENST00000367506	15	4392	MSTRG.2302	TRMT1L	GO:0000049(tRNA binding);GO:0003723(RNA binding);GO:0004809(tRNA (guanine-N2-)-methyltransferase activity);GO:0008033(tRNA processing);GO:0044822(poly(A) RNA binding);GO:0046872(metal ion binding)	NA	NA	NA	tRNA methyltransferase 1 homolog (S. cerevisiae)-like [Source:HGNC Symbol;Acc:HGNC:16782]	21.04	2.91	23.39	4.29	31.03	4.5	55.25	8.15	49.01	6.66	17.1	2.64	0.2	-2.32	0.03	0.53	down	yes
440	0	chr1	-	186311652	186375325	ENST00000367478	51	9708	MSTRG.2317	TPR	GO:0000122(negative regulation of transcription from RNA polymerase II promoter);GO:0000189(MAPK import into nucleus);GO:0000278(mitotic cell cycle);GO:0000776(kinetochore);GO:0003674(molecular_function);GO:0003682(chromatin binding);GO:0003729(mRNA binding);GO:0005487(nucleocytoplasmic transporter activity);GO:0005515(protein binding);GO:0005575(cellular_component);GO:0005634(nucleus);GO:0005635(nuclear envelope);GO:0005643(nuclear pore);GO:0005654(nucleoplasm);GO:0005737(cytoplasm);GO:0005868(cytoplasmic dynein complex);GO:0005975(carbohydrate metabolic process);GO:0006404(RNA import into nucleus);GO:0006405(RNA export from nucleus);GO:0006606(protein import into nucleus);GO:0006999(nuclear pore organization);GO:0007067(mitotic nuclear division);GO:0007077(mitotic nuclear envelope disassembly);GO:0007094(mitotic spindle assembly checkpoint);GO:0008150(biological_process);GO:0008645(hexose transport);GO:0010467(gene expression);GO:0010827(regulation of glucose transport);GO:0010965(regulation of mitotic sister chromatid separation);GO:0015631(tubulin binding);GO:0015758(glucose transport);GO:0016032(viral process);GO:0016925(protein sumoylation);GO:0019058(viral life cycle);GO:0019083(viral transcription);GO:0019221(cytokine-mediated signaling pathway);GO:0019898(extrinsic component of membrane);GO:0031072(heat shock protein binding);GO:0031453(positive regulation of heterochromatin assembly);GO:0031965(nuclear membrane);GO:0031990(mRNA export from nucleus in response to heat stress);GO:0034399(nuclear periphery);GO:0034605(cellular response to heat);GO:0035457(cellular response to interferon-alpha);GO:0042307(positive regulation of protein import into nucleus);GO:0042405(nuclear inclusion body);GO:0042803(protein homodimerization activity);GO:0043687(post-translational protein modification);GO:0044267(cellular protein metabolic process);GO:0044281(small molecule metabolic process);GO:0044615(nuclear pore nuclear basket);GO:0044822(poly(A) RNA binding);GO:0045947(negative regulation of translational initiation);GO:0046827(positive regulation of protein export from nucleus);GO:0046832(negative regulation of RNA export from nucleus);GO:0051019(mitogen-activated protein kinase binding);GO:0051301(cell division);GO:0055085(transmembrane transport);GO:0070840(dynein complex binding);GO:0070849(response to epidermal growth factor);GO:0072686(mitotic spindle);GO:0090267(positive regulation of mitotic cell cycle spindle assembly checkpoint);GO:0090316(positive regulation of intracellular protein transport);GO:1900034(regulation of cellular response to heat);GO:1901673(regulation of mitotic spindle assembly)	NA	K01875	6.1.1.11	"translocated promoter region, nuclear basket protein [Source:HGNC Symbol;Acc:HGNC:12017]"	21.62	2.99	50.51	9.25	42.59	6.18	86.51	12.77	67.37	9.15	23.78	3.67	0.12	-3.08	0.03	0.53	down	yes
441	j	chr1	+	186375823	186421370	MSTRG.2318.2	14	2724	MSTRG.2318	C1orf27	NA	NA	NA	NA	NA	0	0	0.8	0.15	2.37	0.34	9.5	1.4	4.96	0.67	0	0	0.22	-2.19	0.02	0.53	down	yes
442	j	chr1	-	193012357	193059495	MSTRG.2325.2	12	5294	MSTRG.2325	UCHL5	NA	NA	NA	NA	NA	2.8	0.39	2.33	0.43	2.14	0.31	15.22	2.25	8.37	1.14	2.36	0.36	0.2	-2.32	0.01	0.53	down	yes
443	0	chr1	-	193016162	193059349	ENST00000367451	12	1346	MSTRG.2325	UCHL5	"GO:0000502(proteasome complex);GO:0004843(ubiquitin-specific protease activity);GO:0004866(endopeptidase inhibitor activity);GO:0005515(protein binding);GO:0005622(intracellular);GO:0005634(nucleus);GO:0005737(cytoplasm);GO:0005829(cytosol);GO:0006281(DNA repair);GO:0006310(DNA recombination);GO:0006351(transcription, DNA-templated);GO:0006355(regulation of transcription, DNA-templated);GO:0006511(ubiquitin-dependent protein catabolic process);GO:0007179(transforming growth factor beta receptor signaling pathway);GO:0008242(omega peptidase activity);GO:0010951(negative regulation of endopeptidase activity);GO:0016579(protein deubiquitination);GO:0021670(lateral ventricle development);GO:0030512(negative regulation of transforming growth factor beta receptor signaling pathway);GO:0030901(midbrain development);GO:0031011(Ino80 complex);GO:0044822(poly(A) RNA binding);GO:0048853(forebrain morphogenesis);GO:0061136(regulation of proteasomal protein catabolic process);GO:0070628(proteasome binding)"	NA	NA	NA	ubiquitin carboxyl-terminal hydrolase L5 [Source:HGNC Symbol;Acc:HGNC:19678]	2.97	0.41	6.81	1.25	6.63	0.96	18.16	2.68	13.07	1.78	2.83	0.44	0.18	-2.51	0.01	0.53	down	yes
444	0	chr1	-	197084128	197146694	ENST00000294732	27	6132	MSTRG.2342	ASPM	GO:0000922(spindle pole);GO:0001764(neuron migration);GO:0002052(positive regulation of neuroblast proliferation);GO:0005488(binding);GO:0005515(protein binding);GO:0005516(calmodulin binding);GO:0005634(nucleus);GO:0005737(cytoplasm);GO:0005874(microtubule);GO:0007051(spindle organization);GO:0007067(mitotic nuclear division);GO:0007283(spermatogenesis);GO:0007420(brain development);GO:0008584(male gonad development);GO:0021873(forebrain neuroblast division);GO:0021987(cerebral cortex development);GO:0030496(midbody);GO:0045665(negative regulation of neuron differentiation);GO:0045769(negative regulation of asymmetric cell division);GO:0048477(oogenesis);GO:0048589(developmental growth);GO:0051445(regulation of meiotic cell cycle);GO:0051661(maintenance of centrosome location);GO:0072687(meiotic spindle);GO:0090263(positive regulation of canonical Wnt signaling pathway);GO:0090306(spindle assembly involved in meiosis);GO:0097150(neuronal stem cell maintenance);GO:0097431(mitotic spindle pole)	NA	NA	NA	"asp (abnormal spindle) homolog, microcephaly associated (Drosophila) [Source:HGNC Symbol;Acc:HGNC:19048]"	0	0	0.42	0.08	0	0	27.92	4.12	24.88	3.38	6.22	0.96	0.08	-3.68	0.01	0.53	down	yes
445	0	chr1	-	197504751	197775493	ENST00000620048	23	8375	ENSG00000213047	DENND1B	GO:0005829(cytosol);GO:0015031(protein transport);GO:0017112(Rab guanyl-nucleotide exchange factor activity);GO:0030136(clathrin-coated vesicle);GO:0043547(positive regulation of GTPase activity)	NA	NA	NA	DENN/MADD domain containing 1B [Source:HGNC Symbol;Acc:HGNC:28404]	5.82	0.8	4.55	0.83	2.78	0.4	9.76	1.44	7.27	0.99	2.42	0.37	0.39	-1.35	0.05	0.53	down	yes
446	0	chr1	+	198156963	198322420	ENST00000367385	10	4149	MSTRG.2349	NEK7	"GO:0000910(cytokinesis);GO:0000922(spindle pole);GO:0004672(protein kinase activity);GO:0004674(protein serine/threonine kinase activity);GO:0005524(ATP binding);GO:0005654(nucleoplasm);GO:0005737(cytoplasm);GO:0005815(microtubule organizing center);GO:0005874(microtubule);GO:0006468(protein phosphorylation);GO:0007346(regulation of mitotic cell cycle);GO:0009966(regulation of signal transduction);GO:0016772(transferase activity, transferring phosphorus-containing groups);GO:0046872(metal ion binding);GO:0051225(spindle assembly)"	NA	NA	NA	NIMA-related kinase 7 [Source:HGNC Symbol;Acc:HGNC:13386]	55.47	7.66	50.51	9.25	60.38	8.76	89.09	13.15	48.44	6.58	25.87	4	0.27	-1.88	0.01	0.53	down	yes
447	0	chr1	-	200551500	200620734	ENST00000367350	30	7274	MSTRG.2352	KIF14	"GO:0001558(regulation of cell growth);GO:0003777(microtubule motor activity);GO:0005515(protein binding);GO:0005524(ATP binding);GO:0005634(nucleus);GO:0005829(cytosol);GO:0005871(kinesin complex);GO:0005874(microtubule);GO:0005886(plasma membrane);GO:0007018(microtubule-based movement);GO:0007080(mitotic metaphase plate congression);GO:0007264(small GTPase mediated signal transduction);GO:0008017(microtubule binding);GO:0008284(positive regulation of cell proliferation);GO:0008574(ATP-dependent microtubule motor activity, plus-end-directed);GO:0010389(regulation of G2/M transition of mitotic cell cycle);GO:0015631(tubulin binding);GO:0016020(membrane);GO:0016887(ATPase activity);GO:0019901(protein kinase binding);GO:0021685(cerebellar granular layer structural organization);GO:0021693(cerebellar Purkinje cell layer structural organization);GO:0021695(cerebellar cortex development);GO:0021766(hippocampus development);GO:0021772(olfactory bulb development);GO:0021846(cell proliferation in forebrain);GO:0021987(cerebral cortex development);GO:0030155(regulation of cell adhesion);GO:0030165(PDZ domain binding);GO:0030334(regulation of cell migration);GO:0030496(midbody);GO:0030705(cytoskeleton-dependent intracellular transport);GO:0031146(SCF-dependent proteasomal ubiquitin-dependent protein catabolic process);GO:0031641(regulation of myelination);GO:0032147(activation of protein kinase activity);GO:0032467(positive regulation of cytokinesis);GO:0032487(regulation of Rap protein signal transduction);GO:0033624(negative regulation of integrin activation);GO:0034446(substrate adhesion-dependent cell spreading);GO:0043066(negative regulation of apoptotic process);GO:0043161(proteasome-mediated ubiquitin-dependent protein catabolic process);GO:0043523(regulation of neuron apoptotic process);GO:0043524(negative regulation of neuron apoptotic process);GO:0045184(establishment of protein localization);GO:0051233(spindle midzone);GO:0051301(cell division);GO:1903047(mitotic cell cycle process);GO:1903429(regulation of cell maturation);GO:2000045(regulation of G1/S transition of mitotic cell cycle)"	NA	NA	NA	kinesin family member 14 [Source:HGNC Symbol;Acc:HGNC:19181]	2.06	0.28	2.27	0.42	1.35	0.2	46.12	6.81	24.1	3.27	4.66	0.72	0.04	-4.57	0	0.53	down	yes
448	0	chr1	-	200640811	200649149	ENST00000452560	3	580	MSTRG.2353	DDX59	GO:0003676(nucleic acid binding);GO:0003723(RNA binding);GO:0004004(ATP-dependent RNA helicase activity);GO:0005524(ATP binding);GO:0005622(intracellular);GO:0005634(nucleus);GO:0005737(cytoplasm);GO:0010501(RNA secondary structure unwinding);GO:0046872(metal ion binding)	NA	NA	NA	DEAD (Asp-Glu-Ala-Asp) box polypeptide 59 [Source:HGNC Symbol;Acc:HGNC:25360]	0.76	0.1	0	0	0	0	5.61	0.83	4.31	0.59	0	0	0.34	-1.56	0.04	0.53	down	yes
449	0	chr1	+	200739558	200860704	ENST00000358823	17	7352	MSTRG.2355	CAMSAP2	GO:0000226(microtubule cytoskeleton organization);GO:0005515(protein binding);GO:0005737(cytoplasm);GO:0005813(centrosome);GO:0008017(microtubule binding);GO:0033043(regulation of organelle organization);GO:0036449(microtubule minus-end);GO:0051011(microtubule minus-end binding)	NA	NA	NA	"calmodulin regulated spectrin-associated protein family, member 2 [Source:HGNC Symbol;Acc:HGNC:29188]"	55.79	7.7	50.73	9.29	50.62	7.34	61.16	9.03	39.8	5.4	22.48	3.47	0.42	-1.24	0.01	0.53	down	yes
450	0	chr1	-	202133404	202144741	ENST00000272217	7	1793	MSTRG.2384	ARL8A	GO:0003924(GTPase activity);GO:0005515(protein binding);GO:0005525(GTP binding);GO:0005622(intracellular);GO:0005737(cytoplasm);GO:0005765(lysosomal membrane);GO:0006886(intracellular protein transport);GO:0007059(chromosome segregation);GO:0007067(mitotic nuclear division);GO:0007264(small GTPase mediated signal transduction);GO:0008152(metabolic process);GO:0015031(protein transport);GO:0016020(membrane);GO:0030496(midbody);GO:0031902(late endosome membrane);GO:0043014(alpha-tubulin binding);GO:0048487(beta-tubulin binding);GO:0051233(spindle midzone);GO:0051301(cell division);GO:0070062(extracellular exosome)	NA	NA	NA	ADP-ribosylation factor-like 8A [Source:HGNC Symbol;Acc:HGNC:25192]	221.4	30.58	157.77	28.9	208.88	30.3	86.46	12.76	111.06	15.08	109.88	16.98	2.87	1.52	0	0.47	up	yes
451	0	chr1	-	202133404	202144743	ENST00000614750	6	1727	MSTRG.2384	ARL8A	GO:0003924(GTPase activity);GO:0005515(protein binding);GO:0005525(GTP binding);GO:0005622(intracellular);GO:0005737(cytoplasm);GO:0005765(lysosomal membrane);GO:0006886(intracellular protein transport);GO:0007059(chromosome segregation);GO:0007067(mitotic nuclear division);GO:0007264(small GTPase mediated signal transduction);GO:0008152(metabolic process);GO:0015031(protein transport);GO:0016020(membrane);GO:0030496(midbody);GO:0031902(late endosome membrane);GO:0043014(alpha-tubulin binding);GO:0048487(beta-tubulin binding);GO:0051233(spindle midzone);GO:0051301(cell division);GO:0070062(extracellular exosome)	NA	NA	NA	ADP-ribosylation factor-like 8A [Source:HGNC Symbol;Acc:HGNC:25192]	0.87	0.12	1.61	0.29	1.62	0.24	5.94	0.88	4.12	0.56	2.41	0.37	0.47	-1.08	0	0.53	down	yes
452	0	chr1	-	202331657	202341980	ENST00000367274	7	922	MSTRG.2385	UBE2T	GO:0003682(chromatin binding);GO:0004842(ubiquitin-protein transferase activity);GO:0005524(ATP binding);GO:0005634(nucleus);GO:0005654(nucleoplasm);GO:0005737(cytoplasm);GO:0006281(DNA repair);GO:0006513(protein monoubiquitination);GO:0006974(cellular response to DNA damage stimulus);GO:0016874(ligase activity);GO:0031625(ubiquitin protein ligase binding);GO:0035519(protein K29-linked ubiquitination);GO:0044314(protein K27-linked ubiquitination);GO:0051865(protein autoubiquitination);GO:0061630(ubiquitin protein ligase activity);GO:0061631(ubiquitin conjugating enzyme activity);GO:0070534(protein K63-linked ubiquitination);GO:0070936(protein K48-linked ubiquitination);GO:0070979(protein K11-linked ubiquitination);GO:0085020(protein K6-linked ubiquitination)	NA	NA	NA	ubiquitin-conjugating enzyme E2T [Source:HGNC Symbol;Acc:HGNC:25009]	60.39	8.34	60.8	11.14	56.37	8.18	548.85	81	638.76	86.73	380.37	58.77	0.08	-3.71	0	0.53	down	yes
453	0	chr1	-	202331837	202341980	ENST00000487227	6	885	MSTRG.2385	UBE2T	GO:0003682(chromatin binding);GO:0004842(ubiquitin-protein transferase activity);GO:0005524(ATP binding);GO:0005634(nucleus);GO:0005654(nucleoplasm);GO:0005737(cytoplasm);GO:0006281(DNA repair);GO:0006513(protein monoubiquitination);GO:0006974(cellular response to DNA damage stimulus);GO:0016874(ligase activity);GO:0031625(ubiquitin protein ligase binding);GO:0035519(protein K29-linked ubiquitination);GO:0044314(protein K27-linked ubiquitination);GO:0051865(protein autoubiquitination);GO:0061630(ubiquitin protein ligase activity);GO:0061631(ubiquitin conjugating enzyme activity);GO:0070534(protein K63-linked ubiquitination);GO:0070936(protein K48-linked ubiquitination);GO:0070979(protein K11-linked ubiquitination);GO:0085020(protein K6-linked ubiquitination)	NA	NA	NA	ubiquitin-conjugating enzyme E2T [Source:HGNC Symbol;Acc:HGNC:25009]	10.22	1.41	4.75	0.87	7.63	1.11	46.06	6.8	40.66	5.52	11.55	1.78	0.12	-3.1	0.04	0.53	down	yes
454	0	chr1	+	202810962	202811913	ENST00000417262	2	748	ENSG00000228288	PCAT6	NA	NA	NA	NA	NA	7.06	0.98	5.55	1.02	6.97	1.01	0	0	1.18	0.16	1.32	0.2	2.27	1.19	0	0.53	up	yes
455	0	chr1	-	202857928	202861620	ENST00000430114	3	631	MSTRG.2398	RP11-480I12.5	NA	NA	NA	NA	NA	1.32	0.18	0.65	0.12	1.29	0.19	7.56	1.12	9.28	1.26	3.74	0.58	0.42	-1.27	0.04	0.53	down	yes
456	j	chr1	-	202891115	202927257	MSTRG.2400.2	11	3152	MSTRG.2400	KLHL12	NA	NA	NA	NA	NA	1.58	0.22	1.24	0.23	1.87	0.27	19.98	2.95	12.98	1.76	7.09	1.1	0.19	-2.41	0	0.53	down	yes
457	0	chr1	-	202965371	202967275	ENST00000473599	5	661	MSTRG.2404	CYB5R1	"GO:0003674(molecular_function);GO:0004128(cytochrome-b5 reductase activity, acting on NAD(P)H);GO:0005515(protein binding);GO:0005739(mitochondrion);GO:0008150(biological_process);GO:0016020(membrane);GO:0016021(integral component of membrane);GO:0016126(sterol biosynthetic process);GO:0016491(oxidoreductase activity);GO:0055114(oxidation-reduction process);GO:0070062(extracellular exosome);GO:1903955(positive regulation of protein targeting to mitochondrion)"	00520(Amino sugar and nucleotide sugar metabolism)	NA	NA	cytochrome b5 reductase 1 [Source:HGNC Symbol;Acc:HGNC:13397]	12.42	1.72	8.37	1.53	7.6	1.1	0	0	1.27	0.17	0.39	0.06	2.45	1.29	0.05	0.53	up	yes
458	j	chr1	+	203007383	203024817	MSTRG.2405.3	9	3155	MSTRG.2405	TMEM183A	NA	NA	NA	NA	NA	36.85	5.09	51.72	9.47	55.11	7.99	47.34	6.99	31.84	4.32	3.78	0.58	0.19	-2.41	0.05	0.53	down	yes
459	0	chr1	+	203007386	203024848	ENST00000367242	8	3019	MSTRG.2405	TMEM183A	GO:0005515(protein binding);GO:0016021(integral component of membrane)	NA	NA	NA	transmembrane protein 183A [Source:HGNC Symbol;Acc:HGNC:20173]	262.35	36.23	176.32	32.3	186.7	27.08	59.94	8.85	109.07	14.81	178.48	27.57	8.34	3.06	0.01	0.53	up	yes
460	0	chr1	+	203861609	203870077	ENST00000470492	4	478	MSTRG.2416	SNRPE	"GO:0000245(spliceosomal complex assembly);GO:0000387(spliceosomal snRNP assembly);GO:0000398(mRNA splicing, via spliceosome);GO:0003723(RNA binding);GO:0005515(protein binding);GO:0005634(nucleus);GO:0005654(nucleoplasm);GO:0005681(spliceosomal complex);GO:0005682(U5 snRNP);GO:0005683(U7 snRNP);GO:0005685(U1 snRNP);GO:0005686(U2 snRNP);GO:0005687(U4 snRNP);GO:0005689(U12-type spliceosomal complex);GO:0005829(cytosol);GO:0006366(transcription from RNA polymerase II promoter);GO:0006369(termination of RNA polymerase II transcription);GO:0008334(histone mRNA metabolic process);GO:0008380(RNA splicing);GO:0010467(gene expression);GO:0030532(small nuclear ribonucleoprotein complex);GO:0031124(mRNA 3'-end processing);GO:0034660(ncRNA metabolic process);GO:0034709(methylosome);GO:0034715(pICln-Sm protein complex);GO:0034719(SMN-Sm protein complex);GO:0042633(hair cycle);GO:0046540(U4/U6 x U5 tri-snRNP complex);GO:0070062(extracellular exosome);GO:0071011(precatalytic spliceosome);GO:0071013(catalytic step 2 spliceosome)"	NA	NA	NA	small nuclear ribonucleoprotein polypeptide E [Source:HGNC Symbol;Acc:HGNC:11161]	2.23	0.31	0.83	0.15	0.55	0.08	10.44	1.54	3.24	0.44	0	0	0.23	-2.13	0.03	0.53	down	yes
461	0	chr1	+	203861615	203870550	ENST00000414487	5	942	MSTRG.2416	SNRPE	"GO:0000245(spliceosomal complex assembly);GO:0000387(spliceosomal snRNP assembly);GO:0000398(mRNA splicing, via spliceosome);GO:0003723(RNA binding);GO:0005515(protein binding);GO:0005634(nucleus);GO:0005654(nucleoplasm);GO:0005681(spliceosomal complex);GO:0005682(U5 snRNP);GO:0005683(U7 snRNP);GO:0005685(U1 snRNP);GO:0005686(U2 snRNP);GO:0005687(U4 snRNP);GO:0005689(U12-type spliceosomal complex);GO:0005829(cytosol);GO:0006366(transcription from RNA polymerase II promoter);GO:0006369(termination of RNA polymerase II transcription);GO:0008334(histone mRNA metabolic process);GO:0008380(RNA splicing);GO:0010467(gene expression);GO:0030532(small nuclear ribonucleoprotein complex);GO:0031124(mRNA 3'-end processing);GO:0034660(ncRNA metabolic process);GO:0034709(methylosome);GO:0034715(pICln-Sm protein complex);GO:0034719(SMN-Sm protein complex);GO:0042633(hair cycle);GO:0046540(U4/U6 x U5 tri-snRNP complex);GO:0070062(extracellular exosome);GO:0071011(precatalytic spliceosome);GO:0071013(catalytic step 2 spliceosome)"	NA	NA	NA	small nuclear ribonucleoprotein polypeptide E [Source:HGNC Symbol;Acc:HGNC:11161]	581.39	80.29	499.2	91.44	432.9	62.8	809.11	119.42	763.01	103.6	419.53	64.81	0.33	-1.58	0.04	0.53	down	yes
462	0	chr1	+	204122386	204123729	ENST00000525258	3	744	MSTRG.2420	SOX13	"GO:0000977(RNA polymerase II regulatory region sequence-specific DNA binding);GO:0003700(sequence-specific DNA binding transcription factor activity);GO:0005515(protein binding);GO:0005634(nucleus);GO:0005654(nucleoplasm);GO:0006351(transcription, DNA-templated);GO:0006355(regulation of transcription, DNA-templated);GO:0009653(anatomical structure morphogenesis);GO:0043565(sequence-specific DNA binding);GO:0045586(regulation of gamma-delta T cell differentiation)"	NA	NA	NA	SRY (sex determining region Y)-box 13 [Source:HGNC Symbol;Acc:HGNC:11192]	4.57	0.63	1.3	0.24	3.8	0.55	0.41	0.06	0.55	0.07	3.23	0.5	2.24	1.16	0.03	0.53	up	yes
463	0	chr1	-	205142505	205211566	ENST00000367162	13	7874	MSTRG.2436	DSTYK	"GO:0004672(protein kinase activity);GO:0004674(protein serine/threonine kinase activity);GO:0004712(protein serine/threonine/tyrosine kinase activity);GO:0004713(protein tyrosine kinase activity);GO:0005524(ATP binding);GO:0005737(cytoplasm);GO:0006468(protein phosphorylation);GO:0016323(basolateral plasma membrane);GO:0016324(apical plasma membrane);GO:0016772(transferase activity, transferring phosphorus-containing groups);GO:0018108(peptidyl-tyrosine phosphorylation);GO:0030054(cell junction);GO:0033674(positive regulation of kinase activity);GO:0044344(cellular response to fibroblast growth factor stimulus);GO:0045743(positive regulation of fibroblast growth factor receptor signaling pathway);GO:0070374(positive regulation of ERK1 and ERK2 cascade)"	NA	NA	NA	dual serine/threonine and tyrosine protein kinase [Source:HGNC Symbol;Acc:HGNC:29043]	52.57	7.26	43.54	7.98	45.58	6.61	7.14	1.05	37.32	5.07	40.6	6.27	9.43	3.24	0.04	0.53	up	yes
464	j	chr1	-	205607943	205631962	MSTRG.2448.4	6	7064	MSTRG.2448	ELK4	NA	NA	NA	NA	NA	27.21	3.76	21.3	3.9	20.91	3.03	0	0	0	0	0	0	4.35	2.12	0	0.53	up	yes
465	j	chr1	-	205789093	205813750	MSTRG.2453.2	10	4537	MSTRG.2453	SLC41A1	NA	NA	NA	NA	NA	0	0	0	0	0	0	9.06	1.34	6.7	0.91	2.52	0.39	0.27	-1.88	0	0.53	down	yes
466	0	chr1	-	205976740	206003413	ENST00000617070	6	2888	MSTRG.2456	RAB7B	GO:0003924(GTPase activity);GO:0005525(GTP binding);GO:0005622(intracellular);GO:0005764(lysosome);GO:0005770(late endosome);GO:0005794(Golgi apparatus);GO:0005802(trans-Golgi network);GO:0006886(intracellular protein transport);GO:0006913(nucleocytoplasmic transport);GO:0007165(signal transduction);GO:0007264(small GTPase mediated signal transduction);GO:0015031(protein transport);GO:0016020(membrane);GO:0030670(phagocytic vesicle membrane);GO:0032755(positive regulation of interleukin-6 production);GO:0034144(negative regulation of toll-like receptor 4 signaling pathway);GO:0034164(negative regulation of toll-like receptor 9 signaling pathway);GO:0034499(late endosome to Golgi transport);GO:0045335(phagocytic vesicle);GO:0045654(positive regulation of megakaryocyte differentiation);GO:0051092(positive regulation of NF-kappaB transcription factor activity)	NA	NA	NA	"RAB7B, member RAS oncogene family [Source:HGNC Symbol;Acc:HGNC:30513]"	0	0	1.02	0.19	1.19	0.17	97.31	14.36	76.29	10.36	83.89	12.96	0.07	-3.88	0	0.53	down	yes
467	0	chr1	+	206453199	206461227	ENST00000604010	5	884	MSTRG.2459	SRGAP2	GO:0005515(protein binding);GO:0005634(nucleus);GO:0005654(nucleoplasm);GO:0005737(cytoplasm);GO:0005743(mitochondrial inner membrane);GO:0005829(cytosol);GO:0007165(signal transduction);GO:0014069(postsynaptic density);GO:0021816(extension of a leading process involved in cell motility in cerebral cortex radial glia guided migration);GO:0045211(postsynaptic membrane);GO:0045335(phagocytic vesicle);GO:0048812(neuron projection morphogenesis)	NA	NA	NA	SLIT-ROBO Rho GTPase activating protein 2 [Source:HGNC Symbol;Acc:HGNC:19751]	1.52	0.21	0.62	0.11	0	0	8.82	1.3	7.03	0.96	3.78	0.58	0.35	-1.5	0.02	0.53	down	yes
468	0	chr1	+	206470495	206496274	ENST00000578328	21	2493	MSTRG.2462	IKBKE	"GO:0002224(toll-like receptor signaling pathway);GO:0002756(MyD88-independent toll-like receptor signaling pathway);GO:0004672(protein kinase activity);GO:0004704(NF-kappaB-inducing kinase activity);GO:0005515(protein binding);GO:0005524(ATP binding);GO:0005634(nucleus);GO:0005654(nucleoplasm);GO:0005737(cytoplasm);GO:0005829(cytosol);GO:0006468(protein phosphorylation);GO:0006955(immune response);GO:0007252(I-kappaB phosphorylation);GO:0008384(IkappaB kinase activity);GO:0008630(intrinsic apoptotic signaling pathway in response to DNA damage);GO:0010008(endosome membrane);GO:0016605(PML body);GO:0016772(transferase activity, transferring phosphorus-containing groups);GO:0031966(mitochondrial membrane);GO:0032480(negative regulation of type I interferon production);GO:0034138(toll-like receptor 3 signaling pathway);GO:0034142(toll-like receptor 4 signaling pathway);GO:0035666(TRIF-dependent toll-like receptor signaling pathway);GO:0038061(NIK/NF-kappaB signaling);GO:0043123(positive regulation of I-kappaB kinase/NF-kappaB signaling);GO:0045087(innate immune response)"	NA	NA	NA	"inhibitor of kappa light polypeptide gene enhancer in B-cells, kinase epsilon [Source:HGNC Symbol;Acc:HGNC:14552]"	0	0	0.38	0.07	0.89	0.13	11.76	1.74	6.67	0.91	5.56	0.86	0.29	-1.78	0.01	0.53	down	yes
469	0	chr1	+	206635536	206649193	ENST00000367109	3	2163	MSTRG.2470	DYRK3	"GO:0000287(magnesium ion binding);GO:0004672(protein kinase activity);GO:0004674(protein serine/threonine kinase activity);GO:0004712(protein serine/threonine/tyrosine kinase activity);GO:0004713(protein tyrosine kinase activity);GO:0005515(protein binding);GO:0005524(ATP binding);GO:0005634(nucleus);GO:0006468(protein phosphorylation);GO:0016772(transferase activity, transferring phosphorus-containing groups);GO:0018108(peptidyl-tyrosine phosphorylation);GO:0030218(erythrocyte differentiation)"	NA	NA	NA	dual-specificity tyrosine-(Y)-phosphorylation regulated kinase 3 [Source:HGNC Symbol;Acc:HGNC:3094]	26.81	3.7	18.11	3.32	23.97	3.48	1.97	0.29	6.38	0.87	9.77	1.51	6.24	2.64	0	0.53	up	yes
470	0	chr1	+	206685037	206734283	ENST00000367103	10	2961	MSTRG.2471	MAPKAPK2	"GO:0000165(MAPK cascade);GO:0000187(activation of MAPK activity);GO:0002224(toll-like receptor signaling pathway);GO:0002755(MyD88-dependent toll-like receptor signaling pathway);GO:0002756(MyD88-independent toll-like receptor signaling pathway);GO:0004672(protein kinase activity);GO:0004674(protein serine/threonine kinase activity);GO:0004683(calmodulin-dependent protein kinase activity);GO:0004871(signal transducer activity);GO:0005515(protein binding);GO:0005516(calmodulin binding);GO:0005524(ATP binding);GO:0005634(nucleus);GO:0005654(nucleoplasm);GO:0005737(cytoplasm);GO:0005813(centrosome);GO:0005829(cytosol);GO:0006468(protein phosphorylation);GO:0006691(leukotriene metabolic process);GO:0006950(response to stress);GO:0006954(inflammatory response);GO:0006974(cellular response to DNA damage stimulus);GO:0007265(Ras protein signal transduction);GO:0009931(calcium-dependent protein serine/threonine kinase activity);GO:0010467(gene expression);GO:0016772(transferase activity, transferring phosphorus-containing groups);GO:0018105(peptidyl-serine phosphorylation);GO:0019369(arachidonic acid metabolic process);GO:0031572(G2 DNA damage checkpoint);GO:0032496(response to lipopolysaccharide);GO:0032675(regulation of interleukin-6 production);GO:0032680(regulation of tumor necrosis factor production);GO:0034097(response to cytokine);GO:0034134(toll-like receptor 2 signaling pathway);GO:0034138(toll-like receptor 3 signaling pathway);GO:0034142(toll-like receptor 4 signaling pathway);GO:0034146(toll-like receptor 5 signaling pathway);GO:0034162(toll-like receptor 9 signaling pathway);GO:0034166(toll-like receptor 10 signaling pathway);GO:0034605(cellular response to heat);GO:0035666(TRIF-dependent toll-like receptor signaling pathway);GO:0035924(cellular response to vascular endothelial growth factor stimulus);GO:0038066(p38MAPK cascade);GO:0038123(toll-like receptor TLR1:TLR2 signaling pathway);GO:0038124(toll-like receptor TLR6:TLR2 signaling pathway);GO:0042535(positive regulation of tumor necrosis factor biosynthetic process);GO:0044281(small molecule metabolic process);GO:0044351(macropinocytosis);GO:0045087(innate immune response);GO:0046777(protein autophosphorylation);GO:0048010(vascular endothelial growth factor receptor signaling pathway);GO:0048011(neurotrophin TRK receptor signaling pathway);GO:0048255(mRNA stabilization);GO:0048839(inner ear development);GO:0051019(mitogen-activated protein kinase binding);GO:0051403(stress-activated MAPK cascade);GO:0070062(extracellular exosome);GO:0070935(3'-UTR-mediated mRNA stabilization);GO:1900034(regulation of cellular response to heat)"	04010(MAPK signaling pathway);04370(VEGF signaling pathway);04722(Neurotrophin signaling pathway)	NA	NA	mitogen-activated protein kinase-activated protein kinase 2 [Source:HGNC Symbol;Acc:HGNC:6887]	488.05	67.4	386.5	70.79	409.72	59.43	223.23	32.95	306.71	41.65	285.96	44.18	2.32	1.21	0.04	0.53	up	yes
471	0	chr1	+	207321687	207337659	ENST00000488171	8	1389	MSTRG.2479	CD55	"GO:0001618(virus receptor activity);GO:0004857(enzyme inhibitor activity);GO:0005515(protein binding);GO:0005576(extracellular region);GO:0005829(cytosol);GO:0005886(plasma membrane);GO:0005887(integral component of plasma membrane);GO:0006958(complement activation, classical pathway);GO:0007204(positive regulation of cytosolic calcium ion concentration);GO:0007283(spermatogenesis);GO:0008289(lipid binding);GO:0009986(cell surface);GO:0016324(apical plasma membrane);GO:0030449(regulation of complement activation);GO:0031225(anchored component of membrane);GO:0031664(regulation of lipopolysaccharide-mediated signaling pathway);GO:0035743(CD4-positive, alpha-beta T cell cytokine production);GO:0043086(negative regulation of catalytic activity);GO:0043434(response to peptide hormone);GO:0045087(innate immune response);GO:0045121(membrane raft);GO:0045730(respiratory burst);GO:0045916(negative regulation of complement activation);GO:0046718(viral entry into host cell);GO:0060137(maternal process involved in parturition);GO:0070062(extracellular exosome);GO:2000516(positive regulation of CD4-positive, alpha-beta T cell activation);GO:2000563(positive regulation of CD4-positive, alpha-beta T cell proliferation)"	04610(Complement and coagulation cascades);04640(Hematopoietic cell lineage);05416(Viral myocarditis)	NA	NA	"CD55 molecule, decay accelerating factor for complement (Cromer blood group) [Source:HGNC Symbol;Acc:HGNC:2665]"	19.44	2.69	15.52	2.84	12.16	1.76	0	0	1.78	0.24	2.76	0.43	4.2	2.07	0.03	0.53	up	yes
472	0	chr1	+	207321701	207360501	ENST00000314754	11	2220	MSTRG.2479	CD55	"GO:0001618(virus receptor activity);GO:0004857(enzyme inhibitor activity);GO:0005515(protein binding);GO:0005576(extracellular region);GO:0005829(cytosol);GO:0005886(plasma membrane);GO:0005887(integral component of plasma membrane);GO:0006958(complement activation, classical pathway);GO:0007204(positive regulation of cytosolic calcium ion concentration);GO:0007283(spermatogenesis);GO:0008289(lipid binding);GO:0009986(cell surface);GO:0016324(apical plasma membrane);GO:0030449(regulation of complement activation);GO:0031225(anchored component of membrane);GO:0031664(regulation of lipopolysaccharide-mediated signaling pathway);GO:0035743(CD4-positive, alpha-beta T cell cytokine production);GO:0043086(negative regulation of catalytic activity);GO:0043434(response to peptide hormone);GO:0045087(innate immune response);GO:0045121(membrane raft);GO:0045730(respiratory burst);GO:0045916(negative regulation of complement activation);GO:0046718(viral entry into host cell);GO:0060137(maternal process involved in parturition);GO:0070062(extracellular exosome);GO:2000516(positive regulation of CD4-positive, alpha-beta T cell activation);GO:2000563(positive regulation of CD4-positive, alpha-beta T cell proliferation)"	04610(Complement and coagulation cascades);04640(Hematopoietic cell lineage);05416(Viral myocarditis)	NA	NA	"CD55 molecule, decay accelerating factor for complement (Cromer blood group) [Source:HGNC Symbol;Acc:HGNC:2665]"	399.9	55.23	328.54	60.18	337.73	48.99	2.84	0.42	9.39	1.28	10.16	1.57	56.95	5.83	0	0.53	up	yes
473	0	chr1	+	207321733	207359767	ENST00000367067	9	1846	MSTRG.2479	CD55	"GO:0001618(virus receptor activity);GO:0004857(enzyme inhibitor activity);GO:0005515(protein binding);GO:0005576(extracellular region);GO:0005829(cytosol);GO:0005886(plasma membrane);GO:0005887(integral component of plasma membrane);GO:0006958(complement activation, classical pathway);GO:0007204(positive regulation of cytosolic calcium ion concentration);GO:0007283(spermatogenesis);GO:0008289(lipid binding);GO:0009986(cell surface);GO:0016324(apical plasma membrane);GO:0030449(regulation of complement activation);GO:0031225(anchored component of membrane);GO:0031664(regulation of lipopolysaccharide-mediated signaling pathway);GO:0035743(CD4-positive, alpha-beta T cell cytokine production);GO:0043086(negative regulation of catalytic activity);GO:0043434(response to peptide hormone);GO:0045087(innate immune response);GO:0045121(membrane raft);GO:0045730(respiratory burst);GO:0045916(negative regulation of complement activation);GO:0046718(viral entry into host cell);GO:0060137(maternal process involved in parturition);GO:0070062(extracellular exosome);GO:2000516(positive regulation of CD4-positive, alpha-beta T cell activation);GO:2000563(positive regulation of CD4-positive, alpha-beta T cell proliferation)"	04610(Complement and coagulation cascades);04640(Hematopoietic cell lineage);05416(Viral myocarditis)	NA	NA	"CD55 molecule, decay accelerating factor for complement (Cromer blood group) [Source:HGNC Symbol;Acc:HGNC:2665]"	316.93	43.77	278.46	51	256.38	37.19	7.65	1.13	3.43	0.47	7.41	1.14	21.27	4.41	0.01	0.53	up	yes
474	0	chr1	+	207321791	207336788	ENST00000343420	8	978	MSTRG.2479	CD55	"GO:0001618(virus receptor activity);GO:0004857(enzyme inhibitor activity);GO:0005515(protein binding);GO:0005576(extracellular region);GO:0005829(cytosol);GO:0005886(plasma membrane);GO:0005887(integral component of plasma membrane);GO:0006958(complement activation, classical pathway);GO:0007204(positive regulation of cytosolic calcium ion concentration);GO:0007283(spermatogenesis);GO:0008289(lipid binding);GO:0009986(cell surface);GO:0016324(apical plasma membrane);GO:0030449(regulation of complement activation);GO:0031225(anchored component of membrane);GO:0031664(regulation of lipopolysaccharide-mediated signaling pathway);GO:0035743(CD4-positive, alpha-beta T cell cytokine production);GO:0043086(negative regulation of catalytic activity);GO:0043434(response to peptide hormone);GO:0045087(innate immune response);GO:0045121(membrane raft);GO:0045730(respiratory burst);GO:0045916(negative regulation of complement activation);GO:0046718(viral entry into host cell);GO:0060137(maternal process involved in parturition);GO:0070062(extracellular exosome);GO:2000516(positive regulation of CD4-positive, alpha-beta T cell activation);GO:2000563(positive regulation of CD4-positive, alpha-beta T cell proliferation)"	04610(Complement and coagulation cascades);04640(Hematopoietic cell lineage);05416(Viral myocarditis)	NA	NA	"CD55 molecule, decay accelerating factor for complement (Cromer blood group) [Source:HGNC Symbol;Acc:HGNC:2665]"	8.18	1.13	3.57	0.65	6.11	0.89	0.74	0.11	0.45	0.06	1.39	0.21	2.12	1.09	0.04	0.53	up	yes
475	0	chr1	+	207752057	207795513	ENST00000354848	12	3233	MSTRG.2480	CD46	"GO:0001669(acrosomal vesicle);GO:0001848(complement binding);GO:0002079(inner acrosomal membrane);GO:0002250(adaptive immune response);GO:0002456(T cell mediated immunity);GO:0004175(endopeptidase activity);GO:0004857(enzyme inhibitor activity);GO:0004872(receptor activity);GO:0005515(protein binding);GO:0005737(cytoplasm);GO:0005794(Golgi apparatus);GO:0005886(plasma membrane);GO:0005887(integral component of plasma membrane);GO:0005925(focal adhesion);GO:0006508(proteolysis);GO:0006958(complement activation, classical pathway);GO:0007338(single fertilization);GO:0008593(regulation of Notch signaling pathway);GO:0009986(cell surface);GO:0010628(positive regulation of gene expression);GO:0010629(negative regulation of gene expression);GO:0016032(viral process);GO:0016323(basolateral plasma membrane);GO:0030449(regulation of complement activation);GO:0032613(interleukin-10 production);GO:0032733(positive regulation of interleukin-10 production);GO:0035581(sequestering of extracellular ligand from receptor);GO:0042102(positive regulation of T cell proliferation);GO:0043086(negative regulation of catalytic activity);GO:0043382(positive regulation of memory T cell differentiation);GO:0045087(innate immune response);GO:0045296(cadherin binding);GO:0045591(positive regulation of regulatory T cell differentiation);GO:0045916(negative regulation of complement activation);GO:0070062(extracellular exosome);GO:0071636(positive regulation of transforming growth factor beta production)"	04610(Complement and coagulation cascades);05162(Measles)	NA	NA	"CD46 molecule, complement regulatory protein [Source:HGNC Symbol;Acc:HGNC:6953]"	38.63	5.33	49.51	9.07	48.06	6.97	48.11	7.1	42.94	5.83	19.78	3.06	0.42	-1.25	0.05	0.53	down	yes
476	j	chr1	+	210232858	210246862	MSTRG.2489.3	5	881	MSTRG.2489	SERTAD4	NA	NA	NA	NA	NA	0.94	0.13	0	0	0.42	0.06	20.23	2.99	12.96	1.76	4.71	0.73	0.14	-2.85	0.01	0.53	down	yes
477	0	chr1	+	211259606	211261202	ENST00000472734	3	452	MSTRG.2494	RCOR3	"GO:0003677(DNA binding);GO:0003682(chromatin binding);GO:0005515(protein binding);GO:0005634(nucleus);GO:0006351(transcription, DNA-templated);GO:0006355(regulation of transcription, DNA-templated);GO:0019899(enzyme binding)"	NA	NA	NA	REST corepressor 3 [Source:HGNC Symbol;Acc:HGNC:25594]	10.03	1.39	6.58	1.21	9.42	1.37	0.99	0.15	3.46	0.47	3.3	0.51	2.56	1.36	0	0.53	up	yes
478	j	chr1	-	211662772	211675640	MSTRG.2499.2	8	2129	MSTRG.2499	NEK2	NA	NA	NA	NA	NA	5.66	0.78	2.04	0.37	0.82	0.12	56.39	8.32	54.97	7.46	4.66	0.72	0.03	-5.01	0.05	0.53	down	yes
479	j	chr1	-	211940422	212035577	MSTRG.2506.3	20	5337	MSTRG.2506	INTS7	NA	NA	NA	NA	NA	0.79	0.11	0	0	0	0	11.29	1.67	8.97	1.22	3.91	0.6	0.26	-1.95	0.01	0.53	down	yes
480	0	chr1	+	212035577	212105006	ENST00000366991	15	4573	MSTRG.2508	DTL	"GO:0000209(protein polyubiquitination);GO:0004842(ubiquitin-protein transferase activity);GO:0005515(protein binding);GO:0005634(nucleus);GO:0005654(nucleoplasm);GO:0005694(chromosome);GO:0005730(nucleolus);GO:0005737(cytoplasm);GO:0005813(centrosome);GO:0006260(DNA replication);GO:0006281(DNA repair);GO:0006511(ubiquitin-dependent protein catabolic process);GO:0006513(protein monoubiquitination);GO:0006974(cellular response to DNA damage stimulus);GO:0009411(response to UV);GO:0019985(translesion synthesis);GO:0031464(Cul4A-RING E3 ubiquitin ligase complex);GO:0031465(Cul4B-RING E3 ubiquitin ligase complex);GO:0031572(G2 DNA damage checkpoint);GO:0031965(nuclear membrane);GO:0042769(DNA damage response, detection of DNA damage);GO:0043231(intracellular membrane-bounded organelle);GO:0051726(regulation of cell cycle)"	NA	NA	NA	denticleless E3 ubiquitin protein ligase homolog (Drosophila) [Source:HGNC Symbol;Acc:HGNC:30288]	17.84	2.46	20.73	3.8	8.64	1.25	124.97	18.44	87.44	11.87	36.16	5.59	0.05	-4.26	0.01	0.53	down	yes
481	0	chr1	+	214281102	214337131	ENST00000491455	11	3809	MSTRG.2540	SMYD2	"GO:0000122(negative regulation of transcription from RNA polymerase II promoter);GO:0000993(RNA polymerase II core binding);GO:0002039(p53 binding);GO:0005515(protein binding);GO:0005634(nucleus);GO:0005654(nucleoplasm);GO:0005737(cytoplasm);GO:0005829(cytosol);GO:0006325(chromatin organization);GO:0006351(transcription, DNA-templated);GO:0007507(heart development);GO:0008285(negative regulation of cell proliferation);GO:0010452(histone H3-K36 methylation);GO:0016279(protein-lysine N-methyltransferase activity);GO:0016571(histone methylation);GO:0018026(peptidyl-lysine monomethylation);GO:0018027(peptidyl-lysine dimethylation);GO:0043516(regulation of DNA damage response, signal transduction by p53 class mediator);GO:0046872(metal ion binding);GO:0046975(histone methyltransferase activity (H3-K36 specific))"	NA	NA	NA	SET and MYND domain containing 2 [Source:HGNC Symbol;Acc:HGNC:20982]	15.33	2.12	3.99	0.73	6.31	0.92	4.21	0.62	8.14	1.1	23.1	3.57	4.43	2.15	0.04	0.53	up	yes
482	0	chr1	-	214348696	214551223	ENST00000366956	19	12985	MSTRG.2541	PTPN14	"GO:0001946(lymphangiogenesis);GO:0003712(transcription cofactor activity);GO:0004725(protein tyrosine phosphatase activity);GO:0005515(protein binding);GO:0005634(nucleus);GO:0005654(nucleoplasm);GO:0005737(cytoplasm);GO:0005856(cytoskeleton);GO:0006351(transcription, DNA-templated);GO:0006355(regulation of transcription, DNA-templated);GO:0006470(protein dephosphorylation);GO:0008285(negative regulation of cell proliferation);GO:0016311(dephosphorylation);GO:0016791(phosphatase activity);GO:0030971(receptor tyrosine kinase binding);GO:0035335(peptidyl-tyrosine dephosphorylation);GO:0046825(regulation of protein export from nucleus)"	NA	NA	NA	"protein tyrosine phosphatase, non-receptor type 14 [Source:HGNC Symbol;Acc:HGNC:9647]"	56.62	7.82	49.73	9.11	59.93	8.69	77.56	11.45	73.77	10.02	41.24	6.37	0.45	-1.17	0.02	0.53	down	yes
483	j	chr1	-	214348696	214553083	MSTRG.2541.2	20	13809	MSTRG.2541	PTPN14	NA	NA	NA	NA	NA	0	0	0.48	0.09	0.7	0.1	12.31	1.82	9.17	1.24	0.19	0.03	0.15	-2.79	0.02	0.53	down	yes
484	0	chr1	+	214603195	214664588	ENST00000366955	20	10307	MSTRG.2544	CENPF	"GO:0000086(G2/M transition of mitotic cell cycle);GO:0000278(mitotic cell cycle);GO:0000775(chromosome, centromeric region);GO:0000776(kinetochore);GO:0000785(chromatin);GO:0000922(spindle pole);GO:0000940(condensed chromosome outer kinetochore);GO:0003682(chromatin binding);GO:0005515(protein binding);GO:0005634(nucleus);GO:0005635(nuclear envelope);GO:0005654(nucleoplasm);GO:0005737(cytoplasm);GO:0005819(spindle);GO:0005829(cytosol);GO:0007059(chromosome segregation);GO:0007067(mitotic nuclear division);GO:0007094(mitotic spindle assembly checkpoint);GO:0007264(small GTPase mediated signal transduction);GO:0007517(muscle organ development);GO:0008022(protein C-terminus binding);GO:0008134(transcription factor binding);GO:0008283(cell proliferation);GO:0010389(regulation of G2/M transition of mitotic cell cycle);GO:0015031(protein transport);GO:0016202(regulation of striated muscle tissue development);GO:0016363(nuclear matrix);GO:0030154(cell differentiation);GO:0030496(midbody);GO:0042493(response to drug);GO:0042803(protein homodimerization activity);GO:0045120(pronucleus);GO:0045502(dynein binding);GO:0045892(negative regulation of transcription, DNA-templated);GO:0048471(perinuclear region of cytoplasm);GO:0051301(cell division);GO:0051310(metaphase plate congression);GO:0051382(kinetochore assembly);GO:0051726(regulation of cell cycle);GO:0071897(DNA biosynthetic process)"	NA	NA	NA	"centromere protein F, 350/400kDa [Source:HGNC Symbol;Acc:HGNC:1857]"	9.45	1.31	6	1.1	3.86	0.56	185.18	27.33	151.31	20.55	24.2	3.74	0.01	-6.3	0.02	0.53	down	yes
485	j	chr1	+	215567160	215621919	MSTRG.2548.1	18	4347	MSTRG.2548	KCTD3	NA	NA	NA	NA	NA	42.74	5.9	30.47	5.58	31.4	4.56	0	0	0.8	0.11	3.51	0.54	9.31	3.22	0	0.53	up	yes
486	0	chr1	+	215567392	215621807	ENST00000259154	18	3931	MSTRG.2548	KCTD3	GO:0005515(protein binding);GO:0051260(protein homooligomerization)	NA	NA	NA	potassium channel tetramerization domain containing 3 [Source:HGNC Symbol;Acc:HGNC:21305]	76.41	10.55	43.98	8.06	62.96	9.13	195.83	28.9	174.26	23.66	93.92	14.51	0.21	-2.24	0.04	0.53	down	yes
487	0	chr1	+	220094102	220148041	ENST00000366922	23	3560	MSTRG.2565	IARS2	GO:0000166(nucleotide binding);GO:0002161(aminoacyl-tRNA editing activity);GO:0003824(catalytic activity);GO:0004812(aminoacyl-tRNA ligase activity);GO:0004822(isoleucine-tRNA ligase activity);GO:0005524(ATP binding);GO:0005737(cytoplasm);GO:0005739(mitochondrion);GO:0005759(mitochondrial matrix);GO:0005829(cytosol);GO:0006418(tRNA aminoacylation for protein translation);GO:0006428(isoleucyl-tRNA aminoacylation);GO:0006450(regulation of translational fidelity);GO:0010467(gene expression);GO:0032543(mitochondrial translation)	"00290(Valine, leucine and isoleucine biosynthesis);00970(Aminoacyl-tRNA biosynthesis)"	K01870	6.1.1.5	"isoleucyl-tRNA synthetase 2, mitochondrial [Source:HGNC Symbol;Acc:HGNC:29685]"	254.63	35.17	225.59	41.32	224.05	32.5	379.27	55.98	359.9	48.87	194.25	30.01	0.34	-1.57	0.01	0.53	down	yes
488	j	chr1	-	222554844	222589929	MSTRG.2587.1	13	4303	MSTRG.2587	TAF1A	NA	NA	NA	NA	NA	1.08	0.15	1.35	0.25	2.35	0.34	9.49	1.4	3.82	0.52	1.25	0.19	0.29	-1.77	0.02	0.53	down	yes
489	j	chr1	+	222814773	222837384	MSTRG.2594.3	5	702	MSTRG.2594	RP11-455P21.3	NA	NA	NA	NA	NA	1.06	0.15	1.78	0.33	0.44	0.06	8.19	1.21	4.19	0.57	1.23	0.19	0.29	-1.77	0	0.53	down	yes
490	0	chr1	-	223220819	223364059	ENST00000343846	8	3480	MSTRG.2596	SUSD4	"GO:0005576(extracellular region);GO:0006958(complement activation, classical pathway);GO:0016021(integral component of membrane);GO:0030449(regulation of complement activation);GO:0045087(innate immune response);GO:0045957(negative regulation of complement activation, alternative pathway);GO:0045959(negative regulation of complement activation, classical pathway)"	NA	NA	NA	sushi domain containing 4 [Source:HGNC Symbol;Acc:HGNC:25470]	0.47	0.07	1.99	0.36	0	0	4.08	0.6	0.99	0.13	0	0	0.43	-1.23	0.02	0.53	down	yes
491	0	chr1	+	223752019	223757497	ENST00000480581	4	513	MSTRG.2597	CAPN2	GO:0000785(chromatin);GO:0001666(response to hypoxia);GO:0001824(blastocyst development);GO:0004198(calcium-dependent cysteine-type endopeptidase activity);GO:0005509(calcium ion binding);GO:0005515(protein binding);GO:0005622(intracellular);GO:0005634(nucleus);GO:0005737(cytoplasm);GO:0005764(lysosome);GO:0005783(endoplasmic reticulum);GO:0005794(Golgi apparatus);GO:0005829(cytosol);GO:0005886(plasma membrane);GO:0005925(focal adhesion);GO:0006508(proteolysis);GO:0007520(myoblast fusion);GO:0008092(cytoskeletal protein binding);GO:0008233(peptidase activity);GO:0008234(cysteine-type peptidase activity);GO:0016540(protein autoprocessing);GO:0030425(dendrite);GO:0030864(cortical actin cytoskeleton);GO:0031143(pseudopodium);GO:0045121(membrane raft);GO:0046982(protein heterodimerization activity);GO:0051493(regulation of cytoskeleton organization);GO:0051603(proteolysis involved in cellular protein catabolic process);GO:0070062(extracellular exosome);GO:0071230(cellular response to amino acid stimulus);GO:0097038(perinuclear endoplasmic reticulum)	04141(Protein processing in endoplasmic reticulum);04210(Apoptosis);04510(Focal adhesion);05010(Alzheimer's disease)	NA	NA	"calpain 2, (m/II) large subunit [Source:HGNC Symbol;Acc:HGNC:1479]"	34.4	4.75	24.69	4.52	34.4	4.99	3.71	0.55	4.82	0.65	2.46	0.38	3.34	1.74	0	0.53	up	yes
492	0	chr1	+	223759434	223764207	ENST00000492565	4	331	MSTRG.2597	CAPN2	GO:0000785(chromatin);GO:0001666(response to hypoxia);GO:0001824(blastocyst development);GO:0004198(calcium-dependent cysteine-type endopeptidase activity);GO:0005509(calcium ion binding);GO:0005515(protein binding);GO:0005622(intracellular);GO:0005634(nucleus);GO:0005737(cytoplasm);GO:0005764(lysosome);GO:0005783(endoplasmic reticulum);GO:0005794(Golgi apparatus);GO:0005829(cytosol);GO:0005886(plasma membrane);GO:0005925(focal adhesion);GO:0006508(proteolysis);GO:0007520(myoblast fusion);GO:0008092(cytoskeletal protein binding);GO:0008233(peptidase activity);GO:0008234(cysteine-type peptidase activity);GO:0016540(protein autoprocessing);GO:0030425(dendrite);GO:0030864(cortical actin cytoskeleton);GO:0031143(pseudopodium);GO:0045121(membrane raft);GO:0046982(protein heterodimerization activity);GO:0051493(regulation of cytoskeleton organization);GO:0051603(proteolysis involved in cellular protein catabolic process);GO:0070062(extracellular exosome);GO:0071230(cellular response to amino acid stimulus);GO:0097038(perinuclear endoplasmic reticulum)	04141(Protein processing in endoplasmic reticulum);04210(Apoptosis);04510(Focal adhesion);05010(Alzheimer's disease)	NA	NA	"calpain 2, (m/II) large subunit [Source:HGNC Symbol;Acc:HGNC:1479]"	10.22	1.41	8.63	1.58	10.65	1.55	1.3	0.19	0.63	0.09	1.88	0.29	2.28	1.19	0.01	0.53	up	yes
493	j	chr1	-	223778973	223845950	MSTRG.2598.2	19	5433	MSTRG.2598	TP53BP2	NA	NA	NA	NA	NA	0	0	0.02	0	0	0	29.17	4.31	59.82	8.12	52.38	8.09	0.27	-1.88	0.03	0.53	down	yes
494	0	chr1	+	224183675	224190052	ENST00000465848	2	633	MSTRG.2606	DEGS1	GO:0005739(mitochondrion);GO:0005783(endoplasmic reticulum);GO:0005789(endoplasmic reticulum membrane);GO:0005887(integral component of plasma membrane);GO:0006629(lipid metabolic process);GO:0006636(unsaturated fatty acid biosynthetic process);GO:0006665(sphingolipid metabolic process);GO:0009055(electron carrier activity);GO:0016020(membrane);GO:0016021(integral component of membrane);GO:0030148(sphingolipid biosynthetic process);GO:0042284(sphingolipid delta-4 desaturase activity);GO:0044281(small molecule metabolic process);GO:0055114(oxidation-reduction process)	00600(Sphingolipid metabolism);01100(Metabolic pathways)	NA	NA	"delta(4)-desaturase, sphingolipid 1 [Source:HGNC Symbol;Acc:HGNC:13709]"	0	0	1.16	0.21	2.56	0.37	5.8	0.86	4.3	0.58	1.34	0.21	0.41	-1.27	0.05	0.53	down	yes
495	0	chr1	+	224190136	224192440	ENST00000498813	3	358	MSTRG.2606	DEGS1	GO:0005739(mitochondrion);GO:0005783(endoplasmic reticulum);GO:0005789(endoplasmic reticulum membrane);GO:0005887(integral component of plasma membrane);GO:0006629(lipid metabolic process);GO:0006636(unsaturated fatty acid biosynthetic process);GO:0006665(sphingolipid metabolic process);GO:0009055(electron carrier activity);GO:0016020(membrane);GO:0016021(integral component of membrane);GO:0030148(sphingolipid biosynthetic process);GO:0042284(sphingolipid delta-4 desaturase activity);GO:0044281(small molecule metabolic process);GO:0055114(oxidation-reduction process)	00600(Sphingolipid metabolism);01100(Metabolic pathways)	NA	NA	"delta(4)-desaturase, sphingolipid 1 [Source:HGNC Symbol;Acc:HGNC:13709]"	3.06	0.42	6.3	1.15	4.46	0.65	22.1	3.26	26.13	3.55	11.38	1.76	0.21	-2.26	0.02	0.53	down	yes
496	0	chr1	-	224227334	224330121	ENST00000469968	21	2510	MSTRG.2609	NVL	GO:0005524(ATP binding);GO:0005634(nucleus);GO:0005730(nucleolus);GO:0005737(cytoplasm);GO:0005739(mitochondrion);GO:0005886(plasma membrane);GO:0016020(membrane);GO:0044822(poly(A) RNA binding)	03008(Ribosome biogenesis in eukaryotes)	NA	NA	nuclear VCP-like [Source:HGNC Symbol;Acc:HGNC:8070]	0.44	0.06	0.24	0.04	1.11	0.16	6.06	0.89	1.54	0.21	0.18	0.03	0.37	-1.44	0.04	0.53	down	yes
497	0	chr1	+	224587140	224588604	ENST00000479227	2	525	MSTRG.2616	CNIH3	"GO:0005622(intracellular);GO:0016020(membrane);GO:0016247(channel regulator activity);GO:0030054(cell junction);GO:0032281(alpha-amino-3-hydroxy-5-methyl-4-isoxazolepropionic acid selective glutamate receptor complex);GO:0035249(synaptic transmission, glutamatergic);GO:0035556(intracellular signal transduction);GO:0042391(regulation of membrane potential);GO:0043198(dendritic shaft);GO:0045211(postsynaptic membrane);GO:2000311(regulation of alpha-amino-3-hydroxy-5-methyl-4-isoxazole propionate selective glutamate receptor activity)"	NA	NA	NA	cornichon family AMPA receptor auxiliary protein 3 [Source:HGNC Symbol;Acc:HGNC:26802]	0	0	0.66	0.12	0	0	3.5	0.52	1.71	0.23	0	0	0.45	-1.14	0	0.47	down	yes
498	0	chr1	-	225401503	225428855	ENST00000338179	14	3812	MSTRG.2622	LBR	"GO:0003677(DNA binding);GO:0005515(protein binding);GO:0005521(lamin binding);GO:0005635(nuclear envelope);GO:0005639(integral component of nuclear inner membrane);GO:0006695(cholesterol biosynthetic process);GO:0016020(membrane);GO:0016021(integral component of membrane);GO:0016628(oxidoreductase activity, acting on the CH-CH group of donors, NAD or NADP as acceptor);GO:0031965(nuclear membrane);GO:0044281(small molecule metabolic process);GO:0044822(poly(A) RNA binding);GO:0055114(oxidation-reduction process);GO:0070087(chromo shadow domain binding)"	NA	NA	NA	lamin B receptor [Source:HGNC Symbol;Acc:HGNC:6518]	0	0	0	0	0	0	4.77	0.7	3.06	0.42	1.86	0.29	0.47	-1.09	0	0.53	down	yes
499	0	chr1	-	225486835	225653142	ENST00000366844	15	13168	MSTRG.2623	ENAH	GO:0001725(stress fiber);GO:0001843(neural tube closure);GO:0003779(actin binding);GO:0005515(protein binding);GO:0005737(cytoplasm);GO:0005829(cytosol);GO:0005886(plasma membrane);GO:0005925(focal adhesion);GO:0007411(axon guidance);GO:0008154(actin polymerization or depolymerization);GO:0017124(SH3 domain binding);GO:0030027(lamellipodium);GO:0030036(actin cytoskeleton organization);GO:0030054(cell junction);GO:0030175(filopodium);GO:0045202(synapse);GO:0046907(intracellular transport);GO:0050699(WW domain binding);GO:0050852(T cell receptor signaling pathway)	NA	NA	NA	enabled homolog (Drosophila) [Source:HGNC Symbol;Acc:HGNC:18271]	0	0	2.47	0.45	2.75	0.4	8.76	1.29	8.02	1.09	1.65	0.25	0.27	-1.9	0.03	0.53	down	yes
500	x	chr1	+	225701262	225716413	MSTRG.2624.4	3	605	MSTRG.2624	RP11-145A3.2	NA	NA	NA	NA	NA	2.09	0.29	3.64	0.67	0	0	10.87	1.6	11.15	1.51	0.96	0.15	0.19	-2.43	0.04	0.53	down	yes
501	0	chr1	-	226231157	226309733	ENST00000328205	15	3567	MSTRG.2638	LIN9	"GO:0000086(G2/M transition of mitotic cell cycle);GO:0000278(mitotic cell cycle);GO:0005515(protein binding);GO:0005654(nucleoplasm);GO:0006351(transcription, DNA-templated);GO:0007049(cell cycle);GO:0017053(transcriptional repressor complex);GO:0051726(regulation of cell cycle);GO:0071897(DNA biosynthetic process)"	NA	NA	NA	lin-9 DREAM MuvB core complex component [Source:HGNC Symbol;Acc:HGNC:30830]	4.5	0.62	9.06	1.66	5.27	0.76	33.64	4.96	29.85	4.05	4.94	0.76	0.08	-3.64	0.01	0.53	down	yes
502	0	chr1	-	226360691	226408073	ENST00000366794	23	3958	MSTRG.2640	PARP1	"GO:0000122(negative regulation of transcription from RNA polymerase II promoter);GO:0000723(telomere maintenance);GO:0003677(DNA binding);GO:0003682(chromatin binding);GO:0003950(NAD+ ADP-ribosyltransferase activity);GO:0005515(protein binding);GO:0005634(nucleus);GO:0005635(nuclear envelope);GO:0005654(nucleoplasm);GO:0005667(transcription factor complex);GO:0005730(nucleolus);GO:0005739(mitochondrion);GO:0006259(DNA metabolic process);GO:0006281(DNA repair);GO:0006284(base-excision repair);GO:0006302(double-strand break repair);GO:0006351(transcription, DNA-templated);GO:0006366(transcription from RNA polymerase II promoter);GO:0006367(transcription initiation from RNA polymerase II promoter);GO:0006471(protein ADP-ribosylation);GO:0007005(mitochondrion organization);GO:0007179(transforming growth factor beta receptor signaling pathway);GO:0008134(transcription factor binding);GO:0008270(zinc ion binding);GO:0010467(gene expression);GO:0016020(membrane);GO:0016540(protein autoprocessing);GO:0016925(protein sumoylation);GO:0019899(enzyme binding);GO:0019901(protein kinase binding);GO:0023019(signal transduction involved in regulation of gene expression);GO:0030225(macrophage differentiation);GO:0032042(mitochondrial DNA metabolic process);GO:0032869(cellular response to insulin stimulus);GO:0034599(cellular response to oxidative stress);GO:0036211(protein modification process);GO:0040009(regulation of growth rate);GO:0042769(DNA damage response, detection of DNA damage);GO:0042802(identical protein binding);GO:0043234(protein complex);GO:0043504(mitochondrial DNA repair);GO:0043687(post-translational protein modification);GO:0044267(cellular protein metabolic process);GO:0044822(poly(A) RNA binding);GO:0045944(positive regulation of transcription from RNA polymerase II promoter);GO:0047485(protein N-terminus binding);GO:0048148(behavioral response to cocaine);GO:0051287(NAD binding);GO:0060391(positive regulation of SMAD protein import into nucleus);GO:0070212(protein poly-ADP-ribosylation);GO:0070412(R-SMAD binding);GO:0071451(cellular response to superoxide);GO:1903516(regulation of single strand break repair);GO:2000679(positive regulation of transcription regulatory region DNA binding)"	03410(Base excision repair)	NA	NA	poly (ADP-ribose) polymerase 1 [Source:HGNC Symbol;Acc:HGNC:270]	295.74	40.84	247.67	45.36	283.33	41.1	727.68	107.4	852.9	115.81	775.07	119.74	0.41	-1.28	0.01	0.53	down	yes
503	0	chr1	-	226388698	226392792	ENST00000469663	4	542	MSTRG.2640	PARP1	"GO:0000122(negative regulation of transcription from RNA polymerase II promoter);GO:0000723(telomere maintenance);GO:0003677(DNA binding);GO:0003682(chromatin binding);GO:0003950(NAD+ ADP-ribosyltransferase activity);GO:0005515(protein binding);GO:0005634(nucleus);GO:0005635(nuclear envelope);GO:0005654(nucleoplasm);GO:0005667(transcription factor complex);GO:0005730(nucleolus);GO:0005739(mitochondrion);GO:0006259(DNA metabolic process);GO:0006281(DNA repair);GO:0006284(base-excision repair);GO:0006302(double-strand break repair);GO:0006351(transcription, DNA-templated);GO:0006366(transcription from RNA polymerase II promoter);GO:0006367(transcription initiation from RNA polymerase II promoter);GO:0006471(protein ADP-ribosylation);GO:0007005(mitochondrion organization);GO:0007179(transforming growth factor beta receptor signaling pathway);GO:0008134(transcription factor binding);GO:0008270(zinc ion binding);GO:0010467(gene expression);GO:0016020(membrane);GO:0016540(protein autoprocessing);GO:0016925(protein sumoylation);GO:0019899(enzyme binding);GO:0019901(protein kinase binding);GO:0023019(signal transduction involved in regulation of gene expression);GO:0030225(macrophage differentiation);GO:0032042(mitochondrial DNA metabolic process);GO:0032869(cellular response to insulin stimulus);GO:0034599(cellular response to oxidative stress);GO:0036211(protein modification process);GO:0040009(regulation of growth rate);GO:0042769(DNA damage response, detection of DNA damage);GO:0042802(identical protein binding);GO:0043234(protein complex);GO:0043504(mitochondrial DNA repair);GO:0043687(post-translational protein modification);GO:0044267(cellular protein metabolic process);GO:0044822(poly(A) RNA binding);GO:0045944(positive regulation of transcription from RNA polymerase II promoter);GO:0047485(protein N-terminus binding);GO:0048148(behavioral response to cocaine);GO:0051287(NAD binding);GO:0060391(positive regulation of SMAD protein import into nucleus);GO:0070212(protein poly-ADP-ribosylation);GO:0070412(R-SMAD binding);GO:0071451(cellular response to superoxide);GO:1903516(regulation of single strand break repair);GO:2000679(positive regulation of transcription regulatory region DNA binding)"	03410(Base excision repair)	NA	NA	poly (ADP-ribose) polymerase 1 [Source:HGNC Symbol;Acc:HGNC:270]	2.3	0.32	3.09	0.57	3.7	0.54	9.9	1.46	3.8	0.52	2.76	0.43	0.38	-1.41	0.03	0.53	down	yes
504	0	chr1	-	226707190	226739323	ENST00000366784	3	3146	MSTRG.2641	ITPKB	"GO:0000165(MAPK cascade);GO:0005515(protein binding);GO:0005516(calmodulin binding);GO:0005524(ATP binding);GO:0005622(intracellular);GO:0005829(cytosol);GO:0007165(signal transduction);GO:0007166(cell surface receptor signaling pathway);GO:0008440(inositol-1,4,5-trisphosphate 3-kinase activity);GO:0030217(T cell differentiation);GO:0043647(inositol phosphate metabolic process);GO:0044281(small molecule metabolic process);GO:0045059(positive thymic T cell selection);GO:0045061(thymic T cell selection);GO:0046579(positive regulation of Ras protein signal transduction);GO:0046638(positive regulation of alpha-beta T cell differentiation)"	00562(Inositol phosphate metabolism);01100(Metabolic pathways);04020(Calcium signaling pathway);04070(Phosphatidylinositol signaling system)	NA	NA	inositol-trisphosphate 3-kinase B [Source:HGNC Symbol;Acc:HGNC:6179]	11.52	1.59	6.86	1.26	7.37	1.07	4.08	0.6	9.22	1.25	12.31	1.9	2.41	1.27	0.03	0.53	up	yes
505	0	chr1	+	228088116	228097943	ENST00000497165	5	675	MSTRG.2659	ARF1	"GO:0000139(Golgi membrane);GO:0000287(magnesium ion binding);GO:0002090(regulation of receptor internalization);GO:0003924(GTPase activity);GO:0005057(receptor signaling protein activity);GO:0005515(protein binding);GO:0005525(GTP binding);GO:0005622(intracellular);GO:0005770(late endosome);GO:0005778(peroxisomal membrane);GO:0005794(Golgi apparatus);GO:0005802(trans-Golgi network);GO:0005829(cytosol);GO:0005886(plasma membrane);GO:0005925(focal adhesion);GO:0006644(phospholipid metabolic process);GO:0006661(phosphatidylinositol biosynthetic process);GO:0006878(cellular copper ion homeostasis);GO:0006886(intracellular protein transport);GO:0006890(retrograde vesicle-mediated transport, Golgi to ER);GO:0006892(post-Golgi vesicle-mediated transport);GO:0007015(actin filament organization);GO:0007264(small GTPase mediated signal transduction);GO:0012505(endomembrane system);GO:0014069(postsynaptic density);GO:0015031(protein transport);GO:0016032(viral process);GO:0016192(vesicle-mediated transport);GO:0019003(GDP binding);GO:0019886(antigen processing and presentation of exogenous peptide antigen via MHC class II);GO:0030017(sarcomere);GO:0030137(COPI-coated vesicle);GO:0031252(cell leading edge);GO:0034315(regulation of Arp2/3 complex-mediated actin nucleation);GO:0034379(very-low-density lipoprotein particle assembly);GO:0043005(neuron projection);GO:0043085(positive regulation of catalytic activity);GO:0044281(small molecule metabolic process);GO:0044822(poly(A) RNA binding);GO:0045211(postsynaptic membrane);GO:0045807(positive regulation of endocytosis);GO:0045956(positive regulation of calcium ion-dependent exocytosis);GO:0048205(COPI coating of Golgi vesicle);GO:0048471(perinuclear region of cytoplasm);GO:0050690(regulation of defense response to virus by virus);GO:0050714(positive regulation of protein secretion);GO:0055108(Golgi to transport vesicle transport);GO:0060292(long term synaptic depression);GO:0060999(positive regulation of dendritic spine development);GO:0061024(membrane organization);GO:0070062(extracellular exosome);GO:0070142(synaptic vesicle budding);GO:0097061(dendritic spine organization);GO:0097212(lysosomal membrane organization);GO:1902307(positive regulation of sodium ion transmembrane transport);GO:1902824(positive regulation of late endosome to lysosome transport);GO:1902953(positive regulation of ER to Golgi vesicle-mediated transport);GO:1903725(regulation of phospholipid metabolic process);GO:1990583(phospholipase D activator activity)"	05110(Vibrio cholerae infection)	NA	NA	ADP-ribosylation factor 1 [Source:HGNC Symbol;Acc:HGNC:652]	210.78	29.11	178.5	32.69	228.53	33.15	20.78	3.07	30.09	4.09	24.36	3.76	8.37	3.07	0	0.53	up	yes
506	0	chr1	-	228106679	228109299	ENST00000366746	4	565	MSTRG.2661	MRPL55	GO:0003735(structural constituent of ribosome);GO:0005739(mitochondrion);GO:0005743(mitochondrial inner membrane);GO:0005762(mitochondrial large ribosomal subunit);GO:0005840(ribosome);GO:0006412(translation);GO:0006996(organelle organization);GO:0032543(mitochondrial translation);GO:0070124(mitochondrial translational initiation);GO:0070125(mitochondrial translational elongation);GO:0070126(mitochondrial translational termination)	NA	NA	NA	mitochondrial ribosomal protein L55 [Source:HGNC Symbol;Acc:HGNC:16686]	7.61	1.05	2.29	0.42	4.75	0.69	3.67	0.54	7.52	1.02	10.33	1.6	2.02	1.01	0.02	0.53	up	yes
507	0	chr1	+	228144328	228148951	ENST00000366718	8	1275	MSTRG.2662	GUK1	GO:0004385(guanylate kinase activity);GO:0005524(ATP binding);GO:0005829(cytosol);GO:0006163(purine nucleotide metabolic process);GO:0006185(dGDP biosynthetic process);GO:0015949(nucleobase-containing small molecule interconversion);GO:0017144(drug metabolic process);GO:0019673(GDP-mannose metabolic process);GO:0034436(glycoprotein transport);GO:0044281(small molecule metabolic process);GO:0046034(ATP metabolic process);GO:0046037(GMP metabolic process);GO:0046054(dGMP metabolic process);GO:0046060(dATP metabolic process);GO:0046711(GDP biosynthetic process);GO:0046939(nucleotide phosphorylation);GO:0055086(nucleobase-containing small molecule metabolic process)	00230(Purine metabolism);01100(Metabolic pathways)	K00942	2.7.4.8	guanylate kinase 1 [Source:HGNC Symbol;Acc:HGNC:4693]	8.84	1.22	4.47	0.82	8.68	1.26	1.34	0.2	2.79	0.38	2.07	0.32	2.06	1.04	0.03	0.53	up	yes
508	0	chr1	+	228145515	228148439	ENST00000495999	6	555	MSTRG.2662	GUK1	GO:0004385(guanylate kinase activity);GO:0005524(ATP binding);GO:0005829(cytosol);GO:0006163(purine nucleotide metabolic process);GO:0006185(dGDP biosynthetic process);GO:0015949(nucleobase-containing small molecule interconversion);GO:0017144(drug metabolic process);GO:0019673(GDP-mannose metabolic process);GO:0034436(glycoprotein transport);GO:0044281(small molecule metabolic process);GO:0046034(ATP metabolic process);GO:0046037(GMP metabolic process);GO:0046054(dGMP metabolic process);GO:0046060(dATP metabolic process);GO:0046711(GDP biosynthetic process);GO:0046939(nucleotide phosphorylation);GO:0055086(nucleobase-containing small molecule metabolic process)	00230(Purine metabolism);01100(Metabolic pathways)	NA	NA	guanylate kinase 1 [Source:HGNC Symbol;Acc:HGNC:4693]	6.43	0.89	3.45	0.63	6.81	0.99	0	0	2.79	0.38	2.1	0.32	2.39	1.26	0.03	0.53	up	yes
509	u	chr1	-	228182754	228184368	MSTRG.2664.1	1	1615	MSTRG.2664	.	NA	NA	NA	NA	NA	1.21	0.17	0	0	0	0	13.08	1.93	9.85	1.34	0	0	0.14	-2.82	0.04	0.53	down	yes
510	0	chr1	+	228735077	228746669	ENST00000366691	3	4372	MSTRG.2683	RHOU	GO:0000082(G1/S transition of mitotic cell cycle);GO:0000139(Golgi membrane);GO:0002102(podosome);GO:0003924(GTPase activity);GO:0005515(protein binding);GO:0005525(GTP binding);GO:0005622(intracellular);GO:0005829(cytosol);GO:0005886(plasma membrane);GO:0005925(focal adhesion);GO:0006886(intracellular protein transport);GO:0006913(nucleocytoplasmic transport);GO:0007010(cytoskeleton organization);GO:0007165(signal transduction);GO:0007264(small GTPase mediated signal transduction);GO:0008152(metabolic process);GO:0008360(regulation of cell shape);GO:0015031(protein transport);GO:0016020(membrane);GO:0016601(Rac protein signal transduction);GO:0030036(actin cytoskeleton organization);GO:0042995(cell projection);GO:0046872(metal ion binding);GO:0051056(regulation of small GTPase mediated signal transduction);GO:1903955(positive regulation of protein targeting to mitochondrion)	NA	NA	NA	ras homolog family member U [Source:HGNC Symbol;Acc:HGNC:17794]	12.19	1.68	7.76	1.42	12.03	1.75	45.3	6.69	38.16	5.18	42.02	6.49	0.38	-1.41	0.03	0.53	down	yes
511	0	chr1	-	229440260	229508341	ENST00000261396	26	5207	MSTRG.2689	NUP133	GO:0000278(mitotic cell cycle);GO:0000777(condensed chromosome kinetochore);GO:0000940(condensed chromosome outer kinetochore);GO:0005487(nucleocytoplasmic transporter activity);GO:0005515(protein binding);GO:0005635(nuclear envelope);GO:0005643(nuclear pore);GO:0005829(cytosol);GO:0005975(carbohydrate metabolic process);GO:0006406(mRNA export from nucleus);GO:0006999(nuclear pore organization);GO:0007077(mitotic nuclear envelope disassembly);GO:0007264(small GTPase mediated signal transduction);GO:0008645(hexose transport);GO:0010467(gene expression);GO:0010827(regulation of glucose transport);GO:0015031(protein transport);GO:0015758(glucose transport);GO:0016020(membrane);GO:0016032(viral process);GO:0016925(protein sumoylation);GO:0019058(viral life cycle);GO:0019083(viral transcription);GO:0019221(cytokine-mediated signaling pathway);GO:0031080(nuclear pore outer ring);GO:0031965(nuclear membrane);GO:0034605(cellular response to heat);GO:0043687(post-translational protein modification);GO:0044267(cellular protein metabolic process);GO:0044281(small molecule metabolic process);GO:0048339(paraxial mesoderm development);GO:0055085(transmembrane transport);GO:1900034(regulation of cellular response to heat)	03013(RNA transport)	NA	NA	nucleoporin 133kDa [Source:HGNC Symbol;Acc:HGNC:18016]	56.03	7.74	53.17	9.74	69.25	10.05	109.97	16.23	109.93	14.93	61.68	9.53	0.34	-1.55	0.02	0.53	down	yes
512	j	chr1	-	229593113	229626113	MSTRG.2694.3	6	3261	MSTRG.2694	TAF5L	NA	NA	NA	NA	NA	3.6	0.5	2.42	0.44	0	0	22.28	3.29	23.5	3.19	10.4	1.61	0.18	-2.5	0.03	0.53	down	yes
513	u	chr1	.	229664507	229665291	MSTRG.2696.1	1	785	MSTRG.2696	.	NA	NA	NA	NA	NA	2.69	0.37	3.88	0.71	3.45	0.5	7.45	1.1	2.52	0.34	1.34	0.21	0.43	-1.21	0.02	0.53	down	yes
514	0	chr1	+	230642492	230693982	ENST00000366669	18	2921	MSTRG.2700	COG2	GO:0000139(Golgi membrane);GO:0005515(protein binding);GO:0005795(Golgi stack);GO:0005829(cytosol);GO:0006486(protein glycosylation);GO:0006886(intracellular protein transport);GO:0006891(intra-Golgi vesicle-mediated transport);GO:0007030(Golgi organization);GO:0008565(protein transporter activity);GO:0009312(oligosaccharide biosynthetic process);GO:0015031(protein transport);GO:0016020(membrane);GO:0017119(Golgi transport complex);GO:0032403(protein complex binding)	NA	NA	NA	component of oligomeric golgi complex 2 [Source:HGNC Symbol;Acc:HGNC:6546]	26.12	3.61	31.45	5.76	41.2	5.98	102.92	15.19	111.26	15.11	85.25	13.17	0.28	-1.83	0.04	0.53	down	yes
515	0	chr1	-	230839621	230856036	ENST00000523410	4	1041	MSTRG.2701	C1orf198	GO:0005737(cytoplasm)	NA	NA	NA	chromosome 1 open reading frame 198 [Source:HGNC Symbol;Acc:HGNC:25900]	0	0	0.88	0.16	0	0	5.33	0.79	6.9	0.94	1.08	0.17	0.35	-1.53	0.04	0.53	down	yes
516	j	chr1	-	230906193	230978851	MSTRG.2702.3	22	3223	MSTRG.2702	TTC13	NA	NA	NA	NA	NA	0.95	0.13	3.33	0.61	1.05	0.15	9.9	1.46	5.59	0.76	2.34	0.36	0.27	-1.92	0	0.53	down	yes
517	0	chr1	-	235135649	235161234	ENST00000474086	9	882	MSTRG.2732	RBM34	GO:0000166(nucleotide binding);GO:0003676(nucleic acid binding);GO:0005634(nucleus);GO:0005730(nucleolus);GO:0044822(poly(A) RNA binding)	NA	NA	NA	RNA binding motif protein 34 [Source:HGNC Symbol;Acc:HGNC:28965]	58.18	8.04	33.72	6.18	46.49	6.74	19.56	2.89	28.52	3.87	31.25	4.83	3.15	1.66	0	0.53	up	yes
518	0	chr1	-	235154881	235161171	ENST00000468751	3	648	MSTRG.2732	RBM34	GO:0000166(nucleotide binding);GO:0003676(nucleic acid binding);GO:0005634(nucleus);GO:0005730(nucleolus);GO:0044822(poly(A) RNA binding)	NA	NA	NA	RNA binding motif protein 34 [Source:HGNC Symbol;Acc:HGNC:28965]	13.25	1.83	7.98	1.46	20.01	2.9	1.72	0.25	6.62	0.9	7.95	1.23	4.24	2.08	0.03	0.53	up	yes
519	0	chr1	-	235166895	235328217	ENST00000264183	24	6067	MSTRG.2732	ARID4B	"GO:0003674(molecular_function);GO:0003677(DNA binding);GO:0005515(protein binding);GO:0005575(cellular_component);GO:0005634(nucleus);GO:0005654(nucleoplasm);GO:0005737(cytoplasm);GO:0006325(chromatin organization);GO:0006349(regulation of gene expression by genetic imprinting);GO:0006351(transcription, DNA-templated);GO:0006357(regulation of transcription from RNA polymerase II promoter);GO:0007283(spermatogenesis);GO:0008150(biological_process);GO:0010467(gene expression);GO:0034773(histone H4-K20 trimethylation);GO:0036124(histone H3-K9 trimethylation);GO:0040029(regulation of gene expression, epigenetic);GO:0044212(transcription regulatory region DNA binding);GO:0045814(negative regulation of gene expression, epigenetic);GO:0045944(positive regulation of transcription from RNA polymerase II promoter);GO:0097368(establishment of Sertoli cell barrier)"	NA	NA	NA	AT rich interactive domain 4B (RBP1-like) [Source:HGNC Symbol;Acc:HGNC:15550]	12.22	1.69	18.9	3.46	14.66	2.13	37.97	5.6	23.98	3.26	9.81	1.52	0.17	-2.53	0	0.53	down	yes
520	0	chr1	-	235167884	235328134	ENST00000421364	25	5151	MSTRG.2732	ARID4B	"GO:0003674(molecular_function);GO:0003677(DNA binding);GO:0005515(protein binding);GO:0005575(cellular_component);GO:0005634(nucleus);GO:0005654(nucleoplasm);GO:0005737(cytoplasm);GO:0006325(chromatin organization);GO:0006349(regulation of gene expression by genetic imprinting);GO:0006351(transcription, DNA-templated);GO:0006357(regulation of transcription from RNA polymerase II promoter);GO:0007283(spermatogenesis);GO:0008150(biological_process);GO:0010467(gene expression);GO:0034773(histone H4-K20 trimethylation);GO:0036124(histone H3-K9 trimethylation);GO:0040029(regulation of gene expression, epigenetic);GO:0044212(transcription regulatory region DNA binding);GO:0045814(negative regulation of gene expression, epigenetic);GO:0045944(positive regulation of transcription from RNA polymerase II promoter);GO:0097368(establishment of Sertoli cell barrier)"	NA	NA	NA	AT rich interactive domain 4B (RBP1-like) [Source:HGNC Symbol;Acc:HGNC:15550]	0	0	0	0	0	0	3.52	0.52	0.78	0.11	0.01	0	0.48	-1.05	0.02	0.53	down	yes
521	j	chr1	+	235367430	235449922	MSTRG.2738.9	16	2765	MSTRG.2738	TBCE	NA	NA	NA	NA	NA	26.87	3.71	19.78	3.62	26.25	3.81	4.8	0.71	2.47	0.34	4.09	0.63	2.89	1.53	0.02	0.53	up	yes
522	u	chr1	.	236065304	236066443	MSTRG.2756.1	1	1140	MSTRG.2756	.	NA	NA	NA	NA	NA	0	0	0.26	0.05	0.58	0.08	7.14	1.05	6.39	0.87	3.02	0.47	0.37	-1.43	0	0.53	down	yes
523	0	chr1	+	236542715	236544848	ENST00000532640	3	514	MSTRG.2761	LGALS8	GO:0002317(plasma cell differentiation);GO:0005515(protein binding);GO:0005615(extracellular space);GO:0005737(cytoplasm);GO:0016020(membrane);GO:0030246(carbohydrate binding);GO:0031295(T cell costimulation);GO:0070062(extracellular exosome)	NA	NA	NA	"lectin, galactoside-binding, soluble, 8 [Source:HGNC Symbol;Acc:HGNC:6569]"	1.46	0.2	2.83	0.52	3.52	0.51	7.61	1.12	3.7	0.5	2.04	0.32	0.42	-1.26	0.02	0.53	down	yes
524	j	chr1	+	236686515	236764463	MSTRG.2765.4	19	4749	MSTRG.2765	ACTN2	NA	NA	NA	NA	NA	18.49	2.55	15.73	2.88	12.77	1.85	0.12	0.02	0.03	0	0.15	0.02	3.1	1.63	0.03	0.53	up	yes
525	j	chr1	+	241847969	241891032	MSTRG.2795.2	16	4780	MSTRG.2795	EXO1	NA	NA	NA	NA	NA	0.54	0.07	2.56	0.47	2.45	0.35	64.79	9.56	54.15	7.35	18.29	2.83	0.04	-4.58	0	0.53	down	yes
526	0	chr1	+	241848180	241889939	ENST00000366548	16	3473	MSTRG.2795	EXO1	"GO:0002455(humoral immune response mediated by circulating immunoglobulin);GO:0003677(DNA binding);GO:0003824(catalytic activity);GO:0004518(nuclease activity);GO:0004523(RNA-DNA hybrid ribonuclease activity);GO:0004527(exonuclease activity);GO:0005515(protein binding);GO:0005634(nucleus);GO:0005654(nucleoplasm);GO:0006281(DNA repair);GO:0006298(mismatch repair);GO:0006310(DNA recombination);GO:0008409(5'-3' exonuclease activity);GO:0016446(somatic hypermutation of immunoglobulin genes);GO:0016788(hydrolase activity, acting on ester bonds);GO:0035312(5'-3' exodeoxyribonuclease activity);GO:0043566(structure-specific DNA binding);GO:0045145(single-stranded DNA 5'-3' exodeoxyribonuclease activity);GO:0045190(isotype switching);GO:0046872(metal ion binding);GO:0048256(flap endonuclease activity);GO:0051321(meiotic cell cycle);GO:0051908(double-stranded DNA 5'-3' exodeoxyribonuclease activity);GO:0090305(nucleic acid phosphodiester bond hydrolysis);GO:0090502(RNA phosphodiester bond hydrolysis, endonucleolytic)"	03430(Mismatch repair)	NA	NA	exonuclease 1 [Source:HGNC Symbol;Acc:HGNC:3511]	0	0	2.92	0.53	1.74	0.25	17.41	2.57	9.08	1.23	0.19	0.03	0.1	-3.38	0	0.53	down	yes
527	0	chr1	-	243124428	243255321	ENST00000366544	19	6805	MSTRG.2805	CEP170	GO:0005515(protein binding);GO:0005737(cytoplasm);GO:0005813(centrosome);GO:0005814(centriole);GO:0005819(spindle);GO:0005874(microtubule);GO:0031965(nuclear membrane)	NA	NA	NA	centrosomal protein 170kDa [Source:HGNC Symbol;Acc:HGNC:28920]	2.86	0.4	4.33	0.79	4.72	0.68	11.42	1.69	9.48	1.29	2.18	0.34	0.28	-1.81	0.01	0.53	down	yes
528	j	chr1	-	243124435	243256021	MSTRG.2805.9	20	6935	MSTRG.2805	CEP170	NA	NA	NA	NA	NA	0	0	0	0	0	0	5.66	0.83	0.59	0.08	0	0	0.35	-1.5	0.04	0.53	down	yes
529	j	chr1	+	244048887	244057476	MSTRG.2796.1	3	3684	MSTRG.2796	ZBTB18	NA	NA	NA	NA	NA	17.35	2.4	9.71	1.78	14.37	2.09	37.64	5.55	23.41	3.18	11.03	1.7	0.25	-2.01	0.05	0.53	down	yes
530	0	chr1	-	244408494	244452134	ENST00000366535	13	2780	MSTRG.2798	ADSS	GO:0000287(magnesium ion binding);GO:0002376(immune system process);GO:0004019(adenylosuccinate synthase activity);GO:0005515(protein binding);GO:0005525(GTP binding);GO:0005737(cytoplasm);GO:0005829(cytosol);GO:0005886(plasma membrane);GO:0006144(purine nucleobase metabolic process);GO:0006164(purine nucleotide biosynthetic process);GO:0006167(AMP biosynthetic process);GO:0006531(aspartate metabolic process);GO:0009168(purine ribonucleoside monophosphate biosynthetic process);GO:0014074(response to purine-containing compound);GO:0042301(phosphate ion binding);GO:0044208('de novo' AMP biosynthetic process);GO:0044281(small molecule metabolic process);GO:0046040(IMP metabolic process);GO:0055086(nucleobase-containing small molecule metabolic process);GO:0060359(response to ammonium ion);GO:0070062(extracellular exosome);GO:0071257(cellular response to electrical stimulus)	"00230(Purine metabolism);00250(Alanine, aspartate and glutamate metabolism);01100(Metabolic pathways)"	K01939	6.3.4.4	adenylosuccinate synthase [Source:HGNC Symbol;Acc:HGNC:292]	101.55	14.02	109.79	20.11	154.09	22.35	253.7	37.44	244.34	33.18	141.54	21.87	0.28	-1.84	0.05	0.53	down	yes
531	0	chr1	+	244835656	244843880	ENST00000391839	3	1005	MSTRG.2815	COX20	GO:0005739(mitochondrion);GO:0016021(integral component of membrane);GO:0031966(mitochondrial membrane)	NA	NA	NA	COX20 cytochrome c oxidase assembly factor [Source:HGNC Symbol;Acc:HGNC:26970]	0.38	0.05	0.74	0.14	0.27	0.04	21.07	3.11	10.16	1.38	1.07	0.17	0.09	-3.55	0.01	0.53	down	yes
532	0	chr1	+	244835659	244845057	ENST00000498262	4	2290	MSTRG.2815	COX20	GO:0005739(mitochondrion);GO:0016021(integral component of membrane);GO:0031966(mitochondrial membrane)	NA	NA	NA	COX20 cytochrome c oxidase assembly factor [Source:HGNC Symbol;Acc:HGNC:26970]	1.13	0.16	2.84	0.52	0.68	0.1	10.41	1.54	4.11	0.56	1.85	0.29	0.25	-2.01	0.01	0.53	down	yes
533	i	chr1	.	245089550	245090231	MSTRG.2822.1	1	682	MSTRG.2822	EFCAB2	NA	NA	NA	NA	NA	1.77	0.24	0.86	0.16	1.32	0.19	8.83	1.3	7.28	0.99	2.21	0.34	0.33	-1.6	0.02	0.53	down	yes
534	0	chr10	+	1056858	1132170	ENST00000263150	14	4462	MSTRG.2876	WDR37	GO:0005515(protein binding)	NA	NA	NA	WD repeat domain 37 [Source:HGNC Symbol;Acc:HGNC:31406]	9.79	1.35	5.96	1.09	6.66	0.97	2.4	0.35	5.88	0.8	9.67	1.49	2.73	1.45	0.01	0.53	up	yes
535	j	chr10	+	3067453	3136804	MSTRG.2878.2	21	2678	MSTRG.2878	PFKP	NA	NA	NA	NA	NA	322.28	44.51	268.29	49.14	148.72	21.57	2.33	0.34	0	0	0	0	19.16	4.26	0.03	0.53	up	yes
536	u	chr10	+	4247211	4256809	MSTRG.2880.1	2	1140	MSTRG.2880	.	NA	NA	NA	NA	NA	0.53	0.07	0	0	0	0	8.72	1.29	7.66	1.04	1.32	0.2	0.25	-1.98	0.03	0.53	down	yes
537	j	chr10	+	5890253	5937578	MSTRG.2898.5	22	3621	MSTRG.2898	FBXO18	NA	NA	NA	NA	NA	0.05	0.01	0	0	0.06	0.01	14.45	2.13	0.89	0.12	0.15	0.02	0.15	-2.77	0.05	0.53	down	yes
538	0	chr10	+	6089346	6117457	ENST00000446108	12	3751	MSTRG.2901	RBM17	"GO:0000166(nucleotide binding);GO:0000380(alternative mRNA splicing, via spliceosome);GO:0003676(nucleic acid binding);GO:0003723(RNA binding);GO:0005515(protein binding);GO:0005654(nucleoplasm);GO:0005681(spliceosomal complex)"	03040(Spliceosome)	NA	NA	RNA binding motif protein 17 [Source:HGNC Symbol;Acc:HGNC:16944]	0	0	0	0	0	0	4.76	0.7	1.88	0.26	0.03	0	0.38	-1.38	0.01	0.53	down	yes
539	0	chr10	+	6144934	6235532	ENST00000379789	15	4157	MSTRG.2902	PFKFB3	"GO:0003824(catalytic activity);GO:0003873(6-phosphofructo-2-kinase activity);GO:0004331(fructose-2,6-bisphosphate 2-phosphatase activity);GO:0005524(ATP binding);GO:0005654(nucleoplasm);GO:0005829(cytosol);GO:0005975(carbohydrate metabolic process);GO:0006000(fructose metabolic process);GO:0006003(fructose 2,6-bisphosphate metabolic process);GO:0006006(glucose metabolic process);GO:0007420(brain development);GO:0008152(metabolic process);GO:0016311(dephosphorylation);GO:0044281(small molecule metabolic process);GO:0046835(carbohydrate phosphorylation);GO:0061621(canonical glycolysis)"	00051(Fructose and mannose metabolism)	K00900;K14634	2.7.1.105;3.1.3.46	"6-phosphofructo-2-kinase/fructose-2,6-biphosphatase 3 [Source:HGNC Symbol;Acc:HGNC:8874]"	64.86	8.96	40.4	7.4	41.39	6	22.35	3.3	52.67	7.15	78.6	12.14	5	2.32	0.03	0.53	up	yes
540	0	chr10	-	7559270	7666971	ENST00000397146	14	6721	MSTRG.2910	ITIH5	GO:0004867(serine-type endopeptidase inhibitor activity);GO:0010951(negative regulation of endopeptidase activity);GO:0030212(hyaluronan metabolic process)	NA	NA	NA	"inter-alpha-trypsin inhibitor heavy chain family, member 5 [Source:HGNC Symbol;Acc:HGNC:21449]"	67.36	9.3	49.39	9.05	77.08	11.18	23.6	3.48	32.83	4.46	117.75	18.19	9.96	3.32	0.05	0.53	up	yes
541	0	chr10	+	7788210	7799550	ENST00000472202	4	782	MSTRG.2914	ATP5C1	"GO:0000275(mitochondrial proton-transporting ATP synthase complex, catalytic core F(1));GO:0005739(mitochondrion);GO:0005743(mitochondrial inner membrane);GO:0005753(mitochondrial proton-transporting ATP synthase complex);GO:0005759(mitochondrial matrix);GO:0006119(oxidative phosphorylation);GO:0006754(ATP biosynthetic process);GO:0015986(ATP synthesis coupled proton transport);GO:0016020(membrane);GO:0016887(ATPase activity);GO:0022857(transmembrane transporter activity);GO:0022904(respiratory electron transport chain);GO:0042776(mitochondrial ATP synthesis coupled proton transport);GO:0043209(myelin sheath);GO:0044237(cellular metabolic process);GO:0044281(small molecule metabolic process);GO:0044822(poly(A) RNA binding);GO:0045261(proton-transporting ATP synthase complex, catalytic core F(1));GO:0046933(proton-transporting ATP synthase activity, rotational mechanism);GO:0046961(proton-transporting ATPase activity, rotational mechanism);GO:0070062(extracellular exosome)"	00190(Oxidative phosphorylation);01100(Metabolic pathways);05010(Alzheimer's disease);05012(Parkinson's disease);05016(Huntington's disease)	NA	NA	"ATP synthase, H+ transporting, mitochondrial F1 complex, gamma polypeptide 1 [Source:HGNC Symbol;Acc:HGNC:833]"	0.75	0.1	1.15	0.21	1.41	0.21	16.36	2.41	3.6	0.49	1.62	0.25	0.16	-2.66	0.02	0.53	down	yes
542	0	chr10	-	11920022	12035897	ENST00000356352	21	5569	MSTRG.2929	UPF2	"GO:0000184(nuclear-transcribed mRNA catabolic process, nonsense-mediated decay);GO:0001889(liver development);GO:0003723(RNA binding);GO:0005488(binding);GO:0005515(protein binding);GO:0005634(nucleus);GO:0005737(cytoplasm);GO:0005829(cytosol);GO:0006406(mRNA export from nucleus);GO:0010467(gene expression);GO:0031100(organ regeneration);GO:0035145(exon-exon junction complex);GO:0048471(perinuclear region of cytoplasm)"	03013(RNA transport);03015(mRNA surveillance pathway)	NA	NA	UPF2 regulator of nonsense transcripts homolog (yeast) [Source:HGNC Symbol;Acc:HGNC:17854]	0	0	1.14	0.21	0.05	0.01	5.84	0.86	0	0	0	0	0.34	-1.56	0.04	0.53	down	yes
543	j	chr10	+	13100077	13138288	MSTRG.2942.3	15	3621	MSTRG.2942	OPTN	NA	NA	NA	NA	NA	47.08	6.5	31.27	5.73	35	5.08	1.1	0.16	0	0	3.74	0.58	8.46	3.08	0.01	0.53	up	yes
544	0	chr10	+	13100169	13138308	ENST00000378757	14	3321	MSTRG.2942	OPTN	GO:0000042(protein targeting to Golgi);GO:0000086(G2/M transition of mitotic cell cycle);GO:0000139(Golgi membrane);GO:0000278(mitotic cell cycle);GO:0001155(TFIIIA-class transcription factor binding);GO:0001920(negative regulation of receptor recycling);GO:0005515(protein binding);GO:0005634(nucleus);GO:0005654(nucleoplasm);GO:0005737(cytoplasm);GO:0005776(autophagosome);GO:0005794(Golgi apparatus);GO:0005802(trans-Golgi network);GO:0005829(cytosol);GO:0007030(Golgi organization);GO:0007165(signal transduction);GO:0008022(protein C-terminus binding);GO:0008219(cell death);GO:0008284(positive regulation of cell proliferation);GO:0016023(cytoplasmic membrane-bounded vesicle);GO:0016236(macroautophagy);GO:0017137(Rab GTPase binding);GO:0031410(cytoplasmic vesicle);GO:0031593(polyubiquitin binding);GO:0034613(cellular protein localization);GO:0042060(wound healing);GO:0042802(identical protein binding);GO:0043001(Golgi to plasma membrane protein transport);GO:0043122(regulation of I-kappaB kinase/NF-kappaB signaling);GO:0043124(negative regulation of I-kappaB kinase/NF-kappaB signaling);GO:0043130(ubiquitin binding);GO:0043524(negative regulation of neuron apoptotic process);GO:0048471(perinuclear region of cytoplasm);GO:0050663(cytokine secretion);GO:0050829(defense response to Gram-negative bacterium);GO:0051260(protein homooligomerization);GO:0055037(recycling endosome);GO:0070530(K63-linked polyubiquitin binding);GO:0090161(Golgi ribbon formation)	NA	NA	NA	optineurin [Source:HGNC Symbol;Acc:HGNC:17142]	179.34	24.77	134.68	24.67	230.26	33.4	45.68	6.74	33.71	4.58	45.05	6.96	4.38	2.13	0.05	0.53	up	yes
545	0	chr10	+	13100173	13138291	ENST00000378748	16	3521	MSTRG.2942	OPTN	GO:0000042(protein targeting to Golgi);GO:0000086(G2/M transition of mitotic cell cycle);GO:0000139(Golgi membrane);GO:0000278(mitotic cell cycle);GO:0001155(TFIIIA-class transcription factor binding);GO:0001920(negative regulation of receptor recycling);GO:0005515(protein binding);GO:0005634(nucleus);GO:0005654(nucleoplasm);GO:0005737(cytoplasm);GO:0005776(autophagosome);GO:0005794(Golgi apparatus);GO:0005802(trans-Golgi network);GO:0005829(cytosol);GO:0007030(Golgi organization);GO:0007165(signal transduction);GO:0008022(protein C-terminus binding);GO:0008219(cell death);GO:0008284(positive regulation of cell proliferation);GO:0016023(cytoplasmic membrane-bounded vesicle);GO:0016236(macroautophagy);GO:0017137(Rab GTPase binding);GO:0031410(cytoplasmic vesicle);GO:0031593(polyubiquitin binding);GO:0034613(cellular protein localization);GO:0042060(wound healing);GO:0042802(identical protein binding);GO:0043001(Golgi to plasma membrane protein transport);GO:0043122(regulation of I-kappaB kinase/NF-kappaB signaling);GO:0043124(negative regulation of I-kappaB kinase/NF-kappaB signaling);GO:0043130(ubiquitin binding);GO:0043524(negative regulation of neuron apoptotic process);GO:0048471(perinuclear region of cytoplasm);GO:0050663(cytokine secretion);GO:0050829(defense response to Gram-negative bacterium);GO:0051260(protein homooligomerization);GO:0055037(recycling endosome);GO:0070530(K63-linked polyubiquitin binding);GO:0090161(Golgi ribbon formation)	NA	NA	NA	optineurin [Source:HGNC Symbol;Acc:HGNC:17142]	14.63	2.02	9.96	1.82	15.59	2.26	0.22	0.03	2.9	0.39	3.08	0.48	4	2	0	0.53	up	yes
546	0	chr10	+	13100225	13138291	ENST00000378747	15	3400	MSTRG.2942	OPTN	GO:0000042(protein targeting to Golgi);GO:0000086(G2/M transition of mitotic cell cycle);GO:0000139(Golgi membrane);GO:0000278(mitotic cell cycle);GO:0001155(TFIIIA-class transcription factor binding);GO:0001920(negative regulation of receptor recycling);GO:0005515(protein binding);GO:0005634(nucleus);GO:0005654(nucleoplasm);GO:0005737(cytoplasm);GO:0005776(autophagosome);GO:0005794(Golgi apparatus);GO:0005802(trans-Golgi network);GO:0005829(cytosol);GO:0007030(Golgi organization);GO:0007165(signal transduction);GO:0008022(protein C-terminus binding);GO:0008219(cell death);GO:0008284(positive regulation of cell proliferation);GO:0016023(cytoplasmic membrane-bounded vesicle);GO:0016236(macroautophagy);GO:0017137(Rab GTPase binding);GO:0031410(cytoplasmic vesicle);GO:0031593(polyubiquitin binding);GO:0034613(cellular protein localization);GO:0042060(wound healing);GO:0042802(identical protein binding);GO:0043001(Golgi to plasma membrane protein transport);GO:0043122(regulation of I-kappaB kinase/NF-kappaB signaling);GO:0043124(negative regulation of I-kappaB kinase/NF-kappaB signaling);GO:0043130(ubiquitin binding);GO:0043524(negative regulation of neuron apoptotic process);GO:0048471(perinuclear region of cytoplasm);GO:0050663(cytokine secretion);GO:0050829(defense response to Gram-negative bacterium);GO:0051260(protein homooligomerization);GO:0055037(recycling endosome);GO:0070530(K63-linked polyubiquitin binding);GO:0090161(Golgi ribbon formation)	NA	NA	NA	optineurin [Source:HGNC Symbol;Acc:HGNC:17142]	147.7	20.4	107.69	19.73	123.93	17.98	2.08	0.31	1.36	0.19	1.46	0.23	15.03	3.91	0	0.47	up	yes
547	0	chr10	+	13116268	13123198	ENST00000424614	4	664	MSTRG.2942	OPTN	GO:0000042(protein targeting to Golgi);GO:0000086(G2/M transition of mitotic cell cycle);GO:0000139(Golgi membrane);GO:0000278(mitotic cell cycle);GO:0001155(TFIIIA-class transcription factor binding);GO:0001920(negative regulation of receptor recycling);GO:0005515(protein binding);GO:0005634(nucleus);GO:0005654(nucleoplasm);GO:0005737(cytoplasm);GO:0005776(autophagosome);GO:0005794(Golgi apparatus);GO:0005802(trans-Golgi network);GO:0005829(cytosol);GO:0007030(Golgi organization);GO:0007165(signal transduction);GO:0008022(protein C-terminus binding);GO:0008219(cell death);GO:0008284(positive regulation of cell proliferation);GO:0016023(cytoplasmic membrane-bounded vesicle);GO:0016236(macroautophagy);GO:0017137(Rab GTPase binding);GO:0031410(cytoplasmic vesicle);GO:0031593(polyubiquitin binding);GO:0034613(cellular protein localization);GO:0042060(wound healing);GO:0042802(identical protein binding);GO:0043001(Golgi to plasma membrane protein transport);GO:0043122(regulation of I-kappaB kinase/NF-kappaB signaling);GO:0043124(negative regulation of I-kappaB kinase/NF-kappaB signaling);GO:0043130(ubiquitin binding);GO:0043524(negative regulation of neuron apoptotic process);GO:0048471(perinuclear region of cytoplasm);GO:0050663(cytokine secretion);GO:0050829(defense response to Gram-negative bacterium);GO:0051260(protein homooligomerization);GO:0055037(recycling endosome);GO:0070530(K63-linked polyubiquitin binding);GO:0090161(Golgi ribbon formation)	NA	NA	NA	optineurin [Source:HGNC Symbol;Acc:HGNC:17142]	48.37	6.68	20.2	3.7	27.02	3.92	1.85	0.27	5.13	0.7	5.21	0.81	6.97	2.8	0.02	0.53	up	yes
548	0	chr10	+	13161554	13211104	ENST00000378714	20	4547	MSTRG.2944	MCM10	GO:0000082(G1/S transition of mitotic cell cycle);GO:0000278(mitotic cell cycle);GO:0003688(DNA replication origin binding);GO:0003690(double-stranded DNA binding);GO:0003697(single-stranded DNA binding);GO:0005515(protein binding);GO:0005634(nucleus);GO:0005654(nucleoplasm);GO:0005730(nucleolus);GO:0005737(cytoplasm);GO:0006260(DNA replication);GO:0006270(DNA replication initiation);GO:0008283(cell proliferation);GO:0031298(replication fork protection complex);GO:0042802(identical protein binding);GO:0046872(metal ion binding)	NA	NA	NA	minichromosome maintenance complex component 10 [Source:HGNC Symbol;Acc:HGNC:18043]	1.99	0.27	1.1	0.2	0.89	0.13	45.38	6.7	32.26	4.38	15.31	2.37	0.08	-3.68	0	0.53	down	yes
549	0	chr10	+	13161579	13209736	ENST00000484800	20	3157	MSTRG.2944	MCM10	GO:0000082(G1/S transition of mitotic cell cycle);GO:0000278(mitotic cell cycle);GO:0003688(DNA replication origin binding);GO:0003690(double-stranded DNA binding);GO:0003697(single-stranded DNA binding);GO:0005515(protein binding);GO:0005634(nucleus);GO:0005654(nucleoplasm);GO:0005730(nucleolus);GO:0005737(cytoplasm);GO:0006260(DNA replication);GO:0006270(DNA replication initiation);GO:0008283(cell proliferation);GO:0031298(replication fork protection complex);GO:0042802(identical protein binding);GO:0046872(metal ion binding)	NA	NA	NA	minichromosome maintenance complex component 10 [Source:HGNC Symbol;Acc:HGNC:18043]	0	0	2.97	0.54	0	0	40.51	5.98	39.3	5.34	7.3	1.13	0.04	-4.6	0.01	0.53	down	yes
550	0	chr10	+	13164128	13211104	ENST00000378694	18	4587	MSTRG.2944	MCM10	GO:0000082(G1/S transition of mitotic cell cycle);GO:0000278(mitotic cell cycle);GO:0003688(DNA replication origin binding);GO:0003690(double-stranded DNA binding);GO:0003697(single-stranded DNA binding);GO:0005515(protein binding);GO:0005634(nucleus);GO:0005654(nucleoplasm);GO:0005730(nucleolus);GO:0005737(cytoplasm);GO:0006260(DNA replication);GO:0006270(DNA replication initiation);GO:0008283(cell proliferation);GO:0031298(replication fork protection complex);GO:0042802(identical protein binding);GO:0046872(metal ion binding)	NA	NA	NA	minichromosome maintenance complex component 10 [Source:HGNC Symbol;Acc:HGNC:18043]	0	0	0	0	1.09	0.16	11.6	1.71	8.9	1.21	0.51	0.08	0.17	-2.56	0.03	0.53	down	yes
551	0	chr10	-	13318080	13348280	ENST00000378614	8	2387	MSTRG.2946	SEPHS1	"GO:0003824(catalytic activity);GO:0004756(selenide, water dikinase activity);GO:0005515(protein binding);GO:0005524(ATP binding);GO:0005525(GTP binding);GO:0005737(cytoplasm);GO:0005886(plasma membrane);GO:0006464(cellular protein modification process);GO:0008152(metabolic process);GO:0016310(phosphorylation);GO:0031965(nuclear membrane);GO:0042802(identical protein binding);GO:0042803(protein homodimerization activity);GO:0046982(protein heterodimerization activity)"	00450(Selenocompound metabolism);01100(Metabolic pathways)	K01008	2.7.9.3	selenophosphate synthetase 1 [Source:HGNC Symbol;Acc:HGNC:19685]	0	0	0	0	1.57	0.23	6.02	0.89	3.95	0.54	0.7	0.11	0.37	-1.44	0.05	0.53	down	yes
552	0	chr10	+	14838164	14871741	ENST00000378372	14	1904	MSTRG.2967	HSPA14	GO:0005515(protein binding);GO:0005524(ATP binding);GO:0005829(cytosol);GO:0005840(ribosome);GO:0016020(membrane);GO:0051083('de novo' cotranslational protein folding)	NA	NA	NA	heat shock 70kDa protein 14 [Source:HGNC Symbol;Acc:HGNC:29526]	12.09	1.67	15.45	2.83	25.95	3.76	75.4	11.13	78.34	10.64	19.04	2.94	0.09	-3.47	0.05	0.53	down	yes
553	0	chr10	+	14878820	14904315	ENST00000378331	5	2959	MSTRG.2969	SUV39H2	"GO:0000122(negative regulation of transcription from RNA polymerase II promoter);GO:0000775(chromosome, centromeric region);GO:0000785(chromatin);GO:0000976(transcription regulatory region sequence-specific DNA binding);GO:0005515(protein binding);GO:0005634(nucleus);GO:0005654(nucleoplasm);GO:0006325(chromatin organization);GO:0006333(chromatin assembly or disassembly);GO:0006338(chromatin remodeling);GO:0006351(transcription, DNA-templated);GO:0008168(methyltransferase activity);GO:0008270(zinc ion binding);GO:0018024(histone-lysine N-methyltransferase activity);GO:0030154(cell differentiation);GO:0032259(methylation);GO:0034968(histone lysine methylation);GO:0036123(histone H3-K9 dimethylation);GO:0036124(histone H3-K9 trimethylation);GO:0042754(negative regulation of circadian rhythm);GO:0045892(negative regulation of transcription, DNA-templated);GO:0046974(histone methyltransferase activity (H3-K9 specific));GO:0048511(rhythmic process);GO:0071456(cellular response to hypoxia)"	00310(Lysine degradation)	NA	NA	suppressor of variegation 3-9 homolog 2 (Drosophila) [Source:HGNC Symbol;Acc:HGNC:17287]	5.26	0.73	10.86	1.99	4.82	0.7	34.4	5.08	28.09	3.81	4.38	0.68	0.07	-3.74	0.01	0.53	down	yes
554	0	chr10	-	15108294	15168628	ENST00000378150	13	2457	MSTRG.2976	NMT2	"GO:0004379(glycylpeptide N-tetradecanoyltransferase activity);GO:0005737(cytoplasm);GO:0005794(Golgi apparatus);GO:0005829(cytosol);GO:0005886(plasma membrane);GO:0006499(N-terminal protein myristoylation);GO:0007603(phototransduction, visible light);GO:0016032(viral process);GO:0016056(rhodopsin mediated signaling pathway);GO:0018008(N-terminal peptidyl-glycine N-myristoylation);GO:0019068(virion assembly);GO:0019082(viral protein processing);GO:0019898(extrinsic component of membrane);GO:0022400(regulation of rhodopsin mediated signaling pathway);GO:0075733(intracellular transport of virus)"	NA	NA	NA	N-myristoyltransferase 2 [Source:HGNC Symbol;Acc:HGNC:7858]	0	0	0	0	0.84	0.12	8.59	1.27	8.55	1.16	0	0	0.21	-2.25	0.05	0.53	down	yes
555	0	chr10	-	17146737	17201682	ENST00000377799	11	3527	ENSG00000107614	TRDMT1	GO:0001975(response to amphetamine);GO:0003677(DNA binding);GO:0003723(RNA binding);GO:0003886(DNA (cytosine-5-)-methyltransferase activity);GO:0005634(nucleus);GO:0005737(cytoplasm);GO:0006306(DNA methylation);GO:0008168(methyltransferase activity);GO:0008175(tRNA methyltransferase activity);GO:0030488(tRNA methylation);GO:0032259(methylation);GO:0090116(C-5 methylation of cytosine)	NA	NA	NA	tRNA aspartic acid methyltransferase 1 [Source:HGNC Symbol;Acc:HGNC:2977]	0	0	0	0	0.81	0.12	5.71	0.84	4.18	0.57	2.39	0.37	0.45	-1.15	0.02	0.53	down	yes
556	0	chr10	+	17229278	17237593	ENST00000487938	8	2272	MSTRG.2988	VIM	GO:0001948(glycoprotein binding);GO:0003725(double-stranded RNA binding);GO:0005198(structural molecule activity);GO:0005200(structural constituent of cytoskeleton);GO:0005212(structural constituent of eye lens);GO:0005515(protein binding);GO:0005737(cytoplasm);GO:0005777(peroxisome);GO:0005829(cytosol);GO:0005856(cytoskeleton);GO:0005882(intermediate filament);GO:0005886(plasma membrane);GO:0005925(focal adhesion);GO:0006915(apoptotic process);GO:0006921(cellular component disassembly involved in execution phase of apoptosis);GO:0006928(movement of cell or subcellular component);GO:0008022(protein C-terminus binding);GO:0010628(positive regulation of gene expression);GO:0010977(negative regulation of neuron projection development);GO:0012501(programmed cell death);GO:0014002(astrocyte development);GO:0016032(viral process);GO:0030049(muscle filament sliding);GO:0031252(cell leading edge);GO:0042802(identical protein binding);GO:0042995(cell projection);GO:0043005(neuron projection);GO:0045103(intermediate filament-based process);GO:0045109(intermediate filament organization);GO:0045111(intermediate filament cytoskeleton);GO:0060020(Bergmann glial cell differentiation);GO:0060395(SMAD protein signal transduction);GO:0070062(extracellular exosome);GO:0070307(lens fiber cell development);GO:0097110(scaffold protein binding);GO:1990254(keratin filament binding)	NA	NA	NA	vimentin [Source:HGNC Symbol;Acc:HGNC:12692]	265.37	36.65	178.86	32.76	136.42	19.79	1854.76	273.74	815.22	110.69	128.08	19.79	0.01	-6.54	0.02	0.53	down	yes
557	0	chr10	+	21534165	21557182	ENST00000377100	4	1136	MSTRG.3007	MLLT10	"GO:0003677(DNA binding);GO:0003700(sequence-specific DNA binding transcription factor activity);GO:0005515(protein binding);GO:0005654(nucleoplasm);GO:0005737(cytoplasm);GO:0006351(transcription, DNA-templated);GO:0008270(zinc ion binding);GO:0045944(positive regulation of transcription from RNA polymerase II promoter)"	NA	NA	NA	"myeloid/lymphoid or mixed-lineage leukemia (trithorax homolog, Drosophila); translocated to, 10 [Source:HGNC Symbol;Acc:HGNC:16063]"	15.88	2.19	8.26	1.51	9.17	1.33	3.45	0.51	7.67	1.04	7.48	1.16	2.47	1.31	0.05	0.53	up	yes
558	j	chr10	+	21534395	21557186	MSTRG.3007.7	4	884	MSTRG.3007	MLLT10	NA	NA	NA	NA	NA	8.1	1.12	8.85	1.62	9.58	1.39	17.3	2.55	13.72	1.86	7.81	1.21	0.4	-1.31	0	0.53	down	yes
559	j	chr10	+	22325652	22331667	MSTRG.3014.26	11	3252	MSTRG.3014	COMMD3-BMI1	NA	NA	NA	NA	NA	0.31	0.04	0.35	0.06	0.45	0.07	3.94	0.58	0.89	0.12	0.4	0.06	0.5	-1	0.03	0.53	down	yes
560	j	chr10	+	24208738	24547773	MSTRG.3023.3	19	6033	MSTRG.3023	KIAA1217	NA	NA	NA	NA	NA	0	0	0	0	1.41	0.2	14.59	2.15	5.35	0.73	0.31	0.05	0.14	-2.82	0.02	0.53	down	yes
561	0	chr10	+	24208791	24547848	ENST00000376452	19	6052	MSTRG.3023	KIAA1217	GO:0003674(molecular_function);GO:0005515(protein binding);GO:0005737(cytoplasm);GO:0048706(embryonic skeletal system development)	NA	NA	NA	KIAA1217 [Source:HGNC Symbol;Acc:HGNC:25428]	0	0	0.44	0.08	0.38	0.06	3.61	0.53	3.15	0.43	0.74	0.11	0.49	-1.03	0.01	0.53	down	yes
562	0	chr10	+	26697659	26746798	ENST00000376215	12	1626	MSTRG.3042	PDSS1	GO:0000010(trans-hexaprenyltranstransferase activity);GO:0005739(mitochondrion);GO:0005759(mitochondrial matrix);GO:0006744(ubiquinone biosynthetic process);GO:0008299(isoprenoid biosynthetic process);GO:0016740(transferase activity);GO:0044281(small molecule metabolic process);GO:0046872(metal ion binding);GO:0046982(protein heterodimerization activity);GO:0050347(trans-octaprenyltranstransferase activity);GO:0051290(protein heterotetramerization);GO:1990234(transferase complex)	00900(Terpenoid backbone biosynthesis)	NA	NA	"prenyl (decaprenyl) diphosphate synthase, subunit 1 [Source:HGNC Symbol;Acc:HGNC:17759]"	23.59	3.26	18.48	3.39	23.51	3.41	57.85	8.54	68.17	9.26	31.77	4.91	0.27	-1.86	0.03	0.53	down	yes
563	0	chr10	+	27155370	27186919	ENST00000375940	12	3080	MSTRG.3049	MASTL	"GO:0000086(G2/M transition of mitotic cell cycle);GO:0000278(mitotic cell cycle);GO:0004672(protein kinase activity);GO:0004674(protein serine/threonine kinase activity);GO:0005524(ATP binding);GO:0005634(nucleus);GO:0005654(nucleoplasm);GO:0005737(cytoplasm);GO:0005813(centrosome);GO:0006468(protein phosphorylation);GO:0006974(cellular response to DNA damage stimulus);GO:0007067(mitotic nuclear division);GO:0007147(female meiosis II);GO:0016301(kinase activity);GO:0016772(transferase activity, transferring phosphorus-containing groups);GO:0032154(cleavage furrow);GO:0034048(negative regulation of protein phosphatase type 2A activity);GO:0051301(cell division);GO:0051487(activation of anaphase-promoting complex activity involved in meiotic cell cycle);GO:0051721(protein phosphatase 2A binding);GO:0051726(regulation of cell cycle)"	NA	NA	NA	microtubule associated serine/threonine kinase-like [Source:HGNC Symbol;Acc:HGNC:19042]	8.64	1.19	7.02	1.29	2	0.29	54.26	8.01	27.36	3.71	10.37	1.6	0.07	-3.91	0.02	0.53	down	yes
564	j	chr10	-	28522373	28532383	MSTRG.3056.1	2	4285	MSTRG.3056	WAC-AS1	NA	NA	NA	NA	NA	13.87	1.92	11.8	2.16	15.16	2.2	32.95	4.86	29.71	4.03	16.98	2.62	0.33	-1.59	0.01	0.53	down	yes
565	0	chr10	+	28532784	28619976	ENST00000375646	13	2176	MSTRG.3057	WAC	"GO:0000993(RNA polymerase II core binding);GO:0003682(chromatin binding);GO:0005515(protein binding);GO:0005634(nucleus);GO:0005654(nucleoplasm);GO:0005681(spliceosomal complex);GO:0006351(transcription, DNA-templated);GO:0006974(cellular response to DNA damage stimulus);GO:0010390(histone monoubiquitination);GO:0016239(positive regulation of macroautophagy);GO:0016607(nuclear speck);GO:0032435(negative regulation of proteasomal ubiquitin-dependent protein catabolic process);GO:0044783(G1 DNA damage checkpoint);GO:0045893(positive regulation of transcription, DNA-templated);GO:0071894(histone H2B conserved C-terminal lysine ubiquitination)"	NA	NA	NA	WW domain containing adaptor with coiled-coil [Source:HGNC Symbol;Acc:HGNC:17327]	2.46	0.34	1.89	0.35	1.54	0.22	6.57	0.97	1.24	0.17	0	0	0.39	-1.35	0.04	0.53	down	yes
566	j	chr10	+	28533151	28622903	MSTRG.3057.10	13	5376	MSTRG.3057	WAC	NA	NA	NA	NA	NA	0.92	0.13	2.66	0.49	3.86	0.56	12.88	1.9	7.74	1.05	3.18	0.49	0.25	-2.01	0.01	0.53	down	yes
567	j	chr10	-	29457360	29737028	MSTRG.3061.4	36	6997	MSTRG.3061	SVIL	NA	NA	NA	NA	NA	3.24	0.45	3.83	0.7	4.46	0.65	27.73	4.09	7.29	0.99	3.74	0.58	0.12	-3.02	0.02	0.53	down	yes
568	0	chr10	-	30844638	31031937	ENST00000436087	7	3164	MSTRG.3072	ZNF438	"GO:0003676(nucleic acid binding);GO:0003677(DNA binding);GO:0003700(sequence-specific DNA binding transcription factor activity);GO:0005634(nucleus);GO:0005654(nucleoplasm);GO:0005737(cytoplasm);GO:0006351(transcription, DNA-templated);GO:0006355(regulation of transcription, DNA-templated);GO:0045892(negative regulation of transcription, DNA-templated);GO:0046872(metal ion binding)"	NA	NA	NA	zinc finger protein 438 [Source:HGNC Symbol;Acc:HGNC:21029]	0	0	0.89	0.16	0	0	4.47	0.66	0	0	0	0	0.41	-1.27	0.04	0.53	down	yes
569	0	chr10	-	31805404	31928876	ENST00000396144	19	5084	MSTRG.3081	ARHGAP12	GO:0002011(morphogenesis of an epithelial sheet);GO:0005096(GTPase activator activity);GO:0005515(protein binding);GO:0005829(cytosol);GO:0007165(signal transduction);GO:0007264(small GTPase mediated signal transduction);GO:0043547(positive regulation of GTPase activity);GO:0051056(regulation of small GTPase mediated signal transduction)	NA	NA	NA	Rho GTPase activating protein 12 [Source:HGNC Symbol;Acc:HGNC:16348]	0.47	0.06	0.83	0.15	1.33	0.19	12.43	1.84	7.54	1.02	4.41	0.68	0.26	-1.95	0	0.53	down	yes
[truncated: 3,947,837 more chars]
