# Supplementary material for: Nitazoxanide, an antiprotozoal drug, inhibits late-stage autophagy and promotes ING1-induced cell cycle arrest in glioblastoma
Source: Cell Death Dis. 2018 Oct 9;9(10):1032. doi: 10.1038/s41419-018-1058-z (PMC6177448; doi:10.1038/s41419-018-1058-z)
Supplement: Supplementary file 2 — Table S2 [file 41419_2018_1058_MOESM2_ESM.txt]

gene_id	gene_name	transcript_id	GO	KEGG	KO_ENTRY	EC	Description	FPKM.LN_D1	FPKM.LN_D2	FPKM.LN_D3	FPKM.LN_C1	FPKM.LN_C2	FPKM.LN_C3	fc	log2(fc)	pval	qval	regulation	significant
ENSG00000107968	MAP3K8	ENST00000263056;ENST00000542547;ENST00000415139;ENST00000375322;ENST00000413724;ENST00000375321;ENST00000430603	"GO:0000165(MAPK cascade);GO:0000186(activation of MAPKK activity);GO:0000287(magnesium ion binding);GO:0004672(protein kinase activity);GO:0004674(protein serine/threonine kinase activity);GO:0004709(MAP kinase kinase kinase activity);GO:0005515(protein binding);GO:0005524(ATP binding);GO:0005622(intracellular);GO:0005737(cytoplasm);GO:0005829(cytosol);GO:0006468(protein phosphorylation);GO:0007049(cell cycle);GO:0007165(signal transduction);GO:0007346(regulation of mitotic cell cycle);GO:0016772(transferase activity, transferring phosphorus-containing groups);GO:0023014(signal transduction by protein phosphorylation);GO:0031098(stress-activated protein kinase signaling cascade);GO:0031295(T cell costimulation);GO:0032147(activation of protein kinase activity);GO:0042981(regulation of apoptotic process)"	04010(MAPK signaling pathway);04620(Toll-like receptor signaling pathway);04660(T cell receptor signaling pathway)	NA	NA	mitogen-activated protein kinase kinase kinase 8 [Source:HGNC Symbol;Acc:HGNC:6860]	1.59	0.7	1.49	0.09	0.11	0.41	2.27	1.18	0.01	0.2	up	yes
ENSG00000181690	PLAG1	ENST00000316981;ENST00000522009;ENST00000423799;ENST00000429357;ENST00000519027	GO:0000978(RNA polymerase II core promoter proximal region sequence-specific DNA binding);GO:0001077(RNA polymerase II core promoter proximal region sequence-specific DNA binding transcription factor activity involved in positive regulation of transcription);GO:0003700(sequence-specific DNA binding transcription factor activity);GO:0005634(nucleus);GO:0006366(transcription from RNA polymerase II promoter);GO:0010628(positive regulation of gene expression);GO:0010629(negative regulation of gene expression);GO:0022612(gland morphogenesis);GO:0035264(multicellular organism growth);GO:0035265(organ growth);GO:0045944(positive regulation of transcription from RNA polymerase II promoter);GO:0046872(metal ion binding);GO:0060252(positive regulation of glial cell proliferation);GO:0060736(prostate gland growth)	NA	NA	NA	pleiomorphic adenoma gene 1 [Source:HGNC Symbol;Acc:HGNC:9045]	1.43	1.8	1.47	0.11	0.29	0.03	2.13	1.09	0	0.19	up	yes
ENSG00000197937	ZNF347	ENST00000601804;ENST00000334197;ENST00000452676;ENST00000601469;ENST00000595967;ENST00000595710;ENST00000599096	"GO:0003676(nucleic acid binding);GO:0003677(DNA binding);GO:0005622(intracellular);GO:0005634(nucleus);GO:0006351(transcription, DNA-templated);GO:0006355(regulation of transcription, DNA-templated);GO:0046872(metal ion binding)"	NA	NA	NA	zinc finger protein 347 [Source:HGNC Symbol;Acc:HGNC:16447]	0.06	0.32	0.18	1.43	1.29	0.61	0.48	-1.06	0.01	0.22	down	yes
ENSG00000248461	CTD-2207A17.1	ENST00000508853	NA	NA	NA	NA	NA	0.05	0.04	0.34	1.62	1.41	0.94	0.45	-1.14	0.02	0.25	down	yes
MSTRG.10023	GLYR1	MSTRG.10023.1;MSTRG.10023.2;MSTRG.10023.3;ENST00000589389;ENST00000588732;ENST00000436648;MSTRG.10023.4;ENST00000321919;MSTRG.10023.9;ENST00000587936;ENST00000591451;ENST00000591846;ENST00000588297;ENST00000586095;ENST00000587297;ENST00000586901;ENST00000587875;ENST00000591159	GO:0003677(DNA binding);GO:0004616(phosphogluconate dehydrogenase (decarboxylating) activity);GO:0005515(protein binding);GO:0005654(nucleoplasm);GO:0005737(cytoplasm);GO:0005794(Golgi apparatus);GO:0035064(methylated histone binding);GO:0051287(NAD binding);GO:0055114(oxidation-reduction process)	NA	NA	NA	glyoxylate reductase 1 homolog (Arabidopsis) [Source:HGNC Symbol;Acc:HGNC:24434]	4.77	6.29	8.03	14.82	13.56	9.54	0.45	-1.17	0.02	0.27	down	yes
MSTRG.10069	RMI2	ENST00000573910;ENST00000572173;ENST00000572992;ENST00000312499;ENST00000576027	GO:0003677(DNA binding);GO:0005634(nucleus);GO:0005737(cytoplasm);GO:0006260(DNA replication)	NA	NA	NA	RecQ mediated genome instability 2 [Source:HGNC Symbol;Acc:HGNC:28349]	0.83	1.53	0.41	5.65	5.99	7.73	0.25	-2.03	0.01	0.24	down	yes
MSTRG.10199	TMC7	ENST00000569532;ENST00000304381;ENST00000568469;ENST00000421369;ENST00000561963	GO:0006811(ion transport);GO:0016021(integral component of membrane)	NA	NA	NA	transmembrane channel-like 7 [Source:HGNC Symbol;Acc:HGNC:23000]	2.73	2.34	2.59	0.52	0.49	0.57	2.43	1.28	0	0.08	up	yes
MSTRG.10233	TMEM159	ENST00000573487;ENST00000233047;MSTRG.10233.3;MSTRG.10233.4;ENST00000572258;ENST00000574092;ENST00000261388;ENST00000451578;ENST00000572599;ENST00000573688	GO:0005515(protein binding);GO:0016021(integral component of membrane)	NA	NA	NA	transmembrane protein 159 [Source:HGNC Symbol;Acc:HGNC:30136]	13.16	12.85	11.89	1.77	0.8	2.15	5.54	2.47	0.01	0.2	up	yes
MSTRG.10235	SMG1P3	ENST00000542817;MSTRG.10235.2;MSTRG.10235.4;MSTRG.10235.3;ENST00000504841;ENST00000419180;ENST00000448012;ENST00000542953;MSTRG.10235.8;ENST00000519305;ENST00000521589;ENST00000534903;ENST00000545358;ENST00000535190;ENST00000537983;ENST00000543368;ENST00000544154;MSTRG.10235.19;ENST00000520823;ENST00000522480;ENST00000440195;MSTRG.10235.23;ENST00000522841;ENST00000437413	NA	NA	NA	NA	NA	3.6	3.04	3.4	1.12	1.01	0.74	2.22	1.15	0	0.18	up	yes
MSTRG.1026	NDC1	ENST00000371429;MSTRG.1026.2;ENST00000480952	GO:0005643(nuclear pore);GO:0005737(cytoplasm);GO:0007129(synapsis);GO:0007283(spermatogenesis);GO:0015031(protein transport);GO:0016020(membrane);GO:0017056(structural constituent of nuclear pore);GO:0031081(nuclear pore distribution);GO:0031965(nuclear membrane);GO:0051028(mRNA transport);GO:0051292(nuclear pore complex assembly)	03013(RNA transport)	NA	NA	NDC1 transmembrane nucleoporin [Source:HGNC Symbol;Acc:HGNC:25525]	7.28	10.23	7.65	25.08	22.18	11	0.36	-1.47	0.03	0.28	down	yes
MSTRG.10297	GTF3C1	ENST00000561623;ENST00000564747;ENST00000356183;ENST00000569653;ENST00000562609;ENST00000567843;ENST00000571886;ENST00000569394;ENST00000564664;ENST00000566779;ENST00000568569;ENST00000570129	"GO:0000127(transcription factor TFIIIC complex);GO:0003677(DNA binding);GO:0005515(protein binding);GO:0005634(nucleus);GO:0005654(nucleoplasm);GO:0005730(nucleolus);GO:0006351(transcription, DNA-templated);GO:0006383(transcription from RNA polymerase III promoter);GO:0009303(rRNA transcription);GO:0009304(tRNA transcription);GO:0010467(gene expression);GO:0016020(membrane);GO:0030529(ribonucleoprotein complex);GO:0042791(5S class rRNA transcription from RNA polymerase III type 1 promoter);GO:0042797(tRNA transcription from RNA polymerase III promoter)"	NA	NA	NA	"general transcription factor IIIC, polypeptide 1, alpha 220kDa [Source:HGNC Symbol;Acc:HGNC:4664]"	3.76	4.8	5.56	10.7	9.36	11.43	0.46	-1.12	0.01	0.23	down	yes
MSTRG.10313	NUPR1	ENST00000324873;ENST00000567646;ENST00000395641	"GO:0002526(acute inflammatory response);GO:0003674(molecular_function);GO:0003677(DNA binding);GO:0003682(chromatin binding);GO:0005634(nucleus);GO:0005737(cytoplasm);GO:0006351(transcription, DNA-templated);GO:0006355(regulation of transcription, DNA-templated);GO:0006461(protein complex assembly);GO:0006473(protein acetylation);GO:0008584(male gonad development);GO:0009636(response to toxic substance);GO:0016049(cell growth);GO:0031401(positive regulation of protein modification process);GO:0035914(skeletal muscle cell differentiation);GO:0042771(intrinsic apoptotic signaling pathway in response to DNA damage by p53 class mediator);GO:0043065(positive regulation of apoptotic process);GO:0045786(negative regulation of cell cycle);GO:0048147(negative regulation of fibroblast proliferation);GO:2000194(regulation of female gonad development)"	NA	NA	NA	"nuclear protein, transcriptional regulator, 1 [Source:HGNC Symbol;Acc:HGNC:29990]"	7.62	6.83	8.39	0.05	0.01	0.03	8.52	3.09	0	0.08	up	yes
MSTRG.10323	ATXN2L	ENST00000563314;ENST00000340394;ENST00000325215;ENST00000336783;ENST00000382686;ENST00000395547;ENST00000564304;ENST00000570200;ENST00000562867;MSTRG.10323.10;MSTRG.10323.11;MSTRG.10323.12;MSTRG.10323.13;MSTRG.10323.14;MSTRG.10323.21;MSTRG.10323.22;MSTRG.10323.15;MSTRG.10323.16;MSTRG.10323.17;MSTRG.10323.18;MSTRG.10323.19;MSTRG.10323.20;MSTRG.10323.23;MSTRG.10323.24;MSTRG.10323.25;MSTRG.10323.26;MSTRG.10323.27;ENST00000568266;ENST00000564656;ENST00000561539;ENST00000566080;ENST00000565971;ENST00000570284;ENST00000564284;MSTRG.10323.35;ENST00000565845;ENST00000564035;ENST00000566946;ENST00000562583;ENST00000561732;ENST00000562686;ENST00000569318;ENST00000566007;ENST00000564162;ENST00000567024	GO:0005515(protein binding);GO:0005737(cytoplasm);GO:0010494(cytoplasmic stress granule);GO:0010603(regulation of cytoplasmic mRNA processing body assembly);GO:0016020(membrane);GO:0016607(nuclear speck);GO:0034063(stress granule assembly);GO:0044822(poly(A) RNA binding)	NA	NA	NA	ataxin 2-like [Source:HGNC Symbol;Acc:HGNC:31326]	58.82	53.29	43.44	15.96	16.89	12.71	3.25	1.7	0.01	0.2	up	yes
MSTRG.10328	NFATC2IP	ENST00000564978;ENST00000320805;ENST00000565919;MSTRG.10328.4;ENST00000565752;ENST00000562977;ENST00000568998;ENST00000568148	GO:0001816(cytokine production);GO:0005515(protein binding);GO:0005634(nucleus);GO:0005737(cytoplasm);GO:0045944(positive regulation of transcription from RNA polymerase II promoter)	NA	NA	NA	"nuclear factor of activated T-cells, cytoplasmic, calcineurin-dependent 2 interacting protein [Source:HGNC Symbol;Acc:HGNC:25906]"	2.08	2.62	2.54	7.43	8.68	4.17	0.38	-1.38	0.03	0.28	down	yes
MSTRG.10331	ATP2A1-AS1	ENST00000561547;ENST00000566956;MSTRG.10331.1;MSTRG.10331.2	NA	NA	NA	NA	NA	1.74	1.59	1.76	5.15	5.67	3.98	0.45	-1.16	0.01	0.21	down	yes
MSTRG.10355	SLC7A5P1	ENST00000566127;MSTRG.10355.2;ENST00000623486;ENST00000568957	NA	NA	NA	NA	NA	5.24	5.44	4.7	1.78	2.01	1.47	2.16	1.11	0	0.17	up	yes
MSTRG.10358	KIF22	ENST00000561482;ENST00000160827;ENST00000569636;MSTRG.10358.4;ENST00000570173;ENST00000400751;ENST00000569382;ENST00000563666;ENST00000563263;ENST00000565736;ENST00000568312	GO:0000776(kinetochore);GO:0000785(chromatin);GO:0003677(DNA binding);GO:0003777(microtubule motor activity);GO:0005524(ATP binding);GO:0005634(nucleus);GO:0005654(nucleoplasm);GO:0005737(cytoplasm);GO:0005819(spindle);GO:0005829(cytosol);GO:0005871(kinesin complex);GO:0005874(microtubule);GO:0005925(focal adhesion);GO:0006281(DNA repair);GO:0007018(microtubule-based movement);GO:0007062(sister chromatid cohesion);GO:0007067(mitotic nuclear division);GO:0007080(mitotic metaphase plate congression);GO:0007596(blood coagulation);GO:0008017(microtubule binding);GO:0008152(metabolic process);GO:0016887(ATPase activity);GO:0019886(antigen processing and presentation of exogenous peptide antigen via MHC class II)	NA	NA	NA	kinesin family member 22 [Source:HGNC Symbol;Acc:HGNC:6391]	7.49	6.8	4.66	34.17	39.42	23.64	0.21	-2.23	0.01	0.23	down	yes
MSTRG.10366	SEZ6L2	ENST00000346932;ENST00000350527;ENST00000308713;ENST00000537485;ENST00000617533;ENST00000563118;ENST00000568407;ENST00000562159	GO:0005783(endoplasmic reticulum);GO:0005789(endoplasmic reticulum membrane);GO:0005886(plasma membrane);GO:0008344(adult locomotory behavior);GO:0016021(integral component of membrane);GO:0021680(cerebellar Purkinje cell layer development);GO:0043025(neuronal cell body);GO:0060074(synapse maturation);GO:0090036(regulation of protein kinase C signaling)	NA	NA	NA	seizure related 6 homolog (mouse)-like 2 [Source:HGNC Symbol;Acc:HGNC:30844]	28.73	28.52	28.67	5.93	6.33	17.73	3.82	1.93	0.05	0.33	up	yes
MSTRG.10368	KCTD13	ENST00000308768;ENST00000568000;ENST00000566842;ENST00000568995;ENST00000563955;ENST00000563264;ENST00000566413;ENST00000561540;ENST00000568721	GO:0004842(ubiquitin-protein transferase activity);GO:0005515(protein binding);GO:0005634(nucleus);GO:0005654(nucleoplasm);GO:0006260(DNA replication);GO:0016477(cell migration);GO:0016567(protein ubiquitination);GO:0017049(GTP-Rho binding);GO:0019904(protein domain specific binding);GO:0031463(Cul3-RING ubiquitin ligase complex);GO:0035024(negative regulation of Rho protein signal transduction);GO:0042802(identical protein binding);GO:0043149(stress fiber assembly);GO:0043161(proteasome-mediated ubiquitin-dependent protein catabolic process);GO:0045740(positive regulation of DNA replication);GO:0051260(protein homooligomerization)	NA	NA	NA	potassium channel tetramerization domain containing 13 [Source:HGNC Symbol;Acc:HGNC:22234]	3.54	3.77	2.93	1.26	0.56	1.12	2.15	1.1	0.02	0.27	up	yes
MSTRG.10373	TMEM219	ENST00000414689;ENST00000602948;ENST00000279396;MSTRG.10373.4;ENST00000575829;ENST00000561899;ENST00000566848;ENST00000570255;ENST00000569445;ENST00000569481	GO:0005886(plasma membrane);GO:0006915(apoptotic process);GO:0016021(integral component of membrane)	NA	NA	NA	transmembrane protein 219 [Source:HGNC Symbol;Acc:HGNC:25201]	21.44	17.59	18.9	8.34	8.81	13.32	2.19	1.13	0.01	0.23	up	yes
MSTRG.10375	HIRIP3	ENST00000279392;MSTRG.10375.2;ENST00000564026;ENST00000563053;ENST00000563680;ENST00000565996;ENST00000568880	GO:0005515(protein binding);GO:0005634(nucleus);GO:0005654(nucleoplasm);GO:0005730(nucleolus);GO:0006333(chromatin assembly or disassembly)	NA	NA	NA	HIRA interacting protein 3 [Source:HGNC Symbol;Acc:HGNC:4917]	4.82	4.49	5.09	17.06	16.43	9.58	0.35	-1.52	0.02	0.26	down	yes
MSTRG.10389	CORO1A	ENST00000219150;ENST00000568763;ENST00000568982;ENST00000570045;ENST00000569469;ENST00000569203;ENST00000569970;ENST00000567034;ENST00000564768;ENST00000562129	GO:0001772(immunological synapse);GO:0001845(phagolysosome assembly);GO:0001891(phagocytic cup);GO:0003779(actin binding);GO:0003785(actin monomer binding);GO:0005515(protein binding);GO:0005737(cytoplasm);GO:0005769(early endosome);GO:0005884(actin filament);GO:0005886(plasma membrane);GO:0005911(cell-cell junction);GO:0006816(calcium ion transport);GO:0006909(phagocytosis);GO:0006928(movement of cell or subcellular component);GO:0007015(actin filament organization);GO:0008022(protein C-terminus binding);GO:0008064(regulation of actin polymerization or depolymerization);GO:0008092(cytoskeletal protein binding);GO:0008360(regulation of cell shape);GO:0015629(actin cytoskeleton);GO:0016020(membrane);GO:0016477(cell migration);GO:0030027(lamellipodium);GO:0030036(actin cytoskeleton organization);GO:0030335(positive regulation of cell migration);GO:0030424(axon);GO:0030595(leukocyte chemotaxis);GO:0030670(phagocytic vesicle membrane);GO:0030833(regulation of actin filament polymerization);GO:0030864(cortical actin cytoskeleton);GO:0031252(cell leading edge);GO:0031339(negative regulation of vesicle fusion);GO:0031589(cell-substrate adhesion);GO:0032036(myosin heavy chain binding);GO:0032796(uropod organization);GO:0032956(regulation of actin cytoskeleton organization);GO:0034097(response to cytokine);GO:0038180(nerve growth factor signaling pathway);GO:0042102(positive regulation of T cell proliferation);GO:0042802(identical protein binding);GO:0042803(protein homodimerization activity);GO:0043029(T cell homeostasis);GO:0043234(protein complex);GO:0043320(natural killer cell degranulation);GO:0043524(negative regulation of neuron apoptotic process);GO:0043548(phosphatidylinositol 3-kinase binding);GO:0044822(poly(A) RNA binding);GO:0045087(innate immune response);GO:0045335(phagocytic vesicle);GO:0048873(homeostasis of number of cells within a tissue);GO:0050870(positive regulation of T cell activation);GO:0050918(positive chemotaxis);GO:0051015(actin filament binding);GO:0051126(negative regulation of actin nucleation);GO:0051279(regulation of release of sequestered calcium ion into cytosol);GO:0061502(early endosome to recycling endosome transport);GO:0070062(extracellular exosome);GO:0071353(cellular response to interleukin-4)	04145(Phagosome);05152(Tuberculosis)	NA	NA	"coronin, actin binding protein, 1A [Source:HGNC Symbol;Acc:HGNC:2252]"	0.16	0.22	0.14	2.03	2.42	1.87	0.35	-1.5	0	0.13	down	yes
MSTRG.10394	SMG1P5	ENST00000529428;ENST00000532983;MSTRG.10394.3;MSTRG.10394.4;MSTRG.10394.6;MSTRG.10394.5;MSTRG.10394.7;ENST00000411546	NA	NA	NA	NA	NA	5.22	4.65	4.48	1.13	2.28	1.8	2.42	1.28	0.01	0.22	up	yes
MSTRG.10405	DCTPP1	ENST00000319285;ENST00000568434;ENST00000568973;ENST00000565758	GO:0000287(magnesium ion binding);GO:0005515(protein binding);GO:0005829(cytosol);GO:0009143(nucleoside triphosphate catabolic process);GO:0016462(pyrophosphatase activity);GO:0032556(pyrimidine deoxyribonucleotide binding);GO:0042802(identical protein binding);GO:0047429(nucleoside-triphosphate diphosphatase activity);GO:0047840(dCTP diphosphatase activity);GO:0051289(protein homotetramerization)	NA	NA	NA	dCTP pyrophosphatase 1 [Source:HGNC Symbol;Acc:HGNC:28777]	12.1	10.05	10.05	25.16	31.16	24.37	0.45	-1.15	0.01	0.2	down	yes
MSTRG.10419	ZNF689	ENST00000287461;ENST00000563304;ENST00000566673;ENST00000565710	"GO:0003676(nucleic acid binding);GO:0003677(DNA binding);GO:0005622(intracellular);GO:0005634(nucleus);GO:0006351(transcription, DNA-templated);GO:0006355(regulation of transcription, DNA-templated);GO:0035914(skeletal muscle cell differentiation);GO:0046872(metal ion binding)"	NA	NA	NA	zinc finger protein 689 [Source:HGNC Symbol;Acc:HGNC:25173]	0.29	0.64	1.94	4.64	5.92	4.53	0.28	-1.86	0.04	0.31	down	yes
MSTRG.10456	FUS	ENST00000254108;ENST00000566605;ENST00000487045;ENST00000380244;MSTRG.10456.5;ENST00000487509;ENST00000568685;ENST00000487974;ENST00000570090;ENST00000474990;ENST00000568901;ENST00000564766;ENST00000569760;ENST00000483853	"GO:0000166(nucleotide binding);GO:0000398(mRNA splicing, via spliceosome);GO:0003676(nucleic acid binding);GO:0003677(DNA binding);GO:0003713(transcription coactivator activity);GO:0003723(RNA binding);GO:0005515(protein binding);GO:0005634(nucleus);GO:0005654(nucleoplasm);GO:0005737(cytoplasm);GO:0005844(polysome);GO:0008270(zinc ion binding);GO:0008380(RNA splicing);GO:0010467(gene expression);GO:0030331(estrogen receptor binding);GO:0030425(dendrite);GO:0031489(myosin V binding);GO:0035255(ionotropic glutamate receptor binding);GO:0042802(identical protein binding);GO:0043025(neuronal cell body);GO:0043197(dendritic spine);GO:0043204(perikaryon);GO:0044327(dendritic spine head);GO:0044822(poly(A) RNA binding);GO:0046965(retinoid X receptor binding);GO:0046966(thyroid hormone receptor binding);GO:0048471(perinuclear region of cytoplasm);GO:0071277(cellular response to calcium ion);GO:1903506(regulation of nucleic acid-templated transcription)"	NA	NA	NA	FUS RNA binding protein [Source:HGNC Symbol;Acc:HGNC:4010]	6.87	6.08	11.62	57.08	57.73	38.64	0.16	-2.63	0.01	0.22	down	yes
MSTRG.10466	C16orf58	ENST00000570164;MSTRG.10466.2;MSTRG.10466.3;ENST00000327237;ENST00000568491;ENST00000430477;ENST00000567994;ENST00000567673;ENST00000541442;ENST00000565128;ENST00000567578;ENST00000564807;ENST00000566148	GO:0016020(membrane);GO:0016021(integral component of membrane)	NA	NA	NA	chromosome 16 open reading frame 58 [Source:HGNC Symbol;Acc:HGNC:25848]	26.94	14.72	29.23	6	9.95	11.88	3.37	1.75	0.01	0.23	up	yes
MSTRG.10490	ORC6	ENST00000563599;ENST00000219097;ENST00000569239;ENST00000563306;ENST00000568364;ENST00000570260;ENST00000566860;ENST00000575571;ENST00000567000	GO:0000082(G1/S transition of mitotic cell cycle);GO:0000278(mitotic cell cycle);GO:0000808(origin recognition complex);GO:0003677(DNA binding);GO:0005515(protein binding);GO:0005634(nucleus);GO:0005654(nucleoplasm);GO:0005664(nuclear origin of replication recognition complex);GO:0005886(plasma membrane);GO:0006260(DNA replication);GO:0006261(DNA-dependent DNA replication);GO:0016020(membrane)	04110(Cell cycle)	NA	NA	"origin recognition complex, subunit 6 [Source:HGNC Symbol;Acc:HGNC:17151]"	1.34	2.62	1.77	9.89	6.29	4.37	0.27	-1.88	0	0.16	down	yes
MSTRG.10563	IRX5	ENST00000394636;ENST00000320990;ENST00000558597	"GO:0002027(regulation of heart rate);GO:0003677(DNA binding);GO:0005499(vitamin D binding);GO:0005634(nucleus);GO:0006351(transcription, DNA-templated);GO:0006355(regulation of transcription, DNA-templated);GO:0007601(visual perception);GO:0008406(gonad development);GO:0010468(regulation of gene expression);GO:0042551(neuron maturation);GO:0043565(sequence-specific DNA binding);GO:0048468(cell development);GO:0048701(embryonic cranial skeleton morphogenesis);GO:0050896(response to stimulus);GO:0060040(retinal bipolar neuron differentiation)"	NA	NA	NA	iroquois homeobox 5 [Source:HGNC Symbol;Acc:HGNC:14361]	3	2.72	1.36	0.21	0.73	0.98	2.44	1.29	0.05	0.33	up	yes
MSTRG.10591	MT1X	ENST00000394485;ENST00000562939;ENST00000568370;ENST00000564974	GO:0005634(nucleus);GO:0005737(cytoplasm);GO:0008270(zinc ion binding);GO:0010038(response to metal ion);GO:0036018(cellular response to erythropoietin);GO:0045926(negative regulation of growth);GO:0046872(metal ion binding);GO:0048471(perinuclear region of cytoplasm);GO:0071276(cellular response to cadmium ion);GO:0071294(cellular response to zinc ion)	04978(Mineral absorption)	NA	NA	metallothionein 1X [Source:HGNC Symbol;Acc:HGNC:7405]	16.63	14.06	47.32	1.97	2.62	3.14	8.03	3.01	0.03	0.29	up	yes
MSTRG.10594	HERPUD1	MSTRG.10594.1;ENST00000439977;ENST00000562914;ENST00000568676;ENST00000569569;ENST00000565966;ENST00000300302;ENST00000344114;ENST00000570273;ENST00000379792;ENST00000569429;ENST00000563343;ENST00000566550;ENST00000563781;ENST00000564678;ENST00000563911;ENST00000567944;ENST00000568651;ENST00000568814	"GO:0003674(molecular_function);GO:0005515(protein binding);GO:0005783(endoplasmic reticulum);GO:0005789(endoplasmic reticulum membrane);GO:0006511(ubiquitin-dependent protein catabolic process);GO:0006874(cellular calcium ion homeostasis);GO:0006986(response to unfolded protein);GO:0016020(membrane);GO:0016021(integral component of membrane);GO:0030968(endoplasmic reticulum unfolded protein response);GO:0030970(retrograde protein transport, ER to cytosol);GO:0031396(regulation of protein ubiquitination);GO:0032092(positive regulation of protein binding);GO:0032469(endoplasmic reticulum calcium ion homeostasis);GO:0034704(calcium channel complex);GO:0034976(response to endoplasmic reticulum stress);GO:0036499(PERK-mediated unfolded protein response);GO:0043154(negative regulation of cysteine-type endopeptidase activity involved in apoptotic process);GO:0044267(cellular protein metabolic process);GO:0044325(ion channel binding);GO:1902235(regulation of endoplasmic reticulum stress-induced intrinsic apoptotic signaling pathway);GO:1902236(negative regulation of endoplasmic reticulum stress-induced intrinsic apoptotic signaling pathway);GO:1903069(regulation of ER-associated ubiquitin-dependent protein catabolic process);GO:1903071(positive regulation of ER-associated ubiquitin-dependent protein catabolic process);GO:1990037(Lewy body core);GO:2001243(negative regulation of intrinsic apoptotic signaling pathway)"	04141(Protein processing in endoplasmic reticulum)	NA	NA	"homocysteine-inducible, endoplasmic reticulum stress-inducible, ubiquitin-like domain member 1 [Source:HGNC Symbol;Acc:HGNC:13744]"	42.42	39.37	52.02	3.96	3.71	5.29	9.2	3.2	0	0.13	up	yes
MSTRG.10595	RP11-325K4.3	ENST00000565861	NA	NA	NA	NA	NA	1.31	0.56	0.35	0.05	0.04	0.04	2.36	1.24	0.04	0.31	up	yes
MSTRG.10613	ADGRG1	ENST00000565587;ENST00000567553;ENST00000564912;ENST00000564907;ENST00000566778;ENST00000567835;ENST00000569372;ENST00000563548;ENST00000561833;ENST00000565013;ENST00000561696;ENST00000562414;ENST00000568487;MSTRG.10613.25;ENST00000562631;ENST00000563445;ENST00000565338;MSTRG.10613.30;ENST00000567702;MSTRG.10613.32;ENST00000456916;ENST00000567154;ENST00000388813;MSTRG.10613.37;ENST00000563007;ENST00000562558;ENST00000566271;ENST00000568645;ENST00000563374;ENST00000568234;ENST00000565770;ENST00000564338;ENST00000566164;ENST00000567397;ENST00000568979;ENST00000569992;ENST00000566123;ENST00000562682;ENST00000561782;ENST00000564783;ENST00000564729;ENST00000566508;ENST00000567915;ENST00000569132;ENST00000564103;ENST00000562467;ENST00000568700;ENST00000540164;ENST00000568531;ENST00000568074;ENST00000563414;ENST00000568618;ENST00000569494;ENST00000566169;ENST00000569154;ENST00000569101;ENST00000563862;ENST00000569158;ENST00000566187;ENST00000565505;ENST00000565391	GO:0001525(angiogenesis);GO:0004888(transmembrane signaling receptor activity);GO:0004930(G-protein coupled receptor activity);GO:0005518(collagen binding);GO:0005622(intracellular);GO:0005887(integral component of plasma membrane);GO:0007155(cell adhesion);GO:0007166(cell surface receptor signaling pathway);GO:0007186(G-protein coupled receptor signaling pathway);GO:0007266(Rho protein signal transduction);GO:0007267(cell-cell signaling);GO:0007420(brain development);GO:0008285(negative regulation of cell proliferation);GO:0010573(vascular endothelial growth factor production);GO:0016020(membrane);GO:0016021(integral component of membrane);GO:0021796(cerebral cortex regionalization);GO:0021801(cerebral cortex radial glia guided migration);GO:0021819(layer formation in cerebral cortex);GO:0035025(positive regulation of Rho protein signal transduction);GO:0045785(positive regulation of cell adhesion);GO:0050840(extracellular matrix binding);GO:0070062(extracellular exosome);GO:0070528(protein kinase C signaling);GO:0097451(glial limiting end-foot);GO:2000179(positive regulation of neural precursor cell proliferation);GO:2001223(negative regulation of neuron migration)	NA	NA	NA	adhesion G protein-coupled receptor G1 [Source:HGNC Symbol;Acc:HGNC:4512]	26.58	21.51	17.33	2.71	2.33	2.13	7.04	2.82	0	0.15	up	yes
MSTRG.10632	GINS3	ENST00000564814;ENST00000426538;ENST00000328514;ENST00000318129;ENST00000567909;ENST00000567143	GO:0005654(nucleoplasm);GO:0006260(DNA replication)	NA	NA	NA	GINS complex subunit 3 (Psf3 homolog) [Source:HGNC Symbol;Acc:HGNC:25851]	0.15	1.45	1.1	4.66	4.15	3.43	0.23	-2.11	0	0.17	down	yes
MSTRG.10685	CBFB	ENST00000561924;ENST00000290858;ENST00000564034;ENST00000412916;ENST00000565389;ENST00000563939;ENST00000567947;ENST00000566281;ENST00000568858	GO:0000209(protein polyubiquitination);GO:0001503(ossification);GO:0001649(osteoblast differentiation);GO:0003677(DNA binding);GO:0003700(sequence-specific DNA binding transcription factor activity);GO:0003713(transcription coactivator activity);GO:0005515(protein binding);GO:0005634(nucleus);GO:0006366(transcription from RNA polymerase II promoter);GO:0016020(membrane);GO:0030098(lymphocyte differentiation);GO:0030099(myeloid cell differentiation);GO:0045944(positive regulation of transcription from RNA polymerase II promoter);GO:0048469(cell maturation);GO:0060216(definitive hemopoiesis);GO:1903506(regulation of nucleic acid-templated transcription)	NA	NA	NA	"core-binding factor, beta subunit [Source:HGNC Symbol;Acc:HGNC:1539]"	5.4	19.63	13.74	23.72	22.75	14.39	0.36	-1.49	0.02	0.25	down	yes
MSTRG.10689	NOL3	ENST00000565560;MSTRG.10689.2;ENST00000563439;ENST00000268605;ENST00000568086;ENST00000564992;ENST00000564053;ENST00000565645;ENST00000566871;ENST00000568503;ENST00000563258;ENST00000568146;ENST00000564860	GO:0001666(response to hypoxia);GO:0001974(blood vessel remodeling);GO:0002931(response to ischemia);GO:0003723(RNA binding);GO:0005102(receptor binding);GO:0005123(death receptor binding);GO:0005509(calcium ion binding);GO:0005515(protein binding);GO:0005730(nucleolus);GO:0005737(cytoplasm);GO:0005739(mitochondrion);GO:0005829(cytosol);GO:0006376(mRNA splice site selection);GO:0008380(RNA splicing);GO:0010468(regulation of gene expression);GO:0010659(cardiac muscle cell apoptotic process);GO:0010664(negative regulation of striated muscle cell apoptotic process);GO:0010667(negative regulation of cardiac muscle cell apoptotic process);GO:0010804(negative regulation of tumor necrosis factor-mediated signaling pathway);GO:0014736(negative regulation of muscle atrophy);GO:0014808(release of sequestered calcium ion into cytosol by sarcoplasmic reticulum);GO:0014876(response to injury involved in regulation of muscle adaptation);GO:0016528(sarcoplasm);GO:0016529(sarcoplasmic reticulum);GO:0035877(death effector domain binding);GO:0042345(regulation of NF-kappaB import into nucleus);GO:0042802(identical protein binding);GO:0042981(regulation of apoptotic process);GO:0043027(cysteine-type endopeptidase inhibitor activity involved in apoptotic process);GO:0043066(negative regulation of apoptotic process);GO:0051259(protein oligomerization);GO:0060547(negative regulation of necrotic cell death);GO:0089720(caspase binding);GO:0090201(negative regulation of release of cytochrome c from mitochondria);GO:0097193(intrinsic apoptotic signaling pathway);GO:1902109(negative regulation of mitochondrial membrane permeability involved in apoptotic process);GO:1902176(negative regulation of oxidative stress-induced intrinsic apoptotic signaling pathway);GO:1990001(inhibition of cysteine-type endopeptidase activity involved in apoptotic process);GO:2001237(negative regulation of extrinsic apoptotic signaling pathway)	NA	NA	NA	nucleolar protein 3 (apoptosis repressor with CARD domain) [Source:HGNC Symbol;Acc:HGNC:7869]	7.94	5.97	7.23	2.63	3.22	1.58	2.38	1.25	0.03	0.3	up	yes
MSTRG.10720	CENPT	ENST00000569862;MSTRG.10720.1;ENST00000562787;ENST00000562513;ENST00000436104;ENST00000565157;MSTRG.10720.4;ENST00000626059;ENST00000568495;ENST00000574569;ENST00000563885;ENST00000566758;ENST00000564128;ENST00000562462;ENST00000565713;ENST00000566067;ENST00000562338;ENST00000568564;ENST00000561593;ENST00000565114;ENST00000569094;ENST00000568765;ENST00000565436	"GO:0000278(mitotic cell cycle);GO:0000775(chromosome, centromeric region);GO:0000776(kinetochore);GO:0000777(condensed chromosome kinetochore);GO:0003677(DNA binding);GO:0005515(protein binding);GO:0005634(nucleus);GO:0005654(nucleoplasm);GO:0005829(cytosol);GO:0006334(nucleosome assembly);GO:0007059(chromosome segregation);GO:0007067(mitotic nuclear division);GO:0007264(small GTPase mediated signal transduction);GO:0034080(CENP-A containing nucleosome assembly);GO:0046982(protein heterodimerization activity);GO:0051276(chromosome organization);GO:0051301(cell division);GO:0051382(kinetochore assembly)"	NA	NA	NA	centromere protein T [Source:HGNC Symbol;Acc:HGNC:25787]	1.17	0.89	1.43	3.65	4.02	2.41	0.48	-1.07	0.04	0.31	down	yes
MSTRG.10763	CHTF8	ENST00000306585;ENST00000448552;MSTRG.10763.3;ENST00000523421;MSTRG.10763.5;ENST00000518041;MSTRG.10763.7;ENST00000519534;ENST00000398235;ENST00000519520;ENST00000567763;ENST00000522497;ENST00000520529;ENST00000522091	GO:0003677(DNA binding);GO:0005634(nucleus);GO:0006260(DNA replication);GO:0007049(cell cycle);GO:0070062(extracellular exosome)	NA	NA	NA	"CTF8, chromosome transmission fidelity factor 8 homolog (S. cerevisiae) [Source:HGNC Symbol;Acc:HGNC:24353]"	1.65	1.41	3.78	14.33	17.53	9.78	0.2	-2.31	0.02	0.28	down	yes
MSTRG.10781	WWP2	MSTRG.10781.1;MSTRG.10781.2;ENST00000359154;ENST00000561780;ENST00000569620;ENST00000568845;ENST00000569658;ENST00000569174;ENST00000544162;ENST00000567986;ENST00000570104;ENST00000569297;ENST00000567579;ENST00000566463;MSTRG.10781.18;ENST00000568684;ENST00000568185;ENST00000568818;ENST00000567161;ENST00000567303	"GO:0000122(negative regulation of transcription from RNA polymerase II promoter);GO:0000151(ubiquitin ligase complex);GO:0001085(RNA polymerase II transcription factor binding);GO:0001190(RNA polymerase II transcription factor binding transcription factor activity involved in positive regulation of transcription);GO:0004842(ubiquitin-protein transferase activity);GO:0005515(protein binding);GO:0005634(nucleus);GO:0005737(cytoplasm);GO:0006366(transcription from RNA polymerase II promoter);GO:0006464(cellular protein modification process);GO:0008134(transcription factor binding);GO:0010629(negative regulation of gene expression);GO:0016020(membrane);GO:0016567(protein ubiquitination);GO:0016874(ligase activity);GO:0032410(negative regulation of transporter activity);GO:0034765(regulation of ion transmembrane transport);GO:0042391(regulation of membrane potential);GO:0042787(protein ubiquitination involved in ubiquitin-dependent protein catabolic process);GO:0043161(proteasome-mediated ubiquitin-dependent protein catabolic process);GO:0043433(negative regulation of sequence-specific DNA binding transcription factor activity);GO:0045892(negative regulation of transcription, DNA-templated);GO:0045944(positive regulation of transcription from RNA polymerase II promoter);GO:0046718(viral entry into host cell);GO:0051224(negative regulation of protein transport);GO:0051865(protein autoubiquitination);GO:0061630(ubiquitin protein ligase activity);GO:0070062(extracellular exosome);GO:0070534(protein K63-linked ubiquitination);GO:1901016(regulation of potassium ion transmembrane transporter activity)"	04120(Ubiquitin mediated proteolysis)	NA	NA	WW domain containing E3 ubiquitin protein ligase 2 [Source:HGNC Symbol;Acc:HGNC:16804]	3.31	4.2	4.16	14.88	9.77	11.71	0.33	-1.62	0	0.17	down	yes
MSTRG.10793	AARS	ENST00000261772;ENST00000569825;ENST00000565361;ENST00000564359;ENST00000567490;ENST00000566969	"GO:0000166(nucleotide binding);GO:0001942(hair follicle development);GO:0002161(aminoacyl-tRNA editing activity);GO:0003676(nucleic acid binding);GO:0004813(alanine-tRNA ligase activity);GO:0005515(protein binding);GO:0005524(ATP binding);GO:0005737(cytoplasm);GO:0005829(cytosol);GO:0006400(tRNA modification);GO:0006418(tRNA aminoacylation for protein translation);GO:0006419(alanyl-tRNA aminoacylation);GO:0006450(regulation of translational fidelity);GO:0006457(protein folding);GO:0008033(tRNA processing);GO:0008270(zinc ion binding);GO:0010467(gene expression);GO:0016020(membrane);GO:0016876(ligase activity, forming aminoacyl-tRNA and related compounds);GO:0021680(cerebellar Purkinje cell layer development);GO:0030968(endoplasmic reticulum unfolded protein response);GO:0034620(cellular response to unfolded protein);GO:0043039(tRNA aminoacylation);GO:0043200(response to amino acid);GO:0043524(negative regulation of neuron apoptotic process);GO:0043588(skin development);GO:0050885(neuromuscular process controlling balance);GO:0050905(neuromuscular process);GO:0070062(extracellular exosome)"	00970(Aminoacyl-tRNA biosynthesis)	NA	NA	alanyl-tRNA synthetase [Source:HGNC Symbol;Acc:HGNC:20]	153.92	162.32	158.37	52.45	42.75	50.23	3.11	1.64	0	0.13	up	yes
MSTRG.10797	ST3GAL2	MSTRG.10797.1;ENST00000393640;MSTRG.10797.2;MSTRG.10797.4;MSTRG.10797.5;ENST00000342907;ENST00000567822;ENST00000566097;ENST00000561708;ENST00000567586	"GO:0000139(Golgi membrane);GO:0003836(beta-galactoside (CMP) alpha-2,3-sialyltransferase activity);GO:0005576(extracellular region);GO:0005975(carbohydrate metabolic process);GO:0006040(amino sugar metabolic process);GO:0006464(cellular protein modification process);GO:0006486(protein glycosylation);GO:0006488(dolichol-linked oligosaccharide biosynthetic process);GO:0006493(protein O-linked glycosylation);GO:0008373(sialyltransferase activity);GO:0016266(O-glycan processing);GO:0018146(keratan sulfate biosynthetic process);GO:0018279(protein N-linked glycosylation via asparagine);GO:0030173(integral component of Golgi membrane);GO:0030203(glycosaminoglycan metabolic process);GO:0032580(Golgi cisterna membrane);GO:0042339(keratan sulfate metabolic process);GO:0043687(post-translational protein modification);GO:0044267(cellular protein metabolic process);GO:0044281(small molecule metabolic process);GO:0097503(sialylation)"	00512(Mucin type O-Glycan biosynthesis);00533(Glycosaminoglycan biosynthesis - keratan sulfate);00603(Glycosphingolipid biosynthesis - globo series);00604(Glycosphingolipid biosynthesis - ganglio series);01100(Metabolic pathways)	NA	NA	"ST3 beta-galactoside alpha-2,3-sialyltransferase 2 [Source:HGNC Symbol;Acc:HGNC:10863]"	1.09	1.37	2.25	4.3	4.79	5.42	0.43	-1.22	0.03	0.28	down	yes
MSTRG.10801	SF3B3	ENST00000302516;ENST00000566095;MSTRG.10801.2;MSTRG.10801.3;MSTRG.10801.5;ENST00000577085;ENST00000564899;ENST00000572365;ENST00000567635;ENST00000567250;ENST00000568291;ENST00000568539;ENST00000563739;ENST00000562722;ENST00000565990	"GO:0000375(RNA splicing, via transesterification reactions);GO:0000398(mRNA splicing, via spliceosome);GO:0003676(nucleic acid binding);GO:0003723(RNA binding);GO:0005515(protein binding);GO:0005634(nucleus);GO:0005654(nucleoplasm);GO:0005681(spliceosomal complex);GO:0005689(U12-type spliceosomal complex);GO:0006397(mRNA processing);GO:0006461(protein complex assembly);GO:0008380(RNA splicing);GO:0010467(gene expression);GO:0030532(small nuclear ribonucleoprotein complex);GO:0042177(negative regulation of protein catabolic process);GO:0071013(catalytic step 2 spliceosome)"	NA	NA	NA	"splicing factor 3b, subunit 3, 130kDa [Source:HGNC Symbol;Acc:HGNC:10770]"	11.85	13.6	15.87	27.48	27.56	28.52	0.49	-1.04	0.01	0.2	down	yes
MSTRG.1084	INADL	MSTRG.1084.2;MSTRG.1084.1;ENST00000316485;ENST00000484562;ENST00000371158;ENST00000484937;ENST00000488913;ENST00000494842;ENST00000490547;ENST00000307297;ENST00000465798;ENST00000472512	GO:0005515(protein binding);GO:0005886(plasma membrane);GO:0005923(bicellular tight junction);GO:0016324(apical plasma membrane);GO:0034329(cell junction assembly);GO:0035556(intracellular signal transduction);GO:0045177(apical part of cell);GO:0045216(cell-cell junction organization);GO:0048471(perinuclear region of cytoplasm);GO:0070062(extracellular exosome);GO:0070830(bicellular tight junction assembly)	04530(Tight junction)	NA	NA	InaD-like (Drosophila) [Source:HGNC Symbol;Acc:HGNC:28881]	2.9	3.08	2.65	0.79	0.7	0.64	2.21	1.14	0	0.11	up	yes
MSTRG.10973	CDH13	ENST00000567109;ENST00000268613;ENST00000569144;ENST00000562601;MSTRG.10973.4;ENST00000568770;ENST00000565636;ENST00000431540;ENST00000428848;ENST00000539548;ENST00000566333;ENST00000569455;ENST00000567445;ENST00000566620;ENST00000622885;ENST00000569454;ENST00000562307;ENST00000615627	GO:0000278(mitotic cell cycle);GO:0001558(regulation of cell growth);GO:0001938(positive regulation of endothelial cell proliferation);GO:0001954(positive regulation of cell-matrix adhesion);GO:0002040(sprouting angiogenesis);GO:0005509(calcium ion binding);GO:0005515(protein binding);GO:0005615(extracellular space);GO:0005737(cytoplasm);GO:0005886(plasma membrane);GO:0005901(caveola);GO:0005925(focal adhesion);GO:0007155(cell adhesion);GO:0007156(homophilic cell adhesion via plasma membrane adhesion molecules);GO:0007162(negative regulation of cell adhesion);GO:0007266(Rho protein signal transduction);GO:0008285(negative regulation of cell proliferation);GO:0009897(external side of plasma membrane);GO:0010033(response to organic substance);GO:0016020(membrane);GO:0016021(integral component of membrane);GO:0016339(calcium-dependent cell-cell adhesion via plasma membrane cell adhesion molecules);GO:0016601(Rac protein signal transduction);GO:0030032(lamellipodium assembly);GO:0030100(regulation of endocytosis);GO:0030169(low-density lipoprotein particle binding);GO:0030335(positive regulation of cell migration);GO:0031225(anchored component of membrane);GO:0034329(cell junction assembly);GO:0034332(adherens junction organization);GO:0042058(regulation of epidermal growth factor receptor signaling pathway);GO:0042803(protein homodimerization activity);GO:0043005(neuron projection);GO:0043542(endothelial cell migration);GO:0043616(keratinocyte proliferation);GO:0045216(cell-cell junction organization);GO:0045296(cadherin binding);GO:0045944(positive regulation of transcription from RNA polymerase II promoter);GO:0048471(perinuclear region of cytoplasm);GO:0048661(positive regulation of smooth muscle cell proliferation);GO:0050850(positive regulation of calcium-mediated signaling);GO:0050927(positive regulation of positive chemotaxis);GO:0051668(localization within membrane);GO:0055096(low-density lipoprotein particle mediated signaling);GO:0055100(adiponectin binding);GO:0070062(extracellular exosome);GO:0071813(lipoprotein particle binding)	NA	NA	NA	cadherin 13 [Source:HGNC Symbol;Acc:HGNC:1753]	30.81	34.68	29.58	15.73	13.83	9.52	2.04	1.03	0.02	0.26	up	yes
MSTRG.11020	RP11-118F19.1	ENST00000602862	NA	NA	NA	NA	NA	2.16	1.47	2.65	8.95	7.85	10.45	0.34	-1.57	0.01	0.21	down	yes
MSTRG.11023	GINS2	ENST00000253462;ENST00000595355;ENST00000596233	GO:0000278(mitotic cell cycle);GO:0000727(double-strand break repair via break-induced replication);GO:0000811(GINS complex);GO:0005515(protein binding);GO:0005634(nucleus);GO:0005654(nucleoplasm);GO:0006260(DNA replication);GO:0006271(DNA strand elongation involved in DNA replication);GO:0031298(replication fork protection complex);GO:0032508(DNA duplex unwinding);GO:0043138(3'-5' DNA helicase activity);GO:1902975(mitotic DNA replication initiation)	NA	NA	NA	GINS complex subunit 2 (Psf2 homolog) [Source:HGNC Symbol;Acc:HGNC:24575]	0.94	0.97	1.08	10.27	9.65	12.31	0.18	-2.51	0	0.11	down	yes
MSTRG.11032	RP11-514D23.3	MSTRG.11032.1;ENST00000602425	NA	NA	NA	NA	NA	3.96	4.62	6.2	0	0	0	5.55	2.47	0	0.14	up	yes
MSTRG.11083	.	MSTRG.11083.1	NA	NA	NA	NA	NA	0	0.4	0.28	1.23	1.4	1.33	0.47	-1.08	0.01	0.2	down	yes
MSTRG.11099	CDT1	ENST00000301019;ENST00000562747;ENST00000569140	GO:0000076(DNA replication checkpoint);GO:0000082(G1/S transition of mitotic cell cycle);GO:0000083(regulation of transcription involved in G1/S transition of mitotic cell cycle);GO:0000278(mitotic cell cycle);GO:0003677(DNA binding);GO:0005515(protein binding);GO:0005634(nucleus);GO:0005654(nucleoplasm);GO:0005829(cytosol);GO:0006260(DNA replication);GO:0030174(regulation of DNA-dependent DNA replication initiation);GO:0033262(regulation of nuclear cell cycle DNA replication)	NA	NA	NA	chromatin licensing and DNA replication factor 1 [Source:HGNC Symbol;Acc:HGNC:24576]	4.04	3.68	2.98	10.89	12.75	6.9	0.39	-1.34	0.04	0.3	down	yes
MSTRG.11106	RP11-46C24.7	ENST00000570267	NA	NA	NA	NA	NA	0.14	0.09	0.36	1.38	1.47	1.52	0.49	-1.02	0.01	0.19	down	yes
MSTRG.11120	RPL13	ENST00000311528;ENST00000491523;ENST00000563749;ENST00000484610;ENST00000563270;ENST00000567815;ENST00000487034;ENST00000562879;ENST00000565571;ENST00000452368;ENST00000467736;ENST00000393099;ENST00000399461;ENST00000570149;ENST00000472354	"GO:0000184(nuclear-transcribed mRNA catabolic process, nonsense-mediated decay);GO:0003723(RNA binding);GO:0003735(structural constituent of ribosome);GO:0005515(protein binding);GO:0005622(intracellular);GO:0005634(nucleus);GO:0005730(nucleolus);GO:0005737(cytoplasm);GO:0005829(cytosol);GO:0005840(ribosome);GO:0006412(translation);GO:0006413(translational initiation);GO:0006414(translational elongation);GO:0006415(translational termination);GO:0006614(SRP-dependent cotranslational protein targeting to membrane);GO:0010467(gene expression);GO:0016020(membrane);GO:0016032(viral process);GO:0019058(viral life cycle);GO:0019083(viral transcription);GO:0022625(cytosolic large ribosomal subunit);GO:0022626(cytosolic ribosome);GO:0044267(cellular protein metabolic process);GO:0044822(poly(A) RNA binding)"	NA	NA	NA	ribosomal protein L13 [Source:HGNC Symbol;Acc:HGNC:10303]	162.15	141.56	185.02	60.13	74.96	130.63	2.41	1.27	0.05	0.33	up	yes
MSTRG.11130	FANCA	MSTRG.11130.1;ENST00000389301;MSTRG.11130.3;ENST00000568369;ENST00000561722;ENST00000564475;ENST00000564870;ENST00000568626;ENST00000564969;ENST00000305699;ENST00000567988;ENST00000568983;ENST00000563510;ENST00000563318;ENST00000567205;ENST00000561667;ENST00000567284;ENST00000567510;ENST00000563767;ENST00000566133;ENST00000566409;ENST00000566889;ENST00000389302;ENST00000563673;ENST00000534992;ENST00000563513;ENST00000567883;ENST00000567943	GO:0005515(protein binding);GO:0005634(nucleus);GO:0005654(nucleoplasm);GO:0005730(nucleolus);GO:0005737(cytoplasm);GO:0006281(DNA repair);GO:0006461(protein complex assembly);GO:0007140(male meiosis);GO:0008584(male gonad development);GO:0008585(female gonad development);GO:0042127(regulation of cell proliferation);GO:0043240(Fanconi anaemia nuclear complex)	NA	NA	NA	"Fanconi anemia, complementation group A [Source:HGNC Symbol;Acc:HGNC:3582]"	0.63	0.73	0.69	4.91	4.5	3.24	0.29	-1.77	0	0.15	down	yes
MSTRG.11140	GAS8	ENST00000563980;ENST00000536122;ENST00000565957;ENST00000563936;ENST00000568705;ENST00000568664;ENST00000561675;MSTRG.11140.8;MSTRG.11140.9;ENST00000564392;ENST00000268699;ENST00000620723;ENST00000565062;ENST00000540721;ENST00000564853;ENST00000537797;ENST00000566266;ENST00000569558;ENST00000564802;ENST00000565000;ENST00000569399;ENST00000564789;ENST00000568284	GO:0003674(molecular_function);GO:0005794(Golgi apparatus);GO:0005874(microtubule);GO:0008285(negative regulation of cell proliferation);GO:0017137(Rab GTPase binding);GO:0030317(sperm motility);GO:0031514(motile cilium);GO:0034613(cellular protein localization);GO:0048870(cell motility)	NA	NA	NA	growth arrest-specific 8 [Source:HGNC Symbol;Acc:HGNC:4166]	2.94	2.3	2.66	6.8	6.76	8.39	0.49	-1.04	0	0.14	down	yes
MSTRG.11152	FAM101B	ENST00000329099	GO:0001837(epithelial to mesenchymal transition);GO:0005737(cytoplasm);GO:0015629(actin cytoskeleton);GO:0030036(actin cytoskeleton organization);GO:0031005(filamin binding);GO:0032432(actin filament bundle);GO:0048705(skeletal system morphogenesis);GO:0061182(negative regulation of chondrocyte development);GO:0061572(actin filament bundle organization);GO:1900158(negative regulation of bone mineralization involved in bone maturation)	NA	NA	NA	"family with sequence similarity 101, member B [Source:HGNC Symbol;Acc:HGNC:28705]"	1.63	2.13	1.72	4.88	4.95	5.18	0.45	-1.16	0	0.14	down	yes
MSTRG.11166	TIMM22	MSTRG.11166.1;ENST00000327158	GO:0005515(protein binding);GO:0005739(mitochondrion);GO:0005743(mitochondrial inner membrane);GO:0006626(protein targeting to mitochondrion);GO:0015266(protein channel activity);GO:0016021(integral component of membrane);GO:0044267(cellular protein metabolic process);GO:0045039(protein import into mitochondrial inner membrane)	NA	NA	NA	translocase of inner mitochondrial membrane 22 homolog (yeast) [Source:HGNC Symbol;Acc:HGNC:17317]	3.41	3.32	1.74	6.82	8.51	7.59	0.46	-1.12	0.04	0.33	down	yes
MSTRG.11187	TLCD2	ENST00000330676	GO:0016021(integral component of membrane)	NA	NA	NA	TLC domain containing 2 [Source:HGNC Symbol;Acc:HGNC:33522]	3.67	4.38	4.01	0.5	0.54	0.61	3.14	1.65	0	0.1	up	yes
MSTRG.11194	RPA1	ENST00000571058;ENST00000570451;ENST00000254719;ENST00000571725;ENST00000573924;ENST00000574049;ENST00000573994	"GO:0000082(G1/S transition of mitotic cell cycle);GO:0000278(mitotic cell cycle);GO:0000718(nucleotide-excision repair, DNA damage removal);GO:0000722(telomere maintenance via recombination);GO:0000723(telomere maintenance);GO:0000724(double-strand break repair via homologous recombination);GO:0000730(DNA recombinase assembly);GO:0000793(condensed chromosome);GO:0000794(condensed nuclear chromosome);GO:0000800(lateral element);GO:0001673(male germ cell nucleus);GO:0001701(in utero embryonic development);GO:0003676(nucleic acid binding);GO:0003677(DNA binding);GO:0003682(chromatin binding);GO:0003684(damaged DNA binding);GO:0003697(single-stranded DNA binding);GO:0005515(protein binding);GO:0005634(nucleus);GO:0005654(nucleoplasm);GO:0005662(DNA replication factor A complex);GO:0006260(DNA replication);GO:0006261(DNA-dependent DNA replication);GO:0006271(DNA strand elongation involved in DNA replication);GO:0006281(DNA repair);GO:0006283(transcription-coupled nucleotide-excision repair);GO:0006284(base-excision repair);GO:0006289(nucleotide-excision repair);GO:0006297(nucleotide-excision repair, DNA gap filling);GO:0006298(mismatch repair);GO:0006302(double-strand break repair);GO:0006310(DNA recombination);GO:0007126(meiotic nuclear division);GO:0008284(positive regulation of cell proliferation);GO:0016605(PML body);GO:0016925(protein sumoylation);GO:0019985(translesion synthesis);GO:0030097(hemopoiesis);GO:0032201(telomere maintenance via semi-conservative replication);GO:0034605(cellular response to heat);GO:0042276(error-prone translesion synthesis);GO:0042769(DNA damage response, detection of DNA damage);GO:0043687(post-translational protein modification);GO:0044267(cellular protein metabolic process);GO:0046872(metal ion binding);GO:0048873(homeostasis of number of cells within a tissue);GO:0051276(chromosome organization);GO:0070987(error-free translesion synthesis);GO:1900034(regulation of cellular response to heat)"	03030(DNA replication);03420(Nucleotide excision repair);03430(Mismatch repair);03440(Homologous recombination)	NA	NA	"replication protein A1, 70kDa [Source:HGNC Symbol;Acc:HGNC:10289]"	10.5	11.83	10.45	27.81	27.91	14.34	0.42	-1.24	0.04	0.33	down	yes
MSTRG.11266	MED11	ENST00000575284;ENST00000573708;ENST00000293777	"GO:0000151(ubiquitin ligase complex);GO:0001104(RNA polymerase II transcription cofactor activity);GO:0005515(protein binding);GO:0006351(transcription, DNA-templated);GO:0006357(regulation of transcription from RNA polymerase II promoter);GO:0016567(protein ubiquitination);GO:0016592(mediator complex);GO:0061630(ubiquitin protein ligase activity)"	NA	NA	NA	mediator complex subunit 11 [Source:HGNC Symbol;Acc:HGNC:32687]	2.19	3.07	2.56	6.81	7.6	5.55	0.42	-1.26	0	0.17	down	yes
MSTRG.11283	CAMTA2	MSTRG.11283.1;ENST00000575142;MSTRG.11283.9;MSTRG.11283.6;MSTRG.11283.8;MSTRG.11283.10;MSTRG.11283.4;MSTRG.11283.2;MSTRG.11283.3;MSTRG.11283.5;MSTRG.11283.7;ENST00000206020;ENST00000573366;ENST00000575784;ENST00000572148;ENST00000573805;MSTRG.11283.17;ENST00000571023;MSTRG.11283.20;MSTRG.11283.19;ENST00000570341;ENST00000574951;ENST00000414043;ENST00000361571;ENST00000572543;ENST00000348066;ENST00000572192;ENST00000574442;ENST00000576872;ENST00000617935;ENST00000614295;ENST00000572326;ENST00000575192;ENST00000575365;ENST00000574606;ENST00000571831;ENST00000575580	"GO:0003677(DNA binding);GO:0003682(chromatin binding);GO:0005515(protein binding);GO:0005634(nucleus);GO:0006351(transcription, DNA-templated);GO:0006357(regulation of transcription from RNA polymerase II promoter);GO:0008134(transcription factor binding);GO:0014898(cardiac muscle hypertrophy in response to stress);GO:0042826(histone deacetylase binding);GO:0045944(positive regulation of transcription from RNA polymerase II promoter)"	NA	NA	NA	calmodulin binding transcription activator 2 [Source:HGNC Symbol;Acc:HGNC:18807]	16.27	14.69	12.41	5.34	5.64	5.89	2.47	1.31	0	0.17	up	yes
MSTRG.11305	DHX33	MSTRG.11305.1;ENST00000575890;ENST00000225698;ENST00000574444;ENST00000570805;ENST00000573204;ENST00000573421;ENST00000573406;ENST00000576122;ENST00000225296;ENST00000575153;ENST00000433302;ENST00000572490;ENST00000574023	GO:0000182(rDNA binding);GO:0003676(nucleic acid binding);GO:0004004(ATP-dependent RNA helicase activity);GO:0004386(helicase activity);GO:0005524(ATP binding);GO:0005654(nucleoplasm);GO:0005730(nucleolus);GO:0005737(cytoplasm);GO:0006396(RNA processing);GO:0008026(ATP-dependent helicase activity);GO:0033613(activating transcription factor binding);GO:0044822(poly(A) RNA binding);GO:0045943(positive regulation of transcription from RNA polymerase I promoter)	NA	NA	NA	DEAH (Asp-Glu-Ala-His) box polypeptide 33 [Source:HGNC Symbol;Acc:HGNC:16718]	10.78	14.13	11.87	25.47	24.7	20.04	0.47	-1.08	0	0.14	down	yes
MSTRG.11309	FAM64A	ENST00000572447;ENST00000250056;ENST00000573557;ENST00000571373;ENST00000570337;ENST00000572595;ENST00000576056;ENST00000573385;ENST00000571572	GO:0005515(protein binding);GO:0005634(nucleus);GO:0005730(nucleolus);GO:0005737(cytoplasm);GO:0007067(mitotic nuclear division);GO:0051301(cell division)	NA	NA	NA	"family with sequence similarity 64, member A [Source:HGNC Symbol;Acc:HGNC:25483]"	2.31	1.38	0.81	21.27	26.72	17.16	0.12	-3.07	0.01	0.19	down	yes
MSTRG.11315	MED31	ENST00000225728;ENST00000575197;ENST00000574128;ENST00000575519	"GO:0000151(ubiquitin ligase complex);GO:0001104(RNA polymerase II transcription cofactor activity);GO:0005515(protein binding);GO:0005654(nucleoplasm);GO:0006355(regulation of transcription, DNA-templated);GO:0006357(regulation of transcription from RNA polymerase II promoter);GO:0006367(transcription initiation from RNA polymerase II promoter);GO:0010467(gene expression);GO:0016567(protein ubiquitination);GO:0016592(mediator complex);GO:0048147(negative regulation of fibroblast proliferation);GO:0060173(limb development);GO:0061630(ubiquitin protein ligase activity)"	NA	NA	NA	mediator complex subunit 31 [Source:HGNC Symbol;Acc:HGNC:24260]	2.49	4.13	3.46	7.25	8.01	6.05	0.45	-1.14	0.01	0.19	down	yes
MSTRG.11327	DLG4	ENST00000489885;ENST00000399506;ENST00000302955;ENST00000399510;MSTRG.11327.5;MSTRG.11327.6;MSTRG.11327.7;MSTRG.11327.8;ENST00000491753;ENST00000485100;ENST00000451807;ENST00000447163;ENST00000486626;ENST00000493294	GO:0002091(negative regulation of receptor internalization);GO:0004385(guanylate kinase activity);GO:0005515(protein binding);GO:0005737(cytoplasm);GO:0005783(endoplasmic reticulum);GO:0005829(cytosol);GO:0005886(plasma membrane);GO:0006461(protein complex assembly);GO:0007165(signal transduction);GO:0007204(positive regulation of cytosolic calcium ion concentration);GO:0007264(small GTPase mediated signal transduction);GO:0007268(synaptic transmission);GO:0007399(nervous system development);GO:0007411(axon guidance);GO:0007612(learning);GO:0008021(synaptic vesicle);GO:0008022(protein C-terminus binding);GO:0008076(voltage-gated potassium channel complex);GO:0008328(ionotropic glutamate receptor complex);GO:0014069(postsynaptic density);GO:0016020(membrane);GO:0016188(synaptic vesicle maturation);GO:0019900(kinase binding);GO:0019903(protein phosphatase binding);GO:0030054(cell junction);GO:0030165(PDZ domain binding);GO:0030425(dendrite);GO:0030666(endocytic vesicle membrane);GO:0030863(cortical cytoskeleton);GO:0031234(extrinsic component of cytoplasmic side of plasma membrane);GO:0031697(beta-1 adrenergic receptor binding);GO:0031748(D1 dopamine receptor binding);GO:0031812(P2Y1 nucleotide receptor binding);GO:0032281(alpha-amino-3-hydroxy-5-methyl-4-isoxazolepropionic acid selective glutamate receptor complex);GO:0032403(protein complex binding);GO:0032839(dendrite cytoplasm);GO:0033130(acetylcholine receptor binding);GO:0035176(social behavior);GO:0035255(ionotropic glutamate receptor binding);GO:0035418(protein localization to synapse);GO:0035641(locomotory exploration behavior);GO:0043197(dendritic spine);GO:0044224(juxtaparanode region of axon);GO:0044300(cerebellar mossy fiber);GO:0044306(neuron projection terminus);GO:0044309(neuron spine);GO:0045184(establishment of protein localization);GO:0045202(synapse);GO:0045211(postsynaptic membrane);GO:0046939(nucleotide phosphorylation);GO:0048169(regulation of long-term neuronal synaptic plasticity);GO:0050806(positive regulation of synaptic transmission);GO:0050885(neuromuscular process controlling balance);GO:0060076(excitatory synapse);GO:0060997(dendritic spine morphogenesis);GO:0071625(vocalization behavior);GO:0097060(synaptic membrane);GO:0097109(neuroligin family protein binding);GO:0097110(scaffold protein binding);GO:0097113(alpha-amino-3-hydroxy-5-methyl-4-isoxazole propionate selective glutamate receptor clustering);GO:0097120(receptor localization to synapse);GO:0097481(neuronal postsynaptic density);GO:2000310(regulation of N-methyl-D-aspartate selective glutamate receptor activity);GO:2000463(positive regulation of excitatory postsynaptic membrane potential);GO:2000821(regulation of grooming behavior)	04724(Glutamatergic synapse);05016(Huntington's disease)	NA	NA	"discs, large homolog 4 (Drosophila) [Source:HGNC Symbol;Acc:HGNC:2903]"	10.76	9.38	7.78	3.24	3.57	7.11	2.33	1.22	0.04	0.33	up	yes
MSTRG.11336	EIF5A	MSTRG.11336.1;ENST00000336452;ENST00000355068;ENST00000336458;ENST00000576930;ENST00000572815;ENST00000573542;ENST00000575001;ENST00000419711;ENST00000573714;ENST00000416016	GO:0003723(RNA binding);GO:0003746(translation elongation factor activity);GO:0005515(protein binding);GO:0005634(nucleus);GO:0005642(annulate lamellae);GO:0005643(nuclear pore);GO:0005737(cytoplasm);GO:0005789(endoplasmic reticulum membrane);GO:0005829(cytosol);GO:0006406(mRNA export from nucleus);GO:0006452(translational frameshifting);GO:0006611(protein export from nucleus);GO:0006913(nucleocytoplasmic transport);GO:0006915(apoptotic process);GO:0008284(positive regulation of cell proliferation);GO:0008612(peptidyl-lysine modification to peptidyl-hypusine);GO:0016020(membrane);GO:0017070(U6 snRNA binding);GO:0043022(ribosome binding);GO:0043687(post-translational protein modification);GO:0044267(cellular protein metabolic process);GO:0044822(poly(A) RNA binding);GO:0045901(positive regulation of translational elongation);GO:0045905(positive regulation of translational termination);GO:0047485(protein N-terminus binding);GO:0070062(extracellular exosome)	NA	NA	NA	eukaryotic translation initiation factor 5A [Source:HGNC Symbol;Acc:HGNC:3300]	84.65	101.61	75.01	179.1	239.55	191.8	0.42	-1.25	0.02	0.25	down	yes
MSTRG.11358	SAT2	ENST00000576846;ENST00000269298;MSTRG.11358.1;MSTRG.11358.2;ENST00000570914;ENST00000380466;ENST00000576579;ENST00000571074;ENST00000575826;ENST00000571195;ENST00000573566;ENST00000570850;ENST00000576686;ENST00000572224;ENST00000575114;ENST00000573930	GO:0004145(diamine N-acetyltransferase activity);GO:0005737(cytoplasm);GO:0008080(N-acetyltransferase activity);GO:0008152(metabolic process);GO:0009447(putrescine catabolic process);GO:0032918(spermidine acetylation);GO:0032919(spermine acetylation);GO:0032920(putrescine acetylation);GO:0046204(nor-spermidine metabolic process);GO:0070062(extracellular exosome)	00330(Arginine and proline metabolism);01100(Metabolic pathways)	NA	NA	spermidine/spermine N1-acetyltransferase family member 2 [Source:HGNC Symbol;Acc:HGNC:23160]	36.19	31.72	20.91	9.5	11.42	10.58	2.86	1.51	0.02	0.26	up	yes
MSTRG.11362	WRAP53	ENST00000431639;ENST00000316024;ENST00000498311;ENST00000396463;ENST00000467699;ENST00000471973;ENST00000498114	GO:0003723(RNA binding);GO:0005515(protein binding);GO:0005634(nucleus);GO:0005654(nucleoplasm);GO:0005697(telomerase holoenzyme complex);GO:0005737(cytoplasm);GO:0015030(Cajal body);GO:0032203(telomere formation via telomerase);GO:0051973(positive regulation of telomerase activity)	NA	NA	NA	"WD repeat containing, antisense to TP53 [Source:HGNC Symbol;Acc:HGNC:25522]"	1.3	1.03	0.84	4.28	4.83	3.36	0.4	-1.31	0.01	0.22	down	yes
MSTRG.11364	KDM6B	MSTRG.11364.1;MSTRG.11364.2;MSTRG.11364.4;ENST00000571047;ENST00000254846;ENST00000448097;ENST00000572030;MSTRG.11364.9;MSTRG.11364.10	NA	NA	NA	NA	NA	10.05	8.72	9.8	1.57	1.1	3.48	4.27	2.09	0.02	0.25	up	yes
MSTRG.11366	NAA38	MSTRG.11366.2;MSTRG.11366.1;ENST00000575071;ENST00000333775;ENST00000575771;ENST00000575208;ENST00000576861;ENST00000576384;ENST00000570555;MSTRG.11366.10	NA	NA	NA	NA	NA	4.29	4.75	3.52	9.29	8.57	9.79	0.5	-1	0.01	0.21	down	yes
MSTRG.11371	HES7	ENST00000541682;ENST00000577735	"GO:0000122(negative regulation of transcription from RNA polymerase II promoter);GO:0001501(skeletal system development);GO:0001756(somitogenesis);GO:0003677(DNA binding);GO:0005634(nucleus);GO:0006351(transcription, DNA-templated);GO:0006355(regulation of transcription, DNA-templated);GO:0007219(Notch signaling pathway);GO:0007498(mesoderm development);GO:0008134(transcription factor binding);GO:0014807(regulation of somitogenesis);GO:0036342(post-anal tail morphogenesis);GO:0045892(negative regulation of transcription, DNA-templated);GO:0046983(protein dimerization activity);GO:0048511(rhythmic process)"	NA	NA	NA	hes family bHLH transcription factor 7 [Source:HGNC Symbol;Acc:HGNC:15977]	2.46	1.35	2	0.02	0.21	0.51	2.96	1.56	0	0.11	up	yes
MSTRG.11374	CNTROB	ENST00000576538;ENST00000380262;ENST00000563694;MSTRG.11374.4;MSTRG.11374.5;MSTRG.11374.6;MSTRG.11374.8;ENST00000570784;ENST00000575408;ENST00000565740;ENST00000571540;ENST00000571632;ENST00000576587;ENST00000574430;ENST00000576723;ENST00000573862;ENST00000576536	GO:0005515(protein binding);GO:0005737(cytoplasm);GO:0005813(centrosome);GO:0005814(centriole);GO:0007099(centriole replication);GO:0019904(protein domain specific binding);GO:0051299(centrosome separation);GO:1902410(mitotic cytokinetic process)	NA	NA	NA	"centrobin, centrosomal BRCA2 interacting protein [Source:HGNC Symbol;Acc:HGNC:29616]"	2.5	2.59	2.69	7.2	7.6	5.63	0.44	-1.19	0	0.18	down	yes
MSTRG.11375	VAMP2	ENST00000317276;MSTRG.11375.1;MSTRG.11375.2;ENST00000581082;ENST00000582719;ENST00000583677;ENST00000579098;ENST00000578089;ENST00000578950;MSTRG.11375.10;ENST00000354903;ENST00000581395;ENST00000585095;ENST00000577424;ENST00000579203;ENST00000578223;ENST00000579065;ENST00000581703;ENST00000577253;ENST00000584202;ENST00000316509;MSTRG.11375.25;ENST00000404970;ENST00000488857;ENST00000481878	GO:0000149(SNARE binding);GO:0005484(SNAP receptor activity);GO:0005515(protein binding);GO:0005516(calmodulin binding);GO:0005543(phospholipid binding);GO:0005802(trans-Golgi network);GO:0005829(cytosol);GO:0005886(plasma membrane);GO:0005887(integral component of plasma membrane);GO:0006112(energy reserve metabolic process);GO:0006461(protein complex assembly);GO:0006887(exocytosis);GO:0006892(post-Golgi vesicle-mediated transport);GO:0006906(vesicle fusion);GO:0007268(synaptic transmission);GO:0007269(neurotransmitter secretion);GO:0008021(synaptic vesicle);GO:0008022(protein C-terminus binding);GO:0008076(voltage-gated potassium channel complex);GO:0009749(response to glucose);GO:0014047(glutamate secretion);GO:0015031(protein transport);GO:0016020(membrane);GO:0016021(integral component of membrane);GO:0016079(synaptic vesicle exocytosis);GO:0016192(vesicle-mediated transport);GO:0017022(myosin binding);GO:0017075(syntaxin-1 binding);GO:0017156(calcium ion-dependent exocytosis);GO:0017157(regulation of exocytosis);GO:0019905(syntaxin binding);GO:0030054(cell junction);GO:0030136(clathrin-coated vesicle);GO:0030141(secretory granule);GO:0030667(secretory granule membrane);GO:0030672(synaptic vesicle membrane);GO:0031201(SNARE complex);GO:0031410(cytoplasmic vesicle);GO:0032403(protein complex binding);GO:0032869(cellular response to insulin stimulus);GO:0042589(zymogen granule membrane);GO:0042802(identical protein binding);GO:0043001(Golgi to plasma membrane protein transport);GO:0043005(neuron projection);GO:0043195(terminal bouton);GO:0043229(intracellular organelle);GO:0043231(intracellular membrane-bounded organelle);GO:0043308(eosinophil degranulation);GO:0043621(protein self-association);GO:0044267(cellular protein metabolic process);GO:0044281(small molecule metabolic process);GO:0044306(neuron projection terminus);GO:0045202(synapse);GO:0048306(calcium-dependent protein binding);GO:0048471(perinuclear region of cytoplasm);GO:0050796(regulation of insulin secretion);GO:0060203(clathrin-sculpted glutamate transport vesicle membrane);GO:0060291(long-term synaptic potentiation);GO:0060627(regulation of vesicle-mediated transport);GO:0061024(membrane organization);GO:0061025(membrane fusion);GO:0061202(clathrin-sculpted gamma-aminobutyric acid transport vesicle membrane);GO:0070032(synaptobrevin 2-SNAP-25-syntaxin-1a-complexin I complex);GO:0070033(synaptobrevin 2-SNAP-25-syntaxin-1a-complexin II complex);GO:0070044(synaptobrevin 2-SNAP-25-syntaxin-1a complex);GO:0070062(extracellular exosome);GO:0070083(clathrin-sculpted monoamine transport vesicle membrane);GO:0090316(positive regulation of intracellular protein transport);GO:1902259(regulation of delayed rectifier potassium channel activity)	04130(SNARE interactions in vesicular transport);04962(Vasopressin-regulated water reabsorption);04970(Salivary secretion)	NA	NA	vesicle-associated membrane protein 2 (synaptobrevin 2) [Source:HGNC Symbol;Acc:HGNC:12643]	11.35	9.75	8.18	1.67	1.74	3.7	3.97	1.99	0.01	0.22	up	yes
MSTRG.11381	AURKB	MSTRG.11381.1;ENST00000316199;ENST00000534871;ENST00000585124;ENST00000584972;ENST00000578549;ENST00000580998;ENST00000578753;ENST00000577833;ENST00000581511;ENST00000580390;ENST00000584561;ENST00000582368;ENST00000583915;ENST00000583124	"GO:0000122(negative regulation of transcription from RNA polymerase II promoter);GO:0000278(mitotic cell cycle);GO:0000776(kinetochore);GO:0000779(condensed chromosome, centromeric region);GO:0000780(condensed nuclear chromosome, centromeric region);GO:0002903(negative regulation of B cell apoptotic process);GO:0004672(protein kinase activity);GO:0004674(protein serine/threonine kinase activity);GO:0004712(protein serine/threonine/tyrosine kinase activity);GO:0005515(protein binding);GO:0005524(ATP binding);GO:0005634(nucleus);GO:0005819(spindle);GO:0005829(cytosol);GO:0005876(spindle microtubule);GO:0006468(protein phosphorylation);GO:0007052(mitotic spindle organization);GO:0007067(mitotic nuclear division);GO:0007264(small GTPase mediated signal transduction);GO:0008608(attachment of spindle microtubules to kinetochore);GO:0009838(abscission);GO:0009966(regulation of signal transduction);GO:0010369(chromocenter);GO:0016570(histone modification);GO:0016772(transferase activity, transferring phosphorus-containing groups);GO:0030496(midbody);GO:0031145(anaphase-promoting complex-dependent proteasomal ubiquitin-dependent protein catabolic process);GO:0031577(spindle checkpoint);GO:0031616(spindle pole centrosome);GO:0032091(negative regulation of protein binding);GO:0032133(chromosome passenger complex);GO:0032466(negative regulation of cytokinesis);GO:0032467(positive regulation of cytokinesis);GO:0034501(protein localization to kinetochore);GO:0034644(cellular response to UV);GO:0035174(histone serine kinase activity);GO:0036089(cleavage furrow formation);GO:0043146(spindle stabilization);GO:0043988(histone H3-S28 phosphorylation);GO:0046777(protein autophosphorylation);GO:0046872(metal ion binding);GO:0051233(spindle midzone);GO:0051256(mitotic spindle midzone assembly);GO:0051983(regulation of chromosome segregation)"	NA	NA	NA	aurora kinase B [Source:HGNC Symbol;Acc:HGNC:11390]	2.84	2.33	1.11	24.4	27.14	15.07	0.13	-2.96	0.01	0.23	down	yes
MSTRG.11383	PFAS	ENST00000585183;MSTRG.11383.2;ENST00000584044;ENST00000580356;ENST00000314666;ENST00000581242;ENST00000585319;ENST00000581288;ENST00000578979;ENST00000546020;ENST00000580251	GO:0003824(catalytic activity);GO:0004642(phosphoribosylformylglycinamidine synthase activity);GO:0005524(ATP binding);GO:0005737(cytoplasm);GO:0005829(cytosol);GO:0006144(purine nucleobase metabolic process);GO:0006164(purine nucleotide biosynthetic process);GO:0006189('de novo' IMP biosynthetic process);GO:0006541(glutamine metabolic process);GO:0009156(ribonucleoside monophosphate biosynthetic process);GO:0009168(purine ribonucleoside monophosphate biosynthetic process);GO:0044281(small molecule metabolic process);GO:0046872(metal ion binding);GO:0055086(nucleobase-containing small molecule metabolic process);GO:0070062(extracellular exosome)	00230(Purine metabolism);01100(Metabolic pathways)	NA	NA	phosphoribosylformylglycinamidine synthase [Source:HGNC Symbol;Acc:HGNC:8863]	2.07	2.06	3.29	6.16	6.99	8.56	0.45	-1.16	0.03	0.28	down	yes
MSTRG.11390	RPL26	ENST00000396267;ENST00000582471;ENST00000331336;ENST00000293842;MSTRG.11390.4;ENST00000584164;ENST00000578069;ENST00000584441;ENST00000582485;ENST00000582556;ENST00000584906;ENST00000583011;ENST00000585176;ENST00000584343;ENST00000578812;ENST00000583515;ENST00000578115	"GO:0000184(nuclear-transcribed mRNA catabolic process, nonsense-mediated decay);GO:0003723(RNA binding);GO:0003735(structural constituent of ribosome);GO:0005515(protein binding);GO:0005622(intracellular);GO:0005829(cytosol);GO:0005840(ribosome);GO:0006364(rRNA processing);GO:0006412(translation);GO:0006413(translational initiation);GO:0006414(translational elongation);GO:0006415(translational termination);GO:0006614(SRP-dependent cotranslational protein targeting to membrane);GO:0010467(gene expression);GO:0015934(large ribosomal subunit);GO:0016020(membrane);GO:0016032(viral process);GO:0019058(viral life cycle);GO:0019083(viral transcription);GO:0022625(cytosolic large ribosomal subunit);GO:0042273(ribosomal large subunit biogenesis);GO:0044267(cellular protein metabolic process);GO:0044822(poly(A) RNA binding);GO:0070062(extracellular exosome)"	03010(Ribosome)	NA	NA	ribosomal protein L26 [Source:HGNC Symbol;Acc:HGNC:10327]	201.82	204.71	177.33	88.04	97.48	117.61	2.07	1.05	0.01	0.22	up	yes
MSTRG.11391	NDEL1	ENST00000580237;ENST00000582665;ENST00000579880;ENST00000334527;ENST00000585098;ENST00000380025;ENST00000402554;ENST00000584866;ENST00000582490;ENST00000580738;ENST00000583066;ENST00000580012;ENST00000581189;ENST00000582277;ENST00000581679;ENST00000583683;ENST00000578172	GO:0000132(establishment of mitotic spindle orientation);GO:0000226(microtubule cytoskeleton organization);GO:0000278(mitotic cell cycle);GO:0000776(kinetochore);GO:0000777(condensed chromosome kinetochore);GO:0001764(neuron migration);GO:0001833(inner cell mass cell proliferation);GO:0005515(protein binding);GO:0005635(nuclear envelope);GO:0005730(nucleolus);GO:0005737(cytoplasm);GO:0005813(centrosome);GO:0005815(microtubule organizing center);GO:0005819(spindle);GO:0005829(cytosol);GO:0005871(kinesin complex);GO:0005874(microtubule);GO:0005875(microtubule associated complex);GO:0006508(proteolysis);GO:0007020(microtubule nucleation);GO:0007059(chromosome segregation);GO:0007100(mitotic centrosome separation);GO:0007264(small GTPase mediated signal transduction);GO:0008017(microtubule binding);GO:0008090(retrograde axon cargo transport);GO:0010975(regulation of neuron projection development);GO:0016477(cell migration);GO:0021799(cerebral cortex radially oriented cell migration);GO:0021955(central nervous system neuron axonogenesis);GO:0030424(axon);GO:0031175(neuron projection development);GO:0031252(cell leading edge);GO:0032403(protein complex binding);GO:0033157(regulation of intracellular protein transport);GO:0043014(alpha-tubulin binding);GO:0043203(axon hillock);GO:0043547(positive regulation of GTPase activity);GO:0044297(cell body);GO:0045773(positive regulation of axon extension);GO:0047496(vesicle transport along microtubule);GO:0048487(beta-tubulin binding);GO:0048680(positive regulation of axon regeneration);GO:0051081(nuclear envelope disassembly);GO:0051303(establishment of chromosome localization);GO:0051642(centrosome localization);GO:0060052(neurofilament cytoskeleton organization);GO:0060053(neurofilament cytoskeleton);GO:0070012(oligopeptidase activity);GO:0090630(activation of GTPase activity);GO:1990138(neuron projection extension)	NA	NA	NA	nudE neurodevelopment protein 1-like 1 [Source:HGNC Symbol;Acc:HGNC:17620]	8.51	8.38	7.59	2.74	2.98	1.99	2.5	1.32	0.01	0.19	up	yes
MSTRG.11392	MYH10	MSTRG.11392.1;ENST00000360416;ENST00000379980;ENST00000269243;ENST00000476737;ENST00000488329;ENST00000465458;ENST00000469865;MSTRG.11392.9;ENST00000584124;ENST00000472728;ENST00000411957	"GO:0000146(microfilament motor activity);GO:0000281(mitotic cytokinesis);GO:0001701(in utero embryonic development);GO:0001725(stress fiber);GO:0001764(neuron migration);GO:0001778(plasma membrane repair);GO:0003774(motor activity);GO:0003779(actin binding);GO:0005515(protein binding);GO:0005516(calmodulin binding);GO:0005524(ATP binding);GO:0005634(nucleus);GO:0005737(cytoplasm);GO:0005739(mitochondrion);GO:0005819(spindle);GO:0005829(cytosol);GO:0005886(plasma membrane);GO:0005903(brush border);GO:0005938(cell cortex);GO:0006887(exocytosis);GO:0006930(substrate-dependent cell migration, cell extension);GO:0007097(nuclear migration);GO:0007155(cell adhesion);GO:0007264(small GTPase mediated signal transduction);GO:0007409(axonogenesis);GO:0007411(axon guidance);GO:0007420(brain development);GO:0007512(adult heart development);GO:0008152(metabolic process);GO:0008283(cell proliferation);GO:0008360(regulation of cell shape);GO:0015629(actin cytoskeleton);GO:0016459(myosin complex);GO:0016460(myosin II complex);GO:0021592(fourth ventricle development);GO:0021670(lateral ventricle development);GO:0021678(third ventricle development);GO:0021680(cerebellar Purkinje cell layer development);GO:0030027(lamellipodium);GO:0030036(actin cytoskeleton organization);GO:0030048(actin filament-based movement);GO:0030239(myofibril assembly);GO:0030424(axon);GO:0030426(growth cone);GO:0030496(midbody);GO:0030898(actin-dependent ATPase activity);GO:0031032(actomyosin structure organization);GO:0031175(neuron projection development);GO:0031594(neuromuscular junction);GO:0032154(cleavage furrow);GO:0042641(actomyosin);GO:0043005(neuron projection);GO:0043025(neuronal cell body);GO:0043197(dendritic spine);GO:0043531(ADP binding);GO:0048013(ephrin receptor signaling pathway);GO:0050885(neuromuscular process controlling balance);GO:0051015(actin filament binding);GO:0055003(cardiac myofibril assembly);GO:0055015(ventricular cardiac muscle cell development);GO:0060041(retina development in camera-type eye);GO:0070062(extracellular exosome);GO:0097513(myosin II filament)"	04530(Tight junction);04810(Regulation of actin cytoskeleton);05416(Viral myocarditis)	NA	NA	"myosin, heavy chain 10, non-muscle [Source:HGNC Symbol;Acc:HGNC:7568]"	4.06	4.26	3.21	28.4	20.12	21.34	0.18	-2.45	0	0.15	down	yes
MSTRG.11398	STX8	MSTRG.11398.1;MSTRG.11398.2;MSTRG.11398.4;ENST00000306357;MSTRG.11398.3;ENST00000575858;ENST00000570583;ENST00000570987;ENST00000574431;ENST00000575294;ENST00000574775;ENST00000573016;ENST00000573881;ENST00000574382;ENST00000573077	GO:0005484(SNAP receptor activity);GO:0005515(protein binding);GO:0005765(lysosomal membrane);GO:0005768(endosome);GO:0005769(early endosome);GO:0005770(late endosome);GO:0005783(endoplasmic reticulum);GO:0005802(trans-Golgi network);GO:0005887(integral component of plasma membrane);GO:0006810(transport);GO:0006886(intracellular protein transport);GO:0006906(vesicle fusion);GO:0008333(endosome to lysosome transport);GO:0016192(vesicle-mediated transport);GO:0019869(chloride channel inhibitor activity);GO:0019905(syntaxin binding);GO:0031201(SNARE complex);GO:0031625(ubiquitin protein ligase binding);GO:0031902(late endosome membrane);GO:0031982(vesicle);GO:0045022(early endosome to late endosome transport);GO:0048471(perinuclear region of cytoplasm);GO:0055037(recycling endosome);GO:1903076(regulation of protein localization to plasma membrane)	NA	NA	NA	syntaxin 8 [Source:HGNC Symbol;Acc:HGNC:11443]	13.07	12.7	11.52	5.07	5.5	6.71	2.17	1.11	0	0.17	up	yes
MSTRG.11421	ADPRM	ENST00000379774;ENST00000468843;ENST00000527582;ENST00000609540	GO:0008152(metabolic process);GO:0016787(hydrolase activity);GO:0046872(metal ion binding);GO:0047631(ADP-ribose diphosphatase activity);GO:0047734(CDP-glycerol diphosphatase activity)	NA	NA	NA	"ADP-ribose/CDP-alcohol diphosphatase, manganese-dependent [Source:HGNC Symbol;Acc:HGNC:30925]"	9.77	8.47	10.48	1.99	2.72	3.38	3.32	1.73	0	0.16	up	yes
MSTRG.11446	ELAC2	ENST00000480891;ENST00000484122;ENST00000338034;ENST00000395962;ENST00000465825;ENST00000487229;ENST00000426905;ENST00000584650;ENST00000491478;ENST00000492559;ENST00000446899;ENST00000578991;ENST00000476042;ENST00000578104;ENST00000609345;ENST00000609101;ENST00000580504;ENST00000581499;ENST00000609757;ENST00000578071	"GO:0005634(nucleus);GO:0005654(nucleoplasm);GO:0005739(mitochondrion);GO:0008033(tRNA processing);GO:0034414(tRNA 3'-trailer cleavage, endonucleolytic);GO:0042781(3'-tRNA processing endoribonuclease activity);GO:0044822(poly(A) RNA binding);GO:0046872(metal ion binding);GO:0072684(mitochondrial tRNA 3'-trailer cleavage, endonucleolytic)"	NA	NA	NA	elaC ribonuclease Z 2 [Source:HGNC Symbol;Acc:HGNC:14198]	5.6	6.75	6.71	12.88	15.31	10.54	0.49	-1.04	0.01	0.24	down	yes
MSTRG.11465	TRIM16	MSTRG.11465.4;ENST00000354433;ENST00000395906;ENST00000475944;ENST00000261644;MSTRG.11465.12;MSTRG.11465.13;MSTRG.11465.14;ENST00000577886;ENST00000416464;ENST00000578237;ENST00000577446;MSTRG.11465.20;ENST00000579219;ENST00000577326;ENST00000580110;MSTRG.11465.23;ENST00000473368;ENST00000577372;ENST00000578744;ENST00000473540;ENST00000581224;ENST00000581200;ENST00000460728;ENST00000579272;ENST00000584142;ENST00000473659;ENST00000494759;ENST00000579535;ENST00000582182;ENST00000582708;ENST00000580388;ENST00000579843;ENST00000579630	"GO:0003676(nucleic acid binding);GO:0003677(DNA binding);GO:0005515(protein binding);GO:0005622(intracellular);GO:0005737(cytoplasm);GO:0006355(regulation of transcription, DNA-templated);GO:0008270(zinc ion binding);GO:0016605(PML body);GO:0019966(interleukin-1 binding);GO:0032089(NACHT domain binding);GO:0032526(response to retinoic acid);GO:0043966(histone H3 acetylation);GO:0043967(histone H4 acetylation);GO:0045618(positive regulation of keratinocyte differentiation);GO:0045893(positive regulation of transcription, DNA-templated);GO:0046683(response to organophosphorus);GO:0048386(positive regulation of retinoic acid receptor signaling pathway);GO:0050718(positive regulation of interleukin-1 beta secretion);GO:0060416(response to growth hormone)"	NA	NA	NA	tripartite motif containing 16 [Source:HGNC Symbol;Acc:HGNC:17241]	10.52	7.12	6.3	2.4	2.02	2.84	3.07	1.62	0.01	0.2	up	yes
MSTRG.11479	ZSWIM7	MSTRG.11479.1	NA	NA	NA	NA	NA	0.32	1.5	1.96	2.82	2.16	1.24	0.49	-1.02	0.05	0.34	down	yes
MSTRG.11490	LRRC75A-AS1	ENST00000584177;MSTRG.11490.3;MSTRG.11490.2;MSTRG.11490.4;MSTRG.11490.5;ENST00000487066;ENST00000580180;ENST00000475947;ENST00000481898;ENST00000497774;ENST00000582911;ENST00000584141;ENST00000584926;ENST00000581361;ENST00000581718;ENST00000580770;ENST00000578757;ENST00000492250;ENST00000579473;ENST00000475953;ENST00000583400;ENST00000578380;ENST00000477249;ENST00000470491;ENST00000581913;ENST00000481027;ENST00000460249;ENST00000491009;ENST00000480811;ENST00000483140;ENST00000478103;ENST00000472367;ENST00000483588;ENST00000484836	NA	NA	NA	NA	NA	261.29	252.5	240.5	58.53	71.89	107.74	3.82	1.93	0.01	0.2	up	yes
MSTRG.11493	ZNF287	ENST00000395824;ENST00000395825;ENST00000498796;ENST00000578303;ENST00000448349;ENST00000461555	"GO:0003676(nucleic acid binding);GO:0003677(DNA binding);GO:0003700(sequence-specific DNA binding transcription factor activity);GO:0005622(intracellular);GO:0005634(nucleus);GO:0006351(transcription, DNA-templated);GO:0006355(regulation of transcription, DNA-templated);GO:0046872(metal ion binding)"	NA	NA	NA	zinc finger protein 287 [Source:HGNC Symbol;Acc:HGNC:13502]	0.19	0.25	0.61	2.01	2.7	2.18	0.41	-1.3	0.01	0.23	down	yes
MSTRG.11509	FLCN	ENST00000321560;MSTRG.11509.2;ENST00000427497;ENST00000285071;ENST00000577591;ENST00000466317;ENST00000389169;ENST00000480316;ENST00000417064;ENST00000389168;ENST00000389171;ENST00000473853	GO:0000122(negative regulation of transcription from RNA polymerase II promoter);GO:0001701(in utero embryonic development);GO:0001932(regulation of protein phosphorylation);GO:0001934(positive regulation of protein phosphorylation);GO:0005515(protein binding);GO:0005634(nucleus);GO:0005737(cytoplasm);GO:0005886(plasma membrane);GO:0007043(cell-cell junction assembly);GO:0010629(negative regulation of gene expression);GO:0010823(negative regulation of mitochondrion organization);GO:0030097(hemopoiesis);GO:0030308(negative regulation of cell growth);GO:0030336(negative regulation of cell migration);GO:0030496(midbody);GO:0030511(positive regulation of transforming growth factor beta receptor signaling pathway);GO:0031929(TOR signaling);GO:0032006(regulation of TOR signaling);GO:0032007(negative regulation of TOR signaling);GO:0032008(positive regulation of TOR signaling);GO:0032403(protein complex binding);GO:0032465(regulation of cytokinesis);GO:0035024(negative regulation of Rho protein signal transduction);GO:0035065(regulation of histone acetylation);GO:0043065(positive regulation of apoptotic process);GO:0044291(cell-cell contact zone);GO:0045785(positive regulation of cell adhesion);GO:0045944(positive regulation of transcription from RNA polymerase II promoter);GO:0051898(negative regulation of protein kinase B signaling);GO:0070373(negative regulation of ERK1 and ERK2 cascade);GO:1900181(negative regulation of protein localization to nucleus);GO:1901723(negative regulation of cell proliferation involved in kidney development);GO:2000506(negative regulation of energy homeostasis);GO:2000973(regulation of pro-B cell differentiation);GO:2001170(negative regulation of ATP biosynthetic process)	05211(Renal cell carcinoma)	NA	NA	folliculin [Source:HGNC Symbol;Acc:HGNC:27310]	7.12	5.82	4.24	1.89	1.2	1.16	2.74	1.45	0.02	0.27	up	yes
MSTRG.1152	GADD45A	ENST00000370986;ENST00000617962;ENST00000370985;ENST00000460575;ENST00000484245	GO:0000079(regulation of cyclin-dependent protein serine/threonine kinase activity);GO:0000086(G2/M transition of mitotic cell cycle);GO:0000185(activation of MAPKKK activity);GO:0001047(core promoter binding);GO:0005515(protein binding);GO:0005634(nucleus);GO:0005737(cytoplasm);GO:0006281(DNA repair);GO:0006469(negative regulation of protein kinase activity);GO:0006915(apoptotic process);GO:0006950(response to stress);GO:0007050(cell cycle arrest);GO:0007098(centrosome cycle);GO:0042770(signal transduction in response to DNA damage);GO:0043065(positive regulation of apoptotic process);GO:0046330(positive regulation of JNK cascade);GO:0051726(regulation of cell cycle);GO:0071260(cellular response to mechanical stimulus);GO:0071479(cellular response to ionizing radiation);GO:0071850(mitotic cell cycle arrest);GO:1900745(positive regulation of p38MAPK cascade);GO:2000379(positive regulation of reactive oxygen species metabolic process)	04010(MAPK signaling pathway);04110(Cell cycle);04115(p53 signaling pathway)	NA	NA	"growth arrest and DNA-damage-inducible, alpha [Source:HGNC Symbol;Acc:HGNC:4095]"	169.13	142.96	111.71	21.44	28.63	13.5	6.47	2.69	0.01	0.23	up	yes
MSTRG.11548	SHMT1	ENST00000352886;ENST00000395684;ENST00000316694;MSTRG.11548.2;ENST00000580002;ENST00000354098;ENST00000582352;ENST00000579558;ENST00000582653;ENST00000618902;ENST00000395682;ENST00000583780	GO:0004372(glycine hydroxymethyltransferase activity);GO:0005515(protein binding);GO:0005634(nucleus);GO:0005654(nucleoplasm);GO:0005737(cytoplasm);GO:0005739(mitochondrion);GO:0005829(cytosol);GO:0006508(proteolysis);GO:0006544(glycine metabolic process);GO:0006545(glycine biosynthetic process);GO:0006563(L-serine metabolic process);GO:0006565(L-serine catabolic process);GO:0006766(vitamin metabolic process);GO:0006767(water-soluble vitamin metabolic process);GO:0008242(omega peptidase activity);GO:0008732(L-allo-threonine aldolase activity);GO:0009113(purine nucleobase biosynthetic process);GO:0016597(amino acid binding);GO:0019264(glycine biosynthetic process from serine);GO:0030170(pyridoxal phosphate binding);GO:0034641(cellular nitrogen compound metabolic process);GO:0035999(tetrahydrofolate interconversion);GO:0042802(identical protein binding);GO:0042803(protein homodimerization activity);GO:0044281(small molecule metabolic process);GO:0045329(carnitine biosynthetic process);GO:0046655(folic acid metabolic process);GO:0051262(protein tetramerization);GO:0051289(protein homotetramerization);GO:0070062(extracellular exosome)	"00260(Glycine, serine and threonine metabolism);00460(Cyanoamino acid metabolism);00670(One carbon pool by folate);01100(Metabolic pathways)"	NA	NA	serine hydroxymethyltransferase 1 (soluble) [Source:HGNC Symbol;Acc:HGNC:10850]	1.15	2.05	2.04	9.21	6.18	12.48	0.25	-1.99	0.02	0.26	down	yes
MSTRG.11556	TVP23B	ENST00000307767;ENST00000571018;ENST00000574226;ENST00000575261;ENST00000582288;ENST00000476139;ENST00000581733;ENST00000572845;ENST00000482741	GO:0009306(protein secretion);GO:0016021(integral component of membrane);GO:0016192(vesicle-mediated transport);GO:0030173(integral component of Golgi membrane)	NA	NA	NA	trans-golgi network vesicle protein 23 homolog B (S. cerevisiae) [Source:HGNC Symbol;Acc:HGNC:20399]	6.56	7.14	9.55	2.08	2.06	1.08	2.83	1.5	0.01	0.24	up	yes
MSTRG.11563	FAM83G	ENST00000388995;ENST00000345041;ENST00000399096;ENST00000580115	GO:0005515(protein binding);GO:0005634(nucleus);GO:0005829(cytosol);GO:0030509(BMP signaling pathway)	NA	NA	NA	"family with sequence similarity 83, member G [Source:HGNC Symbol;Acc:HGNC:32554]"	7.26	6.97	8.54	2.25	3.3	2.2	2.45	1.29	0.01	0.23	up	yes
MSTRG.11650	SGK494	ENST00000481916;ENST00000580377;MSTRG.11650.2;ENST00000582175;ENST00000321765;ENST00000582076;MSTRG.11650.6;ENST00000580676;ENST00000581133;ENST00000580682;ENST00000577259;ENST00000580406;ENST00000578230;ENST00000580083;ENST00000584206;ENST00000580567;ENST00000578479;ENST00000536674;ENST00000584196;ENST00000577790;ENST00000579457;ENST00000578956;ENST00000494272;ENST00000301037;ENST00000581199;ENST00000526073;ENST00000461399;ENST00000527918;ENST00000530121;ENST00000469832;ENST00000527863;ENST00000525510	"GO:0004672(protein kinase activity);GO:0005524(ATP binding);GO:0006468(protein phosphorylation);GO:0016772(transferase activity, transferring phosphorus-containing groups)"	NA	NA	NA	uncharacterized serine/threonine-protein kinase SgK494 [Source:EntrezGene;Acc:124923]	1.82	1.36	0.81	25.57	25.11	8.36	0.1	-3.27	0.02	0.26	down	yes
MSTRG.11697	MYO18A	MSTRG.11697.1;MSTRG.11697.2;ENST00000529578;ENST00000533112;ENST00000531253;ENST00000628822;ENST00000527372;ENST00000359450;ENST00000530254;MSTRG.11697.10;ENST00000546105;ENST00000532867;ENST00000527312;ENST00000531438;ENST00000531892;ENST00000529889;ENST00000530557;ENST00000533652;ENST00000532143;ENST00000533399;ENST00000588791;ENST00000590242;ENST00000528564;ENST00000528322;ENST00000585573;ENST00000531267;ENST00000533420;ENST00000590565	GO:0000139(Golgi membrane);GO:0003677(DNA binding);GO:0003774(motor activity);GO:0005515(protein binding);GO:0005524(ATP binding);GO:0005793(endoplasmic reticulum-Golgi intermediate compartment);GO:0005802(trans-Golgi network);GO:0005856(cytoskeleton);GO:0006259(DNA metabolic process);GO:0007030(Golgi organization);GO:0008094(DNA-dependent ATPase activity);GO:0008152(metabolic process);GO:0016020(membrane);GO:0016459(myosin complex);GO:0016477(cell migration);GO:0031032(actomyosin structure organization);GO:0042641(actomyosin);GO:0043066(negative regulation of apoptotic process);GO:0043531(ADP binding);GO:0044822(poly(A) RNA binding);GO:0048194(Golgi vesicle budding);GO:0050714(positive regulation of protein secretion);GO:0051015(actin filament binding);GO:0090161(Golgi ribbon formation);GO:0090164(asymmetric Golgi ribbon formation)	NA	NA	NA	myosin XVIIIA [Source:HGNC Symbol;Acc:HGNC:31104]	2.9	3.08	3.31	9.3	7.2	8.67	0.42	-1.26	0	0.17	down	yes
MSTRG.1176	CTH	ENST00000411986;ENST00000370938;ENST00000346806;ENST00000482383	GO:0000096(sulfur amino acid metabolic process);GO:0000098(sulfur amino acid catabolic process);GO:0004123(cystathionine gamma-lyase activity);GO:0005515(protein binding);GO:0005516(calmodulin binding);GO:0005634(nucleus);GO:0005654(nucleoplasm);GO:0005737(cytoplasm);GO:0005829(cytosol);GO:0006534(cysteine metabolic process);GO:0016846(carbon-sulfur lyase activity);GO:0018272(protein-pyridoxal-5-phosphate linkage via peptidyl-N6-pyridoxal phosphate-L-lysine);GO:0019344(cysteine biosynthetic process);GO:0019346(transsulfuration);GO:0030170(pyridoxal phosphate binding);GO:0030968(endoplasmic reticulum unfolded protein response);GO:0034641(cellular nitrogen compound metabolic process);GO:0043066(negative regulation of apoptotic process);GO:0043123(positive regulation of I-kappaB kinase/NF-kappaB signaling);GO:0044281(small molecule metabolic process);GO:0044524(protein sulfhydration);GO:0044540(L-cystine L-cysteine-lyase (deaminating));GO:0047982(homocysteine desulfhydrase activity);GO:0051092(positive regulation of NF-kappaB transcription factor activity);GO:0051289(protein homotetramerization);GO:0070062(extracellular exosome);GO:0070814(hydrogen sulfide biosynthetic process);GO:0080146(L-cysteine desulfhydrase activity);GO:2001234(negative regulation of apoptotic signaling pathway)	"00260(Glycine, serine and threonine metabolism);00270(Cysteine and methionine metabolism);00450(Selenocompound metabolism);00910(Nitrogen metabolism);01100(Metabolic pathways)"	NA	NA	cystathionine gamma-lyase [Source:HGNC Symbol;Acc:HGNC:2501]	3.87	4.65	6.61	1.16	1.03	2.16	2.52	1.33	0.04	0.33	up	yes
MSTRG.11840	SLFN5	ENST00000299977;ENST00000542451;MSTRG.11840.3;ENST00000592325	GO:0005524(ATP binding);GO:0005634(nucleus);GO:0030154(cell differentiation)	NA	NA	NA	schlafen family member 5 [Source:HGNC Symbol;Acc:HGNC:28286]	7.55	12.33	18	2.86	1.97	2.12	3.1	1.63	0.02	0.28	up	yes
MSTRG.11843	SLFN12	MSTRG.11843.1;ENST00000394562;ENST00000304905;ENST00000452764;ENST00000460530;ENST00000479326;ENST00000447040;ENST00000445092	GO:0005524(ATP binding)	NA	NA	NA	schlafen family member 12 [Source:HGNC Symbol;Acc:HGNC:25500]	0.21	0.27	0.37	1.84	1.77	0.77	0.45	-1.14	0.03	0.28	down	yes
MSTRG.11863	TAF15	ENST00000603067;ENST00000605844;MSTRG.11863.3;MSTRG.11863.4;MSTRG.11863.5;ENST00000604879;ENST00000604434;ENST00000603427;ENST00000604360;ENST00000605649;ENST00000603393;ENST00000603777;ENST00000604841;ENST00000605197;ENST00000603346;ENST00000604694;ENST00000603967;ENST00000604195	"GO:0000166(nucleotide binding);GO:0003676(nucleic acid binding);GO:0003677(DNA binding);GO:0005515(protein binding);GO:0005634(nucleus);GO:0005654(nucleoplasm);GO:0005737(cytoplasm);GO:0008270(zinc ion binding);GO:0044822(poly(A) RNA binding);GO:0045893(positive regulation of transcription, DNA-templated)"	NA	NA	NA	"TAF15 RNA polymerase II, TATA box binding protein (TBP)-associated factor, 68kDa [Source:HGNC Symbol;Acc:HGNC:11547]"	14.83	15.94	14.43	37.75	39.97	23.72	0.42	-1.26	0.02	0.27	down	yes
MSTRG.1189	ZRANB2	MSTRG.1189.1;MSTRG.1189.2;ENST00000370920;ENST00000610633;ENST00000477096;ENST00000254821;ENST00000487510;ENST00000479947;ENST00000473260;ENST00000611683	"GO:0003700(sequence-specific DNA binding transcription factor activity);GO:0003723(RNA binding);GO:0005515(protein binding);GO:0005634(nucleus);GO:0005654(nucleoplasm);GO:0006355(regulation of transcription, DNA-templated);GO:0006397(mRNA processing);GO:0008270(zinc ion binding);GO:0008380(RNA splicing);GO:0044822(poly(A) RNA binding)"	NA	NA	NA	"zinc finger, RAN-binding domain containing 2 [Source:HGNC Symbol;Acc:HGNC:13058]"	4.18	5.49	8.21	14.72	10.73	7.73	0.45	-1.15	0.05	0.34	down	yes
MSTRG.11915	SOCS7	MSTRG.11915.1;ENST00000613678;ENST00000612932;ENST00000617360;ENST00000617765	GO:0005515(protein binding);GO:0005622(intracellular);GO:0005634(nucleus);GO:0005730(nucleolus);GO:0005737(cytoplasm);GO:0005886(plasma membrane);GO:0008150(biological_process);GO:0008286(insulin receptor signaling pathway);GO:0009968(negative regulation of signal transduction);GO:0016567(protein ubiquitination);GO:0017124(SH3 domain binding);GO:0021799(cerebral cortex radially oriented cell migration);GO:0021819(layer formation in cerebral cortex);GO:0021942(radial glia guided migration of Purkinje cell);GO:0035556(intracellular signal transduction);GO:0040008(regulation of growth);GO:0043231(intracellular membrane-bounded organelle);GO:0045444(fat cell differentiation)	NA	NA	NA	suppressor of cytokine signaling 7 [Source:HGNC Symbol;Acc:HGNC:29846]	6.49	7.83	5.72	2.1	3.79	2.91	2.02	1.02	0.05	0.33	up	yes
MSTRG.11944	CACNB1	ENST00000394303;ENST00000622445;ENST00000539338;ENST00000394310;ENST00000344140;ENST00000582544;ENST00000577582;ENST00000536613;ENST00000582877;ENST00000577926	GO:0005245(voltage-gated calcium channel activity);GO:0005515(protein binding);GO:0005891(voltage-gated calcium channel complex);GO:0006612(protein targeting to membrane);GO:0006810(transport);GO:0006816(calcium ion transport);GO:0007268(synaptic transmission);GO:0007411(axon guidance);GO:0007528(neuromuscular junction development);GO:0008331(high voltage-gated calcium channel activity);GO:0016529(sarcoplasmic reticulum);GO:0030315(T-tubule);GO:0070588(calcium ion transmembrane transport);GO:1901385(regulation of voltage-gated calcium channel activity)	04010(MAPK signaling pathway);04260(Cardiac muscle contraction);05410(Hypertrophic cardiomyopathy (HCM));05412(Arrhythmogenic right ventricular cardiomyopathy (ARVC));05414(Dilated cardiomyopathy)	NA	NA	"calcium channel, voltage-dependent, beta 1 subunit [Source:HGNC Symbol;Acc:HGNC:1401]"	3.74	2.86	2.96	0.64	0.64	0.89	2.7	1.43	0	0.1	up	yes
MSTRG.11966	NR1D1	ENST00000246672	"GO:0000122(negative regulation of transcription from RNA polymerase II promoter);GO:0000790(nuclear chromatin);GO:0000977(RNA polymerase II regulatory region sequence-specific DNA binding);GO:0000978(RNA polymerase II core promoter proximal region sequence-specific DNA binding);GO:0001046(core promoter sequence-specific DNA binding);GO:0001078(RNA polymerase II core promoter proximal region sequence-specific DNA binding transcription factor activity involved in negative regulation of transcription);GO:0001222(transcription corepressor binding);GO:0003677(DNA binding);GO:0003700(sequence-specific DNA binding transcription factor activity);GO:0003707(steroid hormone receptor activity);GO:0003714(transcription corepressor activity);GO:0004879(ligand-activated sequence-specific DNA binding RNA polymerase II transcription factor activity);GO:0005515(protein binding);GO:0005634(nucleus);GO:0005654(nucleoplasm);GO:0005737(cytoplasm);GO:0005978(glycogen biosynthetic process);GO:0006355(regulation of transcription, DNA-templated);GO:0006367(transcription initiation from RNA polymerase II promoter);GO:0007623(circadian rhythm);GO:0008270(zinc ion binding);GO:0010467(gene expression);GO:0010498(proteasomal protein catabolic process);GO:0010871(negative regulation of receptor biosynthetic process);GO:0019216(regulation of lipid metabolic process);GO:0020037(heme binding);GO:0030154(cell differentiation);GO:0030425(dendrite);GO:0030522(intracellular receptor signaling pathway);GO:0032922(circadian regulation of gene expression);GO:0034144(negative regulation of toll-like receptor 4 signaling pathway);GO:0035947(regulation of gluconeogenesis by regulation of transcription from RNA polymerase II promoter);GO:0042752(regulation of circadian rhythm);GO:0043197(dendritic spine);GO:0043401(steroid hormone mediated signaling pathway);GO:0043565(sequence-specific DNA binding);GO:0044212(transcription regulatory region DNA binding);GO:0044321(response to leptin);GO:0045598(regulation of fat cell differentiation);GO:0045892(negative regulation of transcription, DNA-templated);GO:0045893(positive regulation of transcription, DNA-templated);GO:0060086(circadian temperature homeostasis);GO:0061178(regulation of insulin secretion involved in cellular response to glucose stimulus);GO:0061469(regulation of type B pancreatic cell proliferation);GO:0070859(positive regulation of bile acid biosynthetic process);GO:0071222(cellular response to lipopolysaccharide);GO:2000188(regulation of cholesterol homeostasis)"	04710(Circadian rhythm - mammal)	NA	NA	"nuclear receptor subfamily 1, group D, member 1 [Source:HGNC Symbol;Acc:HGNC:7962]"	58.88	36.15	41.1	1.36	1.59	6.01	19.85	4.31	0	0.17	up	yes
MSTRG.11974	CDC6	ENST00000209728;ENST00000580824;ENST00000577249;ENST00000473555;ENST00000582402	GO:0000076(DNA replication checkpoint);GO:0000079(regulation of cyclin-dependent protein serine/threonine kinase activity);GO:0000082(G1/S transition of mitotic cell cycle);GO:0000083(regulation of transcription involved in G1/S transition of mitotic cell cycle);GO:0000166(nucleotide binding);GO:0000278(mitotic cell cycle);GO:0000922(spindle pole);GO:0005515(protein binding);GO:0005524(ATP binding);GO:0005634(nucleus);GO:0005654(nucleoplasm);GO:0005737(cytoplasm);GO:0005794(Golgi apparatus);GO:0005829(cytosol);GO:0006260(DNA replication);GO:0007067(mitotic nuclear division);GO:0007089(traversing start control point of mitotic cell cycle);GO:0008156(negative regulation of DNA replication);GO:0008285(negative regulation of cell proliferation);GO:0019900(kinase binding);GO:0030071(regulation of mitotic metaphase/anaphase transition);GO:0032467(positive regulation of cytokinesis);GO:0051233(spindle midzone);GO:0051301(cell division);GO:0051984(positive regulation of chromosome segregation)	04110(Cell cycle)	NA	NA	cell division cycle 6 [Source:HGNC Symbol;Acc:HGNC:1744]	3.37	4.89	2.51	17.94	15.6	9.28	0.24	-2.06	0.01	0.23	down	yes
MSTRG.11984	KRT10	MSTRG.11984.1;ENST00000269576	GO:0005198(structural molecule activity);GO:0005615(extracellular space);GO:0005634(nucleus);GO:0005737(cytoplasm);GO:0005882(intermediate filament);GO:0016020(membrane);GO:0030216(keratinocyte differentiation);GO:0030280(structural constituent of epidermis);GO:0030855(epithelial cell differentiation);GO:0045095(keratin filament);GO:0070062(extracellular exosome);GO:0071277(cellular response to calcium ion)	05150(Staphylococcus aureus infection)	NA	NA	"keratin 10, type I [Source:HGNC Symbol;Acc:HGNC:6413]"	30.02	28.37	23.51	9.99	12.93	9.58	2.47	1.3	0.01	0.23	up	yes
MSTRG.11990	KRT14	ENST00000167586;ENST00000476662	GO:0005198(structural molecule activity);GO:0005200(structural constituent of cytoskeleton);GO:0005515(protein binding);GO:0005622(intracellular);GO:0005634(nucleus);GO:0005737(cytoplasm);GO:0005829(cytosol);GO:0005882(intermediate filament);GO:0007568(aging);GO:0008544(epidermis development);GO:0010043(response to zinc ion);GO:0010212(response to ionizing radiation);GO:0030855(epithelial cell differentiation);GO:0031581(hemidesmosome assembly);GO:0034329(cell junction assembly);GO:0042633(hair cycle);GO:0045095(keratin filament);GO:0045110(intermediate filament bundle assembly);GO:0070062(extracellular exosome);GO:0071944(cell periphery);GO:1990254(keratin filament binding)	NA	NA	NA	"keratin 14, type I [Source:HGNC Symbol;Acc:HGNC:6416]"	0.12	0.34	0.04	2.69	3.03	0.82	0.26	-1.94	0.03	0.29	down	yes
MSTRG.11991	KRT16	ENST00000301653;ENST00000593067;ENST00000588319;ENST00000590990	GO:0002009(morphogenesis of an epithelium);GO:0005198(structural molecule activity);GO:0005200(structural constituent of cytoskeleton);GO:0005515(protein binding);GO:0005634(nucleus);GO:0005856(cytoskeleton);GO:0005882(intermediate filament);GO:0006954(inflammatory response);GO:0007010(cytoskeleton organization);GO:0007568(aging);GO:0008283(cell proliferation);GO:0008544(epidermis development);GO:0030216(keratinocyte differentiation);GO:0030336(negative regulation of cell migration);GO:0031424(keratinization);GO:0042633(hair cycle);GO:0045087(innate immune response);GO:0045104(intermediate filament cytoskeleton organization);GO:0051546(keratinocyte migration);GO:0061436(establishment of skin barrier);GO:0070062(extracellular exosome)	NA	NA	NA	"keratin 16, type I [Source:HGNC Symbol;Acc:HGNC:6423]"	2.43	3.44	1.93	0.25	0.14	0	2.75	1.46	0.01	0.2	up	yes
MSTRG.11993	EIF1	ENST00000462917;ENST00000591776;ENST00000469257;ENST00000482111;ENST00000310837;ENST00000469308;ENST00000586699	"GO:0003743(translation initiation factor activity);GO:0005634(nucleus);GO:0005737(cytoplasm);GO:0006413(translational initiation);GO:0006446(regulation of translational initiation);GO:0006950(response to stress);GO:0008135(translation factor activity, RNA binding);GO:0009048(dosage compensation by inactivation of X chromosome);GO:0044822(poly(A) RNA binding)"	NA	NA	NA	eukaryotic translation initiation factor 1 [Source:HGNC Symbol;Acc:HGNC:3249]	291.66	266.7	218.83	103.19	124.61	101.42	2.45	1.29	0.01	0.22	up	yes
MSTRG.12038	TUBG1	ENST00000251413;ENST00000588056;ENST00000591509;ENST00000589688;ENST00000589613	GO:0000086(G2/M transition of mitotic cell cycle);GO:0000212(meiotic spindle organization);GO:0000226(microtubule cytoskeleton organization);GO:0000242(pericentriolar material);GO:0000278(mitotic cell cycle);GO:0000794(condensed nuclear chromosome);GO:0000930(gamma-tubulin complex);GO:0003924(GTPase activity);GO:0005200(structural constituent of cytoskeleton);GO:0005515(protein binding);GO:0005525(GTP binding);GO:0005737(cytoplasm);GO:0005813(centrosome);GO:0005814(centriole);GO:0005827(polar microtubule);GO:0005829(cytosol);GO:0005874(microtubule);GO:0005876(spindle microtubule);GO:0005881(cytoplasmic microtubule);GO:0005929(cilium);GO:0006996(organelle organization);GO:0007017(microtubule-based process);GO:0007020(microtubule nucleation);GO:0008152(metabolic process);GO:0031122(cytoplasmic microtubule organization);GO:0031252(cell leading edge);GO:0031513(nonmotile primary cilium);GO:0036064(ciliary basal body);GO:0043234(protein complex);GO:0045177(apical part of cell);GO:0051258(protein polymerization);GO:0055037(recycling endosome)	NA	NA	NA	"tubulin, gamma 1 [Source:HGNC Symbol;Acc:HGNC:12417]"	14.04	13	13	37.97	40.39	28.02	0.38	-1.39	0.01	0.22	down	yes
MSTRG.12040	PLEKHH3	ENST00000591476;ENST00000591196;ENST00000591022;ENST00000456950;ENST00000591490;ENST00000293349;ENST00000592974;ENST00000587627	GO:0005615(extracellular space);GO:0005856(cytoskeleton);GO:0007165(signal transduction)	NA	NA	NA	"pleckstrin homology domain containing, family H (with MyTH4 domain) member 3 [Source:HGNC Symbol;Acc:HGNC:26105]"	4.41	2.91	2.44	0.98	0.98	1.98	2.29	1.19	0.02	0.26	up	yes
MSTRG.12045	EZH1	ENST00000428826;ENST00000415827;MSTRG.12045.3;MSTRG.12045.4;MSTRG.12045.6;ENST00000586714;ENST00000592743;ENST00000588897;ENST00000585893;ENST00000590078;ENST00000586103;ENST00000585550;ENST00000591330;ENST00000590783;ENST00000589846;ENST00000588239;ENST00000585455;ENST00000586935;ENST00000586382;ENST00000586867;ENST00000587179;ENST00000593148;ENST00000586089;ENST00000592492;ENST00000590082	"GO:0003682(chromatin binding);GO:0005515(protein binding);GO:0005634(nucleus);GO:0005654(nucleoplasm);GO:0006351(transcription, DNA-templated);GO:0009653(anatomical structure morphogenesis);GO:0018024(histone-lysine N-methyltransferase activity);GO:0021766(hippocampus development);GO:0034968(histone lysine methylation);GO:0035098(ESC/E(Z) complex);GO:0045944(positive regulation of transcription from RNA polymerase II promoter)"	NA	NA	NA	enhancer of zeste 1 polycomb repressive complex 2 subunit [Source:HGNC Symbol;Acc:HGNC:3526]	8	7.66	6.91	2.23	1.87	2.45	2.75	1.46	0	0.15	up	yes
MSTRG.12052	WNK4	MSTRG.12052.1;ENST00000246914;ENST00000591448;ENST00000592669;ENST00000592072;MSTRG.12052.5	NA	NA	NA	NA	NA	0.32	0.36	1.41	4.48	4.56	4.65	0.29	-1.81	0.02	0.27	down	yes
MSTRG.12101	DUSP3	ENST00000226004;MSTRG.12101.2;ENST00000590753;ENST00000590935;ENST00000590342;ENST00000591618	GO:0000188(inactivation of MAPK activity);GO:0001772(immunological synapse);GO:0002224(toll-like receptor signaling pathway);GO:0002755(MyD88-dependent toll-like receptor signaling pathway);GO:0002756(MyD88-independent toll-like receptor signaling pathway);GO:0004721(phosphoprotein phosphatase activity);GO:0004725(protein tyrosine phosphatase activity);GO:0005634(nucleus);GO:0005654(nucleoplasm);GO:0005737(cytoplasm);GO:0005829(cytosol);GO:0006470(protein dephosphorylation);GO:0008138(protein tyrosine/serine/threonine phosphatase activity);GO:0016311(dephosphorylation);GO:0016791(phosphatase activity);GO:0019901(protein kinase binding);GO:0033549(MAP kinase phosphatase activity);GO:0034134(toll-like receptor 2 signaling pathway);GO:0034138(toll-like receptor 3 signaling pathway);GO:0034142(toll-like receptor 4 signaling pathway);GO:0034146(toll-like receptor 5 signaling pathway);GO:0034162(toll-like receptor 9 signaling pathway);GO:0034166(toll-like receptor 10 signaling pathway);GO:0035335(peptidyl-tyrosine dephosphorylation);GO:0035666(TRIF-dependent toll-like receptor signaling pathway);GO:0038123(toll-like receptor TLR1:TLR2 signaling pathway);GO:0038124(toll-like receptor TLR6:TLR2 signaling pathway);GO:0043409(negative regulation of MAPK cascade);GO:0045087(innate immune response);GO:0045931(positive regulation of mitotic cell cycle);GO:0046329(negative regulation of JNK cascade);GO:0048011(neurotrophin TRK receptor signaling pathway);GO:0050860(negative regulation of T cell receptor signaling pathway);GO:0050868(negative regulation of T cell activation);GO:0051403(stress-activated MAPK cascade);GO:0070062(extracellular exosome);GO:0070373(negative regulation of ERK1 and ERK2 cascade)	04010(MAPK signaling pathway)	NA	NA	dual specificity phosphatase 3 [Source:HGNC Symbol;Acc:HGNC:3069]	12.68	13.16	15.84	6.21	5.55	6.8	2.06	1.04	0.01	0.22	up	yes
MSTRG.12117	UBTF	ENST00000343638;ENST00000302904;MSTRG.12117.3;ENST00000527034;ENST00000533177;ENST00000436088;ENST00000393606;ENST00000526094;ENST00000529383;ENST00000529947;ENST00000531368;ENST00000529373;ENST00000529042;ENST00000530828;ENST00000537550	"GO:0000183(chromatin silencing at rDNA);GO:0001650(fibrillar center);GO:0003677(DNA binding);GO:0003682(chromatin binding);GO:0005515(protein binding);GO:0005634(nucleus);GO:0005654(nucleoplasm);GO:0005730(nucleolus);GO:0006338(chromatin remodeling);GO:0006356(regulation of transcription from RNA polymerase I promoter);GO:0006360(transcription from RNA polymerase I promoter);GO:0006361(transcription initiation from RNA polymerase I promoter);GO:0006362(transcription elongation from RNA polymerase I promoter);GO:0006363(termination of RNA polymerase I transcription);GO:0010467(gene expression);GO:0040029(regulation of gene expression, epigenetic);GO:0044822(poly(A) RNA binding);GO:0045814(negative regulation of gene expression, epigenetic);GO:0045943(positive regulation of transcription from RNA polymerase I promoter)"	NA	NA	NA	"upstream binding transcription factor, RNA polymerase I [Source:HGNC Symbol;Acc:HGNC:12511]"	7.65	7.77	7.73	17.53	18.97	14.04	0.47	-1.09	0.01	0.2	down	yes
MSTRG.12129	DBF4B	ENST00000393547;MSTRG.12129.2;ENST00000528766;ENST00000528353;ENST00000315005;ENST00000526924;ENST00000526915;ENST00000525140;ENST00000532789;ENST00000527862	GO:0003676(nucleic acid binding);GO:0005515(protein binding);GO:0005634(nucleus);GO:0005654(nucleoplasm);GO:0005737(cytoplasm);GO:0007049(cell cycle);GO:0008270(zinc ion binding);GO:0008284(positive regulation of cell proliferation);GO:0010571(positive regulation of nuclear cell cycle DNA replication);GO:0010971(positive regulation of G2/M transition of mitotic cell cycle);GO:0016235(aggresome);GO:0019901(protein kinase binding);GO:0030295(protein kinase activator activity);GO:0043231(intracellular membrane-bounded organelle);GO:0045860(positive regulation of protein kinase activity)	NA	NA	NA	DBF4 zinc finger B [Source:HGNC Symbol;Acc:HGNC:17883]	0.55	0.68	0.44	2.63	3.03	1.48	0.42	-1.25	0.02	0.27	down	yes
MSTRG.12135	EFTUD2	ENST00000426333;ENST00000586276;ENST00000592576;ENST00000590367;ENST00000591382;ENST00000590977;ENST00000590124;ENST00000402521;ENST00000589769;ENST00000588340;ENST00000585616;ENST00000587914;ENST00000586654;ENST00000591856;ENST00000587957;ENST00000588374;ENST00000589475;ENST00000586875;ENST00000589825;ENST00000592408;ENST00000592701;ENST00000589211;ENST00000590105	"GO:0000398(mRNA splicing, via spliceosome);GO:0003924(GTPase activity);GO:0005515(protein binding);GO:0005525(GTP binding);GO:0005634(nucleus);GO:0005654(nucleoplasm);GO:0005681(spliceosomal complex);GO:0005737(cytoplasm);GO:0006397(mRNA processing);GO:0008380(RNA splicing);GO:0010467(gene expression);GO:0015030(Cajal body);GO:0016020(membrane);GO:0016607(nuclear speck);GO:0044822(poly(A) RNA binding);GO:0071013(catalytic step 2 spliceosome)"	03040(Spliceosome)	NA	NA	elongation factor Tu GTP binding domain containing 2 [Source:HGNC Symbol;Acc:HGNC:30858]	7.24	7.8	10.86	22.68	26.28	22.68	0.37	-1.43	0.01	0.23	down	yes
MSTRG.12141	KIF18B	MSTRG.12141.2;MSTRG.12141.1;ENST00000587309;ENST00000593135;ENST00000590129;ENST00000585687	"GO:0000070(mitotic sister chromatid segregation);GO:0000235(astral microtubule);GO:0000278(mitotic cell cycle);GO:0003774(motor activity);GO:0003777(microtubule motor activity);GO:0005515(protein binding);GO:0005524(ATP binding);GO:0005634(nucleus);GO:0005654(nucleoplasm);GO:0005730(nucleolus);GO:0005737(cytoplasm);GO:0005871(kinesin complex);GO:0005874(microtubule);GO:0005886(plasma membrane);GO:0007018(microtubule-based movement);GO:0007019(microtubule depolymerization);GO:0008017(microtubule binding);GO:0008152(metabolic process);GO:0008574(ATP-dependent microtubule motor activity, plus-end-directed);GO:0019894(kinesin binding);GO:0035371(microtubule plus-end);GO:0051301(cell division);GO:0051302(regulation of cell division)"	NA	NA	NA	kinesin family member 18B [Source:HGNC Symbol;Acc:HGNC:27102]	0.77	0.66	0.43	12.08	13.94	5.3	0.13	-2.93	0.01	0.23	down	yes
MSTRG.12153	HEXIM1	ENST00000332499	"GO:0000122(negative regulation of transcription from RNA polymerase II promoter);GO:0004861(cyclin-dependent protein serine/threonine kinase inhibitor activity);GO:0005515(protein binding);GO:0005634(nucleus);GO:0005654(nucleoplasm);GO:0005737(cytoplasm);GO:0006351(transcription, DNA-templated);GO:0007507(heart development);GO:0017069(snRNA binding);GO:0045736(negative regulation of cyclin-dependent protein serine/threonine kinase activity);GO:0045892(negative regulation of transcription, DNA-templated);GO:1901798(positive regulation of signal transduction by p53 class mediator)"	NA	NA	NA	hexamethylene bis-acetamide inducible 1 [Source:HGNC Symbol;Acc:HGNC:24953]	11.28	11.28	12.56	0	0	0	12.65	3.66	0	0.08	up	yes
MSTRG.12156	RP13-890H12.2	ENST00000589796;MSTRG.12156.2;ENST00000589451	NA	NA	NA	NA	NA	1.49	1.17	1.49	0.35	0	0.03	2.06	1.04	0.02	0.25	up	yes
MSTRG.12224	TBKBP1	MSTRG.12224.2;MSTRG.12224.1;ENST00000537587;ENST00000361722;ENST00000622396	GO:0005515(protein binding);GO:0045087(innate immune response)	04622(RIG-I-like receptor signaling pathway)	NA	NA	TBK1 binding protein 1 [Source:HGNC Symbol;Acc:HGNC:30140]	5.48	4.46	3.65	1.3	1.28	2.92	2.42	1.28	0.03	0.29	up	yes
MSTRG.12248	NFE2L1	MSTRG.12248.1;ENST00000579889;ENST00000584137;ENST00000362042;ENST00000585291;ENST00000357480;ENST00000585299;ENST00000583060;MSTRG.12248.11;MSTRG.12248.10;MSTRG.12248.12;MSTRG.12248.13;MSTRG.12248.14;MSTRG.12248.15;MSTRG.12248.16;ENST00000361665;ENST00000579481;ENST00000582574;ENST00000585062;ENST00000581441;ENST00000579537;ENST00000583210;ENST00000577411;ENST00000584634;ENST00000582155;ENST00000583378;ENST00000536222;ENST00000577431;ENST00000580037;ENST00000581319	"GO:0000980(RNA polymerase II distal enhancer sequence-specific DNA binding);GO:0001190(RNA polymerase II transcription factor binding transcription factor activity involved in positive regulation of transcription);GO:0001205(RNA polymerase II distal enhancer sequence-specific DNA binding transcription factor activity involved in positive regulation of transcription);GO:0003677(DNA binding);GO:0003700(sequence-specific DNA binding transcription factor activity);GO:0003712(transcription cofactor activity);GO:0005515(protein binding);GO:0005634(nucleus);GO:0005789(endoplasmic reticulum membrane);GO:0006355(regulation of transcription, DNA-templated);GO:0006366(transcription from RNA polymerase II promoter);GO:0006783(heme biosynthetic process);GO:0006954(inflammatory response);GO:0009653(anatomical structure morphogenesis);GO:0016021(integral component of membrane);GO:0030218(erythrocyte differentiation);GO:0034599(cellular response to oxidative stress);GO:0043565(sequence-specific DNA binding);GO:0045944(positive regulation of transcription from RNA polymerase II promoter)"	NA	NA	NA	"nuclear factor, erythroid 2-like 1 [Source:HGNC Symbol;Acc:HGNC:7781]"	124.61	143.48	132.92	25.01	24.68	44.85	4.67	2.22	0.01	0.23	up	yes
MSTRG.12257	HOXB9	ENST00000311177	"GO:0003677(DNA binding);GO:0005515(protein binding);GO:0005634(nucleus);GO:0005654(nucleoplasm);GO:0005739(mitochondrion);GO:0006351(transcription, DNA-templated);GO:0006355(regulation of transcription, DNA-templated);GO:0009952(anterior/posterior pattern specification);GO:0030879(mammary gland development);GO:0043565(sequence-specific DNA binding);GO:0045944(positive regulation of transcription from RNA polymerase II promoter);GO:0048706(embryonic skeletal system development);GO:0060070(canonical Wnt signaling pathway);GO:0060326(cell chemotaxis)"	NA	NA	NA	homeobox B9 [Source:HGNC Symbol;Acc:HGNC:5120]	21.67	26.06	28.11	2.33	1.88	8.49	6.89	2.78	0.04	0.3	up	yes
MSTRG.12289	MIR6165	ENST00000614803	NA	NA	NA	NA	NA	3.61	3.06	2.69	0	0	0	4.31	2.11	0	0.1	up	yes
MSTRG.12300	ITGA3	ENST00000506401;ENST00000505306;ENST00000320031;ENST00000007722;ENST00000508100;ENST00000570989;ENST00000512553;ENST00000505552;ENST00000510809;ENST00000505612;ENST00000506827;ENST00000507771;ENST00000515147;ENST00000504417;ENST00000506437;ENST00000514834	GO:0001764(neuron migration);GO:0001948(glycoprotein binding);GO:0001968(fibronectin binding);GO:0002020(protease binding);GO:0005178(integrin binding);GO:0005515(protein binding);GO:0005518(collagen binding);GO:0005886(plasma membrane);GO:0005925(focal adhesion);GO:0007155(cell adhesion);GO:0007160(cell-matrix adhesion);GO:0007229(integrin-mediated signaling pathway);GO:0007507(heart development);GO:0007596(blood coagulation);GO:0007613(memory);GO:0008305(integrin complex);GO:0009897(external side of plasma membrane);GO:0009986(cell surface);GO:0010628(positive regulation of gene expression);GO:0010634(positive regulation of epithelial cell migration);GO:0010811(positive regulation of cell-substrate adhesion);GO:0010976(positive regulation of neuron projection development);GO:0016021(integral component of membrane);GO:0016323(basolateral plasma membrane);GO:0017015(regulation of transforming growth factor beta receptor signaling pathway);GO:0019904(protein domain specific binding);GO:0030111(regulation of Wnt signaling pathway);GO:0030198(extracellular matrix organization);GO:0030324(lung development);GO:0030426(growth cone);GO:0030510(regulation of BMP signaling pathway);GO:0031345(negative regulation of cell projection organization);GO:0031527(filopodium membrane);GO:0034667(integrin alpha3-beta1 complex);GO:0034698(response to gonadotropin);GO:0035024(negative regulation of Rho protein signal transduction);GO:0035640(exploration behavior);GO:0042493(response to drug);GO:0043235(receptor complex);GO:0043236(laminin binding);GO:0043588(skin development);GO:0044708(single-organism behavior);GO:0045202(synapse);GO:0046872(metal ion binding);GO:0046982(protein heterodimerization activity);GO:0048333(mesodermal cell differentiation);GO:0048471(perinuclear region of cytoplasm);GO:0050900(leukocyte migration);GO:0060076(excitatory synapse);GO:0060135(maternal process involved in female pregnancy);GO:0070062(extracellular exosome);GO:0071438(invadopodium membrane);GO:0071944(cell periphery);GO:0072006(nephron development);GO:0090004(positive regulation of establishment of protein localization to plasma membrane);GO:0097060(synaptic membrane);GO:0097062(dendritic spine maintenance);GO:0097205(renal filtration)	04510(Focal adhesion);04512(ECM-receptor interaction);04640(Hematopoietic cell lineage);04810(Regulation of actin cytoskeleton);05200(Pathways in cancer);05222(Small cell lung cancer);05410(Hypertrophic cardiomyopathy (HCM));05412(Arrhythmogenic right ventricular cardiomyopathy (ARVC));05414(Dilated cardiomyopathy)	NA	NA	"integrin, alpha 3 (antigen CD49C, alpha 3 subunit of VLA-3 receptor) [Source:HGNC Symbol;Acc:HGNC:6139]"	170.08	141.33	155.34	70.4	71.99	44.03	2.42	1.28	0.03	0.3	up	yes
MSTRG.12303	.	MSTRG.12303.1	NA	NA	NA	NA	NA	0.75	1.3	2.79	5.76	5.93	7.04	0.32	-1.65	0.04	0.32	down	yes
MSTRG.12320	EME1	ENST00000393271;ENST00000338165;MSTRG.12320.3;MSTRG.12320.4;ENST00000511711;ENST00000511519;ENST00000510007;ENST00000510246;ENST00000513077;ENST00000514211;ENST00000507616	GO:0000790(nuclear chromatin);GO:0003677(DNA binding);GO:0004518(nuclease activity);GO:0004519(endonuclease activity);GO:0005515(protein binding);GO:0005634(nucleus);GO:0005720(nuclear heterochromatin);GO:0005730(nucleolus);GO:0005737(cytoplasm);GO:0006281(DNA repair);GO:0006310(DNA recombination);GO:0046872(metal ion binding);GO:0072429(response to intra-S DNA damage checkpoint signaling);GO:0090305(nucleic acid phosphodiester bond hydrolysis)	03440(Homologous recombination)	NA	NA	essential meiotic structure-specific endonuclease 1 [Source:HGNC Symbol;Acc:HGNC:24965]	1.31	1.98	0.94	8.23	9.25	4.64	0.24	-2.04	0.01	0.24	down	yes
MSTRG.12333	ABCC3	MSTRG.12333.1;ENST00000515707;ENST00000513511;ENST00000427699;ENST00000285238;ENST00000502426;ENST00000505699;ENST00000515585;ENST00000513589;ENST00000571855;ENST00000515070;ENST00000503304;ENST00000510633;ENST00000506464;ENST00000513745;ENST00000510891;ENST00000503337;ENST00000508929;ENST00000504586	"GO:0005215(transporter activity);GO:0005524(ATP binding);GO:0005886(plasma membrane);GO:0005887(integral component of plasma membrane);GO:0006810(transport);GO:0008206(bile acid metabolic process);GO:0008514(organic anion transmembrane transporter activity);GO:0015721(bile acid and bile salt transport);GO:0016020(membrane);GO:0016021(integral component of membrane);GO:0016887(ATPase activity);GO:0042626(ATPase activity, coupled to transmembrane movement of substances);GO:0044281(small molecule metabolic process);GO:0055085(transmembrane transport)"	02010(ABC transporters);04976(Bile secretion)	NA	NA	"ATP-binding cassette, sub-family C (CFTR/MRP), member 3 [Source:HGNC Symbol;Acc:HGNC:54]"	9.05	7.23	10.87	1.41	0.78	0.89	4.88	2.29	0	0.18	up	yes
MSTRG.12361	TRIM25	MSTRG.12361.1;ENST00000316881;ENST00000573108;ENST00000537230;ENST00000581261;ENST00000572021;ENST00000574234;ENST00000570473;ENST00000570749;ENST00000572550;ENST00000574997	GO:0003700(sequence-specific DNA binding transcription factor activity);GO:0005515(protein binding);GO:0005654(nucleoplasm);GO:0005737(cytoplasm);GO:0005829(cytosol);GO:0006281(DNA repair);GO:0008270(zinc ion binding);GO:0016032(viral process);GO:0016567(protein ubiquitination);GO:0016881(acid-amino acid ligase activity);GO:0019221(cytokine-mediated signaling pathway);GO:0019985(translesion synthesis);GO:0032480(negative regulation of type I interferon production);GO:0043123(positive regulation of I-kappaB kinase/NF-kappaB signaling);GO:0044822(poly(A) RNA binding);GO:0045087(innate immune response);GO:0046596(regulation of viral entry into host cell);GO:0046597(negative regulation of viral entry into host cell);GO:0051091(positive regulation of sequence-specific DNA binding transcription factor activity);GO:0051092(positive regulation of NF-kappaB transcription factor activity);GO:0051607(defense response to virus);GO:0060333(interferon-gamma-mediated signaling pathway);GO:1902186(regulation of viral release from host cell);GO:1902187(negative regulation of viral release from host cell)	04622(RIG-I-like receptor signaling pathway);05164(Influenza A)	NA	NA	tripartite motif containing 25 [Source:HGNC Symbol;Acc:HGNC:12932]	17.41	28.25	16.08	3.43	3.85	4.46	3.9	1.96	0.01	0.23	up	yes
MSTRG.1239	FUBP1	MSTRG.1239.1;MSTRG.1239.2;MSTRG.1239.3;ENST00000483894;ENST00000480673;ENST00000474632;ENST00000489495;ENST00000488814;ENST00000492405;ENST00000492724;MSTRG.1239.11;ENST00000294623;ENST00000370768;ENST00000370767;ENST00000487684;ENST00000470287;ENST00000421641	GO:0001205(RNA polymerase II distal enhancer sequence-specific DNA binding transcription factor activity involved in positive regulation of transcription);GO:0003676(nucleic acid binding);GO:0003697(single-stranded DNA binding);GO:0003700(sequence-specific DNA binding transcription factor activity);GO:0003723(RNA binding);GO:0005515(protein binding);GO:0005634(nucleus);GO:0005654(nucleoplasm);GO:0006366(transcription from RNA polymerase II promoter);GO:0010628(positive regulation of gene expression);GO:0044822(poly(A) RNA binding);GO:0045944(positive regulation of transcription from RNA polymerase II promoter)	NA	NA	NA	far upstream element (FUSE) binding protein 1 [Source:HGNC Symbol;Acc:HGNC:4004]	7.56	8.93	8.94	28.18	31.44	13.4	0.32	-1.64	0.04	0.31	down	yes
MSTRG.12420	SKA2	ENST00000330137;ENST00000580541;ENST00000578105;ENST00000578519;ENST00000583927;ENST00000581068;ENST00000437036;ENST00000583380;ENST00000583976;MSTRG.12420.10;ENST00000584089	GO:0000278(mitotic cell cycle);GO:0000940(condensed chromosome outer kinetochore);GO:0005515(protein binding);GO:0005829(cytosol);GO:0005876(spindle microtubule);GO:0007059(chromosome segregation);GO:0007067(mitotic nuclear division);GO:0007264(small GTPase mediated signal transduction);GO:0008017(microtubule binding);GO:0031110(regulation of microtubule polymerization or depolymerization);GO:0051301(cell division)	NA	NA	NA	spindle and kinetochore associated complex subunit 2 [Source:HGNC Symbol;Acc:HGNC:28006]	1.37	1.78	1.39	10.65	9.64	2.86	0.23	-2.1	0.04	0.32	down	yes
MSTRG.12424	SMG8	ENST00000262293;MSTRG.12424.1;ENST00000578777;ENST00000577457;ENST00000582995;ENST00000578542;MSTRG.12424.5;ENST00000581182;ENST00000614081;ENST00000580177;MSTRG.12424.9;MSTRG.12424.12;ENST00000582004;ENST00000578922;ENST00000300917;ENST00000580798	"GO:0000184(nuclear-transcribed mRNA catabolic process, nonsense-mediated decay);GO:0005515(protein binding);GO:0005575(cellular_component);GO:0005829(cytosol);GO:0010467(gene expression);GO:0045859(regulation of protein kinase activity)"	NA	NA	NA	SMG8 nonsense mediated mRNA decay factor [Source:HGNC Symbol;Acc:HGNC:25551]	2.65	3.56	4.26	13.27	15.72	6.45	0.29	-1.78	0.03	0.29	down	yes
MSTRG.12464	BRIP1	ENST00000259008;ENST00000577598;ENST00000584322;ENST00000579028;ENST00000577913	"GO:0000077(DNA damage checkpoint);GO:0003676(nucleic acid binding);GO:0003677(DNA binding);GO:0004003(ATP-dependent DNA helicase activity);GO:0005515(protein binding);GO:0005524(ATP binding);GO:0005634(nucleus);GO:0005737(cytoplasm);GO:0006139(nucleobase-containing compound metabolic process);GO:0006302(double-strand break repair);GO:0006357(regulation of transcription from RNA polymerase II promoter);GO:0008026(ATP-dependent helicase activity);GO:0016818(hydrolase activity, acting on acid anhydrides, in phosphorus-containing anhydrides);GO:0031965(nuclear membrane);GO:0032508(DNA duplex unwinding);GO:0044281(small molecule metabolic process);GO:0046872(metal ion binding);GO:0051539(4 iron, 4 sulfur cluster binding)"	NA	NA	NA	BRCA1 interacting protein C-terminal helicase 1 [Source:HGNC Symbol;Acc:HGNC:20473]	0.29	0.32	0.19	1.96	1.39	0.54	0.47	-1.08	0.05	0.34	down	yes
MSTRG.125	TPRG1L	ENST00000378344;ENST00000344579	GO:0003674(molecular_function);GO:0008021(synaptic vesicle);GO:0008150(biological_process);GO:0030054(cell junction);GO:0042802(identical protein binding);GO:0070062(extracellular exosome)	NA	NA	NA	tumor protein p63 regulated 1-like [Source:HGNC Symbol;Acc:HGNC:27007]	27.76	25.93	30.08	9.43	10.32	13.24	2.67	1.42	0	0.17	up	yes
MSTRG.12525	ERN1	ENST00000433197;MSTRG.12525.3;MSTRG.12525.2;MSTRG.12525.4;ENST00000583077;ENST00000579249;ENST00000584041;ENST00000583028;ENST00000606895	"GO:0000287(magnesium ion binding);GO:0001935(endothelial cell proliferation);GO:0004519(endonuclease activity);GO:0004521(endoribonuclease activity);GO:0004540(ribonuclease activity);GO:0004672(protein kinase activity);GO:0004674(protein serine/threonine kinase activity);GO:0005515(protein binding);GO:0005524(ATP binding);GO:0005637(nuclear inner membrane);GO:0005737(cytoplasm);GO:0005739(mitochondrion);GO:0005783(endoplasmic reticulum);GO:0005789(endoplasmic reticulum membrane);GO:0006351(transcription, DNA-templated);GO:0006355(regulation of transcription, DNA-templated);GO:0006379(mRNA cleavage);GO:0006397(mRNA processing);GO:0006402(mRNA catabolic process);GO:0006468(protein phosphorylation);GO:0006987(activation of signaling protein activity involved in unfolded protein response);GO:0007050(cell cycle arrest);GO:0007257(activation of JUN kinase activity);GO:0016241(regulation of macroautophagy);GO:0016772(transferase activity, transferring phosphorus-containing groups);GO:0019899(enzyme binding);GO:0030176(integral component of endoplasmic reticulum membrane);GO:0030968(endoplasmic reticulum unfolded protein response);GO:0030969(UFP-specific transcription factor mRNA processing involved in endoplasmic reticulum unfolded protein response);GO:0033120(positive regulation of RNA splicing);GO:0034976(response to endoplasmic reticulum stress);GO:0035924(cellular response to vascular endothelial growth factor stimulus);GO:0036289(peptidyl-serine autophosphorylation);GO:0036498(IRE1-mediated unfolded protein response);GO:0042802(identical protein binding);GO:0042803(protein homodimerization activity);GO:0043531(ADP binding);GO:0044267(cellular protein metabolic process);GO:0046777(protein autophosphorylation);GO:0051879(Hsp90 protein binding);GO:0070054(mRNA splicing, via endonucleolytic cleavage and ligation);GO:0070055(HAC1-type intron splice site recognition and cleavage);GO:0070059(intrinsic apoptotic signaling pathway in response to endoplasmic reticulum stress);GO:0071333(cellular response to glucose stimulus);GO:1900103(positive regulation of endoplasmic reticulum unfolded protein response);GO:1901142(insulin metabolic process);GO:1990332(Ire1 complex);GO:1990579(peptidyl-serine trans-autophosphorylation);GO:1990597(AIP1-IRE1 complex);GO:1990604(IRE1-TRAF2-ASK1 complex);GO:1990630(IRE1-RACK1-PP2A complex)"	04141(Protein processing in endoplasmic reticulum);05010(Alzheimer's disease)	NA	NA	endoplasmic reticulum to nucleus signaling 1 [Source:HGNC Symbol;Acc:HGNC:3449]	6.97	8.53	9.35	0.78	0.47	1.66	4.95	2.31	0.01	0.23	up	yes
MSTRG.12529	MILR1	MSTRG.12529.1;MSTRG.12529.2;MSTRG.12529.3;ENST00000615220;ENST00000619286;ENST00000617071;ENST00000612535;ENST00000616498;ENST00000620304;ENST00000605096	GO:0005515(protein binding);GO:0005887(integral component of plasma membrane);GO:0033004(negative regulation of mast cell activation);GO:0042629(mast cell granule);GO:0043303(mast cell degranulation)	NA	NA	NA	mast cell immunoglobulin-like receptor 1 [Source:HGNC Symbol;Acc:HGNC:27570]	7.38	8.95	8.39	2.49	1.92	3.7	2.54	1.34	0.02	0.27	up	yes
MSTRG.12539	FTSJ3	MSTRG.12539.1;ENST00000427159;ENST00000583202;ENST00000583901;ENST00000579831;ENST00000580376;ENST00000580129;ENST00000579569;ENST00000584193;ENST00000580272;ENST00000577263;ENST00000580290;ENST00000582476;ENST00000580295	"GO:0000453(enzyme-directed rRNA 2'-O-methylation);GO:0005515(protein binding);GO:0005634(nucleus);GO:0005730(nucleolus);GO:0006364(rRNA processing);GO:0008168(methyltransferase activity);GO:0008649(rRNA methyltransferase activity);GO:0030688(preribosome, small subunit precursor);GO:0031167(rRNA methylation);GO:0032259(methylation);GO:0044822(poly(A) RNA binding)"	NA	NA	NA	FtsJ homolog 3 (E. coli) [Source:HGNC Symbol;Acc:HGNC:17136]	11.34	15.46	23.33	44.97	50.27	40.07	0.32	-1.63	0.02	0.27	down	yes
MSTRG.12556	GNA13	ENST00000439174;ENST00000541118	GO:0001525(angiogenesis);GO:0001569(patterning of blood vessels);GO:0001701(in utero embryonic development);GO:0003924(GTPase activity);GO:0004871(signal transducer activity);GO:0005515(protein binding);GO:0005525(GTP binding);GO:0005634(nucleus);GO:0005834(heterotrimeric G-protein complex);GO:0005886(plasma membrane);GO:0005925(focal adhesion);GO:0006928(movement of cell or subcellular component);GO:0007165(signal transduction);GO:0007186(G-protein coupled receptor signaling pathway);GO:0007189(adenylate cyclase-activating G-protein coupled receptor signaling pathway);GO:0007204(positive regulation of cytosolic calcium ion concentration);GO:0007266(Rho protein signal transduction);GO:0007596(blood coagulation);GO:0008152(metabolic process);GO:0008360(regulation of cell shape);GO:0016020(membrane);GO:0019001(guanyl nucleotide binding);GO:0030154(cell differentiation);GO:0030168(platelet activation);GO:0030334(regulation of cell migration);GO:0031526(brush border membrane);GO:0031584(activation of phospholipase D activity);GO:0031683(G-protein beta/gamma-subunit complex binding);GO:0031702(type 1 angiotensin receptor binding);GO:0031752(D5 dopamine receptor binding);GO:0035556(intracellular signal transduction);GO:0042470(melanosome);GO:0046872(metal ion binding);GO:0070062(extracellular exosome)	NA	NA	NA	"guanine nucleotide binding protein (G protein), alpha 13 [Source:HGNC Symbol;Acc:HGNC:4381]"	4.5	3.9	3.64	0.8	1.25	0.49	2.78	1.48	0.01	0.23	up	yes
MSTRG.12607	WIPI1	ENST00000592645;ENST00000262139;ENST00000589316;ENST00000546360;MSTRG.12607.7;ENST00000590402;ENST00000591744;ENST00000587731;ENST00000591494;ENST00000586815	"GO:0000045(autophagosome assembly);GO:0000139(Golgi membrane);GO:0000407(pre-autophagosomal structure);GO:0000421(autophagosome membrane);GO:0000422(mitochondrion degradation);GO:0005102(receptor binding);GO:0005515(protein binding);GO:0005737(cytoplasm);GO:0005802(trans-Golgi network);GO:0005829(cytosol);GO:0005856(cytoskeleton);GO:0006497(protein lipidation);GO:0006914(autophagy);GO:0006995(cellular response to nitrogen starvation);GO:0010008(endosome membrane);GO:0019898(extrinsic component of membrane);GO:0030136(clathrin-coated vesicle);GO:0030331(estrogen receptor binding);GO:0030968(endoplasmic reticulum unfolded protein response);GO:0032266(phosphatidylinositol-3-phosphate binding);GO:0034045(pre-autophagosomal structure membrane);GO:0034497(protein localization to pre-autophagosomal structure);GO:0036498(IRE1-mediated unfolded protein response);GO:0044267(cellular protein metabolic process);GO:0044804(nucleophagy);GO:0048203(vesicle targeting, trans-Golgi to endosome);GO:0050681(androgen receptor binding);GO:0080025(phosphatidylinositol-3,5-bisphosphate binding)"	NA	NA	NA	"WD repeat domain, phosphoinositide interacting 1 [Source:HGNC Symbol;Acc:HGNC:25471]"	30.07	29.07	35.31	3.72	2.93	12.28	6.54	2.71	0.03	0.3	up	yes
MSTRG.12640	MAP2K6	ENST00000590474;ENST00000359094;MSTRG.12640.4;ENST00000613873;ENST00000589647;ENST00000591445;ENST00000592348	"GO:0000165(MAPK cascade);GO:0000187(activation of MAPK activity);GO:0001934(positive regulation of protein phosphorylation);GO:0002224(toll-like receptor signaling pathway);GO:0002755(MyD88-dependent toll-like receptor signaling pathway);GO:0002756(MyD88-independent toll-like receptor signaling pathway);GO:0002931(response to ischemia);GO:0004672(protein kinase activity);GO:0004674(protein serine/threonine kinase activity);GO:0004708(MAP kinase kinase activity);GO:0004713(protein tyrosine kinase activity);GO:0005515(protein binding);GO:0005524(ATP binding);GO:0005654(nucleoplasm);GO:0005737(cytoplasm);GO:0005829(cytosol);GO:0005856(cytoskeleton);GO:0006351(transcription, DNA-templated);GO:0006355(regulation of transcription, DNA-templated);GO:0006468(protein phosphorylation);GO:0006915(apoptotic process);GO:0006975(DNA damage induced protein phosphorylation);GO:0007050(cell cycle arrest);GO:0007165(signal transduction);GO:0007346(regulation of mitotic cell cycle);GO:0016772(transferase activity, transferring phosphorus-containing groups);GO:0018108(peptidyl-tyrosine phosphorylation);GO:0019901(protein kinase binding);GO:0022602(ovulation cycle process);GO:0023014(signal transduction by protein phosphorylation);GO:0031098(stress-activated protein kinase signaling cascade);GO:0032308(positive regulation of prostaglandin secretion);GO:0034134(toll-like receptor 2 signaling pathway);GO:0034138(toll-like receptor 3 signaling pathway);GO:0034142(toll-like receptor 4 signaling pathway);GO:0034146(toll-like receptor 5 signaling pathway);GO:0034162(toll-like receptor 9 signaling pathway);GO:0034166(toll-like receptor 10 signaling pathway);GO:0035666(TRIF-dependent toll-like receptor signaling pathway);GO:0035872(nucleotide-binding domain, leucine rich repeat containing receptor signaling pathway);GO:0038123(toll-like receptor TLR1:TLR2 signaling pathway);GO:0038124(toll-like receptor TLR6:TLR2 signaling pathway);GO:0042493(response to drug);GO:0042692(muscle cell differentiation);GO:0042981(regulation of apoptotic process);GO:0043065(positive regulation of apoptotic process);GO:0045087(innate immune response);GO:0051149(positive regulation of muscle cell differentiation);GO:0051403(stress-activated MAPK cascade);GO:0051770(positive regulation of nitric-oxide synthase biosynthetic process);GO:0060048(cardiac muscle contraction);GO:0070423(nucleotide-binding oligomerization domain containing signaling pathway);GO:0072709(cellular response to sorbitol)"	NA	NA	NA	mitogen-activated protein kinase kinase 6 [Source:HGNC Symbol;Acc:HGNC:6846]	0.3	0.37	0.49	2.04	1.19	1.71	0.49	-1.03	0.01	0.24	down	yes
MSTRG.12672	NUP85	ENST00000583569;ENST00000583948;ENST00000245544;ENST00000582833;ENST00000579324;ENST00000449421;ENST00000577208;ENST00000583548;ENST00000579298;ENST00000581104;ENST00000578830;ENST00000577561;ENST00000579557;ENST00000577645;ENST00000583070;ENST00000580879;ENST00000581335;ENST00000540768;ENST00000582681;ENST00000578294;ENST00000579900;ENST00000578987;ENST00000579838;ENST00000584155	GO:0000278(mitotic cell cycle);GO:0000776(kinetochore);GO:0000777(condensed chromosome kinetochore);GO:0005515(protein binding);GO:0005635(nuclear envelope);GO:0005819(spindle);GO:0005829(cytosol);GO:0005975(carbohydrate metabolic process);GO:0006935(chemotaxis);GO:0007077(mitotic nuclear envelope disassembly);GO:0007264(small GTPase mediated signal transduction);GO:0008645(hexose transport);GO:0010467(gene expression);GO:0010827(regulation of glucose transport);GO:0015031(protein transport);GO:0015758(glucose transport);GO:0016020(membrane);GO:0016032(viral process);GO:0016925(protein sumoylation);GO:0019058(viral life cycle);GO:0019083(viral transcription);GO:0019221(cytokine-mediated signaling pathway);GO:0030032(lamellipodium assembly);GO:0031080(nuclear pore outer ring);GO:0031965(nuclear membrane);GO:0034605(cellular response to heat);GO:0043687(post-translational protein modification);GO:0044267(cellular protein metabolic process);GO:0044281(small molecule metabolic process);GO:0048246(macrophage chemotaxis);GO:0051028(mRNA transport);GO:0055085(transmembrane transport);GO:1900034(regulation of cellular response to heat)	03013(RNA transport)	NA	NA	nucleoporin 85kDa [Source:HGNC Symbol;Acc:HGNC:8734]	3.7	3.79	5.81	14.89	17.61	12.74	0.32	-1.64	0.01	0.23	down	yes
MSTRG.12699	WBP2	ENST00000254806;ENST00000626827;ENST00000585462;ENST00000591399;ENST00000587642;ENST00000591831;ENST00000590221;ENST00000586257;ENST00000588373;ENST00000433525;ENST00000589236;ENST00000416574;ENST00000589642;ENST00000587374;ENST00000593002;ENST00000589241;ENST00000590450;ENST00000589834;ENST00000592802	"GO:0000790(nuclear chromatin);GO:0000979(RNA polymerase II core promoter sequence-specific DNA binding);GO:0001105(RNA polymerase II transcription coactivator activity);GO:0005515(protein binding);GO:0031490(chromatin DNA binding);GO:0045184(establishment of protein localization);GO:0045815(positive regulation of gene expression, epigenetic);GO:0045944(positive regulation of transcription from RNA polymerase II promoter);GO:0071391(cellular response to estrogen stimulus);GO:0071442(positive regulation of histone H3-K14 acetylation)"	NA	NA	NA	WW domain binding protein 2 [Source:HGNC Symbol;Acc:HGNC:12738]	57.4	52.96	50.17	12.86	11.56	21.78	3.96	1.99	0.01	0.23	up	yes
MSTRG.12733	SNHG16	MSTRG.12733.1;MSTRG.12733.2;ENST00000591956;ENST00000586846;ENST00000587743;ENST00000586942;MSTRG.12733.7;ENST00000493536;ENST00000448136;ENST00000590435;ENST00000587838	NA	NA	NA	NA	NA	52.3	52.8	45.5	21.19	20.59	29.06	2.25	1.17	0.01	0.24	up	yes
MSTRG.12735	ST6GALNAC2	ENST00000589997;MSTRG.12735.2;ENST00000225276;ENST00000585390;ENST00000588920;ENST00000592979;ENST00000588120;ENST00000586520;ENST00000588005;ENST00000585736;ENST00000592508	GO:0000139(Golgi membrane);GO:0005794(Golgi apparatus);GO:0006486(protein glycosylation);GO:0006488(dolichol-linked oligosaccharide biosynthetic process);GO:0006493(protein O-linked glycosylation);GO:0008373(sialyltransferase activity);GO:0016021(integral component of membrane);GO:0016266(O-glycan processing);GO:0018279(protein N-linked glycosylation via asparagine);GO:0030173(integral component of Golgi membrane);GO:0043687(post-translational protein modification);GO:0044267(cellular protein metabolic process);GO:0097503(sialylation)	NA	NA	NA	"ST6 (alpha-N-acetyl-neuraminyl-2,3-beta-galactosyl-1,3)-N-acetylgalactosaminide alpha-2,6-sialyltransferase 2 [Source:HGNC Symbol;Acc:HGNC:10867]"	5.18	4.6	4.2	1.36	0.58	1.52	2.77	1.47	0.02	0.26	up	yes
MSTRG.12737	MGAT5B	ENST00000301618;ENST00000569840;ENST00000565675;ENST00000374998;ENST00000428789;ENST00000565043;ENST00000563627;ENST00000563153;ENST00000568598	"GO:0000139(Golgi membrane);GO:0005515(protein binding);GO:0005794(Golgi apparatus);GO:0006487(protein N-linked glycosylation);GO:0016021(integral component of membrane);GO:0030144(alpha-1,6-mannosylglycoprotein 6-beta-N-acetylglucosaminyltransferase activity);GO:0046872(metal ion binding)"	00510(N-Glycan biosynthesis);00514(Other types of O-glycan biosynthesis);01100(Metabolic pathways)	NA	NA	"mannosyl (alpha-1,6-)-glycoprotein beta-1,6-N-acetyl-glucosaminyltransferase, isozyme B [Source:HGNC Symbol;Acc:HGNC:24140]"	1.06	1.17	1.29	4.67	4.26	3.19	0.39	-1.34	0	0.17	down	yes
MSTRG.12744	uc_338	ENST00000445478;ENST00000617192;ENST00000303996;ENST00000542934;ENST00000591460;ENST00000397625;ENST00000585429;ENST00000589982;ENST00000613268	NA	NA	NA	NA	NA	23.87	22.4	19.87	8.23	8.74	8.85	2.5	1.32	0	0.13	up	yes
MSTRG.12769	SYNGR2	ENST00000225777;ENST00000585591;ENST00000589183;ENST00000591770;ENST00000588282;ENST00000589168;ENST00000590201;ENST00000592456	GO:0005515(protein binding);GO:0008021(synaptic vesicle);GO:0016020(membrane);GO:0016021(integral component of membrane);GO:0030672(synaptic vesicle membrane);GO:0031594(neuromuscular junction);GO:0070062(extracellular exosome)	NA	NA	NA	synaptogyrin 2 [Source:HGNC Symbol;Acc:HGNC:11499]	10.42	7.52	9.79	1.64	1.96	4.62	3.81	1.93	0.01	0.23	up	yes
MSTRG.12771	TK1	ENST00000301634;ENST00000588734;ENST00000590862;ENST00000590430;ENST00000586613;ENST00000592126	GO:0001889(liver development);GO:0004797(thymidine kinase activity);GO:0005515(protein binding);GO:0005524(ATP binding);GO:0005829(cytosol);GO:0006139(nucleobase-containing compound metabolic process);GO:0006206(pyrimidine nucleobase metabolic process);GO:0008270(zinc ion binding);GO:0009157(deoxyribonucleoside monophosphate biosynthetic process);GO:0009165(nucleotide biosynthetic process);GO:0009636(response to toxic substance);GO:0014856(skeletal muscle cell proliferation);GO:0016310(phosphorylation);GO:0019206(nucleoside kinase activity);GO:0031667(response to nutrient levels);GO:0042802(identical protein binding);GO:0043097(pyrimidine nucleoside salvage);GO:0044281(small molecule metabolic process);GO:0046104(thymidine metabolic process);GO:0046688(response to copper ion);GO:0048565(digestive tract development);GO:0051289(protein homotetramerization);GO:0051414(response to cortisol);GO:0055086(nucleobase-containing small molecule metabolic process);GO:0060138(fetal process involved in parturition);GO:0071897(DNA biosynthetic process)	00240(Pyrimidine metabolism);00983(Drug metabolism - other enzymes);01100(Metabolic pathways)	NA	NA	"thymidine kinase 1, soluble [Source:HGNC Symbol;Acc:HGNC:11830]"	4.39	2.8	2.88	92.57	96.88	42.86	0.06	-4.17	0.01	0.19	down	yes
MSTRG.12775	BIRC5	ENST00000301633;ENST00000350051;ENST00000590925;ENST00000374948;ENST00000590449;ENST00000592734;ENST00000592115;ENST00000586192;ENST00000587746;ENST00000589892	"GO:0000086(G2/M transition of mitotic cell cycle);GO:0000226(microtubule cytoskeleton organization);GO:0000228(nuclear chromosome);GO:0000278(mitotic cell cycle);GO:0000775(chromosome, centromeric region);GO:0000777(condensed chromosome kinetochore);GO:0000910(cytokinesis);GO:0004842(ubiquitin-protein transferase activity);GO:0004869(cysteine-type endopeptidase inhibitor activity);GO:0005515(protein binding);GO:0005634(nucleus);GO:0005737(cytoplasm);GO:0005814(centriole);GO:0005819(spindle);GO:0005829(cytosol);GO:0005874(microtubule);GO:0005876(spindle microtubule);GO:0005881(cytoplasmic microtubule);GO:0006351(transcription, DNA-templated);GO:0006468(protein phosphorylation);GO:0007059(chromosome segregation);GO:0007067(mitotic nuclear division);GO:0007264(small GTPase mediated signal transduction);GO:0007346(regulation of mitotic cell cycle);GO:0008017(microtubule binding);GO:0008270(zinc ion binding);GO:0008284(positive regulation of cell proliferation);GO:0008536(Ran GTPase binding);GO:0009966(regulation of signal transduction);GO:0015631(tubulin binding);GO:0016567(protein ubiquitination);GO:0019899(enzyme binding);GO:0030496(midbody);GO:0031021(interphase microtubule organizing center);GO:0031503(protein complex localization);GO:0031536(positive regulation of exit from mitosis);GO:0031577(spindle checkpoint);GO:0032133(chromosome passenger complex);GO:0042802(identical protein binding);GO:0042803(protein homodimerization activity);GO:0043027(cysteine-type endopeptidase inhibitor activity involved in apoptotic process);GO:0043066(negative regulation of apoptotic process);GO:0043154(negative regulation of cysteine-type endopeptidase activity involved in apoptotic process);GO:0043524(negative regulation of neuron apoptotic process);GO:0045892(negative regulation of transcription, DNA-templated);GO:0045931(positive regulation of mitotic cell cycle);GO:0046872(metal ion binding);GO:0046982(protein heterodimerization activity);GO:0048037(cofactor binding);GO:0050897(cobalt ion binding);GO:0051087(chaperone binding);GO:0051301(cell division);GO:0051303(establishment of chromosome localization);GO:0061178(regulation of insulin secretion involved in cellular response to glucose stimulus);GO:0061469(regulation of type B pancreatic cell proliferation);GO:0090307(mitotic spindle assembly);GO:1990001(inhibition of cysteine-type endopeptidase activity involved in apoptotic process)"	05200(Pathways in cancer);05210(Colorectal cancer)	NA	NA	baculoviral IAP repeat containing 5 [Source:HGNC Symbol;Acc:HGNC:593]	11.02	7.79	4.13	109.25	146.89	60.93	0.08	-3.6	0.02	0.25	down	yes
MSTRG.12795	USP36	MSTRG.12795.2;MSTRG.12795.4;MSTRG.12795.3;MSTRG.12795.1;ENST00000587010;ENST00000588130;MSTRG.12795.5;ENST00000591052;ENST00000589225;ENST00000587379;MSTRG.12795.11;MSTRG.12795.12;ENST00000592326;MSTRG.12795.14;MSTRG.12795.13;ENST00000592231;ENST00000542802;ENST00000312010;ENST00000588086;ENST00000588467;ENST00000586066;ENST00000590312;ENST00000589254;ENST00000589424;ENST00000590546;ENST00000586531;ENST00000591942;ENST00000586896;ENST00000592907;ENST00000592275;ENST00000587783;ENST00000588365	GO:0004197(cysteine-type endopeptidase activity);GO:0004843(ubiquitin-specific protease activity);GO:0005634(nucleus);GO:0005730(nucleolus);GO:0006511(ubiquitin-dependent protein catabolic process);GO:0016579(protein deubiquitination);GO:0036459(ubiquitinyl hydrolase activity);GO:0043161(proteasome-mediated ubiquitin-dependent protein catabolic process);GO:0044822(poly(A) RNA binding);GO:0061136(regulation of proteasomal protein catabolic process);GO:1903146(regulation of mitochondrion degradation);GO:1903955(positive regulation of protein targeting to mitochondrion)	NA	NA	NA	ubiquitin specific peptidase 36 [Source:HGNC Symbol;Acc:HGNC:20062]	14.24	17.27	24.35	5	6.45	6.85	2.71	1.44	0.03	0.28	up	yes
MSTRG.12808	CBX4	ENST00000269397;ENST00000448310;ENST00000495122;ENST00000494546	"GO:0000122(negative regulation of transcription from RNA polymerase II promoter);GO:0003682(chromatin binding);GO:0003714(transcription corepressor activity);GO:0003727(single-stranded RNA binding);GO:0005515(protein binding);GO:0005634(nucleus);GO:0005654(nucleoplasm);GO:0006351(transcription, DNA-templated);GO:0016568(chromatin modification);GO:0016604(nuclear body);GO:0016607(nuclear speck);GO:0016874(ligase activity);GO:0016925(protein sumoylation);GO:0019789(SUMO transferase activity);GO:0019899(enzyme binding);GO:0031519(PcG protein complex);GO:0032183(SUMO binding);GO:0035064(methylated histone binding);GO:0035102(PRC1 complex);GO:0043066(negative regulation of apoptotic process);GO:0043687(post-translational protein modification);GO:0044212(transcription regulatory region DNA binding);GO:0044267(cellular protein metabolic process);GO:0045892(negative regulation of transcription, DNA-templated);GO:0051219(phosphoprotein binding)"	NA	NA	NA	chromobox homolog 4 [Source:HGNC Symbol;Acc:HGNC:1554]	64.56	40.47	36.48	14.54	15.48	18.05	3.43	1.78	0	0.18	up	yes
MSTRG.12841	CHMP6	ENST00000572525;ENST00000325167;MSTRG.12841.3;ENST00000572778;ENST00000571457	GO:0000815(ESCRT III complex);GO:0000920(cell separation after cytokinesis);GO:0005515(protein binding);GO:0005622(intracellular);GO:0005829(cytosol);GO:0006997(nucleus organization);GO:0007034(vacuolar transport);GO:0007080(mitotic metaphase plate congression);GO:0010008(endosome membrane);GO:0015031(protein transport);GO:0016020(membrane);GO:0016032(viral process);GO:0016197(endosomal transport);GO:0019058(viral life cycle);GO:0031902(late endosome membrane);GO:0039702(viral budding via host ESCRT complex);GO:0047485(protein N-terminus binding);GO:0061024(membrane organization);GO:0070062(extracellular exosome)	04144(Endocytosis)	NA	NA	charged multivesicular body protein 6 [Source:HGNC Symbol;Acc:HGNC:25675]	2.69	2.51	3.8	7.09	8.74	9.14	0.46	-1.13	0.02	0.25	down	yes
MSTRG.12874	CCDC137	ENST00000329214;ENST00000575223;ENST00000574107;ENST00000574200;ENST00000571916;ENST00000572531	GO:0005730(nucleolus);GO:0044822(poly(A) RNA binding)	NA	NA	NA	coiled-coil domain containing 137 [Source:HGNC Symbol;Acc:HGNC:33451]	12.53	15.67	11.1	23.65	35.63	24.5	0.47	-1.08	0.05	0.33	down	yes
MSTRG.12899	MYADML2	ENST00000329875;ENST00000337943;MSTRG.12899.1;ENST00000403172;ENST00000619204;ENST00000629768;ENST00000577756;ENST00000584848;ENST00000402252;ENST00000582198;ENST00000405481;ENST00000585215;ENST00000577624;ENST00000579698;ENST00000579366;ENST00000581271;ENST00000583564;ENST00000585244;ENST00000409745	GO:0005737(cytoplasm);GO:0016020(membrane);GO:0016021(integral component of membrane)	NA	NA	NA	myeloid-associated differentiation marker-like 2 [Source:HGNC Symbol;Acc:HGNC:34548]	41.59	27.76	36.62	8.87	8.66	15.22	3.97	1.99	0	0.18	up	yes
MSTRG.12904	RAC3	ENST00000306688;MSTRG.12904.2;ENST00000583383;ENST00000577638;ENST00000583302;ENST00000581227;ENST00000582083;ENST00000306897;MSTRG.12904.9;MSTRG.12904.10;ENST00000580965;ENST00000584341;ENST00000585014	"GO:0003924(GTPase activity);GO:0005515(protein binding);GO:0005525(GTP binding);GO:0005622(intracellular);GO:0005829(cytosol);GO:0005886(plasma membrane);GO:0007165(signal transduction);GO:0007264(small GTPase mediated signal transduction);GO:0008152(metabolic process);GO:0012505(endomembrane system);GO:0014041(regulation of neuron maturation);GO:0015031(protein transport);GO:0016020(membrane);GO:0021894(cerebral cortex GABAergic interneuron development);GO:0022604(regulation of cell morphogenesis);GO:0030027(lamellipodium);GO:0030031(cell projection assembly);GO:0030036(actin cytoskeleton organization);GO:0030426(growth cone);GO:0031175(neuron projection development);GO:0031941(filamentous actin);GO:0033630(positive regulation of cell adhesion mediated by integrin);GO:0035556(intracellular signal transduction);GO:0043005(neuron projection);GO:0043025(neuronal cell body);GO:0048306(calcium-dependent protein binding);GO:0048471(perinuclear region of cytoplasm);GO:0048873(homeostasis of number of cells within a tissue);GO:0050885(neuromuscular process controlling balance);GO:0050905(neuromuscular process);GO:0051056(regulation of small GTPase mediated signal transduction);GO:0051932(synaptic transmission, GABAergic);GO:0070062(extracellular exosome);GO:0071944(cell periphery);GO:1900026(positive regulation of substrate adhesion-dependent cell spreading)"	04010(MAPK signaling pathway);04310(Wnt signaling pathway);04360(Axon guidance);04370(VEGF signaling pathway);04510(Focal adhesion);04520(Adherens junction);04650(Natural killer cell mediated cytotoxicity);04662(B cell receptor signaling pathway);04664(Fc epsilon RI signaling pathway);04810(Regulation of actin cytoskeleton);05200(Pathways in cancer);05210(Colorectal cancer);05212(Pancreatic cancer);05416(Viral myocarditis)	NA	NA	"ras-related C3 botulinum toxin substrate 3 (rho family, small GTP binding protein Rac3) [Source:HGNC Symbol;Acc:HGNC:9803]"	4.85	4.09	2.69	8.68	10.72	9.47	0.49	-1.02	0.04	0.31	down	yes
MSTRG.12909	RFNG	ENST00000580793;ENST00000583784;MSTRG.12909.1;ENST00000310496;ENST00000582478;ENST00000580953;MSTRG.12909.7;ENST00000578676;ENST00000429557;ENST00000584838;ENST00000580928;ENST00000584515;ENST00000578356;ENST00000584463	"GO:0003674(molecular_function);GO:0005576(extracellular region);GO:0007389(pattern specification process);GO:0007399(nervous system development);GO:0008152(metabolic process);GO:0009887(organ morphogenesis);GO:0016020(membrane);GO:0016757(transferase activity, transferring glycosyl groups);GO:0030154(cell differentiation);GO:0030173(integral component of Golgi membrane);GO:0032092(positive regulation of protein binding);GO:0033829(O-fucosylpeptide 3-beta-N-acetylglucosaminyltransferase activity);GO:0045746(negative regulation of Notch signaling pathway);GO:0045747(positive regulation of Notch signaling pathway);GO:0046872(metal ion binding);GO:0070062(extracellular exosome)"	00514(Other types of O-glycan biosynthesis);04330(Notch signaling pathway)	NA	NA	RFNG O-fucosylpeptide 3-beta-N-acetylglucosaminyltransferase [Source:HGNC Symbol;Acc:HGNC:9974]	21.72	15.3	16.38	3.12	6.02	6.88	4.09	2.03	0	0.17	up	yes
MSTRG.12928	RP13-20L14.6	MSTRG.12928.1;ENST00000579095;ENST00000578344	NA	NA	NA	NA	NA	0.31	0.34	0.38	2.09	1.78	1.06	0.46	-1.11	0.01	0.23	down	yes
MSTRG.12939	RP13-638C3.3	ENST00000575085	NA	NA	NA	NA	NA	2.71	3.11	2.24	0.51	0.8	1.11	2.17	1.12	0.02	0.25	up	yes
MSTRG.12947	METRNL	ENST00000320095;ENST00000570778;ENST00000571814;ENST00000571940;ENST00000574053	GO:0003674(molecular_function);GO:0005179(hormone activity);GO:0005615(extracellular space);GO:0009409(response to cold);GO:0014850(response to muscle activity);GO:0045444(fat cell differentiation);GO:0050728(negative regulation of inflammatory response);GO:0050873(brown fat cell differentiation);GO:0070062(extracellular exosome);GO:0090336(positive regulation of brown fat cell differentiation);GO:2000507(positive regulation of energy homeostasis)	NA	NA	NA	"meteorin, glial cell differentiation regulator-like [Source:HGNC Symbol;Acc:HGNC:27584]"	23.47	17.27	18.97	3.72	4.61	7.66	4.36	2.12	0	0.17	up	yes
MSTRG.12948	TBCD	ENST00000355528;MSTRG.12948.3;MSTRG.12948.2;ENST00000539345;ENST00000571712;ENST00000576996;ENST00000574801;ENST00000572984;ENST00000574975;ENST00000572953;ENST00000571796;ENST00000574422;ENST00000574818;ENST00000574886;ENST00000570679;ENST00000577051;ENST00000576677;ENST00000575132;ENST00000576603;ENST00000573364;ENST00000576432;ENST00000576691;ENST00000572389;ENST00000572794	GO:0000226(microtubule cytoskeleton organization);GO:0005096(GTPase activator activity);GO:0005488(binding);GO:0005515(protein binding);GO:0005737(cytoplasm);GO:0005874(microtubule);GO:0005912(adherens junction);GO:0005923(bicellular tight junction);GO:0006457(protein folding);GO:0007023(post-chaperonin tubulin folding pathway);GO:0010812(negative regulation of cell-substrate adhesion);GO:0016328(lateral plasma membrane);GO:0031115(negative regulation of microtubule polymerization);GO:0034333(adherens junction assembly);GO:0043547(positive regulation of GTPase activity);GO:0044267(cellular protein metabolic process);GO:0048487(beta-tubulin binding);GO:0051084('de novo' posttranslational protein folding);GO:0051087(chaperone binding);GO:0070830(bicellular tight junction assembly);GO:0072668(tubulin complex biogenesis)	NA	NA	NA	tubulin folding cofactor D [Source:HGNC Symbol;Acc:HGNC:11581]	2.78	2.18	2.75	7.97	9.67	9.21	0.39	-1.35	0	0.12	down	yes
MSTRG.12966	TYMS	ENST00000323274;ENST00000579128;ENST00000323250;ENST00000323224;ENST00000584122;ENST00000581920	GO:0000082(G1/S transition of mitotic cell cycle);GO:0000083(regulation of transcription involved in G1/S transition of mitotic cell cycle);GO:0000166(nucleotide binding);GO:0000278(mitotic cell cycle);GO:0003729(mRNA binding);GO:0004799(thymidylate synthase activity);GO:0005542(folic acid binding);GO:0005634(nucleus);GO:0005654(nucleoplasm);GO:0005730(nucleolus);GO:0005737(cytoplasm);GO:0005739(mitochondrion);GO:0005743(mitochondrial inner membrane);GO:0005759(mitochondrial matrix);GO:0005829(cytosol);GO:0006139(nucleobase-containing compound metabolic process);GO:0006206(pyrimidine nucleobase metabolic process);GO:0006231(dTMP biosynthetic process);GO:0006235(dTTP biosynthetic process);GO:0007568(aging);GO:0007623(circadian rhythm);GO:0008144(drug binding);GO:0009157(deoxyribonucleoside monophosphate biosynthetic process);GO:0009636(response to toxic substance);GO:0014070(response to organic cyclic compound);GO:0019088(immortalization of host cell by virus);GO:0019860(uracil metabolic process);GO:0031100(organ regeneration);GO:0032259(methylation);GO:0032570(response to progesterone);GO:0033189(response to vitamin A);GO:0034097(response to cytokine);GO:0042493(response to drug);GO:0042803(protein homodimerization activity);GO:0044281(small molecule metabolic process);GO:0045471(response to ethanol);GO:0046078(dUMP metabolic process);GO:0046134(pyrimidine nucleoside biosynthetic process);GO:0046653(tetrahydrofolate metabolic process);GO:0046683(response to organophosphorus);GO:0048037(cofactor binding);GO:0048589(developmental growth);GO:0051216(cartilage development);GO:0051384(response to glucocorticoid);GO:0051593(response to folic acid);GO:0055086(nucleobase-containing small molecule metabolic process);GO:0060574(intestinal epithelial cell maturation)	00240(Pyrimidine metabolism);00670(One carbon pool by folate);01100(Metabolic pathways)	NA	NA	thymidylate synthetase [Source:HGNC Symbol;Acc:HGNC:12441]	4.28	3.75	2.47	51.88	58.55	39.41	0.09	-3.52	0	0.16	down	yes
MSTRG.13020	PTPRM	ENST00000580170;ENST00000332175;MSTRG.13020.5;ENST00000578916;MSTRG.13020.7;ENST00000578600;ENST00000578698;ENST00000583289;ENST00000577468;ENST00000577827;ENST00000578093;ENST00000580838;ENST00000580949	GO:0001937(negative regulation of endothelial cell proliferation);GO:0004725(protein tyrosine phosphatase activity);GO:0005001(transmembrane receptor protein tyrosine phosphatase activity);GO:0005515(protein binding);GO:0005737(cytoplasm);GO:0005887(integral component of plasma membrane);GO:0005911(cell-cell junction);GO:0005913(cell-cell adherens junction);GO:0006470(protein dephosphorylation);GO:0007156(homophilic cell adhesion via plasma membrane adhesion molecules);GO:0007165(signal transduction);GO:0010596(negative regulation of endothelial cell migration);GO:0010842(retina layer formation);GO:0016020(membrane);GO:0016311(dephosphorylation);GO:0016525(negative regulation of angiogenesis);GO:0016791(phosphatase activity);GO:0030027(lamellipodium);GO:0031175(neuron projection development);GO:0031290(retinal ganglion cell axon guidance);GO:0035335(peptidyl-tyrosine dephosphorylation);GO:0042493(response to drug);GO:0042802(identical protein binding);GO:0045296(cadherin binding);GO:0045909(positive regulation of vasodilation);GO:0048471(perinuclear region of cytoplasm)	04514(Cell adhesion molecules (CAMs));04520(Adherens junction)	NA	NA	"protein tyrosine phosphatase, receptor type, M [Source:HGNC Symbol;Acc:HGNC:9675]"	3.76	4.04	3.75	1.1	0.85	1.29	2.35	1.23	0	0.17	up	yes
MSTRG.13075	SPIRE1	ENST00000626255;ENST00000409402;ENST00000410092;ENST00000309836;ENST00000440472;ENST00000453447;ENST00000498803;ENST00000464481;ENST00000588236;ENST00000449797;ENST00000497844;ENST00000462226	GO:0003779(actin binding);GO:0005794(Golgi apparatus);GO:0005856(cytoskeleton);GO:0005886(plasma membrane);GO:0005938(cell cortex);GO:0015031(protein transport);GO:0016192(vesicle-mediated transport);GO:0030036(actin cytoskeleton organization);GO:0030659(cytoplasmic vesicle membrane);GO:0032154(cleavage furrow);GO:0036089(cleavage furrow formation);GO:0040038(polar body extrusion after meiotic divisions);GO:0045010(actin nucleation);GO:0046907(intracellular transport);GO:0048193(Golgi vesicle transport);GO:0048471(perinuclear region of cytoplasm);GO:0051295(establishment of meiotic spindle localization);GO:0070649(formin-nucleated actin cable assembly)	04320(Dorso-ventral axis formation)	NA	NA	spire-type actin nucleation factor 1 [Source:HGNC Symbol;Acc:HGNC:30622]	4.99	6.76	8.28	2.35	1	1.42	2.45	1.29	0.02	0.27	up	yes
MSTRG.13090	.	MSTRG.13090.1	NA	NA	NA	NA	NA	1.35	1.26	1.16	0	0.18	0	2.18	1.13	0	0.17	up	yes
MSTRG.13094	SNRPD1	ENST00000300413;ENST00000579618;ENST00000582475	"GO:0000245(spliceosomal complex assembly);GO:0000387(spliceosomal snRNP assembly);GO:0000398(mRNA splicing, via spliceosome);GO:0002230(positive regulation of defense response to virus by host);GO:0003723(RNA binding);GO:0005515(protein binding);GO:0005634(nucleus);GO:0005654(nucleoplasm);GO:0005685(U1 snRNP);GO:0005687(U4 snRNP);GO:0005689(U12-type spliceosomal complex);GO:0005737(cytoplasm);GO:0005829(cytosol);GO:0008380(RNA splicing);GO:0010467(gene expression);GO:0030532(small nuclear ribonucleoprotein complex);GO:0034660(ncRNA metabolic process);GO:0034709(methylosome);GO:0034715(pICln-Sm protein complex);GO:0034719(SMN-Sm protein complex);GO:0044822(poly(A) RNA binding);GO:0071013(catalytic step 2 spliceosome);GO:0098779(activation of mitophagy in response to mitochondrial depolarization)"	03040(Spliceosome);05322(Systemic lupus erythematosus)	NA	NA	small nuclear ribonucleoprotein D1 polypeptide 16kDa [Source:HGNC Symbol;Acc:HGNC:11158]	9.75	9.67	9.99	23.93	28.25	14.81	0.43	-1.2	0.04	0.33	down	yes
MSTRG.13124	RIOK3	ENST00000339486;ENST00000584960;ENST00000581585;ENST00000584052;ENST00000581302;ENST00000577501;ENST00000584992;ENST00000584130;ENST00000581339;ENST00000577250;ENST00000581220	"GO:0003824(catalytic activity);GO:0004674(protein serine/threonine kinase activity);GO:0005515(protein binding);GO:0005524(ATP binding);GO:0006468(protein phosphorylation);GO:0007059(chromosome segregation);GO:0016772(transferase activity, transferring phosphorus-containing groups)"	NA	NA	NA	RIO kinase 3 [Source:HGNC Symbol;Acc:HGNC:11451]	29.01	32.51	32.69	9.39	8.84	4.59	3.23	1.69	0.01	0.24	up	yes
MSTRG.13127	NPC1	ENST00000591107;ENST00000590723;ENST00000593280;ENST00000586150;MSTRG.13127.5;MSTRG.13127.6;ENST00000269228;ENST00000588867;ENST00000591051;ENST00000587163;ENST00000591955;ENST00000591075;ENST00000540608;ENST00000586718;ENST00000590301	GO:0004872(receptor activity);GO:0004888(transmembrane signaling receptor activity);GO:0005515(protein binding);GO:0005576(extracellular region);GO:0005635(nuclear envelope);GO:0005764(lysosome);GO:0005765(lysosomal membrane);GO:0005768(endosome);GO:0005783(endoplasmic reticulum);GO:0005794(Golgi apparatus);GO:0005886(plasma membrane);GO:0005887(integral component of plasma membrane);GO:0006486(protein glycosylation);GO:0006897(endocytosis);GO:0006914(autophagy);GO:0007041(lysosomal transport);GO:0007165(signal transduction);GO:0007628(adult walking behavior);GO:0008158(hedgehog receptor activity);GO:0008203(cholesterol metabolic process);GO:0008206(bile acid metabolic process);GO:0015248(sterol transporter activity);GO:0015485(cholesterol binding);GO:0016020(membrane);GO:0016021(integral component of membrane);GO:0016242(negative regulation of macroautophagy);GO:0030301(cholesterol transport);GO:0031579(membrane raft organization);GO:0031902(late endosome membrane);GO:0031982(vesicle);GO:0033344(cholesterol efflux);GO:0042493(response to drug);GO:0042632(cholesterol homeostasis);GO:0045121(membrane raft);GO:0046686(response to cadmium ion);GO:0046718(viral entry into host cell);GO:0048471(perinuclear region of cytoplasm);GO:0060548(negative regulation of cell death);GO:0070062(extracellular exosome);GO:0071383(cellular response to steroid hormone stimulus);GO:0071404(cellular response to low-density lipoprotein particle stimulus);GO:0090150(establishment of protein localization to membrane);GO:2000189(positive regulation of cholesterol homeostasis)	04142(Lysosome)	NA	NA	"Niemann-Pick disease, type C1 [Source:HGNC Symbol;Acc:HGNC:7897]"	14.31	16.92	18.58	4.83	4.23	5.62	2.89	1.53	0	0.18	up	yes
MSTRG.1320	CDC7	ENST00000234626;ENST00000428239;ENST00000497611;ENST00000486509	"GO:0000082(G1/S transition of mitotic cell cycle);GO:0000278(mitotic cell cycle);GO:0000727(double-strand break repair via break-induced replication);GO:0004672(protein kinase activity);GO:0004674(protein serine/threonine kinase activity);GO:0005515(protein binding);GO:0005524(ATP binding);GO:0005634(nucleus);GO:0005654(nucleoplasm);GO:0005737(cytoplasm);GO:0006260(DNA replication);GO:0006270(DNA replication initiation);GO:0006468(protein phosphorylation);GO:0006909(phagocytosis);GO:0008284(positive regulation of cell proliferation);GO:0008360(regulation of cell shape);GO:0010571(positive regulation of nuclear cell cycle DNA replication);GO:0010971(positive regulation of G2/M transition of mitotic cell cycle);GO:0015630(microtubule cytoskeleton);GO:0016301(kinase activity);GO:0016772(transferase activity, transferring phosphorus-containing groups);GO:0018105(peptidyl-serine phosphorylation);GO:0044770(cell cycle phase transition);GO:0045171(intercellular bridge);GO:0046872(metal ion binding);GO:0051301(cell division)"	04110(Cell cycle)	NA	NA	cell division cycle 7 [Source:HGNC Symbol;Acc:HGNC:1745]	1.61	2.08	1.53	12.48	9.84	2.89	0.23	-2.11	0.05	0.33	down	yes
MSTRG.13294	DYM	MSTRG.13294.1;ENST00000269445;MSTRG.13294.3;ENST00000442713;ENST00000577734;ENST00000583270;ENST00000582399;ENST00000584983;ENST00000418472;ENST00000580615;ENST00000578396;ENST00000578596;ENST00000579058;ENST00000583353;ENST00000577481;ENST00000584977;ENST00000581409;ENST00000582095;ENST00000577836	GO:0005515(protein binding);GO:0005737(cytoplasm);GO:0005794(Golgi apparatus);GO:0007030(Golgi organization);GO:0019899(enzyme binding);GO:0060348(bone development)	NA	NA	NA	dymeclin [Source:HGNC Symbol;Acc:HGNC:21317]	17.13	18.01	15.37	7.12	6.29	6.01	2.27	1.18	0	0.15	up	yes
MSTRG.13349	RP11-126O1.5	ENST00000588144;MSTRG.13349.2	NA	NA	NA	NA	NA	0.03	0.11	0.01	1.32	0.87	0.6	0.49	-1.04	0.01	0.2	down	yes
MSTRG.13368	TNFRSF11A	ENST00000269485;ENST00000616710;ENST00000617039;ENST00000586569;ENST00000592013;ENST00000587697	GO:0001503(ossification);GO:0002250(adaptive immune response);GO:0002548(monocyte chemotaxis);GO:0004872(receptor activity);GO:0004888(transmembrane signaling receptor activity);GO:0005031(tumor necrosis factor-activated receptor activity);GO:0005515(protein binding);GO:0007165(signal transduction);GO:0007267(cell-cell signaling);GO:0007275(multicellular organismal development);GO:0008284(positive regulation of cell proliferation);GO:0009314(response to radiation);GO:0009897(external side of plasma membrane);GO:0009986(cell surface);GO:0016021(integral component of membrane);GO:0019955(cytokine binding);GO:0030316(osteoclast differentiation);GO:0032496(response to lipopolysaccharide);GO:0033209(tumor necrosis factor-mediated signaling pathway);GO:0034097(response to cytokine);GO:0034612(response to tumor necrosis factor);GO:0043507(positive regulation of JUN kinase activity);GO:0046872(metal ion binding);GO:0048535(lymph node development);GO:0051091(positive regulation of sequence-specific DNA binding transcription factor activity);GO:0051092(positive regulation of NF-kappaB transcription factor activity);GO:0060086(circadian temperature homeostasis);GO:0060749(mammary gland alveolus development);GO:0070555(response to interleukin-1);GO:0071812(positive regulation of fever generation by positive regulation of prostaglandin secretion);GO:0071847(TNFSF11-mediated signaling pathway);GO:0071848(positive regulation of ERK1 and ERK2 cascade via TNFSF11-mediated signaling)	04060(Cytokine-cytokine receptor interaction);04380(Osteoclast differentiation);05323(Rheumatoid arthritis)	NA	NA	"tumor necrosis factor receptor superfamily, member 11a, NFKB activator [Source:HGNC Symbol;Acc:HGNC:11908]"	0.18	0.11	0.26	2.51	2.12	1.29	0.37	-1.44	0.01	0.23	down	yes
MSTRG.13376	KDSR	MSTRG.13376.1;MSTRG.13376.2;MSTRG.13376.3;ENST00000406396;ENST00000586791;ENST00000591902;MSTRG.13376.6;ENST00000588089;ENST00000589592;ENST00000326575;ENST00000585750;MSTRG.13376.12;ENST00000592327;ENST00000589530;ENST00000585456;ENST00000587292	GO:0005615(extracellular space);GO:0005783(endoplasmic reticulum);GO:0005789(endoplasmic reticulum membrane);GO:0006665(sphingolipid metabolic process);GO:0006666(3-keto-sphinganine metabolic process);GO:0008152(metabolic process);GO:0016020(membrane);GO:0016021(integral component of membrane);GO:0016491(oxidoreductase activity);GO:0030148(sphingolipid biosynthetic process);GO:0044281(small molecule metabolic process);GO:0047560(3-dehydrosphinganine reductase activity);GO:0055114(oxidation-reduction process)	00600(Sphingolipid metabolism);01100(Metabolic pathways)	NA	NA	3-ketodihydrosphingosine reductase [Source:HGNC Symbol;Acc:HGNC:4021]	10.33	6.06	6.39	3.34	3.09	5.67	2.23	1.16	0.02	0.26	up	yes
MSTRG.13412	RTTN	MSTRG.13412.1;ENST00000255674;ENST00000578780;ENST00000583043;ENST00000581161;ENST00000580034;ENST00000579986;ENST00000579021;ENST00000583765;ENST00000581709;ENST00000584659;ENST00000581583	GO:0005488(binding);GO:0005737(cytoplasm);GO:0005813(centrosome);GO:0007368(determination of left/right symmetry);GO:0036064(ciliary basal body);GO:0044782(cilium organization)	NA	NA	NA	rotatin [Source:HGNC Symbol;Acc:HGNC:18654]	1.35	2.05	2.04	6.04	4.88	2.97	0.4	-1.31	0.01	0.22	down	yes
MSTRG.13423	RP11-169F17.1	MSTRG.13423.1;MSTRG.13423.2;MSTRG.13423.3;ENST00000584544;MSTRG.13423.5;MSTRG.13423.6;ENST00000581011;ENST00000581862;ENST00000583405;ENST00000582571;ENST00000584671	NA	NA	NA	NA	NA	6.55	5.45	6.03	1.62	1.73	0.83	2.88	1.53	0.01	0.23	up	yes
MSTRG.13432	TSHZ1	ENST00000322038;MSTRG.13432.2;ENST00000580243;ENST00000560661;ENST00000584217	"GO:0003677(DNA binding);GO:0005515(protein binding);GO:0005634(nucleus);GO:0006351(transcription, DNA-templated);GO:0006355(regulation of transcription, DNA-templated);GO:0009952(anterior/posterior pattern specification);GO:0010468(regulation of gene expression);GO:0042474(middle ear morphogenesis);GO:0046872(metal ion binding);GO:0060023(soft palate development)"	NA	NA	NA	teashirt zinc finger homeobox 1 [Source:HGNC Symbol;Acc:HGNC:10669]	0.03	2.67	1.38	3.48	2.07	2.12	0.34	-1.54	0.02	0.25	down	yes
MSTRG.13455	RP11-196B3.3	ENST00000621571	NA	NA	NA	NA	NA	0	0.32	0.18	1.62	1.88	1	0.4	-1.32	0.01	0.19	down	yes
MSTRG.13484	SHC2	MSTRG.13484.1;ENST00000264554;ENST00000587423;ENST00000588376;ENST00000590170;ENST00000590222;ENST00000590113	GO:0000187(activation of MAPK activity);GO:0005515(protein binding);GO:0005575(cellular_component);GO:0005622(intracellular);GO:0005829(cytosol);GO:0005886(plasma membrane);GO:0007169(transmembrane receptor protein tyrosine kinase signaling pathway);GO:0007265(Ras protein signal transduction);GO:0008286(insulin receptor signaling pathway);GO:0019901(protein kinase binding);GO:0030971(receptor tyrosine kinase binding);GO:0035556(intracellular signal transduction);GO:0048010(vascular endothelial growth factor receptor signaling pathway);GO:0048011(neurotrophin TRK receptor signaling pathway)	04012(ErbB signaling pathway);04062(Chemokine signaling pathway);04370(VEGF signaling pathway);04510(Focal adhesion);04650(Natural killer cell mediated cytotoxicity);04722(Neurotrophin signaling pathway);04910(Insulin signaling pathway);05100(Bacterial invasion of epithelial cells);05214(Glioma);05220(Chronic myeloid leukemia)	NA	NA	SHC (Src homology 2 domain containing) transforming protein 2 [Source:HGNC Symbol;Acc:HGNC:29869]	2.4	2.37	2.69	0.45	0.51	1.22	2.28	1.19	0.02	0.26	up	yes
MSTRG.13503	R3HDM4	MSTRG.13503.1;ENST00000361574;ENST00000589428;ENST00000587975;ENST00000591829;ENST00000586080;ENST00000590454;ENST00000589445	GO:0003676(nucleic acid binding);GO:0005634(nucleus)	NA	NA	NA	R3H domain containing 4 [Source:HGNC Symbol;Acc:HGNC:28270]	23.35	19.66	23.67	9.5	10.17	12.39	2.23	1.16	0	0.15	up	yes
MSTRG.13507	ARID3A	MSTRG.13507.1	NA	NA	NA	NA	NA	1.67	0.72	1.28	0	0.13	0.35	2.38	1.25	0	0.12	up	yes
MSTRG.13559	KLF16	MSTRG.13559.1;ENST00000541015;ENST00000250916;ENST00000617223;ENST00000592313	"GO:0000122(negative regulation of transcription from RNA polymerase II promoter);GO:0000978(RNA polymerase II core promoter proximal region sequence-specific DNA binding);GO:0001078(RNA polymerase II core promoter proximal region sequence-specific DNA binding transcription factor activity involved in negative regulation of transcription);GO:0003676(nucleic acid binding);GO:0003677(DNA binding);GO:0003700(sequence-specific DNA binding transcription factor activity);GO:0005634(nucleus);GO:0006351(transcription, DNA-templated);GO:0006357(regulation of transcription from RNA polymerase II promoter);GO:0007212(dopamine receptor signaling pathway);GO:0046872(metal ion binding)"	NA	NA	NA	Kruppel-like factor 16 [Source:HGNC Symbol;Acc:HGNC:16857]	16.79	13.89	13.38	4.77	8.1	7.21	2.45	1.29	0.01	0.22	up	yes
MSTRG.13571	MKNK2	ENST00000589441;ENST00000591601;ENST00000309340;MSTRG.13571.1;MSTRG.13571.6;MSTRG.13571.7;ENST00000587416;ENST00000250896;ENST00000588014;ENST00000586828;ENST00000591588;ENST00000585667;ENST00000586620;ENST00000589509;ENST00000589534	"GO:0004672(protein kinase activity);GO:0004674(protein serine/threonine kinase activity);GO:0004683(calmodulin-dependent protein kinase activity);GO:0005515(protein binding);GO:0005516(calmodulin binding);GO:0005524(ATP binding);GO:0005634(nucleus);GO:0005654(nucleoplasm);GO:0005730(nucleolus);GO:0005737(cytoplasm);GO:0006417(regulation of translation);GO:0006468(protein phosphorylation);GO:0007166(cell surface receptor signaling pathway);GO:0009931(calcium-dependent protein serine/threonine kinase activity);GO:0016605(PML body);GO:0016772(transferase activity, transferring phosphorus-containing groups);GO:0018105(peptidyl-serine phosphorylation);GO:0030097(hemopoiesis);GO:0035556(intracellular signal transduction);GO:0046777(protein autophosphorylation);GO:0046872(metal ion binding);GO:0071243(cellular response to arsenic-containing substance)"	04010(MAPK signaling pathway);04910(Insulin signaling pathway)	NA	NA	MAP kinase interacting serine/threonine kinase 2 [Source:HGNC Symbol;Acc:HGNC:7111]	72.04	47.72	37.91	4.93	4.92	5.54	10.1	3.34	0	0.15	up	yes
MSTRG.13585	GADD45B	ENST00000586759;ENST00000215631;ENST00000592937;ENST00000585359;ENST00000587345;ENST00000587887;ENST00000593043	GO:0000185(activation of MAPKKK activity);GO:0000186(activation of MAPKK activity);GO:0005515(protein binding);GO:0005634(nucleus);GO:0005737(cytoplasm);GO:0006469(negative regulation of protein kinase activity);GO:0006915(apoptotic process);GO:0006950(response to stress);GO:0007275(multicellular organismal development);GO:0030154(cell differentiation);GO:0043065(positive regulation of apoptotic process);GO:0046330(positive regulation of JNK cascade);GO:0051726(regulation of cell cycle);GO:1900745(positive regulation of p38MAPK cascade)	04010(MAPK signaling pathway);04110(Cell cycle);04115(p53 signaling pathway)	NA	NA	"growth arrest and DNA-damage-inducible, beta [Source:HGNC Symbol;Acc:HGNC:4096]"	149.14	69.57	73.54	6.15	9.65	5.88	15.19	3.92	0	0.17	up	yes
MSTRG.13597	THOP1	ENST00000307741;ENST00000585673;ENST00000585338;ENST00000586780;ENST00000586677;ENST00000589087;ENST00000591149;ENST00000590533;ENST00000590970;ENST00000587401;ENST00000395212;ENST00000592639;ENST00000587468	GO:0004222(metalloendopeptidase activity);GO:0005515(protein binding);GO:0005737(cytoplasm);GO:0006508(proteolysis);GO:0008233(peptidase activity);GO:0042277(peptide binding);GO:0046872(metal ion binding)	04614(Renin-angiotensin system);05143(African trypanosomiasis)	NA	NA	thimet oligopeptidase 1 [Source:HGNC Symbol;Acc:HGNC:11793]	2.3	2.15	3.08	10.43	12.46	7.98	0.3	-1.73	0.01	0.22	down	yes
MSTRG.13600	LMNB2	MSTRG.13600.1;ENST00000215570;ENST00000591871;ENST00000325327;ENST00000490554;ENST00000614319;ENST00000534495	GO:0005198(structural molecule activity);GO:0005634(nucleus);GO:0005635(nuclear envelope);GO:0005637(nuclear inner membrane);GO:0005638(lamin filament);GO:0005882(intermediate filament)	NA	NA	NA	lamin B2 [Source:HGNC Symbol;Acc:HGNC:6638]	17.97	15.82	12.95	63.6	30.58	42.11	0.34	-1.55	0.04	0.33	down	yes
MSTRG.13622	MFSD12	ENST00000615073;MSTRG.13622.2;MSTRG.13622.3;MSTRG.13622.4;MSTRG.13622.5;MSTRG.13622.6;ENST00000585788;MSTRG.13622.7;ENST00000398558;MSTRG.13622.9;MSTRG.13622.8;MSTRG.13622.13;MSTRG.13622.12;ENST00000589157;ENST00000615613;MSTRG.13622.16;MSTRG.13622.17;ENST00000588918;ENST00000355415;ENST00000389395;ENST00000589063;ENST00000589995;ENST00000585814;ENST00000592652;ENST00000591878;ENST00000588626;ENST00000586402	GO:0005765(lysosomal membrane);GO:0006810(transport);GO:0016021(integral component of membrane)	NA	NA	NA	major facilitator superfamily domain containing 12 [Source:HGNC Symbol;Acc:HGNC:28299]	82.32	74.49	63.4	29.91	19.47	41.66	2.71	1.44	0.05	0.34	up	yes
MSTRG.13647	STAP2	ENST00000601956;ENST00000600324;ENST00000594605;ENST00000599736;MSTRG.13647.6;MSTRG.13647.7;ENST00000597593;ENST00000596242;ENST00000602007;ENST00000601179;ENST00000601482	GO:0005515(protein binding);GO:0005737(cytoplasm);GO:0005886(plasma membrane)	NA	NA	NA	signal transducing adaptor family member 2 [Source:HGNC Symbol;Acc:HGNC:30430]	2.98	2.72	2.81	0.58	0.72	2	2.28	1.19	0.04	0.32	up	yes
MSTRG.13656	CHAF1A	MSTRG.13656.1;ENST00000301280;ENST00000587580;ENST00000585854;ENST00000585371;ENST00000587368;ENST00000589648	GO:0000790(nuclear chromatin);GO:0003682(chromatin binding);GO:0005515(protein binding);GO:0005634(nucleus);GO:0006260(DNA replication);GO:0006281(DNA repair);GO:0006335(DNA replication-dependent nucleosome assembly);GO:0006461(protein complex assembly);GO:0007049(cell cycle);GO:0031497(chromatin assembly);GO:0033186(CAF-1 complex);GO:0042802(identical protein binding);GO:0043234(protein complex);GO:0051082(unfolded protein binding);GO:0070087(chromo shadow domain binding)	NA	NA	NA	"chromatin assembly factor 1, subunit A (p150) [Source:HGNC Symbol;Acc:HGNC:1910]"	1.53	2.16	1.49	14.54	15.99	8.84	0.17	-2.59	0	0.17	down	yes
MSTRG.13664	PLIN4	ENST00000301286;ENST00000633942	GO:0005737(cytoplasm);GO:0005811(lipid particle);GO:0005886(plasma membrane)	NA	NA	NA	perilipin 4 [Source:HGNC Symbol;Acc:HGNC:29393]	1.21	1.22	1.8	0.01	0.02	0.18	2.3	1.2	0.01	0.21	up	yes
MSTRG.13666	TNFAIP8L1	ENST00000327473;ENST00000598107;ENST00000536716	GO:0005515(protein binding);GO:0005737(cytoplasm);GO:0032007(negative regulation of TOR signaling)	NA	NA	NA	"tumor necrosis factor, alpha-induced protein 8-like 1 [Source:HGNC Symbol;Acc:HGNC:28279]"	1.88	1.42	1.87	4.54	6.23	4.77	0.48	-1.06	0.01	0.22	down	yes
MSTRG.13674	PLIN3	MSTRG.13674.1;ENST00000221957;ENST00000592528;ENST00000589163;ENST00000585479;ENST00000589034;ENST00000589494;ENST00000587462	GO:0005515(protein binding);GO:0005737(cytoplasm);GO:0005768(endosome);GO:0005794(Golgi apparatus);GO:0005811(lipid particle);GO:0010008(endosome membrane);GO:0016020(membrane);GO:0016192(vesicle-mediated transport);GO:0043231(intracellular membrane-bounded organelle)	NA	NA	NA	perilipin 3 [Source:HGNC Symbol;Acc:HGNC:16893]	7.94	14.62	10.44	24.32	19.87	17.45	0.42	-1.26	0	0.11	down	yes
MSTRG.13677	UHRF1	ENST00000620565;ENST00000624301;ENST00000615884;ENST00000622802;ENST00000616255	"GO:0000122(negative regulation of transcription from RNA polymerase II promoter);GO:0000790(nuclear chromatin);GO:0000791(euchromatin);GO:0000792(heterochromatin);GO:0000987(core promoter proximal region sequence-specific DNA binding);GO:0003700(sequence-specific DNA binding transcription factor activity);GO:0004842(ubiquitin-protein transferase activity);GO:0005515(protein binding);GO:0005634(nucleus);GO:0005657(replication fork);GO:0005720(nuclear heterochromatin);GO:0006281(DNA repair);GO:0006351(transcription, DNA-templated);GO:0007049(cell cycle);GO:0008270(zinc ion binding);GO:0008283(cell proliferation);GO:0008327(methyl-CpG binding);GO:0010216(maintenance of DNA methylation);GO:0010390(histone monoubiquitination);GO:0010467(gene expression);GO:0016363(nuclear matrix);GO:0016574(histone ubiquitination);GO:0016874(ligase activity);GO:0031493(nucleosomal histone binding);GO:0032270(positive regulation of cellular protein metabolic process);GO:0032776(DNA methylation on cytosine);GO:0035064(methylated histone binding);GO:0040029(regulation of gene expression, epigenetic);GO:0042393(histone binding);GO:0042787(protein ubiquitination involved in ubiquitin-dependent protein catabolic process);GO:0042802(identical protein binding);GO:0044729(hemi-methylated DNA-binding);GO:0045944(positive regulation of transcription from RNA polymerase II promoter);GO:0051865(protein autoubiquitination);GO:0061630(ubiquitin protein ligase activity);GO:2000373(positive regulation of DNA topoisomerase (ATP-hydrolyzing) activity)"	NA	NA	NA	ubiquitin-like with PHD and ring finger domains 1 [Source:HGNC Symbol;Acc:HGNC:12556]	0.75	0.9	0.53	13.91	13.81	7.06	0.11	-3.14	0	0.18	down	yes
MSTRG.13689	RPL36	MSTRG.13689.1;ENST00000579649;ENST00000577257;ENST00000577917;ENST00000581893;ENST00000582346;ENST00000301382;ENST00000581773;ENST00000423665;ENST00000584904;ENST00000583928;ENST00000579562;ENST00000342970;ENST00000422535;ENST00000578167;ENST00000577701;ENST00000581521;ENST00000339423;ENST00000578832;ENST00000577920;ENST00000577222;ENST00000578046;ENST00000581423;ENST00000347512;ENST00000582463;ENST00000590786;ENST00000579446;ENST00000394580	"GO:0000184(nuclear-transcribed mRNA catabolic process, nonsense-mediated decay);GO:0003735(structural constituent of ribosome);GO:0005622(intracellular);GO:0005730(nucleolus);GO:0005737(cytoplasm);GO:0005829(cytosol);GO:0005840(ribosome);GO:0006412(translation);GO:0006413(translational initiation);GO:0006414(translational elongation);GO:0006415(translational termination);GO:0006614(SRP-dependent cotranslational protein targeting to membrane);GO:0010467(gene expression);GO:0016020(membrane);GO:0016032(viral process);GO:0019058(viral life cycle);GO:0019083(viral transcription);GO:0022625(cytosolic large ribosomal subunit);GO:0044267(cellular protein metabolic process);GO:0044822(poly(A) RNA binding)"	03010(Ribosome)	NA	NA	ribosomal protein L36 [Source:HGNC Symbol;Acc:HGNC:13631]	89.19	80.03	81.62	31.42	52.35	70.3	2.17	1.12	0.05	0.33	up	yes
MSTRG.13714	ALKBH7	ENST00000245812;MSTRG.13714.2;ENST00000596657;ENST00000599849	GO:0005739(mitochondrion);GO:0005759(mitochondrial matrix);GO:0006631(fatty acid metabolic process);GO:0006974(cellular response to DNA damage stimulus);GO:0010883(regulation of lipid storage);GO:0046872(metal ion binding);GO:0051213(dioxygenase activity);GO:0055114(oxidation-reduction process);GO:1902445(regulation of mitochondrial membrane permeability involved in programmed necrotic cell death)	NA	NA	NA	"alkB, alkylation repair homolog 7 (E. coli) [Source:HGNC Symbol;Acc:HGNC:21306]"	11.25	7.95	9.61	2.85	3.97	7.64	2.61	1.38	0.02	0.27	up	yes
MSTRG.13719	KHSRP	MSTRG.13719.2;MSTRG.13719.3;MSTRG.13719.4;MSTRG.13719.5;MSTRG.13719.6;MSTRG.13719.7;ENST00000398148;ENST00000594745;ENST00000597656;ENST00000595223;ENST00000594496;ENST00000600480;ENST00000599642;ENST00000579148;ENST00000595112;ENST00000599395;ENST00000595548;ENST00000595258;ENST00000597704	"GO:0000375(RNA splicing, via transesterification reactions);GO:0003676(nucleic acid binding);GO:0003677(DNA binding);GO:0003723(RNA binding);GO:0003729(mRNA binding);GO:0005654(nucleoplasm);GO:0005829(cytosol);GO:0006351(transcription, DNA-templated);GO:0006355(regulation of transcription, DNA-templated);GO:0006397(mRNA processing);GO:0006402(mRNA catabolic process);GO:0008380(RNA splicing);GO:0010467(gene expression);GO:0010494(cytoplasmic stress granule);GO:0016020(membrane);GO:0044822(poly(A) RNA binding);GO:0051028(mRNA transport);GO:2000628(regulation of miRNA metabolic process)"	NA	NA	NA	KH-type splicing regulatory protein [Source:HGNC Symbol;Acc:HGNC:6316]	21.45	21.02	22.51	45.03	51.25	43.15	0.48	-1.06	0	0.17	down	yes
MSTRG.13720	TNFSF9	MSTRG.13720.1;ENST00000245817	GO:0005102(receptor binding);GO:0005125(cytokine activity);GO:0005164(tumor necrosis factor receptor binding);GO:0005515(protein binding);GO:0005615(extracellular space);GO:0005886(plasma membrane);GO:0006915(apoptotic process);GO:0006955(immune response);GO:0007165(signal transduction);GO:0007267(cell-cell signaling);GO:0008283(cell proliferation);GO:0016020(membrane);GO:0016021(integral component of membrane);GO:0032729(positive regulation of interferon-gamma production);GO:0032735(positive regulation of interleukin-12 production);GO:0032755(positive regulation of interleukin-6 production);GO:0032813(tumor necrosis factor receptor superfamily binding);GO:0042104(positive regulation of activated T cell proliferation);GO:0042127(regulation of cell proliferation);GO:0043011(myeloid dendritic cell differentiation);GO:0045585(positive regulation of cytotoxic T cell differentiation)	04060(Cytokine-cytokine receptor interaction)	NA	NA	"tumor necrosis factor (ligand) superfamily, member 9 [Source:HGNC Symbol;Acc:HGNC:11939]"	7.32	2.69	7.57	0.35	0.45	0.03	6.2	2.63	0.02	0.25	up	yes
MSTRG.13728	TRIP10	ENST00000600428;ENST00000596543;ENST00000313285;ENST00000600677;ENST00000313244;ENST00000595305;ENST00000596758;ENST00000600491;ENST00000596078;ENST00000596673;ENST00000595319;ENST00000601303;ENST00000598843	GO:0001891(phagocytic cup);GO:0005515(protein binding);GO:0005654(nucleoplasm);GO:0005737(cytoplasm);GO:0005764(lysosome);GO:0005794(Golgi apparatus);GO:0005829(cytosol);GO:0005856(cytoskeleton);GO:0005938(cell cortex);GO:0006897(endocytosis);GO:0007154(cell communication);GO:0007165(signal transduction);GO:0007264(small GTPase mediated signal transduction);GO:0008289(lipid binding);GO:0030036(actin cytoskeleton organization);GO:0042802(identical protein binding);GO:0042995(cell projection);GO:0043231(intracellular membrane-bounded organelle);GO:0048471(perinuclear region of cytoplasm);GO:0051056(regulation of small GTPase mediated signal transduction);GO:0070062(extracellular exosome)	04910(Insulin signaling pathway)	NA	NA	thyroid hormone receptor interactor 10 [Source:HGNC Symbol;Acc:HGNC:12304]	33.49	32.12	34.73	8.81	10.37	15.67	3.23	1.69	0.01	0.21	up	yes
MSTRG.13732	GPR108	ENST00000264080;ENST00000537722;ENST00000594500;ENST00000598626;ENST00000595908;ENST00000430424;ENST00000597706;ENST00000598955;ENST00000600773;ENST00000597298;ENST00000598052;ENST00000601716;ENST00000595108;ENST00000595620;ENST00000601402;ENST00000597043	GO:0016021(integral component of membrane)	NA	NA	NA	G protein-coupled receptor 108 [Source:HGNC Symbol;Acc:HGNC:17829]	23.73	22.41	24.16	10.76	11.02	17.23	2.01	1.01	0.03	0.28	up	yes
MSTRG.13759	SNAPC2	ENST00000221573;ENST00000595637;ENST00000593598;ENST00000595035;ENST00000597584;ENST00000596520	"GO:0003700(sequence-specific DNA binding transcription factor activity);GO:0005634(nucleus);GO:0005654(nucleoplasm);GO:0005737(cytoplasm);GO:0006355(regulation of transcription, DNA-templated);GO:0006366(transcription from RNA polymerase II promoter);GO:0006383(transcription from RNA polymerase III promoter);GO:0009301(snRNA transcription);GO:0010467(gene expression)"	NA	NA	NA	"small nuclear RNA activating complex, polypeptide 2, 45kDa [Source:HGNC Symbol;Acc:HGNC:11135]"	34.4	26.91	24.83	9.87	11.67	14.31	2.74	1.45	0	0.16	up	yes
MSTRG.13782	HNRNPM	ENST00000348943;MSTRG.13782.2;ENST00000597813;MSTRG.13782.3;MSTRG.13782.5;ENST00000325495;ENST00000600092;ENST00000600806;MSTRG.13782.9;ENST00000620401;ENST00000594907;ENST00000601645;ENST00000593293;ENST00000597270;ENST00000597081;ENST00000598603;ENST00000596295;ENST00000598999;ENST00000602219	"GO:0000166(nucleotide binding);GO:0000380(alternative mRNA splicing, via spliceosome);GO:0000398(mRNA splicing, via spliceosome);GO:0003676(nucleic acid binding);GO:0003723(RNA binding);GO:0005515(protein binding);GO:0005654(nucleoplasm);GO:0005681(spliceosomal complex);GO:0005730(nucleolus);GO:0005887(integral component of plasma membrane);GO:0008380(RNA splicing);GO:0010467(gene expression);GO:0016020(membrane);GO:0016363(nuclear matrix);GO:0019904(protein domain specific binding);GO:0031012(extracellular matrix);GO:0042382(paraspeckles);GO:0044822(poly(A) RNA binding);GO:0070062(extracellular exosome);GO:0071013(catalytic step 2 spliceosome)"	03040(Spliceosome)	NA	NA	heterogeneous nuclear ribonucleoprotein M [Source:HGNC Symbol;Acc:HGNC:5046]	11.01	11.94	17.85	62.92	61.81	38.63	0.23	-2.14	0.01	0.23	down	yes
MSTRG.13822	S1PR2	ENST00000586588;MSTRG.13822.1;ENST00000592705;ENST00000340748;MSTRG.13822.4;ENST00000591798;ENST00000588913;ENST00000359526;ENST00000589294;ENST00000587197;ENST00000589538;ENST00000589351;ENST00000593049;ENST00000587604;ENST00000589091;ENST00000591239;ENST00000586667;ENST00000586799;ENST00000585843;ENST00000589349;ENST00000591764;ENST00000585920;ENST00000586988;ENST00000588952;ENST00000588118;ENST00000592342;ENST00000592054;ENST00000590619;ENST00000586086;ENST00000590320	GO:0000187(activation of MAPK activity);GO:0001664(G-protein coupled receptor binding);GO:0003376(sphingosine-1-phosphate signaling pathway);GO:0004930(G-protein coupled receptor activity);GO:0005178(integrin binding);GO:0005515(protein binding);GO:0005886(plasma membrane);GO:0007186(G-protein coupled receptor signaling pathway);GO:0008284(positive regulation of cell proliferation);GO:0008289(lipid binding);GO:0010800(positive regulation of peptidyl-threonine phosphorylation);GO:0016021(integral component of membrane);GO:0031532(actin cytoskeleton reorganization);GO:0038036(sphingosine-1-phosphate receptor activity);GO:0046847(filopodium assembly);GO:0090394(negative regulation of excitatory postsynaptic membrane potential);GO:1903142(positive regulation of establishment of endothelial barrier)	NA	NA	NA	sphingosine-1-phosphate receptor 2 [Source:HGNC Symbol;Acc:HGNC:3169]	6.19	6.98	7.99	28.63	27.98	17.64	0.27	-1.87	0.01	0.2	down	yes
MSTRG.13841	KRI1	MSTRG.13841.1;ENST00000312962;ENST00000536689;ENST00000537363;ENST00000618579;ENST00000478863;ENST00000612875;ENST00000537433;ENST00000543842;ENST00000539027;MSTRG.13841.10;ENST00000536714;ENST00000432197;ENST00000546063;ENST00000544397	GO:0005730(nucleolus);GO:0044822(poly(A) RNA binding)	NA	NA	NA	KRI1 homolog (S. cerevisiae) [Source:HGNC Symbol;Acc:HGNC:25769]	3.74	4.16	6.62	11.42	11.52	9.69	0.45	-1.17	0.03	0.29	down	yes
MSTRG.13855	YIPF2	MSTRG.13855.1;MSTRG.13855.2;ENST00000253031;ENST00000586748;ENST00000592646;ENST00000589971;ENST00000591872;ENST00000590329;ENST00000586575;ENST00000587943;ENST00000588347;ENST00000585858;ENST00000588962;ENST00000592505	GO:0005515(protein binding);GO:0016020(membrane);GO:0016021(integral component of membrane);GO:0030133(transport vesicle)	NA	NA	NA	"Yip1 domain family, member 2 [Source:HGNC Symbol;Acc:HGNC:28476]"	19.45	21.3	20.96	4.19	5.06	6.42	3.72	1.9	0	0.17	up	yes
MSTRG.13861	SPC24	ENST00000585567;ENST00000592540;ENST00000591396;ENST00000592967;ENST00000423327;ENST00000586708;ENST00000585486	GO:0000278(mitotic cell cycle);GO:0000777(condensed chromosome kinetochore);GO:0005515(protein binding);GO:0005634(nucleus);GO:0005730(nucleolus);GO:0005829(cytosol);GO:0007067(mitotic nuclear division);GO:0007264(small GTPase mediated signal transduction);GO:0031262(Ndc80 complex);GO:0051301(cell division)	NA	NA	NA	"SPC24, NDC80 kinetochore complex component [Source:HGNC Symbol;Acc:HGNC:26913]"	0.79	1.07	0.47	12.89	13.97	5.26	0.13	-2.95	0.01	0.23	down	yes
MSTRG.13863	DOCK6	MSTRG.13863.1;ENST00000586702;ENST00000294618;ENST00000587656;ENST00000588666;ENST00000592463;ENST00000588429;ENST00000592403;ENST00000590680;ENST00000591750;ENST00000585609;ENST00000586482;ENST00000587572	GO:0005085(guanyl-nucleotide exchange factor activity);GO:0005622(intracellular);GO:0005737(cytoplasm);GO:0005829(cytosol);GO:0007264(small GTPase mediated signal transduction);GO:0007596(blood coagulation);GO:0043547(positive regulation of GTPase activity);GO:0048471(perinuclear region of cytoplasm)	NA	NA	NA	dedicator of cytokinesis 6 [Source:HGNC Symbol;Acc:HGNC:19189]	2.75	2.65	2.42	0.35	0.34	1.19	2.59	1.37	0.02	0.26	up	yes
MSTRG.13933	C19orf43	ENST00000591254;ENST00000592273;ENST00000242784;ENST00000588213;ENST00000589590	NA	NA	NA	NA	chromosome 19 open reading frame 43 [Source:HGNC Symbol;Acc:HGNC:28424]	31.83	26.05	24.8	64.9	75.05	80.89	0.43	-1.2	0	0.13	down	yes
MSTRG.13943	RNASEH2A	ENST00000221486;ENST00000593017;ENST00000590121;ENST00000590279	"GO:0003676(nucleic acid binding);GO:0003723(RNA binding);GO:0004523(RNA-DNA hybrid ribonuclease activity);GO:0004540(ribonuclease activity);GO:0005634(nucleus);GO:0006260(DNA replication);GO:0006298(mismatch repair);GO:0006401(RNA catabolic process);GO:0016070(RNA metabolic process);GO:0032299(ribonuclease H2 complex);GO:0043137(DNA replication, removal of RNA primer);GO:0046872(metal ion binding);GO:0090501(RNA phosphodiester bond hydrolysis);GO:0090502(RNA phosphodiester bond hydrolysis, endonucleolytic)"	03030(DNA replication)	NA	NA	"ribonuclease H2, subunit A [Source:HGNC Symbol;Acc:HGNC:18518]"	5	4.9	4.5	26.09	37.44	15.7	0.21	-2.29	0.02	0.26	down	yes
MSTRG.13951	SYCE2	ENST00000293695;ENST00000592819;ENST00000591229	GO:0000801(central element);GO:0005515(protein binding);GO:0007130(synaptonemal complex assembly);GO:0051301(cell division)	NA	NA	NA	synaptonemal complex central element protein 2 [Source:HGNC Symbol;Acc:HGNC:27411]	0.22	0.57	0.19	1.36	1.86	1.01	0.49	-1.01	0.02	0.27	down	yes
MSTRG.13966	NACC1	MSTRG.13966.1;ENST00000292431	"GO:0000122(negative regulation of transcription from RNA polymerase II promoter);GO:0000977(RNA polymerase II regulatory region sequence-specific DNA binding);GO:0001227(RNA polymerase II transcription regulatory region sequence-specific DNA binding transcription factor activity involved in negative regulation of transcription);GO:0005515(protein binding);GO:0005634(nucleus);GO:0005654(nucleoplasm);GO:0005737(cytoplasm);GO:0006351(transcription, DNA-templated);GO:0008284(positive regulation of cell proliferation);GO:0016604(nuclear body);GO:0030054(cell junction);GO:0043231(intracellular membrane-bounded organelle);GO:0045892(negative regulation of transcription, DNA-templated);GO:0051260(protein homooligomerization)"	NA	NA	NA	"nucleus accumbens associated 1, BEN and BTB (POZ) domain containing [Source:HGNC Symbol;Acc:HGNC:20967]"	10.1	10.54	9.87	25.57	23.96	23.36	0.43	-1.23	0	0.08	down	yes
MSTRG.13996	ASF1B	ENST00000263382;ENST00000592798;ENST00000590835;ENST00000589468;ENST00000474890	"GO:0000785(chromatin);GO:0000790(nuclear chromatin);GO:0005515(protein binding);GO:0005634(nucleus);GO:0005654(nucleoplasm);GO:0006333(chromatin assembly or disassembly);GO:0006334(nucleosome assembly);GO:0006335(DNA replication-dependent nucleosome assembly);GO:0006336(DNA replication-independent nucleosome assembly);GO:0006351(transcription, DNA-templated);GO:0006355(regulation of transcription, DNA-templated);GO:0007275(multicellular organismal development);GO:0007283(spermatogenesis);GO:0016568(chromatin modification);GO:0030154(cell differentiation);GO:0042393(histone binding);GO:0043234(protein complex)"	NA	NA	NA	anti-silencing function 1B histone chaperone [Source:HGNC Symbol;Acc:HGNC:20996]	1.48	1.02	0.77	28.62	29.85	17.17	0.08	-3.67	0	0.17	down	yes
MSTRG.14001	ADGRE5	MSTRG.14001.2;ENST00000358600;MSTRG.14001.4;ENST00000587535;ENST00000587606;ENST00000591080;ENST00000357355;ENST00000592261;ENST00000242786;ENST00000591737;ENST00000593028;ENST00000590567;ENST00000592341;ENST00000591565	GO:0004888(transmembrane signaling receptor activity);GO:0004930(G-protein coupled receptor activity);GO:0005509(calcium ion binding);GO:0005515(protein binding);GO:0005615(extracellular space);GO:0005886(plasma membrane);GO:0005887(integral component of plasma membrane);GO:0005925(focal adhesion);GO:0006928(movement of cell or subcellular component);GO:0006954(inflammatory response);GO:0006955(immune response);GO:0007155(cell adhesion);GO:0007166(cell surface receptor signaling pathway);GO:0007186(G-protein coupled receptor signaling pathway);GO:0007267(cell-cell signaling);GO:0016020(membrane);GO:0016021(integral component of membrane);GO:0070062(extracellular exosome)	NA	NA	NA	adhesion G protein-coupled receptor E5 [Source:HGNC Symbol;Acc:HGNC:1711]	25.28	22.19	23.15	10.21	12.64	14.36	2.09	1.07	0	0.16	up	yes
MSTRG.14002	DDX39A	ENST00000590626;MSTRG.14002.2;ENST00000587730;ENST00000324340;ENST00000589318;ENST00000588692;ENST00000242776;ENST00000592927;ENST00000592391;ENST00000588542;ENST00000454233;ENST00000589675;ENST00000593026;ENST00000590315;ENST00000590556;ENST00000590260;ENST00000586558;ENST00000590239;ENST00000586993;ENST00000592632;ENST00000593008;ENST00000591275;ENST00000590696	"GO:0000398(mRNA splicing, via spliceosome);GO:0003676(nucleic acid binding);GO:0004004(ATP-dependent RNA helicase activity);GO:0005515(protein binding);GO:0005524(ATP binding);GO:0005634(nucleus);GO:0005681(spliceosomal complex);GO:0005737(cytoplasm);GO:0006406(mRNA export from nucleus);GO:0006974(cellular response to DNA damage stimulus);GO:0010468(regulation of gene expression);GO:0010501(RNA secondary structure unwinding);GO:0016020(membrane);GO:0044822(poly(A) RNA binding)"	NA	NA	NA	DEAD (Asp-Glu-Ala-Asp) box polypeptide 39A [Source:HGNC Symbol;Acc:HGNC:17821]	7.68	5.3	11.84	42.32	52.72	22.84	0.22	-2.16	0.05	0.33	down	yes
MSTRG.14003	PKN1	MSTRG.14003.1;ENST00000585619;ENST00000585839;ENST00000242783;ENST00000586557;ENST00000587429;ENST00000590097;ENST00000342216;ENST00000592794;ENST00000588200;ENST00000586900;ENST00000586237;ENST00000587215;ENST00000591461;ENST00000586039;ENST00000592960	"GO:0001782(B cell homeostasis);GO:0001783(B cell apoptotic process);GO:0001933(negative regulation of protein phosphorylation);GO:0002634(regulation of germinal center formation);GO:0002637(regulation of immunoglobulin production);GO:0003014(renal system process);GO:0003682(chromatin binding);GO:0004672(protein kinase activity);GO:0004674(protein serine/threonine kinase activity);GO:0004697(protein kinase C activity);GO:0005080(protein kinase C binding);GO:0005515(protein binding);GO:0005524(ATP binding);GO:0005634(nucleus);GO:0005654(nucleoplasm);GO:0005737(cytoplasm);GO:0005768(endosome);GO:0005829(cytosol);GO:0005886(plasma membrane);GO:0006351(transcription, DNA-templated);GO:0006357(regulation of transcription from RNA polymerase II promoter);GO:0006468(protein phosphorylation);GO:0006469(negative regulation of protein kinase activity);GO:0006972(hyperosmotic response);GO:0007165(signal transduction);GO:0007257(activation of JUN kinase activity);GO:0007264(small GTPase mediated signal transduction);GO:0010631(epithelial cell migration);GO:0016023(cytoplasmic membrane-bounded vesicle);GO:0016772(transferase activity, transferring phosphorus-containing groups);GO:0017049(GTP-Rho binding);GO:0030374(ligand-dependent nuclear receptor transcription coactivator activity);GO:0030496(midbody);GO:0030889(negative regulation of B cell proliferation);GO:0032154(cleavage furrow);GO:0035402(histone kinase activity (H3-T11 specific));GO:0035407(histone H3-T11 phosphorylation);GO:0042393(histone binding);GO:0042826(histone deacetylase binding);GO:0043234(protein complex);GO:0048365(Rac GTPase binding);GO:0048536(spleen development);GO:0050681(androgen receptor binding);GO:2000145(regulation of cell motility)"	NA	NA	NA	protein kinase N1 [Source:HGNC Symbol;Acc:HGNC:9405]	30.65	26.1	34.59	8.47	9.62	13.02	3.22	1.69	0	0.18	up	yes
MSTRG.14013	ADGRE3	MSTRG.14013.1	NA	NA	NA	NA	NA	1.41	1.6	0.85	0	0	0	2.23	1.16	0.01	0.23	up	yes
MSTRG.14020	BRD4	MSTRG.14020.4;MSTRG.14020.3;MSTRG.14020.2;ENST00000594066;MSTRG.14020.6;MSTRG.14020.7;MSTRG.14020.10;MSTRG.14020.9;ENST00000360016;ENST00000595926;ENST00000594841;ENST00000602230;ENST00000594842;MSTRG.14020.16;ENST00000597315;ENST00000601071;ENST00000630599	"GO:0000083(regulation of transcription involved in G1/S transition of mitotic cell cycle);GO:0000790(nuclear chromatin);GO:0000794(condensed nuclear chromosome);GO:0001833(inner cell mass cell proliferation);GO:0002039(p53 binding);GO:0003677(DNA binding);GO:0003682(chromatin binding);GO:0005515(protein binding);GO:0005634(nucleus);GO:0005654(nucleoplasm);GO:0005694(chromosome);GO:0005737(cytoplasm);GO:0006338(chromatin remodeling);GO:0006351(transcription, DNA-templated);GO:0006468(protein phosphorylation);GO:0006974(cellular response to DNA damage stimulus);GO:0007059(chromosome segregation);GO:0008024(positive transcription elongation factor complex b);GO:0010971(positive regulation of G2/M transition of mitotic cell cycle);GO:0016032(viral process);GO:0032968(positive regulation of transcription elongation from RNA polymerase II promoter);GO:0043123(positive regulation of I-kappaB kinase/NF-kappaB signaling);GO:0043388(positive regulation of DNA binding);GO:0043983(histone H4-K12 acetylation);GO:0044154(histone H3-K14 acetylation);GO:0045944(positive regulation of transcription from RNA polymerase II promoter);GO:0050727(regulation of inflammatory response);GO:0070577(lysine-acetylated histone binding);GO:1901407(regulation of phosphorylation of RNA polymerase II C-terminal domain);GO:2000002(negative regulation of DNA damage checkpoint)"	NA	NA	NA	bromodomain containing 4 [Source:HGNC Symbol;Acc:HGNC:13575]	12.3	10.16	9.38	3.94	4.22	4.14	2.45	1.29	0	0.14	up	yes
MSTRG.14033	HSH2D	ENST00000300935;ENST00000590899;ENST00000588105;ENST00000587156;ENST00000586682;ENST00000589697;ENST00000592971;ENST00000616070	GO:0002903(negative regulation of B cell apoptotic process);GO:0005070(SH3/SH2 adaptor activity);GO:0005515(protein binding);GO:0005634(nucleus);GO:0005739(mitochondrion);GO:0005829(cytosol);GO:0009967(positive regulation of signal transduction);GO:0042110(T cell activation);GO:0051902(negative regulation of mitochondrial depolarization)	NA	NA	NA	hematopoietic SH2 domain containing [Source:HGNC Symbol;Acc:HGNC:24920]	2.71	3.24	3.8	9.3	9.23	4.98	0.41	-1.3	0.03	0.28	down	yes
MSTRG.14059	SIN3B	ENST00000248054;ENST00000596802;ENST00000379803;ENST00000596638;ENST00000599880;ENST00000595541;ENST00000594372;ENST00000595900;ENST00000602204;ENST00000595049;ENST00000601141	"GO:0000122(negative regulation of transcription from RNA polymerase II promoter);GO:0000785(chromatin);GO:0000805(X chromosome);GO:0000806(Y chromosome);GO:0001106(RNA polymerase II transcription corepressor activity);GO:0001741(XY body);GO:0003682(chromatin binding);GO:0003714(transcription corepressor activity);GO:0004407(histone deacetylase activity);GO:0005515(protein binding);GO:0005634(nucleus);GO:0005654(nucleoplasm);GO:0005737(cytoplasm);GO:0006351(transcription, DNA-templated);GO:0006355(regulation of transcription, DNA-templated);GO:0007519(skeletal muscle tissue development);GO:0016575(histone deacetylation);GO:0016580(Sin3 complex);GO:0030849(autosome);GO:0044255(cellular lipid metabolic process);GO:0044281(small molecule metabolic process);GO:0045892(negative regulation of transcription, DNA-templated);GO:0048738(cardiac muscle tissue development)"	NA	NA	NA	SIN3 transcription regulator family member B [Source:HGNC Symbol;Acc:HGNC:19354]	8.29	7.61	9.16	3.51	3.73	4.8	2.03	1.02	0.01	0.2	up	yes
MSTRG.1406	RTCA	MSTRG.1406.1;MSTRG.1406.2;ENST00000370128;ENST00000498617;MSTRG.1406.5;ENST00000483474;ENST00000260563;ENST00000370126	GO:0003723(RNA binding);GO:0003824(catalytic activity);GO:0003963(RNA-3'-phosphate cyclase activity);GO:0005524(ATP binding);GO:0005634(nucleus);GO:0005654(nucleoplasm);GO:0006396(RNA processing);GO:0044822(poly(A) RNA binding)	NA	NA	NA	RNA 3'-terminal phosphate cyclase [Source:HGNC Symbol;Acc:HGNC:17981]	27.63	27.08	20.89	11.52	10.98	6.54	2.25	1.17	0.05	0.33	up	yes
MSTRG.14061	HAUS8	ENST00000253669;ENST00000597917;ENST00000448593;ENST00000593360;ENST00000598517;ENST00000597479;ENST00000601564;ENST00000595958	GO:0000922(spindle pole);GO:0003674(molecular_function);GO:0005737(cytoplasm);GO:0005813(centrosome);GO:0005874(microtubule);GO:0007067(mitotic nuclear division);GO:0051225(spindle assembly);GO:0051297(centrosome organization);GO:0051301(cell division);GO:0070652(HAUS complex)	NA	NA	NA	"HAUS augmin-like complex, subunit 8 [Source:HGNC Symbol;Acc:HGNC:30532]"	0.44	0.54	0.6	3.57	4.26	1.84	0.33	-1.61	0.02	0.26	down	yes
MSTRG.14068	USE1	ENST00000601662;ENST00000263897;ENST00000600970;ENST00000595101;ENST00000596136;ENST00000601592;ENST00000594724;ENST00000445667;ENST00000593597;ENST00000594399	GO:0005515(protein binding);GO:0005783(endoplasmic reticulum);GO:0005789(endoplasmic reticulum membrane);GO:0007029(endoplasmic reticulum organization);GO:0007041(lysosomal transport);GO:0015031(protein transport);GO:0016021(integral component of membrane);GO:0030163(protein catabolic process);GO:0032940(secretion by cell);GO:0060628(regulation of ER to Golgi vesicle-mediated transport);GO:0071786(endoplasmic reticulum tubular network organization)	04130(SNARE interactions in vesicular transport)	NA	NA	unconventional SNARE in the ER 1 homolog (S. cerevisiae) [Source:HGNC Symbol;Acc:HGNC:30882]	10.68	10.49	11.67	4.36	5.78	6.7	2.02	1.01	0.01	0.23	up	yes
MSTRG.14077	ANO8	ENST00000597643;ENST00000159087;MSTRG.14077.1;MSTRG.14077.4;ENST00000600711	GO:0005229(intracellular calcium activated chloride channel activity);GO:0005622(intracellular);GO:0005886(plasma membrane);GO:0006821(chloride transport);GO:0016021(integral component of membrane);GO:0034220(ion transmembrane transport);GO:0055085(transmembrane transport);GO:1902476(chloride transmembrane transport)	NA	NA	NA	anoctamin 8 [Source:HGNC Symbol;Acc:HGNC:29329]	5.37	5.77	3.82	1.62	1.35	2.01	2.28	1.19	0.02	0.26	up	yes
MSTRG.14112	PGPEP1	MSTRG.14112.1;ENST00000269919;ENST00000604499;ENST00000595066;MSTRG.14112.5;ENST00000252813;ENST00000596962;ENST00000600283;ENST00000597431;ENST00000597663;ENST00000595552	GO:0005829(cytosol);GO:0006508(proteolysis);GO:0008234(cysteine-type peptidase activity);GO:0016920(pyroglutamyl-peptidase activity)	NA	NA	NA	pyroglutamyl-peptidase I [Source:HGNC Symbol;Acc:HGNC:13568]	6.51	6.53	7.48	1.09	1.57	2.18	3.37	1.75	0	0.18	up	yes
MSTRG.14127	AC005253.2	ENST00000597411	NA	NA	NA	NA	NA	5.57	4.65	4.64	1.53	1.34	2.56	2.45	1.29	0.01	0.23	up	yes
MSTRG.1420	COL11A1	ENST00000370096;ENST00000358392;ENST00000353414;ENST00000470170;ENST00000512756;ENST00000465209;ENST00000461720;ENST00000475980;ENST00000427239;ENST00000447608	"GO:0001502(cartilage condensation);GO:0001503(ossification);GO:0002063(chondrocyte development);GO:0003007(heart morphogenesis);GO:0005201(extracellular matrix structural constituent);GO:0005576(extracellular region);GO:0005578(proteinaceous extracellular matrix);GO:0005581(collagen trimer);GO:0005592(collagen type XI trimer);GO:0005788(endoplasmic reticulum lumen);GO:0006029(proteoglycan metabolic process);GO:0007601(visual perception);GO:0007605(sensory perception of sound);GO:0022617(extracellular matrix disassembly);GO:0030198(extracellular matrix organization);GO:0030199(collagen fibril organization);GO:0030574(collagen catabolic process);GO:0030674(protein binding, bridging);GO:0031012(extracellular matrix);GO:0035987(endodermal cell differentiation);GO:0035989(tendon development);GO:0042472(inner ear morphogenesis);GO:0046872(metal ion binding);GO:0048704(embryonic skeletal system morphogenesis);GO:0048705(skeletal system morphogenesis);GO:0050840(extracellular matrix binding);GO:0050910(detection of mechanical stimulus involved in sensory perception of sound);GO:0051216(cartilage development);GO:0055010(ventricular cardiac muscle tissue morphogenesis)"	04510(Focal adhesion);04512(ECM-receptor interaction);04974(Protein digestion and absorption);05146(Amoebiasis)	NA	NA	"collagen, type XI, alpha 1 [Source:HGNC Symbol;Acc:HGNC:2186]"	19.28	22.36	8.6	66.45	49.97	54.67	0.27	-1.91	0.05	0.34	down	yes
MSTRG.14260	LINC00662	ENST00000588027;MSTRG.14260.2;ENST00000590677;MSTRG.14260.4;MSTRG.14260.5;ENST00000588150;MSTRG.14260.7;MSTRG.14260.10;MSTRG.14260.9;MSTRG.14260.8;MSTRG.14260.11;ENST00000561521;ENST00000586248;ENST00000586954;ENST00000591338;ENST00000590523;ENST00000591458	NA	NA	NA	NA	NA	2.78	4.03	2.29	0.59	0.51	0.44	2.35	1.23	0.01	0.23	up	yes
MSTRG.14277	CCNE1	ENST00000262643;ENST00000575243;ENST00000444983;ENST00000357943;ENST00000586912;ENST00000576532;ENST00000574121	"GO:0000082(G1/S transition of mitotic cell cycle);GO:0000083(regulation of transcription involved in G1/S transition of mitotic cell cycle);GO:0000278(mitotic cell cycle);GO:0000307(cyclin-dependent protein kinase holoenzyme complex);GO:0001547(antral ovarian follicle growth);GO:0001889(liver development);GO:0003713(transcription coactivator activity);GO:0005515(protein binding);GO:0005634(nucleus);GO:0005654(nucleoplasm);GO:0005737(cytoplasm);GO:0005813(centrosome);GO:0005829(cytosol);GO:0006270(DNA replication initiation);GO:0006468(protein phosphorylation);GO:0010243(response to organonitrogen compound);GO:0014070(response to organic cyclic compound);GO:0014074(response to purine-containing compound);GO:0016055(Wnt signaling pathway);GO:0016301(kinase activity);GO:0016538(cyclin-dependent protein serine/threonine kinase regulator activity);GO:0019901(protein kinase binding);GO:0030521(androgen receptor signaling pathway);GO:0031100(organ regeneration);GO:0031670(cellular response to nutrient);GO:0032355(response to estradiol);GO:0032403(protein complex binding);GO:0032570(response to progesterone);GO:0033197(response to vitamin E);GO:0034097(response to cytokine);GO:0042493(response to drug);GO:0045471(response to ethanol);GO:0045597(positive regulation of cell differentiation);GO:0045859(regulation of protein kinase activity);GO:0045893(positive regulation of transcription, DNA-templated);GO:0048545(response to steroid hormone);GO:0050681(androgen receptor binding);GO:0051301(cell division);GO:0051412(response to corticosterone);GO:0051597(response to methylmercury);GO:0051726(regulation of cell cycle)"	04110(Cell cycle);04114(Oocyte meiosis);04115(p53 signaling pathway);05162(Measles);05200(Pathways in cancer);05215(Prostate cancer);05222(Small cell lung cancer)	NA	NA	cyclin E1 [Source:HGNC Symbol;Acc:HGNC:1589]	1.74	2.88	1.54	4.9	4.91	5.36	0.45	-1.15	0.02	0.26	down	yes
MSTRG.14308	CEBPG	ENST00000284000;ENST00000585933	"GO:0000978(RNA polymerase II core promoter proximal region sequence-specific DNA binding);GO:0001077(RNA polymerase II core promoter proximal region sequence-specific DNA binding transcription factor activity involved in positive regulation of transcription);GO:0001889(liver development);GO:0003677(DNA binding);GO:0003690(double-stranded DNA binding);GO:0003700(sequence-specific DNA binding transcription factor activity);GO:0005515(protein binding);GO:0005634(nucleus);GO:0005654(nucleoplasm);GO:0006355(regulation of transcription, DNA-templated);GO:0006357(regulation of transcription from RNA polymerase II promoter);GO:0006366(transcription from RNA polymerase II promoter);GO:0006955(immune response);GO:0008134(transcription factor binding);GO:0016071(mRNA metabolic process);GO:0030183(B cell differentiation);GO:0042267(natural killer cell mediated cytotoxicity);GO:0043353(enucleate erythrocyte differentiation);GO:0043388(positive regulation of DNA binding);GO:0043433(negative regulation of sequence-specific DNA binding transcription factor activity);GO:0043565(sequence-specific DNA binding);GO:0045078(positive regulation of interferon-gamma biosynthetic process);GO:0045739(positive regulation of DNA repair);GO:0045944(positive regulation of transcription from RNA polymerase II promoter);GO:0046982(protein heterodimerization activity);GO:0051091(positive regulation of sequence-specific DNA binding transcription factor activity)"	05152(Tuberculosis)	NA	NA	"CCAAT/enhancer binding protein (C/EBP), gamma [Source:HGNC Symbol;Acc:HGNC:1837]"	30.85	34.49	32.42	0.31	7.54	3.23	12.96	3.7	0.04	0.31	up	yes
MSTRG.14344	LSR	ENST00000602122;ENST00000621372;ENST00000602044;MSTRG.14344.13;ENST00000602262;ENST00000597446	GO:0001889(liver development);GO:0005515(protein binding);GO:0005886(plasma membrane);GO:0016021(integral component of membrane);GO:0019216(regulation of lipid metabolic process);GO:0034361(very-low-density lipoprotein particle);GO:0034362(low-density lipoprotein particle);GO:0042627(chylomicron);GO:0070062(extracellular exosome)	NA	NA	NA	lipolysis stimulated lipoprotein receptor [Source:HGNC Symbol;Acc:HGNC:29572]	0.21	0.22	0.25	2.01	1.54	1.96	0.42	-1.25	0	0.15	down	yes
MSTRG.14459	NFKBIB	ENST00000392079;ENST00000572515;MSTRG.14459.4;ENST00000575359;ENST00000509705;ENST00000313582	"GO:0002224(toll-like receptor signaling pathway);GO:0002755(MyD88-dependent toll-like receptor signaling pathway);GO:0002756(MyD88-independent toll-like receptor signaling pathway);GO:0003713(transcription coactivator activity);GO:0004871(signal transducer activity);GO:0005515(protein binding);GO:0005634(nucleus);GO:0005737(cytoplasm);GO:0005829(cytosol);GO:0006351(transcription, DNA-templated);GO:0007165(signal transduction);GO:0007253(cytoplasmic sequestering of NF-kappaB);GO:0032481(positive regulation of type I interferon production);GO:0034134(toll-like receptor 2 signaling pathway);GO:0034138(toll-like receptor 3 signaling pathway);GO:0034142(toll-like receptor 4 signaling pathway);GO:0034146(toll-like receptor 5 signaling pathway);GO:0034162(toll-like receptor 9 signaling pathway);GO:0034166(toll-like receptor 10 signaling pathway);GO:0035666(TRIF-dependent toll-like receptor signaling pathway);GO:0038123(toll-like receptor TLR1:TLR2 signaling pathway);GO:0038124(toll-like receptor TLR6:TLR2 signaling pathway);GO:0045087(innate immune response);GO:0051092(positive regulation of NF-kappaB transcription factor activity);GO:0071222(cellular response to lipopolysaccharide)"	04062(Chemokine signaling pathway);04621(NOD-like receptor signaling pathway);04622(RIG-I-like receptor signaling pathway);04623(Cytosolic DNA-sensing pathway);04660(T cell receptor signaling pathway);04662(B cell receptor signaling pathway);04722(Neurotrophin signaling pathway);04920(Adipocytokine signaling pathway);05131(Shigellosis);05140(Leishmaniasis);05145(Toxoplasmosis);05162(Measles);05164(Influenza A)	NA	NA	"nuclear factor of kappa light polypeptide gene enhancer in B-cells inhibitor, beta [Source:HGNC Symbol;Acc:HGNC:7798]"	13.34	11.16	12.22	5.05	4.34	4.45	2.42	1.27	0	0.15	up	yes
MSTRG.14470	SAMD4B	ENST00000602243;MSTRG.14470.1;ENST00000598913;MSTRG.14470.6;MSTRG.14470.5;MSTRG.14470.4;MSTRG.14470.8;MSTRG.14470.11;MSTRG.14470.7;MSTRG.14470.9;MSTRG.14470.12;MSTRG.14470.13;ENST00000314471;ENST00000614559;ENST00000601613;ENST00000599712;ENST00000611159;ENST00000594204;ENST00000596319;ENST00000595476;ENST00000598605	"GO:0005515(protein binding);GO:0005634(nucleus);GO:0005737(cytoplasm);GO:0006351(transcription, DNA-templated);GO:0006355(regulation of transcription, DNA-templated);GO:0044822(poly(A) RNA binding)"	NA	NA	NA	sterile alpha motif domain containing 4B [Source:HGNC Symbol;Acc:HGNC:25492]	17.42	22.19	16.75	6.67	7.77	6.63	2.29	1.2	0.01	0.2	up	yes
MSTRG.14475	ZFP36	ENST00000597629;ENST00000594045;ENST00000600033	"GO:0003729(mRNA binding);GO:0005515(protein binding);GO:0005634(nucleus);GO:0005737(cytoplasm);GO:0005829(cytosol);GO:0006357(regulation of transcription from RNA polymerase II promoter);GO:0035278(negative regulation of translation involved in gene silencing by miRNA);GO:0035556(intracellular signal transduction);GO:0043488(regulation of mRNA stability);GO:0045638(negative regulation of myeloid cell differentiation);GO:0046872(metal ion binding);GO:0050728(negative regulation of inflammatory response);GO:0050779(RNA destabilization);GO:1900153(positive regulation of nuclear-transcribed mRNA catabolic process, deadenylation-dependent decay)"	NA	NA	NA	ZFP36 ring finger protein [Source:HGNC Symbol;Acc:HGNC:12862]	47.45	28.12	53.2	2.78	2.55	3.98	13.05	3.71	0	0.15	up	yes
MSTRG.1449	TMEM167B	ENST00000338272;MSTRG.1449.2;ENST00000479160;ENST00000473828	GO:0000139(Golgi membrane);GO:0016021(integral component of membrane)	NA	NA	NA	transmembrane protein 167B [Source:HGNC Symbol;Acc:HGNC:30187]	27.68	32.78	21.97	11.06	9.15	7.18	2.43	1.28	0.02	0.25	up	yes
MSTRG.14493	MAP3K10	MSTRG.14493.1;ENST00000253055;ENST00000593906;ENST00000594951;ENST00000593502;ENST00000597986;ENST00000601702;ENST00000594569;ENST00000594791	"GO:0000165(MAPK cascade);GO:0000186(activation of MAPKK activity);GO:0003714(transcription corepressor activity);GO:0004672(protein kinase activity);GO:0004674(protein serine/threonine kinase activity);GO:0004706(JUN kinase kinase kinase activity);GO:0004709(MAP kinase kinase kinase activity);GO:0005515(protein binding);GO:0005524(ATP binding);GO:0005622(intracellular);GO:0005737(cytoplasm);GO:0006468(protein phosphorylation);GO:0006915(apoptotic process);GO:0007165(signal transduction);GO:0007224(smoothened signaling pathway);GO:0007254(JNK cascade);GO:0007256(activation of JNKK activity);GO:0007257(activation of JUN kinase activity);GO:0008219(cell death);GO:0016772(transferase activity, transferring phosphorus-containing groups);GO:0018105(peptidyl-serine phosphorylation);GO:0018107(peptidyl-threonine phosphorylation);GO:0042803(protein homodimerization activity);GO:0043065(positive regulation of apoptotic process);GO:0043425(bHLH transcription factor binding);GO:0043433(negative regulation of sequence-specific DNA binding transcription factor activity);GO:0043507(positive regulation of JUN kinase activity);GO:0045892(negative regulation of transcription, DNA-templated);GO:0046330(positive regulation of JNK cascade);GO:0046777(protein autophosphorylation)"	NA	NA	NA	mitogen-activated protein kinase kinase kinase 10 [Source:HGNC Symbol;Acc:HGNC:6849]	5.85	6.23	4.82	1.82	2.12	2.63	2.19	1.13	0.01	0.22	up	yes
MSTRG.1450	SARS	MSTRG.1450.1;ENST00000234677;ENST00000482384;ENST00000477544;ENST00000369923;ENST00000471705;ENST00000468588	GO:0000166(nucleotide binding);GO:0003723(RNA binding);GO:0004812(aminoacyl-tRNA ligase activity);GO:0004828(serine-tRNA ligase activity);GO:0005524(ATP binding);GO:0005737(cytoplasm);GO:0005739(mitochondrion);GO:0005829(cytosol);GO:0006412(translation);GO:0006418(tRNA aminoacylation for protein translation);GO:0006434(seryl-tRNA aminoacylation);GO:0008033(tRNA processing);GO:0010467(gene expression);GO:0070062(extracellular exosome);GO:0097056(selenocysteinyl-tRNA(Sec) biosynthetic process)	00970(Aminoacyl-tRNA biosynthesis)	NA	NA	seryl-tRNA synthetase [Source:HGNC Symbol;Acc:HGNC:10537]	94.23	107.08	112.74	31.62	36.4	37.72	2.91	1.54	0	0.16	up	yes
MSTRG.14504	PLD3	ENST00000599685;ENST00000600479;ENST00000392032;MSTRG.14504.4;MSTRG.14504.5;MSTRG.14504.6;MSTRG.14504.7;MSTRG.14504.8;ENST00000598962;ENST00000409419;ENST00000409587;ENST00000602131;ENST00000409735;ENST00000600948;ENST00000356508;ENST00000596682;ENST00000594908;ENST00000622968;ENST00000493006;ENST00000359274;ENST00000464586;ENST00000485448;ENST00000599353;ENST00000480030;ENST00000475983;ENST00000596470;ENST00000488311	GO:0003824(catalytic activity);GO:0004630(phospholipase D activity);GO:0005515(protein binding);GO:0005789(endoplasmic reticulum membrane);GO:0006644(phospholipid metabolic process);GO:0006655(phosphatidylglycerol biosynthetic process);GO:0008152(metabolic process);GO:0016021(integral component of membrane);GO:0016042(lipid catabolic process);GO:0044281(small molecule metabolic process);GO:0046474(glycerophospholipid biosynthetic process);GO:0070062(extracellular exosome);GO:0070290(N-acylphosphatidylethanolamine-specific phospholipase D activity)	NA	NA	NA	"phospholipase D family, member 3 [Source:HGNC Symbol;Acc:HGNC:17158]"	20.09	19.39	16.7	5.55	5.59	13.12	2.82	1.5	0.05	0.34	up	yes
MSTRG.14512	BLVRB	ENST00000595483;ENST00000263368;ENST00000601346;ENST00000597870	GO:0004074(biliverdin reductase activity);GO:0005654(nucleoplasm);GO:0005737(cytoplasm);GO:0005829(cytosol);GO:0005886(plasma membrane);GO:0006778(porphyrin-containing compound metabolic process);GO:0042167(heme catabolic process);GO:0042602(riboflavin reductase (NADPH) activity);GO:0044281(small molecule metabolic process);GO:0055114(oxidation-reduction process);GO:0070062(extracellular exosome)	00740(Riboflavin metabolism);00860(Porphyrin and chlorophyll metabolism)	NA	NA	biliverdin reductase B [Source:HGNC Symbol;Acc:HGNC:1063]	28.9	40.16	29.33	10.43	11.46	14.22	2.5	1.32	0.02	0.25	up	yes
MSTRG.14515	LTBP4	ENST00000600026;ENST00000308370;ENST00000594537;ENST00000593738;ENST00000396819;ENST00000595529;MSTRG.14515.10;ENST00000243562;MSTRG.14515.11;MSTRG.14515.13;MSTRG.14515.14;ENST00000546155;ENST00000598256;ENST00000598055;ENST00000601032;ENST00000612121;ENST00000600499;ENST00000610893;ENST00000612845;ENST00000599724;ENST00000597071;ENST00000602251;ENST00000595118;ENST00000622565;ENST00000618486;ENST00000593463;ENST00000318809;ENST00000596351;ENST00000617753;ENST00000594448;ENST00000595665;ENST00000622457;ENST00000594116;ENST00000598178;ENST00000597151;ENST00000599225;ENST00000598166	GO:0001558(regulation of cell growth);GO:0005024(transforming growth factor beta-activated receptor activity);GO:0005178(integrin binding);GO:0005509(calcium ion binding);GO:0005515(protein binding);GO:0005539(glycosaminoglycan binding);GO:0005576(extracellular region);GO:0005578(proteinaceous extracellular matrix);GO:0005615(extracellular space);GO:0005623(cell);GO:0006457(protein folding);GO:0007179(transforming growth factor beta receptor signaling pathway);GO:0007275(multicellular organismal development);GO:0017015(regulation of transforming growth factor beta receptor signaling pathway);GO:0030162(regulation of proteolysis);GO:0030198(extracellular matrix organization);GO:0030252(growth hormone secretion);GO:0031012(extracellular matrix);GO:0045595(regulation of cell differentiation);GO:0046879(hormone secretion);GO:0050431(transforming growth factor beta binding);GO:0070062(extracellular exosome)	NA	NA	NA	latent transforming growth factor beta binding protein 4 [Source:HGNC Symbol;Acc:HGNC:6717]	11.01	8.48	9.15	3.42	3.62	5.58	2.46	1.3	0	0.19	up	yes
MSTRG.14519	ITPKC	ENST00000263370;ENST00000597003	"GO:0002230(positive regulation of defense response to virus by host);GO:0005515(protein binding);GO:0005516(calmodulin binding);GO:0005524(ATP binding);GO:0005634(nucleus);GO:0005829(cytosol);GO:0008440(inositol-1,4,5-trisphosphate 3-kinase activity);GO:0016301(kinase activity);GO:0016310(phosphorylation);GO:0043647(inositol phosphate metabolic process);GO:0044281(small molecule metabolic process);GO:0098779(activation of mitophagy in response to mitochondrial depolarization)"	NA	NA	NA	inositol-trisphosphate 3-kinase C [Source:HGNC Symbol;Acc:HGNC:14897]	7.46	5.22	6.11	2.82	3.37	3.16	2	1	0	0.14	up	yes
MSTRG.14521	SNRPA	ENST00000601545;ENST00000243563;ENST00000601253;ENST00000597353;ENST00000599362;ENST00000599570;ENST00000601393;ENST00000600456;ENST00000598452;ENST00000596860	"GO:0000166(nucleotide binding);GO:0000398(mRNA splicing, via spliceosome);GO:0003676(nucleic acid binding);GO:0003723(RNA binding);GO:0005515(protein binding);GO:0005654(nucleoplasm);GO:0005681(spliceosomal complex);GO:0005685(U1 snRNP);GO:0005730(nucleolus);GO:0005737(cytoplasm);GO:0008380(RNA splicing);GO:0010467(gene expression);GO:0017069(snRNA binding);GO:0044822(poly(A) RNA binding)"	03040(Spliceosome)	NA	NA	small nuclear ribonucleoprotein polypeptide A [Source:HGNC Symbol;Acc:HGNC:11151]	13.57	13.72	8.99	39.02	36.84	34.06	0.33	-1.58	0.01	0.23	down	yes
MSTRG.1454	PSRC1	MSTRG.1454.1;MSTRG.1454.2;MSTRG.1454.3;MSTRG.1454.4;MSTRG.1454.5;MSTRG.1454.6;ENST00000369904;ENST00000409267;ENST00000369907;ENST00000369909;ENST00000409138;ENST00000492431;MSTRG.1454.12;ENST00000369903;MSTRG.1454.15;ENST00000474126;ENST00000429031;ENST00000418914;ENST00000459765;ENST00000471740	"GO:0000922(spindle pole);GO:0001578(microtubule bundle formation);GO:0005515(protein binding);GO:0005654(nucleoplasm);GO:0005737(cytoplasm);GO:0005819(spindle);GO:0005829(cytosol);GO:0005876(spindle microtubule);GO:0007080(mitotic metaphase plate congression);GO:0008017(microtubule binding);GO:0009987(cellular process);GO:0015630(microtubule cytoskeleton);GO:0030308(negative regulation of cell growth);GO:0030496(midbody);GO:0031116(positive regulation of microtubule polymerization);GO:0045737(positive regulation of cyclin-dependent protein serine/threonine kinase activity);GO:0045893(positive regulation of transcription, DNA-templated);GO:0051301(cell division);GO:0060236(regulation of mitotic spindle organization)"	NA	NA	NA	proline/serine-rich coiled-coil 1 [Source:HGNC Symbol;Acc:HGNC:24472]	3.71	2.02	0.67	14.41	19.01	10.57	0.21	-2.23	0.05	0.34	down	yes
MSTRG.14557	DEDD2	ENST00000336034;MSTRG.14557.1;ENST00000595337;ENST00000593804;ENST00000596251;ENST00000601135;ENST00000602075;ENST00000600559;ENST00000598090;ENST00000598727;ENST00000593561;ENST00000602201;ENST00000598200	"GO:0003677(DNA binding);GO:0005515(protein binding);GO:0005654(nucleoplasm);GO:0005730(nucleolus);GO:0006351(transcription, DNA-templated);GO:0006396(RNA processing);GO:0008625(extrinsic apoptotic signaling pathway via death domain receptors);GO:0016075(rRNA catabolic process);GO:0019725(cellular homeostasis);GO:0030159(receptor signaling complex scaffold activity);GO:0030262(apoptotic nuclear changes);GO:0035556(intracellular signal transduction);GO:0042981(regulation of apoptotic process);GO:0045892(negative regulation of transcription, DNA-templated);GO:2001238(positive regulation of extrinsic apoptotic signaling pathway)"	NA	NA	NA	death effector domain containing 2 [Source:HGNC Symbol;Acc:HGNC:24450]	4.97	4.12	4.21	1.93	1.09	1.73	2.16	1.11	0.02	0.26	up	yes
MSTRG.14562	PAFAH1B3	ENST00000262890;ENST00000538771;ENST00000594989;ENST00000595530;ENST00000596265;ENST00000597333;ENST00000601865;ENST00000599778	GO:0003847(1-alkyl-2-acetylglycerophosphocholine esterase activity);GO:0005515(protein binding);GO:0005737(cytoplasm);GO:0005829(cytosol);GO:0006629(lipid metabolic process);GO:0007283(spermatogenesis);GO:0007399(nervous system development);GO:0007420(brain development);GO:0008152(metabolic process);GO:0016020(membrane);GO:0016042(lipid catabolic process);GO:0042802(identical protein binding);GO:0046982(protein heterodimerization activity);GO:0047179(platelet-activating factor acetyltransferase activity);GO:0070062(extracellular exosome)	00565(Ether lipid metabolism);01100(Metabolic pathways)	NA	NA	"platelet-activating factor acetylhydrolase 1b, catalytic subunit 3 (29kDa) [Source:HGNC Symbol;Acc:HGNC:8576]"	7.14	4.44	4.1	16.16	16.21	12.08	0.42	-1.24	0.04	0.3	down	yes
MSTRG.14591	PLAUR	ENST00000339082;ENST00000593447;ENST00000601723;ENST00000340093;ENST00000221264;ENST00000595038;ENST00000594364;ENST00000593714;ENST00000599892;ENST00000597107;ENST00000602141;ENST00000593939;ENST00000593396;ENST00000598875;ENST00000599546;ENST00000601876	GO:0001934(positive regulation of protein phosphorylation);GO:0004872(receptor activity);GO:0005102(receptor binding);GO:0005515(protein binding);GO:0005788(endoplasmic reticulum lumen);GO:0005789(endoplasmic reticulum membrane);GO:0005886(plasma membrane);GO:0005887(integral component of plasma membrane);GO:0005925(focal adhesion);GO:0006501(C-terminal protein lipidation);GO:0006928(movement of cell or subcellular component);GO:0006935(chemotaxis);GO:0007165(signal transduction);GO:0007596(blood coagulation);GO:0016021(integral component of membrane);GO:0016255(attachment of GPI anchor to protein);GO:0019898(extrinsic component of membrane);GO:0019899(enzyme binding);GO:0019904(protein domain specific binding);GO:0030162(regulation of proteolysis);GO:0030377(urokinase plasminogen activator receptor activity);GO:0031225(anchored component of membrane);GO:0038195(urokinase plasminogen activator signaling pathway);GO:0042730(fibrinolysis);GO:0043066(negative regulation of apoptotic process);GO:0043388(positive regulation of DNA binding);GO:0043687(post-translational protein modification);GO:0044267(cellular protein metabolic process);GO:0045742(positive regulation of epidermal growth factor receptor signaling pathway);GO:0070062(extracellular exosome);GO:0071438(invadopodium membrane);GO:0090200(positive regulation of release of cytochrome c from mitochondria);GO:2001243(negative regulation of intrinsic apoptotic signaling pathway);GO:2001268(negative regulation of cysteine-type endopeptidase activity involved in apoptotic signaling pathway)	04610(Complement and coagulation cascades)	NA	NA	"plasminogen activator, urokinase receptor [Source:HGNC Symbol;Acc:HGNC:9053]"	13.58	12.17	10.01	4.24	5.32	6.37	2.35	1.23	0.01	0.21	up	yes
MSTRG.14618	ZNF227	ENST00000590871;ENST00000391961;ENST00000621083;ENST00000588567;ENST00000586228;ENST00000588219;ENST00000313040;ENST00000589707;ENST00000591019;ENST00000588394;ENST00000589005;ENST00000586048;ENST00000589237	"GO:0003676(nucleic acid binding);GO:0003677(DNA binding);GO:0003700(sequence-specific DNA binding transcription factor activity);GO:0005515(protein binding);GO:0005622(intracellular);GO:0005634(nucleus);GO:0006351(transcription, DNA-templated);GO:0006355(regulation of transcription, DNA-templated);GO:0046872(metal ion binding)"	NA	NA	NA	zinc finger protein 227 [Source:HGNC Symbol;Acc:HGNC:13020]	2.92	7.44	6.12	1.22	0.93	1.02	2.23	1.16	0.02	0.27	up	yes
MSTRG.14630	CEACAM19	ENST00000344956;ENST00000425690;MSTRG.14630.3;ENST00000403059;ENST00000187830;ENST00000406449;ENST00000587785;ENST00000622237;ENST00000618372;ENST00000358777;ENST00000480278;ENST00000459648	GO:0016021(integral component of membrane)	NA	NA	NA	carcinoembryonic antigen-related cell adhesion molecule 19 [Source:HGNC Symbol;Acc:HGNC:31951]	5.3	5.46	4.74	1.95	2.17	1.82	2.04	1.03	0	0.16	up	yes
MSTRG.14633	BCL3	MSTRG.14633.1;MSTRG.14633.2;ENST00000403534;ENST00000487394;ENST00000164227;ENST00000444487;ENST00000473468;ENST00000464319;ENST00000474300;ENST00000477832;ENST00000473473	"GO:0000060(protein import into nucleus, translocation);GO:0002268(follicular dendritic cell differentiation);GO:0002315(marginal zone B cell differentiation);GO:0002455(humoral immune response mediated by circulating immunoglobulin);GO:0002467(germinal center formation);GO:0003677(DNA binding);GO:0003700(sequence-specific DNA binding transcription factor activity);GO:0005515(protein binding);GO:0005634(nucleus);GO:0005654(nucleoplasm);GO:0005737(cytoplasm);GO:0006351(transcription, DNA-templated);GO:0006974(cellular response to DNA damage stimulus);GO:0007249(I-kappaB kinase/NF-kappaB signaling);GO:0008134(transcription factor binding);GO:0009615(response to virus);GO:0010225(response to UV-C);GO:0019730(antimicrobial humoral response);GO:0030198(extracellular matrix organization);GO:0030330(DNA damage response, signal transduction by p53 class mediator);GO:0030674(protein binding, bridging);GO:0032729(positive regulation of interferon-gamma production);GO:0032996(Bcl3-Bcl10 complex);GO:0033257(Bcl3/NF-kappaB2 complex);GO:0042088(T-helper 1 type immune response);GO:0042345(regulation of NF-kappaB import into nucleus);GO:0042536(negative regulation of tumor necrosis factor biosynthetic process);GO:0042742(defense response to bacterium);GO:0042771(intrinsic apoptotic signaling pathway in response to DNA damage by p53 class mediator);GO:0042832(defense response to protozoan);GO:0042981(regulation of apoptotic process);GO:0043066(negative regulation of apoptotic process);GO:0043234(protein complex);GO:0045064(T-helper 2 cell differentiation);GO:0045082(positive regulation of interleukin-10 biosynthetic process);GO:0045171(intercellular bridge);GO:0045415(negative regulation of interleukin-8 biosynthetic process);GO:0045727(positive regulation of translation);GO:0045892(negative regulation of transcription, DNA-templated);GO:0045893(positive regulation of transcription, DNA-templated);GO:0045944(positive regulation of transcription from RNA polymerase II promoter);GO:0048471(perinuclear region of cytoplasm);GO:0048536(spleen development);GO:0051101(regulation of DNA binding);GO:0051457(maintenance of protein location in nucleus)"	NA	NA	NA	B-cell CLL/lymphoma 3 [Source:HGNC Symbol;Acc:HGNC:998]	15.9	7.43	13.59	4.16	3.61	6.99	3.08	1.62	0.02	0.25	up	yes
MSTRG.14641	RELB	ENST00000221452;ENST00000625761;ENST00000509480;ENST00000505236;MSTRG.14641.5;ENST00000510184;ENST00000509229	"GO:0000122(negative regulation of transcription from RNA polymerase II promoter);GO:0000977(RNA polymerase II regulatory region sequence-specific DNA binding);GO:0000981(sequence-specific DNA binding RNA polymerase II transcription factor activity);GO:0001047(core promoter binding);GO:0002223(stimulatory C-type lectin receptor signaling pathway);GO:0003677(DNA binding);GO:0003682(chromatin binding);GO:0003700(sequence-specific DNA binding transcription factor activity);GO:0003714(transcription corepressor activity);GO:0005515(protein binding);GO:0005634(nucleus);GO:0005654(nucleoplasm);GO:0005737(cytoplasm);GO:0005815(microtubule organizing center);GO:0005829(cytosol);GO:0006351(transcription, DNA-templated);GO:0006355(regulation of transcription, DNA-templated);GO:0006954(inflammatory response);GO:0007249(I-kappaB kinase/NF-kappaB signaling);GO:0010628(positive regulation of gene expression);GO:0019882(antigen processing and presentation);GO:0032688(negative regulation of interferon-beta production);GO:0032922(circadian regulation of gene expression);GO:0033256(I-kappaB/NF-kappaB complex);GO:0034097(response to cytokine);GO:0038061(NIK/NF-kappaB signaling);GO:0042088(T-helper 1 type immune response);GO:0043011(myeloid dendritic cell differentiation);GO:0045063(T-helper 1 cell differentiation);GO:0045087(innate immune response);GO:0045892(negative regulation of transcription, DNA-templated);GO:0045944(positive regulation of transcription from RNA polymerase II promoter);GO:0071470(cellular response to osmotic stress)"	04010(MAPK signaling pathway);04380(Osteoclast differentiation)	NA	NA	v-rel avian reticuloendotheliosis viral oncogene homolog B [Source:HGNC Symbol;Acc:HGNC:9956]	16.39	14.77	21.11	1.95	2.25	7.19	5.56	2.47	0.03	0.28	up	yes
MSTRG.14665	EML2	ENST00000589876;ENST00000588308;ENST00000586195;ENST00000245925;ENST00000592433;ENST00000586405;ENST00000587484;ENST00000592482;ENST00000590819;ENST00000399594;ENST00000590575;ENST00000588272;ENST00000588000;ENST00000588496;ENST00000586902;ENST00000590580;ENST00000592853;ENST00000586770;ENST00000587804;ENST00000591721;ENST00000593255;ENST00000590043;ENST00000590018;ENST00000588420	GO:0005515(protein binding);GO:0005737(cytoplasm);GO:0005874(microtubule);GO:0005875(microtubule associated complex);GO:0007601(visual perception);GO:0007605(sensory perception of sound);GO:0008017(microtubule binding);GO:0010968(regulation of microtubule nucleation);GO:0015631(tubulin binding);GO:0031115(negative regulation of microtubule polymerization);GO:0072686(mitotic spindle)	NA	NA	NA	echinoderm microtubule associated protein like 2 [Source:HGNC Symbol;Acc:HGNC:18035]	12.25	13.02	10.12	2.04	2.04	3.92	4.01	2	0.01	0.23	up	yes
MSTRG.14686	PPP5C	ENST00000012443;MSTRG.14686.2;ENST00000478046;ENST00000391919;ENST00000467902;ENST00000527193;ENST00000487483;ENST00000532058;ENST00000486994;ENST00000467502;ENST00000493347;ENST00000595055;ENST00000491003;ENST00000492109;ENST00000525507;ENST00000527623	"GO:0001933(negative regulation of protein phosphorylation);GO:0001965(G-protein alpha-subunit binding);GO:0003723(RNA binding);GO:0004721(phosphoprotein phosphatase activity);GO:0004722(protein serine/threonine phosphatase activity);GO:0004871(signal transducer activity);GO:0005515(protein binding);GO:0005634(nucleus);GO:0005654(nucleoplasm);GO:0005737(cytoplasm);GO:0005829(cytosol);GO:0006281(DNA repair);GO:0006351(transcription, DNA-templated);GO:0006470(protein dephosphorylation);GO:0007067(mitotic nuclear division);GO:0007165(signal transduction);GO:0008017(microtubule binding);GO:0008289(lipid binding);GO:0010288(response to lead ion);GO:0016020(membrane);GO:0016576(histone dephosphorylation);GO:0016787(hydrolase activity);GO:0031072(heat shock protein binding);GO:0042802(identical protein binding);GO:0043005(neuron projection);GO:0043025(neuronal cell body);GO:0043123(positive regulation of I-kappaB kinase/NF-kappaB signaling);GO:0043204(perikaryon);GO:0043231(intracellular membrane-bounded organelle);GO:0043278(response to morphine);GO:0046872(metal ion binding);GO:0051259(protein oligomerization);GO:0051291(protein heterooligomerization);GO:0060548(negative regulation of cell death);GO:0070301(cellular response to hydrogen peroxide);GO:0071276(cellular response to cadmium ion);GO:0071944(cell periphery);GO:1901215(negative regulation of neuron death);GO:1990635(proximal dendrite);GO:2000324(positive regulation of glucocorticoid receptor signaling pathway)"	04010(MAPK signaling pathway)	NA	NA	"protein phosphatase 5, catalytic subunit [Source:HGNC Symbol;Acc:HGNC:9322]"	6.78	5.68	6.42	16.11	18.52	14.44	0.44	-1.2	0.01	0.19	down	yes
MSTRG.14694	CALM3	ENST00000391918;ENST00000291295;ENST00000597743;ENST00000477244;ENST00000598871;ENST00000602169;ENST00000594523;ENST00000597868;ENST00000599839;ENST00000596362;ENST00000482455;ENST00000486500;ENST00000595072	"GO:0000922(spindle pole);GO:0002027(regulation of heart rate);GO:0002223(stimulatory C-type lectin receptor signaling pathway);GO:0002576(platelet degranulation);GO:0005509(calcium ion binding);GO:0005513(detection of calcium ion);GO:0005515(protein binding);GO:0005576(extracellular region);GO:0005634(nucleus);GO:0005654(nucleoplasm);GO:0005737(cytoplasm);GO:0005813(centrosome);GO:0005829(cytosol);GO:0005876(spindle microtubule);GO:0005886(plasma membrane);GO:0005975(carbohydrate metabolic process);GO:0005980(glycogen catabolic process);GO:0006006(glucose metabolic process);GO:0006936(muscle contraction);GO:0007165(signal transduction);GO:0007173(epidermal growth factor receptor signaling pathway);GO:0007186(G-protein coupled receptor signaling pathway);GO:0007202(activation of phospholipase C activity);GO:0007264(small GTPase mediated signal transduction);GO:0007268(synaptic transmission);GO:0007596(blood coagulation);GO:0007603(phototransduction, visible light);GO:0008543(fibroblast growth factor receptor signaling pathway);GO:0010800(positive regulation of peptidyl-threonine phosphorylation);GO:0010801(negative regulation of peptidyl-threonine phosphorylation);GO:0010880(regulation of release of sequestered calcium ion into cytosol by sarcoplasmic reticulum);GO:0010881(regulation of cardiac muscle contraction by regulation of the release of sequestered calcium ion);GO:0016056(rhodopsin mediated signaling pathway);GO:0016301(kinase activity);GO:0016310(phosphorylation);GO:0019901(protein kinase binding);GO:0019904(protein domain specific binding);GO:0021762(substantia nigra development);GO:0022400(regulation of rhodopsin mediated signaling pathway);GO:0030017(sarcomere);GO:0030168(platelet activation);GO:0030801(positive regulation of cyclic nucleotide metabolic process);GO:0031432(titin binding);GO:0031954(positive regulation of protein autophosphorylation);GO:0031982(vesicle);GO:0031996(thioesterase binding);GO:0031997(N-terminal myristoylation domain binding);GO:0032465(regulation of cytokinesis);GO:0032516(positive regulation of phosphoprotein phosphatase activity);GO:0034704(calcium channel complex);GO:0035307(positive regulation of protein dephosphorylation);GO:0038095(Fc-epsilon receptor signaling pathway);GO:0043274(phospholipase binding);GO:0043539(protein serine/threonine kinase activator activity);GO:0043647(inositol phosphate metabolic process);GO:0044281(small molecule metabolic process);GO:0044325(ion channel binding);GO:0045087(innate immune response);GO:0046209(nitric oxide metabolic process);GO:0048010(vascular endothelial growth factor receptor signaling pathway);GO:0048011(neurotrophin TRK receptor signaling pathway);GO:0050999(regulation of nitric-oxide synthase activity);GO:0051343(positive regulation of cyclic-nucleotide phosphodiesterase activity);GO:0051592(response to calcium ion);GO:0055117(regulation of cardiac muscle contraction);GO:0060315(negative regulation of ryanodine-sensitive calcium-release channel activity);GO:0060316(positive regulation of ryanodine-sensitive calcium-release channel activity);GO:0061024(membrane organization);GO:0070062(extracellular exosome);GO:0071902(positive regulation of protein serine/threonine kinase activity);GO:0072542(protein phosphatase activator activity);GO:1901844(regulation of cell communication by electrical coupling involved in cardiac conduction)"	04020(Calcium signaling pathway);04070(Phosphatidylinositol signaling system);04114(Oocyte meiosis);04270(Vascular smooth muscle contraction);04720(Long-term potentiation);04722(Neurotrophin signaling pathway);04740(Olfactory transduction);04744(Phototransduction);04910(Insulin signaling pathway);04912(GnRH signaling pathway);04916(Melanogenesis);04970(Salivary secretion);04971(Gastric acid secretion);05010(Alzheimer's disease);05152(Tuberculosis);05214(Glioma)	NA	NA	"calmodulin 3 (phosphorylase kinase, delta) [Source:HGNC Symbol;Acc:HGNC:1449]"	20.73	16.98	13.6	55.8	60.56	52.09	0.33	-1.58	0.01	0.2	down	yes
MSTRG.147	ICMT	MSTRG.147.3;ENST00000343813;MSTRG.147.4;MSTRG.147.1;MSTRG.147.2;MSTRG.147.6;MSTRG.147.7;ENST00000495791;ENST00000489498;ENST00000474756	GO:0001701(in utero embryonic development);GO:0001889(liver development);GO:0003880(protein C-terminal carboxyl O-methyltransferase activity);GO:0004671(protein C-terminal S-isoprenylcysteine carboxyl O-methyltransferase activity);GO:0005783(endoplasmic reticulum);GO:0005789(endoplasmic reticulum membrane);GO:0006464(cellular protein modification process);GO:0006479(protein methylation);GO:0006481(C-terminal protein methylation);GO:0006612(protein targeting to membrane);GO:0008104(protein localization);GO:0008140(cAMP response element binding protein binding);GO:0008284(positive regulation of cell proliferation);GO:0016020(membrane);GO:0016021(integral component of membrane);GO:0035264(multicellular organism growth);GO:0046498(S-adenosylhomocysteine metabolic process);GO:0046499(S-adenosylmethioninamine metabolic process);GO:0046578(regulation of Ras protein signal transduction)	NA	NA	NA	isoprenylcysteine carboxyl methyltransferase [Source:HGNC Symbol;Acc:HGNC:5350]	11.03	14.45	14.18	31.62	21.83	23.83	0.45	-1.15	0	0.18	down	yes
MSTRG.14713	ZC3H4	MSTRG.14713.2;MSTRG.14713.1;ENST00000253048;MSTRG.14713.4;ENST00000594019;MSTRG.14713.7;ENST00000597069	GO:0044822(poly(A) RNA binding);GO:0046872(metal ion binding)	NA	NA	NA	zinc finger CCCH-type containing 4 [Source:HGNC Symbol;Acc:HGNC:17808]	0.52	0.64	1.91	6.68	7.49	5.74	0.23	-2.1	0.02	0.26	down	yes
MSTRG.14715	BBC3	ENST00000601438;MSTRG.14715.1;ENST00000300880;ENST00000341983;ENST00000449228;MSTRG.14715.3;ENST00000439096;MSTRG.14715.8;ENST00000598636	GO:0001836(release of cytochrome c from mitochondria);GO:0005515(protein binding);GO:0005739(mitochondrion);GO:0005741(mitochondrial outer membrane);GO:0005783(endoplasmic reticulum);GO:0005829(cytosol);GO:0006915(apoptotic process);GO:0006919(activation of cysteine-type endopeptidase activity involved in apoptotic process);GO:0006974(cellular response to DNA damage stimulus);GO:0008340(determination of adult lifespan);GO:0012501(programmed cell death);GO:0032464(positive regulation of protein homooligomerization);GO:0032471(negative regulation of endoplasmic reticulum calcium ion concentration);GO:0034976(response to endoplasmic reticulum stress);GO:0043525(positive regulation of neuron apoptotic process);GO:0045926(negative regulation of growth);GO:0051209(release of sequestered calcium ion into cytosol);GO:0070059(intrinsic apoptotic signaling pathway in response to endoplasmic reticulum stress);GO:0070245(positive regulation of thymocyte apoptotic process);GO:0071456(cellular response to hypoxia);GO:0090200(positive regulation of release of cytochrome c from mitochondria);GO:0097190(apoptotic signaling pathway);GO:0097193(intrinsic apoptotic signaling pathway);GO:0097194(execution phase of apoptosis);GO:1900740(positive regulation of protein insertion into mitochondrial membrane involved in apoptotic signaling pathway);GO:1902237(positive regulation of endoplasmic reticulum stress-induced intrinsic apoptotic signaling pathway);GO:1903896(positive regulation of IRE1-mediated unfolded protein response);GO:2001056(positive regulation of cysteine-type endopeptidase activity);GO:2001244(positive regulation of intrinsic apoptotic signaling pathway)	04115(p53 signaling pathway);05016(Huntington's disease);05162(Measles)	NA	NA	BCL2 binding component 3 [Source:HGNC Symbol;Acc:HGNC:17868]	4.16	4.97	6.86	0.05	0.54	0.52	4.81	2.27	0.01	0.21	up	yes
MSTRG.14719	INAFM1	ENST00000601154;ENST00000221922;MSTRG.14719.2;MSTRG.14719.4;MSTRG.14719.5;MSTRG.14719.6;MSTRG.14719.8;MSTRG.14719.7;ENST00000599398;ENST00000595659;ENST00000596938;ENST00000600117;ENST00000552360	GO:0016021(integral component of membrane)	NA	NA	NA	InaF-motif containing 1 [Source:HGNC Symbol;Acc:HGNC:27406]	11.26	10.84	10.74	3.44	3.74	4.19	2.63	1.4	0	0.1	up	yes
MSTRG.14723	KPTN	ENST00000338134;ENST00000600551;MSTRG.14723.3;ENST00000594208;ENST00000595554;ENST00000594139;ENST00000595484;ENST00000598699	GO:0003779(actin binding);GO:0005634(nucleus);GO:0005815(microtubule organizing center);GO:0006928(movement of cell or subcellular component);GO:0007015(actin filament organization);GO:0007605(sensory perception of sound);GO:0015629(actin cytoskeleton);GO:0030426(growth cone);GO:0032420(stereocilium);GO:0048471(perinuclear region of cytoplasm)	NA	NA	NA	kaptin (actin binding protein) [Source:HGNC Symbol;Acc:HGNC:6404]	1.81	2.17	1.98	5.59	5.8	4.61	0.44	-1.19	0	0.14	down	yes
MSTRG.14737	LIG1	MSTRG.14737.1;ENST00000263274;ENST00000597146;ENST00000536218;ENST00000599322;ENST00000594759;ENST00000427526;ENST00000594067;ENST00000613670;ENST00000601091;ENST00000596672;ENST00000596332;ENST00000596457;ENST00000597901;ENST00000542460;ENST00000595758;ENST00000596104;ENST00000599165;ENST00000593425;ENST00000600055;ENST00000598938	"GO:0000278(mitotic cell cycle);GO:0000722(telomere maintenance via recombination);GO:0000723(telomere maintenance);GO:0000724(double-strand break repair via homologous recombination);GO:0003677(DNA binding);GO:0003909(DNA ligase activity);GO:0003910(DNA ligase (ATP) activity);GO:0005524(ATP binding);GO:0005634(nucleus);GO:0005654(nucleoplasm);GO:0005737(cytoplasm);GO:0005739(mitochondrion);GO:0005794(Golgi apparatus);GO:0006259(DNA metabolic process);GO:0006260(DNA replication);GO:0006266(DNA ligation);GO:0006271(DNA strand elongation involved in DNA replication);GO:0006273(lagging strand elongation);GO:0006281(DNA repair);GO:0006283(transcription-coupled nucleotide-excision repair);GO:0006284(base-excision repair);GO:0006289(nucleotide-excision repair);GO:0006297(nucleotide-excision repair, DNA gap filling);GO:0006298(mismatch repair);GO:0006302(double-strand break repair);GO:0006303(double-strand break repair via nonhomologous end joining);GO:0006310(DNA recombination);GO:0009653(anatomical structure morphogenesis);GO:0032201(telomere maintenance via semi-conservative replication);GO:0042542(response to hydrogen peroxide);GO:0043231(intracellular membrane-bounded organelle);GO:0046872(metal ion binding);GO:0051103(DNA ligation involved in DNA repair);GO:0051301(cell division);GO:0071897(DNA biosynthetic process);GO:1903461(Okazaki fragment processing involved in mitotic DNA replication);GO:1903469(removal of RNA primer involved in mitotic DNA replication)"	03410(Base excision repair);03420(Nucleotide excision repair);03430(Mismatch repair)	NA	NA	"ligase I, DNA, ATP-dependent [Source:HGNC Symbol;Acc:HGNC:6598]"	1.24	0.93	1.34	8.92	8	6.26	0.24	-2.04	0	0.17	down	yes
MSTRG.14766	PPP1R15A	ENST00000200453;ENST00000600406	GO:0000164(protein phosphatase type 1 complex);GO:0005515(protein binding);GO:0005737(cytoplasm);GO:0005739(mitochondrion);GO:0005741(mitochondrial outer membrane);GO:0005783(endoplasmic reticulum);GO:0005789(endoplasmic reticulum membrane);GO:0005794(Golgi apparatus);GO:0005829(cytosol);GO:0006915(apoptotic process);GO:0006974(cellular response to DNA damage stimulus);GO:0007050(cell cycle arrest);GO:0007179(transforming growth factor beta receptor signaling pathway);GO:0008157(protein phosphatase 1 binding);GO:0008599(protein phosphatase type 1 regulator activity);GO:0010628(positive regulation of gene expression);GO:0016020(membrane);GO:0019888(protein phosphatase regulator activity);GO:0019901(protein kinase binding);GO:0019903(protein phosphatase binding);GO:0030512(negative regulation of transforming growth factor beta receptor signaling pathway);GO:0030968(endoplasmic reticulum unfolded protein response);GO:0032058(positive regulation of translational initiation in response to stress);GO:0032515(negative regulation of phosphoprotein phosphatase activity);GO:0032516(positive regulation of phosphoprotein phosphatase activity);GO:0033138(positive regulation of peptidyl-serine phosphorylation);GO:0034976(response to endoplasmic reticulum stress);GO:0035308(negative regulation of protein dephosphorylation);GO:0036496(regulation of translational initiation by eIF2 alpha dephosphorylation);GO:0045943(positive regulation of transcription from RNA polymerase I promoter);GO:0060734(regulation of endoplasmic reticulum stress-induced eIF2 alpha phosphorylation);GO:0070059(intrinsic apoptotic signaling pathway in response to endoplasmic reticulum stress);GO:0070262(peptidyl-serine dephosphorylation);GO:0070972(protein localization to endoplasmic reticulum);GO:0071862(protein phosphatase type 1 activator activity);GO:1902310(positive regulation of peptidyl-serine dephosphorylation);GO:1903573(negative regulation of response to endoplasmic reticulum stress);GO:1903898(negative regulation of PERK-mediated unfolded protein response);GO:1903912(negative regulation of endoplasmic reticulum stress-induced eIF2 alpha phosphorylation);GO:1903917(positive regulation of endoplasmic reticulum stress-induced eIF2 alpha dephosphorylation);GO:1990441(negative regulation of transcription from RNA polymerase II promoter in response to endoplasmic reticulum stress)	04141(Protein processing in endoplasmic reticulum)	NA	NA	"protein phosphatase 1, regulatory subunit 15A [Source:HGNC Symbol;Acc:HGNC:14375]"	475.04	359	347.93	26.81	31.44	16.08	15.65	3.97	0	0.17	up	yes
MSTRG.14768	PPP1R15A	MSTRG.14768.1;MSTRG.14768.2;MSTRG.14768.3	NA	NA	NA	NA	NA	4.39	2.4	1.4	0	0	0	4.22	2.08	0.02	0.25	up	yes
MSTRG.14776	GYS1	ENST00000323798;ENST00000263276;ENST00000594220;ENST00000472004;ENST00000496048;ENST00000484289;ENST00000457974	"GO:0004373(glycogen (starch) synthase activity);GO:0005515(protein binding);GO:0005536(glucose binding);GO:0005737(cytoplasm);GO:0005829(cytosol);GO:0005975(carbohydrate metabolic process);GO:0005977(glycogen metabolic process);GO:0005978(glycogen biosynthetic process);GO:0006006(glucose metabolic process);GO:0007507(heart development);GO:0016020(membrane);GO:0016234(inclusion body);GO:0019901(protein kinase binding);GO:0044281(small molecule metabolic process);GO:0061547(glycogen synthase activity, transferring glucose-1-phosphate)"	00500(Starch and sucrose metabolism);04910(Insulin signaling pathway)	NA	NA	glycogen synthase 1 (muscle) [Source:HGNC Symbol;Acc:HGNC:4706]	3	3.04	4.69	10.49	9.89	12.28	0.39	-1.37	0.01	0.24	down	yes
MSTRG.14781	LIN7B	ENST00000391864;MSTRG.14781.2;ENST00000221459;ENST00000595200;ENST00000486217;ENST00000469137;ENST00000474252;ENST00000465141	GO:0005515(protein binding);GO:0005622(intracellular);GO:0005886(plasma membrane);GO:0005911(cell-cell junction);GO:0005923(bicellular tight junction);GO:0006887(exocytosis);GO:0007264(small GTPase mediated signal transduction);GO:0007268(synaptic transmission);GO:0007269(neurotransmitter secretion);GO:0008105(asymmetric protein localization);GO:0014069(postsynaptic density);GO:0015031(protein transport);GO:0016323(basolateral plasma membrane);GO:0019904(protein domain specific binding);GO:0030165(PDZ domain binding);GO:0043005(neuron projection);GO:0045199(maintenance of epithelial cell apical/basal polarity);GO:0045202(synapse);GO:0045211(postsynaptic membrane);GO:0097016(L27 domain binding);GO:0097025(MPP7-DLG1-LIN7 complex);GO:1903361(protein localization to basolateral plasma membrane)	NA	NA	NA	lin-7 homolog B (C. elegans) [Source:HGNC Symbol;Acc:HGNC:17788]	2.68	2.24	1.82	0.36	0.33	0.63	2.47	1.31	0	0.18	up	yes
MSTRG.14784	TRPM4	ENST00000252826;ENST00000599628;ENST00000595519;ENST00000427978;ENST00000596338;ENST00000598502;ENST00000594568;ENST00000595071;ENST00000597316	GO:0002407(dendritic cell chemotaxis);GO:0002724(regulation of T cell cytokine production);GO:0005216(ion channel activity);GO:0005227(calcium activated cation channel activity);GO:0005262(calcium channel activity);GO:0005516(calmodulin binding);GO:0005524(ATP binding);GO:0005654(nucleoplasm);GO:0005783(endoplasmic reticulum);GO:0005794(Golgi apparatus);GO:0005886(plasma membrane);GO:0006811(ion transport);GO:0006816(calcium ion transport);GO:0008284(positive regulation of cell proliferation);GO:0016020(membrane);GO:0016021(integral component of membrane);GO:0016925(protein sumoylation);GO:0034220(ion transmembrane transport);GO:0042310(vasoconstriction);GO:0042391(regulation of membrane potential);GO:0055085(transmembrane transport);GO:0061337(cardiac conduction);GO:0070588(calcium ion transmembrane transport);GO:0090263(positive regulation of canonical Wnt signaling pathway);GO:0098655(cation transmembrane transport)	NA	NA	NA	"transient receptor potential cation channel, subfamily M, member 4 [Source:HGNC Symbol;Acc:HGNC:17993]"	5.51	4.9	2.96	0.49	0.29	0.74	3.89	1.96	0.01	0.23	up	yes
MSTRG.14795	RCN3	ENST00000270645;MSTRG.14795.2;ENST00000597801;ENST00000593644;ENST00000598833;ENST00000593483	GO:0005509(calcium ion binding);GO:0005515(protein binding);GO:0005788(endoplasmic reticulum lumen)	NA	NA	NA	"reticulocalbin 3, EF-hand calcium binding domain [Source:HGNC Symbol;Acc:HGNC:21145]"	20.14	20.25	18.57	7.05	8.25	13.1	2.33	1.22	0.03	0.28	up	yes
MSTRG.1480	SLC16A4	ENST00000369779;ENST00000437429;ENST00000541986;ENST00000472422;ENST00000369781;ENST00000461647;ENST00000528649;ENST00000492412;ENST00000467986;ENST00000497687	GO:0005887(integral component of plasma membrane);GO:0008028(monocarboxylic acid transmembrane transporter activity);GO:0015293(symporter activity);GO:0015718(monocarboxylic acid transport);GO:0016020(membrane);GO:0016021(integral component of membrane);GO:0034220(ion transmembrane transport);GO:0055085(transmembrane transport)	NA	NA	NA	"solute carrier family 16, member 4 [Source:HGNC Symbol;Acc:HGNC:10925]"	6.98	7.04	6.19	0.85	0.78	2.93	3.93	1.97	0.03	0.28	up	yes
MSTRG.1482	DRAM2	MSTRG.1482.2;MSTRG.1482.1;MSTRG.1482.3;MSTRG.1482.4;MSTRG.1482.5;ENST00000286692;ENST00000484310;ENST00000539140;ENST00000461449;ENST00000496430;ENST00000477588;MSTRG.1482.12;ENST00000480600;ENST00000462092;ENST00000490780;ENST00000463682	GO:0005737(cytoplasm);GO:0005764(lysosome);GO:0005765(lysosomal membrane);GO:0005794(Golgi apparatus);GO:0006915(apoptotic process);GO:0010506(regulation of autophagy);GO:0016021(integral component of membrane);GO:0043231(intracellular membrane-bounded organelle)	NA	NA	NA	DNA-damage regulated autophagy modulator 2 [Source:HGNC Symbol;Acc:HGNC:28769]	17.67	18.14	14.01	6.67	4.17	7.49	2.53	1.34	0.03	0.3	up	yes
MSTRG.14820	TBC1D17	ENST00000221543;ENST00000622860;MSTRG.14820.3;MSTRG.14820.4;ENST00000535102;ENST00000594996;ENST00000598789;ENST00000599049;ENST00000596243;ENST00000594984;ENST00000600354	"GO:0005096(GTPase activator activity);GO:0005515(protein binding);GO:0005776(autophagosome);GO:0005829(cytosol);GO:0006914(autophagy);GO:0015031(protein transport);GO:0031410(cytoplasmic vesicle);GO:0042147(retrograde transport, endosome to Golgi);GO:0043547(positive regulation of GTPase activity)"	NA	NA	NA	"TBC1 domain family, member 17 [Source:HGNC Symbol;Acc:HGNC:25699]"	7.75	6.21	7.9	2.82	2.75	3.81	2.26	1.17	0	0.18	up	yes
MSTRG.14825	ZNF473	ENST00000391821;ENST00000270617;ENST00000445728;ENST00000601364;ENST00000594968;ENST00000599155;ENST00000598802	"GO:0003676(nucleic acid binding);GO:0003677(DNA binding);GO:0005515(protein binding);GO:0005622(intracellular);GO:0005654(nucleoplasm);GO:0006355(regulation of transcription, DNA-templated);GO:0006366(transcription from RNA polymerase II promoter);GO:0006369(termination of RNA polymerase II transcription);GO:0006398(histone mRNA 3'-end processing);GO:0008334(histone mRNA metabolic process);GO:0010467(gene expression);GO:0015030(Cajal body);GO:0031124(mRNA 3'-end processing);GO:0046872(metal ion binding)"	NA	NA	NA	zinc finger protein 473 [Source:HGNC Symbol;Acc:HGNC:23239]	0.32	3.64	0.67	3.85	3.64	2.53	0.31	-1.7	0.04	0.31	down	yes
MSTRG.14837	SPIB	ENST00000600859;MSTRG.14837.2;ENST00000613923;ENST00000440232;ENST00000601098;ENST00000599857;ENST00000600746;ENST00000593887;ENST00000595904;ENST00000596425;ENST00000593407;ENST00000593981;ENST00000596648;ENST00000597963;ENST00000596221;ENST00000595883	"GO:0003700(sequence-specific DNA binding transcription factor activity);GO:0005634(nucleus);GO:0005737(cytoplasm);GO:0006351(transcription, DNA-templated);GO:0006355(regulation of transcription, DNA-templated);GO:0006357(regulation of transcription from RNA polymerase II promoter);GO:0043565(sequence-specific DNA binding)"	NA	NA	NA	Spi-B transcription factor (Spi-1/PU.1 related) [Source:HGNC Symbol;Acc:HGNC:11242]	1.47	1.77	1.92	4.84	5.37	5.01	0.43	-1.23	0	0.15	down	yes
MSTRG.14927	ZNF818P	MSTRG.14927.1	NA	NA	NA	NA	NA	0.1	0.37	0.25	1.61	1.53	1.09	0.45	-1.14	0	0.12	down	yes
MSTRG.14943	OSCAR	MSTRG.14943.1;ENST00000391761;MSTRG.14943.2;ENST00000356532;ENST00000616447;ENST00000359649;ENST00000358375;ENST00000351806;ENST00000611261;ENST00000616215	GO:0005515(protein binding);GO:0005886(plasma membrane);GO:0016021(integral component of membrane);GO:0070062(extracellular exosome)	04380(Osteoclast differentiation)	NA	NA	"osteoclast associated, immunoglobulin-like receptor [Source:HGNC Symbol;Acc:HGNC:29960]"	6.85	5.23	10.55	0.06	0.01	0.02	8.45	3.08	0	0.17	up	yes
MSTRG.14975	PTPRH	MSTRG.14975.2;MSTRG.14975.3;MSTRG.14975.1;MSTRG.14975.4;MSTRG.14975.6;MSTRG.14975.5;ENST00000263434;ENST00000588559;ENST00000586852;ENST00000586310;ENST00000588370;ENST00000587662	GO:0004725(protein tyrosine phosphatase activity);GO:0005001(transmembrane receptor protein tyrosine phosphatase activity);GO:0005515(protein binding);GO:0005737(cytoplasm);GO:0005887(integral component of plasma membrane);GO:0006470(protein dephosphorylation);GO:0006915(apoptotic process);GO:0016311(dephosphorylation);GO:0016791(phosphatase activity);GO:0035335(peptidyl-tyrosine dephosphorylation)	NA	NA	NA	"protein tyrosine phosphatase, receptor type, H [Source:HGNC Symbol;Acc:HGNC:9672]"	10.01	11.19	17.71	1.12	1.04	2.85	5.79	2.53	0.02	0.25	up	yes
MSTRG.14990	UBE2S	ENST00000264552;ENST00000587845;ENST00000589978;ENST00000592570	GO:0004842(ubiquitin-protein transferase activity);GO:0005524(ATP binding);GO:0005680(anaphase-promoting complex);GO:0005737(cytoplasm);GO:0006464(cellular protein modification process);GO:0010458(exit from mitosis);GO:0010994(free ubiquitin chain polymerization);GO:0016567(protein ubiquitination);GO:0016874(ligase activity);GO:0031145(anaphase-promoting complex-dependent proteasomal ubiquitin-dependent protein catabolic process);GO:0031625(ubiquitin protein ligase binding);GO:0035519(protein K29-linked ubiquitination);GO:0044314(protein K27-linked ubiquitination);GO:0051301(cell division);GO:0051488(activation of anaphase-promoting complex activity);GO:0061630(ubiquitin protein ligase activity);GO:0061631(ubiquitin conjugating enzyme activity);GO:0070534(protein K63-linked ubiquitination);GO:0070979(protein K11-linked ubiquitination);GO:0085020(protein K6-linked ubiquitination)	04120(Ubiquitin mediated proteolysis)	NA	NA	ubiquitin-conjugating enzyme E2S [Source:HGNC Symbol;Acc:HGNC:17895]	24.67	17.59	18.46	75.37	108.46	47.45	0.29	-1.78	0.04	0.33	down	yes
MSTRG.14994	ZNF579	ENST00000325421;MSTRG.14994.2;ENST00000592239	"GO:0003677(DNA binding);GO:0005634(nucleus);GO:0006351(transcription, DNA-templated);GO:0006355(regulation of transcription, DNA-templated);GO:0044822(poly(A) RNA binding);GO:0046872(metal ion binding)"	NA	NA	NA	zinc finger protein 579 [Source:HGNC Symbol;Acc:HGNC:26646]	7.34	6.29	6.29	2.26	2.53	2.78	2.37	1.24	0	0.08	up	yes
MSTRG.15001	U2AF2	ENST00000450554;ENST00000308924;ENST00000588850;ENST00000587196;ENST00000592867;ENST00000592874;ENST00000590551;ENST00000587275	"GO:0000166(nucleotide binding);GO:0000398(mRNA splicing, via spliceosome);GO:0000974(Prp19 complex);GO:0003676(nucleic acid binding);GO:0003723(RNA binding);GO:0005515(protein binding);GO:0005634(nucleus);GO:0005654(nucleoplasm);GO:0005681(spliceosomal complex);GO:0006366(transcription from RNA polymerase II promoter);GO:0006369(termination of RNA polymerase II transcription);GO:0006397(mRNA processing);GO:0006406(mRNA export from nucleus);GO:0008380(RNA splicing);GO:0010467(gene expression);GO:0016607(nuclear speck);GO:0019899(enzyme binding);GO:0031124(mRNA 3'-end processing);GO:0033120(positive regulation of RNA splicing);GO:0044822(poly(A) RNA binding);GO:0048025(negative regulation of mRNA splicing, via spliceosome);GO:0070742(C2H2 zinc finger domain binding);GO:1903146(regulation of mitochondrion degradation);GO:1903955(positive regulation of protein targeting to mitochondrion)"	03040(Spliceosome)	NA	NA	U2 small nuclear RNA auxiliary factor 2 [Source:HGNC Symbol;Acc:HGNC:23156]	25.43	22.45	23.87	53.75	62.11	36.27	0.47	-1.08	0.05	0.33	down	yes
MSTRG.15060	ZNF304	ENST00000443917;ENST00000598744;ENST00000282286	"GO:0003676(nucleic acid binding);GO:0003677(DNA binding);GO:0005622(intracellular);GO:0005634(nucleus);GO:0006351(transcription, DNA-templated);GO:0006355(regulation of transcription, DNA-templated);GO:0046872(metal ion binding)"	NA	NA	NA	zinc finger protein 304 [Source:HGNC Symbol;Acc:HGNC:13505]	2.45	3.12	3	0.45	0.37	1.19	2.44	1.28	0.03	0.29	up	yes
MSTRG.15071	ZNF550	ENST00000601415;MSTRG.15071.2;MSTRG.15071.3;ENST00000457177;ENST00000376230;ENST00000447310;MSTRG.15071.7;ENST00000506609;ENST00000595560	"GO:0003676(nucleic acid binding);GO:0003677(DNA binding);GO:0003700(sequence-specific DNA binding transcription factor activity);GO:0005515(protein binding);GO:0005622(intracellular);GO:0005634(nucleus);GO:0006351(transcription, DNA-templated);GO:0006355(regulation of transcription, DNA-templated);GO:0046872(metal ion binding)"	NA	NA	NA	zinc finger protein 550 [Source:HGNC Symbol;Acc:HGNC:28643]	6.88	10.09	7.56	1.87	1.77	1.58	2.88	1.53	0	0.13	up	yes
MSTRG.151	NOL9	ENST00000377705;MSTRG.151.2;ENST00000464383;ENST00000462798;ENST00000460777	"GO:0000448(cleavage in ITS2 between 5.8S rRNA and LSU-rRNA of tricistronic rRNA transcript (SSU-rRNA, 5.8S rRNA, LSU-rRNA));GO:0000460(maturation of 5.8S rRNA);GO:0003723(RNA binding);GO:0005515(protein binding);GO:0005524(ATP binding);GO:0005634(nucleus);GO:0005730(nucleolus);GO:0006396(RNA processing);GO:0016020(membrane);GO:0016310(phosphorylation);GO:0051731(polynucleotide 5'-hydroxyl-kinase activity)"	NA	NA	NA	nucleolar protein 9 [Source:HGNC Symbol;Acc:HGNC:26265]	1.18	2.09	2.4	4.34	3.87	3.43	0.49	-1.03	0.01	0.23	down	yes
MSTRG.15166	.	MSTRG.15166.1	NA	NA	NA	NA	NA	2.22	0.44	1.45	0.12	0.34	0.86	2.38	1.25	0.01	0.2	up	yes
MSTRG.15169	ITGB1BP1	ENST00000360635;ENST00000238091;ENST00000355346;ENST00000483795;MSTRG.15169.6;MSTRG.15169.5;ENST00000490426;ENST00000497031;ENST00000464228;ENST00000460720;ENST00000465527;ENST00000359712;ENST00000488451;ENST00000470507;ENST00000456913;ENST00000482798;ENST00000492079;ENST00000463190;ENST00000494563;ENST00000467606;ENST00000484735;ENST00000460001;ENST00000497105	"GO:0001726(ruffle);GO:0002043(blood vessel endothelial cell proliferation involved in sprouting angiogenesis);GO:0005092(GDP-dissociation inhibitor activity);GO:0005178(integrin binding);GO:0005515(protein binding);GO:0005634(nucleus);GO:0005737(cytoplasm);GO:0005829(cytosol);GO:0005856(cytoskeleton);GO:0005886(plasma membrane);GO:0006351(transcription, DNA-templated);GO:0006469(negative regulation of protein kinase activity);GO:0006933(negative regulation of cell adhesion involved in substrate-bound cell migration);GO:0007160(cell-matrix adhesion);GO:0007219(Notch signaling pathway);GO:0007229(integrin-mediated signaling pathway);GO:0008284(positive regulation of cell proliferation);GO:0008285(negative regulation of cell proliferation);GO:0008565(protein transporter activity);GO:0010595(positive regulation of endothelial cell migration);GO:0010764(negative regulation of fibroblast migration);GO:0015031(protein transport);GO:0016020(membrane);GO:0016477(cell migration);GO:0019900(kinase binding);GO:0019901(protein kinase binding);GO:0030027(lamellipodium);GO:0030154(cell differentiation);GO:0031214(biomineral tissue development);GO:0032091(negative regulation of protein binding);GO:0032148(activation of protein kinase B activity);GO:0032403(protein complex binding);GO:0033622(integrin activation);GO:0033628(regulation of cell adhesion mediated by integrin);GO:0035148(tube formation);GO:0035556(intracellular signal transduction);GO:0035924(cellular response to vascular endothelial growth factor stimulus);GO:0043087(regulation of GTPase activity);GO:0043113(receptor clustering);GO:0044344(cellular response to fibroblast growth factor stimulus);GO:0045747(positive regulation of Notch signaling pathway);GO:0045944(positive regulation of transcription from RNA polymerase II promoter);GO:0048471(perinuclear region of cytoplasm);GO:0050880(regulation of blood vessel size);GO:0051451(myoblast migration);GO:0051496(positive regulation of stress fiber assembly);GO:0051781(positive regulation of cell division);GO:0051894(positive regulation of focal adhesion assembly);GO:0051895(negative regulation of focal adhesion assembly);GO:0051897(positive regulation of protein kinase B signaling);GO:0070062(extracellular exosome);GO:0070373(negative regulation of ERK1 and ERK2 cascade);GO:0071944(cell periphery);GO:0090051(negative regulation of cell migration involved in sprouting angiogenesis);GO:0090314(positive regulation of protein targeting to membrane);GO:0090315(negative regulation of protein targeting to membrane);GO:1900025(negative regulation of substrate adhesion-dependent cell spreading);GO:2001044(regulation of integrin-mediated signaling pathway)"	NA	NA	NA	integrin beta 1 binding protein 1 [Source:HGNC Symbol;Acc:HGNC:23927]	5.87	6.04	4.87	12.87	13.7	8.3	0.48	-1.05	0.04	0.31	down	yes
MSTRG.15170	CPSF3	ENST00000238112;ENST00000475482;ENST00000460593;ENST00000489629;ENST00000489403	"GO:0000398(mRNA splicing, via spliceosome);GO:0003723(RNA binding);GO:0004521(endoribonuclease activity);GO:0005515(protein binding);GO:0005654(nucleoplasm);GO:0005847(mRNA cleavage and polyadenylation specificity factor complex);GO:0006366(transcription from RNA polymerase II promoter);GO:0006369(termination of RNA polymerase II transcription);GO:0006378(mRNA polyadenylation);GO:0006379(mRNA cleavage);GO:0006398(histone mRNA 3'-end processing);GO:0006406(mRNA export from nucleus);GO:0008380(RNA splicing);GO:0008409(5'-3' exonuclease activity);GO:0010467(gene expression);GO:0030529(ribonucleoprotein complex);GO:0031124(mRNA 3'-end processing);GO:0046872(metal ion binding);GO:0090305(nucleic acid phosphodiester bond hydrolysis);GO:0090502(RNA phosphodiester bond hydrolysis, endonucleolytic)"	03015(mRNA surveillance pathway)	NA	NA	"cleavage and polyadenylation specific factor 3, 73kDa [Source:HGNC Symbol;Acc:HGNC:2326]"	8.79	10.71	13.38	31.51	23.48	18.92	0.38	-1.38	0.01	0.23	down	yes
MSTRG.15181	KLF11	ENST00000401510;ENST00000305883;ENST00000440320;ENST00000535335	"GO:0000083(regulation of transcription involved in G1/S transition of mitotic cell cycle);GO:0000122(negative regulation of transcription from RNA polymerase II promoter);GO:0000981(sequence-specific DNA binding RNA polymerase II transcription factor activity);GO:0003700(sequence-specific DNA binding transcription factor activity);GO:0005515(protein binding);GO:0005634(nucleus);GO:0006366(transcription from RNA polymerase II promoter);GO:0006915(apoptotic process);GO:0008285(negative regulation of cell proliferation);GO:0043065(positive regulation of apoptotic process);GO:0044212(transcription regulatory region DNA binding);GO:0045892(negative regulation of transcription, DNA-templated);GO:0046872(metal ion binding)"	NA	NA	NA	Kruppel-like factor 11 [Source:HGNC Symbol;Acc:HGNC:11811]	26.45	21.4	19.09	6.89	6.25	4.87	3.34	1.74	0.01	0.2	up	yes
MSTRG.15183	RRM2	MSTRG.15183.1;MSTRG.15183.2;ENST00000607140;MSTRG.15183.4;ENST00000360566;ENST00000615152;ENST00000459969;ENST00000304567;ENST00000498343;ENST00000461327;ENST00000491447;ENST00000474701;ENST00000487591;ENST00000462343;ENST00000485717	"GO:0000082(G1/S transition of mitotic cell cycle);GO:0000083(regulation of transcription involved in G1/S transition of mitotic cell cycle);GO:0000278(mitotic cell cycle);GO:0004748(ribonucleoside-diphosphate reductase activity, thioredoxin disulfide as acceptor);GO:0005515(protein binding);GO:0005634(nucleus);GO:0005654(nucleoplasm);GO:0005737(cytoplasm);GO:0005829(cytosol);GO:0006260(DNA replication);GO:0009186(deoxyribonucleoside diphosphate metabolic process);GO:0009262(deoxyribonucleotide metabolic process);GO:0009263(deoxyribonucleotide biosynthetic process);GO:0015949(nucleobase-containing small molecule interconversion);GO:0016491(oxidoreductase activity);GO:0044281(small molecule metabolic process);GO:0046872(metal ion binding);GO:0051259(protein oligomerization);GO:0051290(protein heterotetramerization);GO:0055086(nucleobase-containing small molecule metabolic process);GO:0055114(oxidation-reduction process)"	00230(Purine metabolism);00240(Pyrimidine metabolism);00480(Glutathione metabolism);01100(Metabolic pathways);04115(p53 signaling pathway)	NA	NA	ribonucleotide reductase M2 [Source:HGNC Symbol;Acc:HGNC:10452]	2.9	2.01	0.75	59.74	62.3	16.75	0.06	-4.15	0.02	0.27	down	yes
MSTRG.15195	PQLC3	ENST00000441908;ENST00000295083;ENST00000445921;ENST00000464700;ENST00000402361;ENST00000428481;ENST00000496444	GO:0005783(endoplasmic reticulum);GO:0006488(dolichol-linked oligosaccharide biosynthetic process);GO:0016021(integral component of membrane)	NA	NA	NA	PQ loop repeat containing 3 [Source:HGNC Symbol;Acc:HGNC:28503]	6.34	5.77	4.44	1.66	1.22	2.7	2.59	1.37	0.03	0.28	up	yes
MSTRG.15217	TRIB2	ENST00000155926;ENST00000483034;ENST00000381465;ENST00000405331	"GO:0004672(protein kinase activity);GO:0004860(protein kinase inhibitor activity);GO:0005524(ATP binding);GO:0005634(nucleus);GO:0005737(cytoplasm);GO:0005856(cytoskeleton);GO:0006468(protein phosphorylation);GO:0006469(negative regulation of protein kinase activity);GO:0008134(transcription factor binding);GO:0016772(transferase activity, transferring phosphorus-containing groups);GO:0031434(mitogen-activated protein kinase kinase binding);GO:0031625(ubiquitin protein ligase binding);GO:0032436(positive regulation of proteasomal ubiquitin-dependent protein catabolic process);GO:0043405(regulation of MAP kinase activity);GO:0045081(negative regulation of interleukin-10 biosynthetic process);GO:0045599(negative regulation of fat cell differentiation);GO:0055106(ubiquitin-protein transferase regulator activity)"	NA	NA	NA	tribbles pseudokinase 2 [Source:HGNC Symbol;Acc:HGNC:30809]	8.38	9.42	7.73	65.14	57.32	46.04	0.15	-2.75	0	0.11	down	yes
MSTRG.15219	NBAS	ENST00000281513;ENST00000417461;ENST00000433283;MSTRG.15219.3;ENST00000485694;MSTRG.15219.7;MSTRG.15219.8;ENST00000423602	"GO:0000149(SNARE binding);GO:0000956(nuclear-transcribed mRNA catabolic process);GO:0005488(binding);GO:0005622(intracellular);GO:0005730(nucleolus);GO:0005737(cytoplasm);GO:0005783(endoplasmic reticulum);GO:0005794(Golgi apparatus);GO:0006890(retrograde vesicle-mediated transport, Golgi to ER);GO:0016020(membrane);GO:0031965(nuclear membrane);GO:0070939(Dsl1p complex);GO:2000623(negative regulation of nuclear-transcribed mRNA catabolic process, nonsense-mediated decay)"	NA	NA	NA	neuroblastoma amplified sequence [Source:HGNC Symbol;Acc:HGNC:15625]	13.92	16.22	21.32	7.64	6.6	6.99	2.04	1.03	0.02	0.26	up	yes
MSTRG.15258	C2orf44	ENST00000295148;ENST00000406895	GO:0005515(protein binding);GO:0019900(kinase binding);GO:0051259(protein oligomerization)	NA	NA	NA	chromosome 2 open reading frame 44 [Source:HGNC Symbol;Acc:HGNC:26157]	1.41	3.27	2.99	6.26	6.42	4.45	0.4	-1.34	0.01	0.21	down	yes
MSTRG.15276	CENPO	ENST00000473476;MSTRG.15276.3;MSTRG.15276.4;MSTRG.15276.2;ENST00000380834;ENST00000473706;ENST00000491031;ENST00000486527;ENST00000260662;ENST00000498362;ENST00000464156;ENST00000395845	GO:0000278(mitotic cell cycle);GO:0000776(kinetochore);GO:0000777(condensed chromosome kinetochore);GO:0005515(protein binding);GO:0005654(nucleoplasm);GO:0005829(cytosol);GO:0006334(nucleosome assembly);GO:0007264(small GTPase mediated signal transduction);GO:0034080(CENP-A containing nucleosome assembly);GO:0034508(centromere complex assembly)	NA	NA	NA	centromere protein O [Source:HGNC Symbol;Acc:HGNC:28152]	0.86	1.26	2.65	12.99	15.09	8.43	0.16	-2.62	0.01	0.23	down	yes
MSTRG.15284	EFR3B	ENST00000401432;ENST00000403714;ENST00000402191;ENST00000405108	GO:0005488(binding)	NA	NA	NA	EFR3 homolog B (S. cerevisiae) [Source:HGNC Symbol;Acc:HGNC:29155]	0.4	0.15	0.2	2.71	1.7	2.67	0.39	-1.34	0.01	0.23	down	yes
MSTRG.1531	DCLRE1B	ENST00000369563;ENST00000466480	"GO:0000075(cell cycle checkpoint);GO:0000723(telomere maintenance);GO:0000781(chromosome, telomeric region);GO:0005515(protein binding);GO:0005634(nucleus);GO:0005737(cytoplasm);GO:0005813(centrosome);GO:0006281(DNA repair);GO:0008409(5'-3' exonuclease activity);GO:0031627(telomeric loop formation);GO:0031848(protection from non-homologous end joining at telomere);GO:0031860(telomeric 3' overhang formation);GO:0090305(nucleic acid phosphodiester bond hydrolysis)"	NA	NA	NA	DNA cross-link repair 1B [Source:HGNC Symbol;Acc:HGNC:17641]	2.2	2.11	2.03	7.31	8.5	4.28	0.38	-1.39	0.03	0.29	down	yes
MSTRG.1534	OLFML3	ENST00000393300;ENST00000369551;ENST00000320334;ENST00000491700	GO:0005515(protein binding);GO:0007275(multicellular organismal development);GO:1903561(extracellular vesicle)	NA	NA	NA	olfactomedin-like 3 [Source:HGNC Symbol;Acc:HGNC:24956]	0.4	0.17	0.25	6.1	5.38	7.08	0.18	-2.49	0	0.1	down	yes
MSTRG.15362	TRMT61B	ENST00000419999;MSTRG.15362.1;ENST00000306108;ENST00000439947;ENST00000490390;ENST00000484060	GO:0005515(protein binding);GO:0005739(mitochondrion);GO:0016429(tRNA (adenine-N1-)-methyltransferase activity);GO:0030488(tRNA methylation);GO:0031515(tRNA (m1A) methyltransferase complex);GO:0051260(protein homooligomerization);GO:0070901(mitochondrial tRNA methylation)	NA	NA	NA	tRNA methyltransferase 61B [Source:HGNC Symbol;Acc:HGNC:26070]	1.88	3.05	4.57	7.68	7.37	6.48	0.42	-1.27	0.03	0.29	down	yes
MSTRG.15368	CLIP4	ENST00000401605;ENST00000401617;ENST00000415891;ENST00000404424;MSTRG.15368.5;MSTRG.15368.6;MSTRG.15368.7;ENST00000456385;MSTRG.15368.9;ENST00000320081;MSTRG.15368.11;MSTRG.15368.12;MSTRG.15368.13;MSTRG.15368.14;ENST00000491701;ENST00000471165;MSTRG.15368.17;ENST00000438819;ENST00000493551	GO:0005515(protein binding)	NA	NA	NA	"CAP-GLY domain containing linker protein family, member 4 [Source:HGNC Symbol;Acc:HGNC:26108]"	11.33	12.24	12.54	5.02	3.67	3.4	2.34	1.22	0	0.17	up	yes
MSTRG.15369	YPEL5	ENST00000379519;ENST00000379520;ENST00000261353;ENST00000490211;ENST00000402003;ENST00000402708;ENST00000482474;ENST00000470120;ENST00000495673	NA	NA	NA	NA	yippee-like 5 (Drosophila) [Source:HGNC Symbol;Acc:HGNC:18329]	44.67	40.28	27.43	7.71	6.26	11.88	4.61	2.2	0.01	0.24	up	yes
MSTRG.15370	LBH	ENST00000395323;ENST00000412933;ENST00000464412;ENST00000406087;ENST00000404397;ENST00000401506;ENST00000467242;ENST00000407930;ENST00000484150	"GO:0005634(nucleus);GO:0005737(cytoplasm);GO:0006351(transcription, DNA-templated);GO:0007275(multicellular organismal development);GO:0010468(regulation of gene expression);GO:0030193(regulation of blood coagulation);GO:0045893(positive regulation of transcription, DNA-templated)"	NA	NA	NA	limb bud and heart development [Source:HGNC Symbol;Acc:HGNC:29532]	14.02	13.44	6.78	3.15	2.32	3.35	3.16	1.66	0.04	0.32	up	yes
MSTRG.15404	VIT	MSTRG.15404.1	NA	NA	NA	NA	NA	0.03	0.02	0	1	0.97	1.63	0.5	-1	0.01	0.23	down	yes
MSTRG.15435	AC009229.5	MSTRG.15435.1;ENST00000450854	NA	NA	NA	NA	NA	2.45	2.55	1.38	0.56	0.06	0.29	2.25	1.17	0.04	0.33	up	yes
MSTRG.15468	AC016735.2	MSTRG.15468.1;ENST00000422351;ENST00000449766;ENST00000425212	NA	NA	NA	NA	NA	0.26	0.16	0.18	2.91	2.86	1.26	0.33	-1.6	0.02	0.27	down	yes
MSTRG.1548	.	MSTRG.1548.1;MSTRG.1548.3;MSTRG.1548.2;MSTRG.1548.4	NA	NA	NA	NA	NA	3.97	6.85	9.63	0.68	0.79	0.07	3.83	1.94	0.02	0.26	up	yes
MSTRG.15480	PLEKHH2	ENST00000282406;ENST00000405223;MSTRG.15480.2;ENST00000405000;ENST00000491692;ENST00000460356;ENST00000480103;ENST00000493408	GO:0003779(actin binding);GO:0005515(protein binding);GO:0005737(cytoplasm);GO:0005856(cytoskeleton);GO:0005886(plasma membrane);GO:0030027(lamellipodium);GO:0030835(negative regulation of actin filament depolymerization);GO:0030864(cortical actin cytoskeleton);GO:0042802(identical protein binding)	NA	NA	NA	"pleckstrin homology domain containing, family H (with MyTH4 domain) member 2 [Source:HGNC Symbol;Acc:HGNC:30506]"	3.56	4.21	2.39	1.01	0.72	0.53	2.24	1.16	0.02	0.28	up	yes
MSTRG.1550	SLC22A15	MSTRG.1550.1;MSTRG.1550.2;MSTRG.1550.4;MSTRG.1550.5;MSTRG.1550.3;ENST00000369503;MSTRG.1550.7;ENST00000369502;ENST00000481127	GO:0006811(ion transport);GO:0016021(integral component of membrane);GO:0022857(transmembrane transporter activity);GO:0055085(transmembrane transport)	NA	NA	NA	"solute carrier family 22, member 15 [Source:HGNC Symbol;Acc:HGNC:20301]"	6.83	8.73	11.19	0.58	0.51	0.42	5.8	2.54	0	0.14	up	yes
MSTRG.15573	CFAP36	ENST00000339012;ENST00000406691;ENST00000349456;ENST00000407816;ENST00000403007;ENST00000490934;ENST00000481791	GO:0005515(protein binding);GO:0005634(nucleus);GO:0005737(cytoplasm);GO:0042995(cell projection)	NA	NA	NA	cilia and flagella associated protein 36 [Source:HGNC Symbol;Acc:HGNC:30540]	14.82	16.5	14.92	5.97	5.27	3.99	2.42	1.28	0	0.17	up	yes
MSTRG.1558	IGSF3	ENST00000369483;ENST00000369486;ENST00000318837;ENST00000481589	GO:0003674(molecular_function);GO:0005515(protein binding);GO:0009986(cell surface);GO:0016021(integral component of membrane);GO:0032808(lacrimal gland development)	NA	NA	NA	"immunoglobulin superfamily, member 3 [Source:HGNC Symbol;Acc:HGNC:5950]"	3.98	6.35	4.16	14.61	17.77	17.09	0.3	-1.72	0.01	0.2	down	yes
MSTRG.15585	FANCL	ENST00000403295;MSTRG.15585.1;ENST00000233741;ENST00000402135;MSTRG.15585.5;ENST00000403676;ENST00000449070;ENST00000446381;ENST00000470506;ENST00000427708;ENST00000417361;ENST00000481670	GO:0002230(positive regulation of defense response to virus by host);GO:0004842(ubiquitin-protein transferase activity);GO:0005515(protein binding);GO:0005635(nuclear envelope);GO:0005654(nucleoplasm);GO:0005737(cytoplasm);GO:0006281(DNA repair);GO:0006513(protein monoubiquitination);GO:0006974(cellular response to DNA damage stimulus);GO:0007276(gamete generation);GO:0008270(zinc ion binding);GO:0016567(protein ubiquitination);GO:0016874(ligase activity);GO:0031625(ubiquitin protein ligase binding);GO:0042127(regulation of cell proliferation);GO:0043240(Fanconi anaemia nuclear complex);GO:0061630(ubiquitin protein ligase activity)	04120(Ubiquitin mediated proteolysis)	NA	NA	"Fanconi anemia, complementation group L [Source:HGNC Symbol;Acc:HGNC:20748]"	3.09	2.74	3.12	11.93	9.06	7.67	0.35	-1.5	0.01	0.2	down	yes
MSTRG.15644	PELI1	ENST00000358912;ENST00000466177;ENST00000494203;ENST00000468869	GO:0000209(protein polyubiquitination);GO:0001819(positive regulation of cytokine production);GO:0002224(toll-like receptor signaling pathway);GO:0002755(MyD88-dependent toll-like receptor signaling pathway);GO:0004842(ubiquitin-protein transferase activity);GO:0005515(protein binding);GO:0005634(nucleus);GO:0005829(cytosol);GO:0008063(Toll signaling pathway);GO:0016874(ligase activity);GO:0030890(positive regulation of B cell proliferation);GO:0031398(positive regulation of protein ubiquitination);GO:0032088(negative regulation of NF-kappaB transcription factor activity);GO:0032496(response to lipopolysaccharide);GO:0034134(toll-like receptor 2 signaling pathway);GO:0034141(positive regulation of toll-like receptor 3 signaling pathway);GO:0034142(toll-like receptor 4 signaling pathway);GO:0034145(positive regulation of toll-like receptor 4 signaling pathway);GO:0034146(toll-like receptor 5 signaling pathway);GO:0034162(toll-like receptor 9 signaling pathway);GO:0034166(toll-like receptor 10 signaling pathway);GO:0038123(toll-like receptor TLR1:TLR2 signaling pathway);GO:0038124(toll-like receptor TLR6:TLR2 signaling pathway);GO:0042130(negative regulation of T cell proliferation);GO:0043123(positive regulation of I-kappaB kinase/NF-kappaB signaling);GO:0043331(response to dsRNA);GO:0045087(innate immune response);GO:0050868(negative regulation of T cell activation);GO:0050871(positive regulation of B cell activation);GO:0061630(ubiquitin protein ligase activity);GO:0070936(protein K48-linked ubiquitination)	NA	NA	NA	pellino E3 ubiquitin protein ligase 1 [Source:HGNC Symbol;Acc:HGNC:8827]	15.71	14.01	10.32	6.54	4.35	4.35	2.25	1.17	0.04	0.32	up	yes
MSTRG.15656	SERTAD2	ENST00000313349;ENST00000476805	"GO:0003713(transcription coactivator activity);GO:0005515(protein binding);GO:0005634(nucleus);GO:0005737(cytoplasm);GO:0006351(transcription, DNA-templated);GO:0030308(negative regulation of cell growth);GO:0045893(positive regulation of transcription, DNA-templated)"	NA	NA	NA	SERTA domain containing 2 [Source:HGNC Symbol;Acc:HGNC:30784]	16.17	18.28	25.96	9.25	6.17	5.22	2.23	1.16	0.04	0.31	up	yes
MSTRG.15668	SPRED2	MSTRG.15668.1;ENST00000356388;ENST00000443619;ENST00000452315;ENST00000421087;MSTRG.15668.6;ENST00000474228;ENST00000426832;ENST00000440972;MSTRG.15668.10	NA	NA	NA	NA	NA	2.49	2.53	2.95	13.04	10.39	6.06	0.29	-1.77	0.02	0.25	down	yes
MSTRG.15675	ETAA1	ENST00000272342;ENST00000462772	GO:0005737(cytoplasm)	NA	NA	NA	Ewing tumor-associated antigen 1 [Source:HGNC Symbol;Acc:HGNC:24648]	1.01	1.33	1.41	4.03	2.75	1.61	0.49	-1.03	0.03	0.3	down	yes
MSTRG.15690	GFPT1	ENST00000357308;ENST00000361060;ENST00000494201	GO:0004360(glutamine-fructose-6-phosphate transaminase (isomerizing) activity);GO:0005829(cytosol);GO:0005975(carbohydrate metabolic process);GO:0006048(UDP-N-acetylglucosamine biosynthetic process);GO:0006112(energy reserve metabolic process);GO:0006488(dolichol-linked oligosaccharide biosynthetic process);GO:0006541(glutamine metabolic process);GO:0008152(metabolic process);GO:0018279(protein N-linked glycosylation via asparagine);GO:0030246(carbohydrate binding);GO:0030968(endoplasmic reticulum unfolded protein response);GO:0032922(circadian regulation of gene expression);GO:0036498(IRE1-mediated unfolded protein response);GO:0043687(post-translational protein modification);GO:0044267(cellular protein metabolic process);GO:0070062(extracellular exosome);GO:1901137(carbohydrate derivative biosynthetic process)	"00250(Alanine, aspartate and glutamate metabolism);00520(Amino sugar and nucleotide sugar metabolism);01100(Metabolic pathways)"	NA	NA	glutamine--fructose-6-phosphate transaminase 1 [Source:HGNC Symbol;Acc:HGNC:4241]	30.41	33.76	20.56	6.97	6.65	5.21	3.66	1.87	0.01	0.23	up	yes
MSTRG.15720	TEX261	ENST00000606025;ENST00000422761;ENST00000272438;ENST00000478068;ENST00000433258;ENST00000466731;ENST00000489894;ENST00000473055	GO:0006888(ER to Golgi vesicle-mediated transport);GO:0030134(ER to Golgi transport vesicle);GO:0030173(integral component of Golgi membrane);GO:0030176(integral component of endoplasmic reticulum membrane);GO:0097020(COPII adaptor activity)	NA	NA	NA	testis expressed 261 [Source:HGNC Symbol;Acc:HGNC:30712]	9.66	8.66	10.89	24.39	24.4	16.64	0.45	-1.15	0.02	0.27	down	yes
MSTRG.15740	DYSF	ENST00000409582;ENST00000394120;ENST00000409366;ENST00000409651;ENST00000409744;ENST00000410020;ENST00000410041;ENST00000472873;ENST00000487180	GO:0001778(plasma membrane repair);GO:0005509(calcium ion binding);GO:0005515(protein binding);GO:0005543(phospholipid binding);GO:0005544(calcium-dependent phospholipid binding);GO:0005768(endosome);GO:0005769(early endosome);GO:0005770(late endosome);GO:0005886(plasma membrane);GO:0006906(vesicle fusion);GO:0016021(integral component of membrane);GO:0030027(lamellipodium);GO:0030139(endocytic vesicle);GO:0030315(T-tubule);GO:0030659(cytoplasmic vesicle membrane);GO:0031410(cytoplasmic vesicle);GO:0042383(sarcolemma);GO:0070062(extracellular exosome)	NA	NA	NA	dysferlin [Source:HGNC Symbol;Acc:HGNC:3097]	1.65	1.39	1.75	0.22	0.15	0.21	2.37	1.25	0	0.13	up	yes
MSTRG.15741	CYP26B1	ENST00000001146;MSTRG.15741.3;ENST00000474509;ENST00000461519	"GO:0001709(cell fate determination);GO:0001768(establishment of T cell polarity);GO:0001972(retinoic acid binding);GO:0004497(monooxygenase activity);GO:0005506(iron ion binding);GO:0005737(cytoplasm);GO:0005789(endoplasmic reticulum membrane);GO:0006766(vitamin metabolic process);GO:0006805(xenobiotic metabolic process);GO:0006954(inflammatory response);GO:0007140(male meiosis);GO:0007283(spermatogenesis);GO:0008401(retinoic acid 4-hydroxylase activity);GO:0009954(proximal/distal pattern formation);GO:0010628(positive regulation of gene expression);GO:0016705(oxidoreductase activity, acting on paired donors, with incorporation or reduction of molecular oxygen);GO:0020037(heme binding);GO:0030326(embryonic limb morphogenesis);GO:0034653(retinoic acid catabolic process);GO:0042573(retinoic acid metabolic process);GO:0043587(tongue morphogenesis);GO:0044281(small molecule metabolic process);GO:0045580(regulation of T cell differentiation);GO:0048384(retinoic acid receptor signaling pathway);GO:0048385(regulation of retinoic acid receptor signaling pathway);GO:0048387(negative regulation of retinoic acid receptor signaling pathway);GO:0055114(oxidation-reduction process);GO:0060349(bone morphogenesis);GO:0061436(establishment of skin barrier);GO:0070268(cornification);GO:0071300(cellular response to retinoic acid);GO:2001037(positive regulation of tongue muscle cell differentiation)"	00830(Retinol metabolism)	NA	NA	"cytochrome P450, family 26, subfamily B, polypeptide 1 [Source:HGNC Symbol;Acc:HGNC:20581]"	0.73	0.76	1.12	4.17	3.15	2.54	0.39	-1.35	0.01	0.21	down	yes
MSTRG.15759	ALMS1-IT1	ENST00000441587	NA	NA	NA	NA	NA	2.01	2.37	1.21	0.41	0.36	0.13	2.01	1.01	0.04	0.31	up	yes
MSTRG.15774	MTHFD2	MSTRG.15774.1;ENST00000394053;ENST00000409804;ENST00000470592;ENST00000477455;ENST00000489041;ENST00000409601;ENST00000488086;ENST00000462026	GO:0000287(magnesium ion binding);GO:0003824(catalytic activity);GO:0004477(methenyltetrahydrofolate cyclohydrolase activity);GO:0004487(methylenetetrahydrofolate dehydrogenase (NAD+) activity);GO:0004488(methylenetetrahydrofolate dehydrogenase (NADP+) activity);GO:0005615(extracellular space);GO:0005739(mitochondrion);GO:0006730(one-carbon metabolic process);GO:0009396(folic acid-containing compound biosynthetic process);GO:0042301(phosphate ion binding);GO:0046653(tetrahydrofolate metabolic process);GO:0055114(oxidation-reduction process)	NA	NA	NA	"methylenetetrahydrofolate dehydrogenase (NADP+ dependent) 2, methenyltetrahydrofolate cyclohydrolase [Source:HGNC Symbol;Acc:HGNC:7434]"	114.42	121.29	98.53	15.56	18.88	17.23	6.28	2.65	0	0.11	up	yes
MSTRG.15783	RTKN	ENST00000305557;MSTRG.15783.3;ENST00000233330;ENST00000492013;ENST00000469859;ENST00000472518;ENST00000464094;ENST00000460968;ENST00000484453	GO:0005095(GTPase inhibitor activity);GO:0005515(protein binding);GO:0005525(GTP binding);GO:0005575(cellular_component);GO:0005829(cytosol);GO:0006915(apoptotic process);GO:0007165(signal transduction);GO:0007264(small GTPase mediated signal transduction);GO:0007266(Rho protein signal transduction);GO:0017048(Rho GTPase binding);GO:0017049(GTP-Rho binding);GO:0032185(septin cytoskeleton organization);GO:0034260(negative regulation of GTPase activity)	NA	NA	NA	rhotekin [Source:HGNC Symbol;Acc:HGNC:10466]	3.39	3.06	2.51	8.58	8.61	7.9	0.43	-1.21	0	0.17	down	yes
MSTRG.15784	WBP1	MSTRG.15784.2;MSTRG.15784.1;ENST00000233331;MSTRG.15784.4;MSTRG.15784.5;MSTRG.15784.7;MSTRG.15784.6;ENST00000431187;ENST00000452361;ENST00000494986;ENST00000441673;ENST00000409917;ENST00000471577;ENST00000473618;ENST00000409493;ENST00000469849;ENST00000455562;ENST00000233615;ENST00000393972;ENST00000474185;ENST00000466835;ENST00000464774;ENST00000470536;ENST00000484744;ENST00000409737;ENST00000428943;ENST00000494741;ENST00000473467;ENST00000466303;ENST00000492047;ENST00000490120	GO:0005515(protein binding);GO:0005575(cellular_component);GO:0008150(biological_process);GO:0050699(WW domain binding)	NA	NA	NA	WW domain binding protein 1 [Source:HGNC Symbol;Acc:HGNC:12737]	34.07	32.72	28.24	12.8	11.11	22.07	2.37	1.25	0.05	0.34	up	yes
MSTRG.15785	MOGS	ENST00000233616;ENST00000452063;ENST00000409065;ENST00000462189;ENST00000448666;ENST00000462443;ENST00000489655;ENST00000486036	GO:0003824(catalytic activity);GO:0004573(mannosyl-oligosaccharide glucosidase activity);GO:0005783(endoplasmic reticulum);GO:0005789(endoplasmic reticulum membrane);GO:0006457(protein folding);GO:0006487(protein N-linked glycosylation);GO:0009311(oligosaccharide metabolic process);GO:0015926(glucosidase activity);GO:0016020(membrane);GO:0016021(integral component of membrane);GO:0018279(protein N-linked glycosylation via asparagine);GO:0043687(post-translational protein modification);GO:0044267(cellular protein metabolic process);GO:0070062(extracellular exosome)	00510(N-Glycan biosynthesis);01100(Metabolic pathways);04141(Protein processing in endoplasmic reticulum)	NA	NA	mannosyl-oligosaccharide glucosidase [Source:HGNC Symbol;Acc:HGNC:24862]	48.65	48.97	46.99	16.91	15.88	26.51	2.67	1.42	0.02	0.25	up	yes
MSTRG.15787	TTC31	MSTRG.15787.1;ENST00000489152;ENST00000424122;ENST00000442235;ENST00000449459;ENST00000464241;ENST00000410003;ENST00000463704;ENST00000491252;ENST00000233623;ENST00000459957;ENST00000463189;ENST00000487623;ENST00000414247	GO:0005515(protein binding)	NA	NA	NA	tetratricopeptide repeat domain 31 [Source:HGNC Symbol;Acc:HGNC:25759]	2.39	2.35	3.39	5.71	9.47	6.64	0.47	-1.08	0.04	0.33	down	yes
MSTRG.15792	PCGF1	ENST00000465993;ENST00000475863;ENST00000233630;ENST00000489914;ENST00000612049;ENST00000480844;ENST00000463744;ENST00000496911	"GO:0005515(protein binding);GO:0005634(nucleus);GO:0005654(nucleoplasm);GO:0006351(transcription, DNA-templated);GO:0006355(regulation of transcription, DNA-templated);GO:0008022(protein C-terminus binding);GO:0008270(zinc ion binding);GO:0031519(PcG protein complex);GO:0035518(histone H2A monoubiquitination);GO:0046872(metal ion binding)"	NA	NA	NA	polycomb group ring finger 1 [Source:HGNC Symbol;Acc:HGNC:17615]	37.56	28.04	19.35	7.14	8.03	9.5	3.7	1.89	0.01	0.23	up	yes
MSTRG.15799	HK2	ENST00000290573;MSTRG.15799.2;ENST00000409174;ENST00000472302	"GO:0001678(cellular glucose homeostasis);GO:0002931(response to ischemia);GO:0004340(glucokinase activity);GO:0004396(hexokinase activity);GO:0005515(protein binding);GO:0005524(ATP binding);GO:0005536(glucose binding);GO:0005739(mitochondrion);GO:0005741(mitochondrial outer membrane);GO:0005829(cytosol);GO:0005975(carbohydrate metabolic process);GO:0006006(glucose metabolic process);GO:0006096(glycolytic process);GO:0007595(lactation);GO:0008637(apoptotic mitochondrial changes);GO:0008645(hexose transport);GO:0008865(fructokinase activity);GO:0015758(glucose transport);GO:0016020(membrane);GO:0016773(phosphotransferase activity, alcohol group as acceptor);GO:0019158(mannokinase activity);GO:0035795(negative regulation of mitochondrial membrane permeability);GO:0044281(small molecule metabolic process);GO:0046324(regulation of glucose import);GO:0046835(carbohydrate phosphorylation);GO:0051156(glucose 6-phosphate metabolic process);GO:0055085(transmembrane transport);GO:0061621(canonical glycolysis);GO:2000378(negative regulation of reactive oxygen species metabolic process)"	00010(Glycolysis / Gluconeogenesis);00051(Fructose and mannose metabolism);00052(Galactose metabolism);00500(Starch and sucrose metabolism);00520(Amino sugar and nucleotide sugar metabolism);00524(Butirosin and neomycin biosynthesis);01100(Metabolic pathways);04910(Insulin signaling pathway);04930(Type II diabetes mellitus);04973(Carbohydrate digestion and absorption)	NA	NA	hexokinase 2 [Source:HGNC Symbol;Acc:HGNC:4923]	38.54	49.72	53.61	6.24	9.11	20.95	4.91	2.29	0.04	0.32	up	yes
MSTRG.1582	ZNF697	MSTRG.1582.1;ENST00000421812	"GO:0003674(molecular_function);GO:0003677(DNA binding);GO:0005575(cellular_component);GO:0005634(nucleus);GO:0006351(transcription, DNA-templated);GO:0006355(regulation of transcription, DNA-templated);GO:0008150(biological_process);GO:0046872(metal ion binding)"	NA	NA	NA	zinc finger protein 697 [Source:HGNC Symbol;Acc:HGNC:32034]	11.61	12.17	9.71	0.39	2.69	0.14	6.69	2.74	0.04	0.31	up	yes
MSTRG.15822	AC013262.1	MSTRG.15822.2;MSTRG.15822.3;MSTRG.15822.1;MSTRG.15822.4	NA	NA	NA	NA	NA	7.29	6.5	7.27	3.26	2.85	2.77	2.02	1.02	0	0.16	up	yes
MSTRG.15834	KCMF1	ENST00000456682;ENST00000409785;ENST00000428691;ENST00000453448	GO:0008152(metabolic process);GO:0008270(zinc ion binding);GO:0016874(ligase activity);GO:0046872(metal ion binding)	NA	NA	NA	potassium channel modulatory factor 1 [Source:HGNC Symbol;Acc:HGNC:20589]	32.85	32.31	25.53	11.3	13.16	8.11	2.54	1.34	0.02	0.27	up	yes
MSTRG.15849	CAPG	ENST00000263867;ENST00000453973;MSTRG.15849.2;ENST00000409921;MSTRG.15849.5;ENST00000409724;ENST00000471064;ENST00000483659;ENST00000439385;ENST00000449030;ENST00000447219;ENST00000459793;ENST00000409275;ENST00000415012;ENST00000491267	GO:0003779(actin binding);GO:0005515(protein binding);GO:0005634(nucleus);GO:0005654(nucleoplasm);GO:0005730(nucleolus);GO:0005737(cytoplasm);GO:0005814(centriole);GO:0006461(protein complex assembly);GO:0008290(F-actin capping protein complex);GO:0019904(protein domain specific binding);GO:0030031(cell projection assembly);GO:0032403(protein complex binding);GO:0042470(melanosome);GO:0051016(barbed-end actin filament capping);GO:0070062(extracellular exosome);GO:0072686(mitotic spindle);GO:0090543(Flemming body)	NA	NA	NA	"capping protein (actin filament), gelsolin-like [Source:HGNC Symbol;Acc:HGNC:1474]"	10.34	9.35	7.79	1.54	1.42	1.84	4.21	2.07	0	0.13	up	yes
MSTRG.15859	TMEM150A	ENST00000306353;ENST00000431593;ENST00000334462;ENST00000444380;ENST00000409668;ENST00000463363;ENST00000422458;ENST00000451147;ENST00000417791;ENST00000433956;ENST00000455852	GO:0005515(protein binding);GO:0005764(lysosome);GO:0005886(plasma membrane);GO:0009056(catabolic process);GO:0010506(regulation of autophagy);GO:0016021(integral component of membrane)	NA	NA	NA	transmembrane protein 150A [Source:HGNC Symbol;Acc:HGNC:24677]	5.27	3.36	5.49	1.42	1.25	2.66	2.55	1.35	0.02	0.26	up	yes
MSTRG.15862	ATOH8	MSTRG.15862.1	NA	NA	NA	NA	NA	0	0	0	1.25	1.07	2.35	0.44	-1.19	0.02	0.28	down	yes
MSTRG.15865	ST3GAL5	MSTRG.15865.1;ENST00000393805;ENST00000377332;ENST00000461206;ENST00000306262;ENST00000455892;ENST00000433665;ENST00000487896;ENST00000461892;ENST00000484728	"GO:0000139(Golgi membrane);GO:0001574(ganglioside biosynthetic process);GO:0004513(neolactotetraosylceramide alpha-2,3-sialyltransferase activity);GO:0005887(integral component of plasma membrane);GO:0005975(carbohydrate metabolic process);GO:0006486(protein glycosylation);GO:0006488(dolichol-linked oligosaccharide biosynthetic process);GO:0006688(glycosphingolipid biosynthetic process);GO:0008373(sialyltransferase activity);GO:0016021(integral component of membrane);GO:0018279(protein N-linked glycosylation via asparagine);GO:0030173(integral component of Golgi membrane);GO:0043687(post-translational protein modification);GO:0044267(cellular protein metabolic process);GO:0047291(lactosylceramide alpha-2,3-sialyltransferase activity);GO:0097503(sialylation)"	00604(Glycosphingolipid biosynthesis - ganglio series);01100(Metabolic pathways)	NA	NA	"ST3 beta-galactoside alpha-2,3-sialyltransferase 5 [Source:HGNC Symbol;Acc:HGNC:10872]"	1.64	1.19	0.94	4.21	2.92	4.63	0.49	-1.03	0.03	0.3	down	yes
MSTRG.15883	AC125232.1	MSTRG.15883.1;ENST00000452554	NA	NA	NA	NA	NA	18.73	21.56	15.23	4.42	3.76	6.6	3.45	1.79	0.01	0.24	up	yes
MSTRG.15886	KRCC1	ENST00000347055	GO:0098779(activation of mitophagy in response to mitochondrial depolarization)	NA	NA	NA	lysine-rich coiled-coil 1 [Source:HGNC Symbol;Acc:HGNC:28039]	2.18	2.44	4.19	10.36	8.57	4.63	0.36	-1.46	0.05	0.34	down	yes
MSTRG.15910	.	MSTRG.15910.1;MSTRG.15910.2;MSTRG.15910.3;MSTRG.15910.4	NA	NA	NA	NA	NA	5.04	4.27	3.95	1.79	1.42	1.84	2.12	1.08	0.01	0.19	up	yes
MSTRG.15911	.	MSTRG.15911.1	NA	NA	NA	NA	NA	1.18	0.92	2.05	0.06	0.22	0.19	2.16	1.11	0.03	0.29	up	yes
MSTRG.15928	STARD7	ENST00000337288;ENST00000479456;ENST00000462501;ENST00000443962;ENST00000495687;ENST00000488084	GO:0005739(mitochondrion);GO:0008289(lipid binding);GO:1903955(positive regulation of protein targeting to mitochondrion)	NA	NA	NA	StAR-related lipid transfer (START) domain containing 7 [Source:HGNC Symbol;Acc:HGNC:18063]	28.78	36.14	14.56	85.76	86.75	72.81	0.29	-1.8	0.05	0.33	down	yes
MSTRG.15930	TMEM127	ENST00000258439;MSTRG.15930.2;MSTRG.15930.3;MSTRG.15930.4;ENST00000432959;ENST00000435268	GO:0003674(molecular_function);GO:0005737(cytoplasm);GO:0005769(early endosome);GO:0005886(plasma membrane);GO:0007032(endosome organization);GO:0008285(negative regulation of cell proliferation);GO:0016021(integral component of membrane);GO:0017137(Rab GTPase binding);GO:0032006(regulation of TOR signaling);GO:0032007(negative regulation of TOR signaling)	NA	NA	NA	transmembrane protein 127 [Source:HGNC Symbol;Acc:HGNC:26038]	0.59	9.45	3.28	13.9	11.97	8.52	0.16	-2.66	0.01	0.24	down	yes
MSTRG.15933	NCAPH	MSTRG.15933.1;ENST00000240423;ENST00000427946;ENST00000477409;ENST00000435975;ENST00000456906;ENST00000455200;ENST00000435349	GO:0000278(mitotic cell cycle);GO:0000796(condensin complex);GO:0005515(protein binding);GO:0005634(nucleus);GO:0005737(cytoplasm);GO:0005829(cytosol);GO:0007076(mitotic chromosome condensation);GO:0016020(membrane);GO:0051301(cell division)	NA	NA	NA	"non-SMC condensin I complex, subunit H [Source:HGNC Symbol;Acc:HGNC:1112]"	1.6	1.25	0.62	26.33	25.99	10.3	0.09	-3.46	0.01	0.23	down	yes
MSTRG.15935	ARID5A	ENST00000470579;ENST00000357485;ENST00000412735;ENST00000467498;ENST00000454558;ENST00000497920	"GO:0002062(chondrocyte differentiation);GO:0003677(DNA binding);GO:0003682(chromatin binding);GO:0005515(protein binding);GO:0005634(nucleus);GO:0005654(nucleoplasm);GO:0005667(transcription factor complex);GO:0005730(nucleolus);GO:0006351(transcription, DNA-templated);GO:0006357(regulation of transcription from RNA polymerase II promoter);GO:0008134(transcription factor binding);GO:0035066(positive regulation of histone acetylation);GO:0044212(transcription regulatory region DNA binding);GO:0045892(negative regulation of transcription, DNA-templated);GO:0045944(positive regulation of transcription from RNA polymerase II promoter)"	NA	NA	NA	AT rich interactive domain 5A (MRF1-like) [Source:HGNC Symbol;Acc:HGNC:17361]	12.18	9.04	8.43	3.64	4.26	7.95	2.32	1.21	0.03	0.28	up	yes
MSTRG.15961	COA5	ENST00000328709;ENST00000483527;ENST00000466848;ENST00000480666;ENST00000409997	GO:0005515(protein binding);GO:0005739(mitochondrion)	NA	NA	NA	cytochrome c oxidase assembly factor 5 [Source:HGNC Symbol;Acc:HGNC:33848]	4.29	5.08	6.87	1.76	1.91	2.36	2.09	1.06	0.03	0.29	up	yes
MSTRG.15996	IL18R1	ENST00000404917;ENST00000473175;ENST00000311734;ENST00000409584;ENST00000482701;ENST00000427077;MSTRG.15996.12;MSTRG.15996.11;MSTRG.15996.14;MSTRG.15996.13;ENST00000409599;ENST00000466357;ENST00000233957;ENST00000334376	GO:0004872(receptor activity);GO:0004908(interleukin-1 receptor activity);GO:0005515(protein binding);GO:0005886(plasma membrane);GO:0006955(immune response);GO:0007165(signal transduction);GO:0016021(integral component of membrane);GO:0030101(natural killer cell activation);GO:0032729(positive regulation of interferon-gamma production);GO:0035655(interleukin-18-mediated signaling pathway);GO:0042008(interleukin-18 receptor activity);GO:0042346(positive regulation of NF-kappaB import into nucleus);GO:0045063(T-helper 1 cell differentiation)	04060(Cytokine-cytokine receptor interaction)	NA	NA	interleukin 18 receptor 1 [Source:HGNC Symbol;Acc:HGNC:5988]	3.41	5.05	5.66	0.59	0.59	0.25	3.42	1.78	0	0.17	up	yes
MSTRG.16022	UXS1	MSTRG.16022.1;ENST00000283148;ENST00000497604;ENST00000409501;ENST00000473338;ENST00000409032;ENST00000470053;ENST00000441952;ENST00000416298;ENST00000444193;ENST00000457835;ENST00000436241;ENST00000479774;ENST00000479621;ENST00000483426;ENST00000474920	GO:0003824(catalytic activity);GO:0005739(mitochondrion);GO:0005794(Golgi apparatus);GO:0008152(metabolic process);GO:0016021(integral component of membrane);GO:0032580(Golgi cisterna membrane);GO:0033320(UDP-D-xylose biosynthetic process);GO:0042803(protein homodimerization activity);GO:0048040(UDP-glucuronate decarboxylase activity);GO:0050662(coenzyme binding);GO:0051262(protein tetramerization);GO:0070062(extracellular exosome);GO:0070403(NAD+ binding)	00500(Starch and sucrose metabolism);00520(Amino sugar and nucleotide sugar metabolism);01100(Metabolic pathways)	NA	NA	UDP-glucuronate decarboxylase 1 [Source:HGNC Symbol;Acc:HGNC:17729]	4.81	5.04	8.4	18.26	15.21	19.71	0.36	-1.46	0.03	0.28	down	yes
MSTRG.16036	LIMS1	ENST00000544547;ENST00000428064;MSTRG.16036.3;MSTRG.16036.4;ENST00000332345;ENST00000393310;ENST00000410093;ENST00000449684;ENST00000409441;ENST00000422797;ENST00000338045;ENST00000474038;ENST00000462817;ENST00000496653;ENST00000414829;ENST00000434274;MSTRG.16036.17;ENST00000542845	"GO:0005515(protein binding);GO:0005829(cytosol);GO:0005886(plasma membrane);GO:0005911(cell-cell junction);GO:0005925(focal adhesion);GO:0007569(cell aging);GO:0008270(zinc ion binding);GO:0010628(positive regulation of gene expression);GO:0010811(positive regulation of cell-substrate adhesion);GO:0019901(protein kinase binding);GO:0034329(cell junction assembly);GO:0043547(positive regulation of GTPase activity);GO:0045184(establishment of protein localization);GO:0045892(negative regulation of transcription, DNA-templated);GO:0048471(perinuclear region of cytoplasm);GO:0051894(positive regulation of focal adhesion assembly);GO:0071560(cellular response to transforming growth factor beta stimulus);GO:1900026(positive regulation of substrate adhesion-dependent cell spreading)"	NA	NA	NA	LIM and senescent cell antigen-like domains 1 [Source:HGNC Symbol;Acc:HGNC:6616]	7.13	7.75	6.21	2.44	2.54	4.73	2.15	1.1	0.05	0.33	up	yes
MSTRG.16059	BCL2L11	ENST00000432179;ENST00000337565;ENST00000357757;ENST00000308659;ENST00000615946;ENST00000619294;ENST00000620862;ENST00000621302;ENST00000622509;ENST00000622612;ENST00000393256;ENST00000393252;MSTRG.16059.13;ENST00000433098;ENST00000405953;ENST00000361493;ENST00000437029;ENST00000452231;ENST00000431217	GO:0001701(in utero embryonic development);GO:0001776(leukocyte homeostasis);GO:0001782(B cell homeostasis);GO:0001783(B cell apoptotic process);GO:0001822(kidney development);GO:0002260(lymphocyte homeostasis);GO:0002262(myeloid cell homeostasis);GO:0005515(protein binding);GO:0005737(cytoplasm);GO:0005739(mitochondrion);GO:0005741(mitochondrial outer membrane);GO:0005829(cytosol);GO:0005874(microtubule);GO:0006915(apoptotic process);GO:0006919(activation of cysteine-type endopeptidase activity involved in apoptotic process);GO:0007160(cell-matrix adhesion);GO:0007283(spermatogenesis);GO:0007420(brain development);GO:0008017(microtubule binding);GO:0008584(male gonad development);GO:0008630(intrinsic apoptotic signaling pathway in response to DNA damage);GO:0009791(post-embryonic development);GO:0010942(positive regulation of cell death);GO:0012501(programmed cell death);GO:0012505(endomembrane system);GO:0019898(extrinsic component of membrane);GO:0030879(mammary gland development);GO:0032464(positive regulation of protein homooligomerization);GO:0034976(response to endoplasmic reticulum stress);GO:0035148(tube formation);GO:0042475(odontogenesis of dentin-containing tooth);GO:0042981(regulation of apoptotic process);GO:0043029(T cell homeostasis);GO:0043065(positive regulation of apoptotic process);GO:0043231(intracellular membrane-bounded organelle);GO:0043280(positive regulation of cysteine-type endopeptidase activity involved in apoptotic process);GO:0043525(positive regulation of neuron apoptotic process);GO:0043583(ear development);GO:0045787(positive regulation of cell cycle);GO:0046620(regulation of organ growth);GO:0048011(neurotrophin TRK receptor signaling pathway);GO:0048066(developmental pigmentation);GO:0048070(regulation of developmental pigmentation);GO:0048536(spleen development);GO:0048538(thymus development);GO:0048563(post-embryonic organ morphogenesis);GO:0060139(positive regulation of apoptotic process by virus);GO:0060154(cellular process regulating host cell cycle in response to virus);GO:0070242(thymocyte apoptotic process);GO:0090200(positive regulation of release of cytochrome c from mitochondria);GO:0097140(BIM-BCL-xl complex);GO:0097141(BIM-BCL-2 complex);GO:0097190(apoptotic signaling pathway);GO:0097192(extrinsic apoptotic signaling pathway in absence of ligand);GO:0097193(intrinsic apoptotic signaling pathway);GO:1900740(positive regulation of protein insertion into mitochondrial membrane involved in apoptotic signaling pathway);GO:1902110(positive regulation of mitochondrial membrane permeability involved in apoptotic process);GO:1902237(positive regulation of endoplasmic reticulum stress-induced intrinsic apoptotic signaling pathway);GO:1902263(apoptotic process involved in embryonic digit morphogenesis);GO:1903896(positive regulation of IRE1-mediated unfolded protein response);GO:2000271(positive regulation of fibroblast apoptotic process);GO:2001244(positive regulation of intrinsic apoptotic signaling pathway)	NA	NA	NA	BCL2-like 11 (apoptosis facilitator) [Source:HGNC Symbol;Acc:HGNC:994]	3.91	3.37	2.51	0.38	1.59	1.22	2.57	1.36	0.03	0.29	up	yes
MSTRG.16082	RP11-399B17.1	MSTRG.16082.1	NA	NA	NA	NA	NA	0.23	1.08	0.52	2.09	1.39	2.45	0.45	-1.14	0.04	0.31	down	yes
MSTRG.16094	RP11-67L14.1	MSTRG.16094.1	NA	NA	NA	NA	NA	0.17	0.18	0.14	2.64	1.29	1.61	0.38	-1.41	0.01	0.23	down	yes
MSTRG.16133	TMEM177	ENST00000401466;ENST00000424086;MSTRG.16133.1;ENST00000272521;ENST00000445518;ENST00000496203;ENST00000409951	GO:0016021(integral component of membrane)	NA	NA	NA	transmembrane protein 177 [Source:HGNC Symbol;Acc:HGNC:28143]	0.92	1.05	1.61	4.42	4.33	2.9	0.4	-1.31	0.01	0.24	down	yes
MSTRG.16148	RP11-297J22.1	MSTRG.16148.1;MSTRG.16148.2;ENST00000603720	NA	NA	NA	NA	NA	1.29	1.81	2	0.15	0.23	0.15	2.12	1.08	0	0.19	up	yes
MSTRG.1616	.	MSTRG.1616.1	NA	NA	NA	NA	NA	1.63	1.19	1.07	0.18	0.19	0.13	2.08	1.06	0	0.18	up	yes
MSTRG.16242	MCM6	ENST00000264156;ENST00000492091;ENST00000483902	GO:0000082(G1/S transition of mitotic cell cycle);GO:0000278(mitotic cell cycle);GO:0003677(DNA binding);GO:0003678(DNA helicase activity);GO:0003697(single-stranded DNA binding);GO:0004003(ATP-dependent DNA helicase activity);GO:0005515(protein binding);GO:0005524(ATP binding);GO:0005634(nucleus);GO:0005654(nucleoplasm);GO:0006260(DNA replication);GO:0006268(DNA unwinding involved in DNA replication);GO:0006270(DNA replication initiation);GO:0006271(DNA strand elongation involved in DNA replication);GO:0042555(MCM complex);GO:0042802(identical protein binding)	03030(DNA replication);04110(Cell cycle)	NA	NA	minichromosome maintenance complex component 6 [Source:HGNC Symbol;Acc:HGNC:6949]	16.17	21.92	15.71	53.57	43.93	27.7	0.35	-1.5	0.01	0.23	down	yes
MSTRG.163	DNAJC11	ENST00000465508;ENST00000451196;ENST00000377577;ENST00000294401;ENST00000472414;ENST00000426784;ENST00000473993;ENST00000469318;ENST00000485073;ENST00000460594;ENST00000465911	GO:0005515(protein binding);GO:0005739(mitochondrion);GO:0005743(mitochondrial inner membrane);GO:0070062(extracellular exosome)	NA	NA	NA	"DnaJ (Hsp40) homolog, subfamily C, member 11 [Source:HGNC Symbol;Acc:HGNC:25570]"	4.54	6.12	8.27	16.35	18.56	13.87	0.37	-1.45	0.02	0.25	down	yes
MSTRG.16303	LYPD6	ENST00000334166;ENST00000414420;ENST00000392854	GO:0005576(extracellular region)	NA	NA	NA	LY6/PLAUR domain containing 6 [Source:HGNC Symbol;Acc:HGNC:28751]	0.1	0.3	0.26	1.48	1.12	1.02	0.48	-1.05	0	0.1	down	yes
MSTRG.16310	RND3	ENST00000375734;ENST00000263895;ENST00000409557;ENST00000497865;ENST00000473639;ENST00000466334;ENST00000472416;ENST00000454202;ENST00000439275	GO:0000139(Golgi membrane);GO:0003924(GTPase activity);GO:0005515(protein binding);GO:0005525(GTP binding);GO:0005622(intracellular);GO:0005925(focal adhesion);GO:0007155(cell adhesion);GO:0007165(signal transduction);GO:0007264(small GTPase mediated signal transduction);GO:0008152(metabolic process);GO:0015031(protein transport);GO:0016020(membrane);GO:0030036(actin cytoskeleton organization);GO:0070062(extracellular exosome)	NA	NA	NA	Rho family GTPase 3 [Source:HGNC Symbol;Acc:HGNC:671]	52.46	55.83	51.98	18.07	14.01	6.55	3.28	1.72	0.03	0.3	up	yes
MSTRG.16386	IFIH1	ENST00000263642;ENST00000421365	"GO:0003677(DNA binding);GO:0003725(double-stranded RNA binding);GO:0003727(single-stranded RNA binding);GO:0004386(helicase activity);GO:0005515(protein binding);GO:0005524(ATP binding);GO:0005634(nucleus);GO:0005829(cytosol);GO:0008270(zinc ion binding);GO:0009597(detection of virus);GO:0009615(response to virus);GO:0016032(viral process);GO:0016787(hydrolase activity);GO:0016817(hydrolase activity, acting on acid anhydrides);GO:0016925(protein sumoylation);GO:0032480(negative regulation of type I interferon production);GO:0032727(positive regulation of interferon-alpha production);GO:0032728(positive regulation of interferon-beta production);GO:0034344(regulation of type III interferon production);GO:0039528(cytoplasmic pattern recognition receptor signaling pathway in response to virus);GO:0042981(regulation of apoptotic process);GO:0043021(ribonucleoprotein complex binding);GO:0045087(innate immune response)"	04622(RIG-I-like receptor signaling pathway);05162(Measles);05164(Influenza A)	NA	NA	interferon induced with helicase C domain 1 [Source:HGNC Symbol;Acc:HGNC:18873]	3.75	3.74	5.38	1	0.43	0.89	2.94	1.55	0.01	0.24	up	yes
MSTRG.16405	SPC25	ENST00000479309;MSTRG.16405.2;ENST00000282074;ENST00000472216	GO:0000278(mitotic cell cycle);GO:0000777(condensed chromosome kinetochore);GO:0005515(protein binding);GO:0005634(nucleus);GO:0005829(cytosol);GO:0007052(mitotic spindle organization);GO:0007059(chromosome segregation);GO:0007067(mitotic nuclear division);GO:0007264(small GTPase mediated signal transduction);GO:0031262(Ndc80 complex);GO:0051301(cell division)	NA	NA	NA	"SPC25, NDC80 kinetochore complex component [Source:HGNC Symbol;Acc:HGNC:24031]"	0.45	0.25	0.11	17.73	20.04	8.19	0.07	-3.75	0.01	0.2	down	yes
MSTRG.16423	ERICH2	MSTRG.16423.2;MSTRG.16423.1;MSTRG.16423.4;MSTRG.16423.3;ENST00000426475;ENST00000409885	GO:0005515(protein binding)	NA	NA	NA	glutamate-rich 2 [Source:HGNC Symbol;Acc:HGNC:44395]	4	3.93	3.69	0.47	0.21	0.95	3.42	1.78	0.01	0.21	up	yes
MSTRG.16471	CHN1	MSTRG.16471.1;ENST00000409900;MSTRG.16471.3;ENST00000295497;ENST00000488080;ENST00000492964;ENST00000409156;ENST00000409089;ENST00000444394;ENST00000443238;ENST00000491801;ENST00000485882;ENST00000444573;ENST00000481174;ENST00000451799	GO:0005070(SH3/SH2 adaptor activity);GO:0005096(GTPase activator activity);GO:0005515(protein binding);GO:0005622(intracellular);GO:0005829(cytosol);GO:0007165(signal transduction);GO:0007264(small GTPase mediated signal transduction);GO:0008045(motor neuron axon guidance);GO:0009967(positive regulation of signal transduction);GO:0035556(intracellular signal transduction);GO:0043087(regulation of GTPase activity);GO:0043547(positive regulation of GTPase activity);GO:0046872(metal ion binding);GO:0046875(ephrin receptor binding);GO:0048013(ephrin receptor signaling pathway);GO:0050770(regulation of axonogenesis);GO:0051056(regulation of small GTPase mediated signal transduction)	NA	NA	NA	chimerin 1 [Source:HGNC Symbol;Acc:HGNC:1943]	3.19	2.29	2.16	8.28	6.55	7.53	0.44	-1.19	0.01	0.23	down	yes
MSTRG.16505	HNRNPA3	ENST00000392524;ENST00000411529;ENST00000435711;ENST00000432457;ENST00000483137	"GO:0000166(nucleotide binding);GO:0000398(mRNA splicing, via spliceosome);GO:0003676(nucleic acid binding);GO:0003723(RNA binding);GO:0003729(mRNA binding);GO:0005515(protein binding);GO:0005634(nucleus);GO:0005654(nucleoplasm);GO:0005737(cytoplasm);GO:0008380(RNA splicing);GO:0010467(gene expression);GO:0030529(ribonucleoprotein complex);GO:0035770(ribonucleoprotein granule);GO:0043005(neuron projection);GO:0044822(poly(A) RNA binding);GO:0051028(mRNA transport);GO:0051033(RNA transmembrane transporter activity);GO:0071013(catalytic step 2 spliceosome)"	03040(Spliceosome)	NA	NA	heterogeneous nuclear ribonucleoprotein A3 [Source:HGNC Symbol;Acc:HGNC:24941]	25.43	27.07	19.04	68.72	64.29	36.26	0.38	-1.4	0.04	0.33	down	yes
MSTRG.16548	ITGA4	ENST00000476089;ENST00000339307;ENST00000397033;MSTRG.16548.3;ENST00000465522;ENST00000233573;ENST00000484404;ENST00000478440;ENST00000473002;ENST00000490435;ENST00000476824;ENST00000468948	GO:0001968(fibronectin binding);GO:0001974(blood vessel remodeling);GO:0002687(positive regulation of leukocyte migration);GO:0003366(cell-matrix adhesion involved in ameboidal cell migration);GO:0005515(protein binding);GO:0005886(plasma membrane);GO:0005911(cell-cell junction);GO:0005925(focal adhesion);GO:0007155(cell adhesion);GO:0007157(heterophilic cell-cell adhesion via plasma membrane cell adhesion molecules);GO:0007159(leukocyte cell-cell adhesion);GO:0007160(cell-matrix adhesion);GO:0007229(integrin-mediated signaling pathway);GO:0007507(heart development);GO:0007596(blood coagulation);GO:0008305(integrin complex);GO:0009897(external side of plasma membrane);GO:0009986(cell surface);GO:0016020(membrane);GO:0016477(cell migration);GO:0030183(B cell differentiation);GO:0030198(extracellular matrix organization);GO:0034113(heterotypic cell-cell adhesion);GO:0034446(substrate adhesion-dependent cell spreading);GO:0034669(integrin alpha4-beta7 complex);GO:0035987(endodermal cell differentiation);GO:0043113(receptor clustering);GO:0046872(metal ion binding);GO:0050776(regulation of immune response);GO:0050839(cell adhesion molecule binding);GO:0050900(leukocyte migration);GO:0050901(leukocyte tethering or rolling);GO:0050904(diapedesis);GO:0060324(face development);GO:0060710(chorio-allantoic fusion);GO:0070062(extracellular exosome);GO:0071345(cellular response to cytokine stimulus);GO:0072678(T cell migration);GO:0090074(negative regulation of protein homodimerization activity);GO:0098657(import into cell);GO:1903039(positive regulation of leukocyte cell-cell adhesion);GO:1903238(positive regulation of leukocyte tethering or rolling);GO:1990405(protein antigen binding);GO:2000406(positive regulation of T cell migration)	NA	NA	NA	"integrin, alpha 4 (antigen CD49D, alpha 4 subunit of VLA-4 receptor) [Source:HGNC Symbol;Acc:HGNC:6140]"	2.7	2.5	1.75	11.14	9.88	4.37	0.31	-1.68	0.05	0.34	down	yes
MSTRG.16555	NUP35	ENST00000409798;ENST00000472844;ENST00000295119;ENST00000497330;ENST00000374930;ENST00000479162	GO:0000278(mitotic cell cycle);GO:0005515(protein binding);GO:0005635(nuclear envelope);GO:0005643(nuclear pore);GO:0005652(nuclear lamina);GO:0005654(nucleoplasm);GO:0005886(plasma membrane);GO:0005975(carbohydrate metabolic process);GO:0007077(mitotic nuclear envelope disassembly);GO:0008645(hexose transport);GO:0010467(gene expression);GO:0010827(regulation of glucose transport);GO:0015031(protein transport);GO:0015758(glucose transport);GO:0016032(viral process);GO:0016925(protein sumoylation);GO:0019058(viral life cycle);GO:0019083(viral transcription);GO:0019221(cytokine-mediated signaling pathway);GO:0031965(nuclear membrane);GO:0034605(cellular response to heat);GO:0043231(intracellular membrane-bounded organelle);GO:0043687(post-translational protein modification);GO:0044267(cellular protein metabolic process);GO:0044281(small molecule metabolic process);GO:0045111(intermediate filament cytoskeleton);GO:0051028(mRNA transport);GO:0055085(transmembrane transport);GO:1900034(regulation of cellular response to heat)	03013(RNA transport)	NA	NA	nucleoporin 35kDa [Source:HGNC Symbol;Acc:HGNC:29797]	1.66	2.31	1.95	4.97	5.69	3.11	0.46	-1.14	0.02	0.27	down	yes
MSTRG.16564	.	MSTRG.16564.1	NA	NA	NA	NA	NA	1.72	2.38	1.38	0.22	0.34	0.11	2.11	1.08	0.01	0.24	up	yes
MSTRG.16644	MOB4	ENST00000233893;ENST00000409729;ENST00000473395;ENST00000409468;ENST00000604458;ENST00000495200;ENST00000465573;ENST00000463841;ENST00000233892;ENST00000323303;ENST00000448447;ENST00000497443;ENST00000417097;ENST00000409355;ENST00000409360	GO:0005515(protein binding);GO:0005737(cytoplasm);GO:0005794(Golgi apparatus);GO:0005829(cytosol);GO:0006810(transport);GO:0016020(membrane);GO:0019900(kinase binding);GO:0032580(Golgi cisterna membrane);GO:0043025(neuronal cell body);GO:0043197(dendritic spine);GO:0046872(metal ion binding);GO:0048471(perinuclear region of cytoplasm)	NA	NA	NA	"MOB family member 4, phocein [Source:HGNC Symbol;Acc:HGNC:17261]"	19.38	19.59	17.03	41.94	44.37	26.63	0.47	-1.09	0.04	0.32	down	yes
MSTRG.16664	CLK1	ENST00000321356;ENST00000621181;ENST00000461981;MSTRG.16664.3;ENST00000464454;MSTRG.16664.5;ENST00000432425;ENST00000473565;ENST00000472679;ENST00000409769;ENST00000409403;ENST00000434813;ENST00000461326;ENST00000496205;ENST00000492793;ENST00000481641;ENST00000482590	"GO:0004672(protein kinase activity);GO:0004674(protein serine/threonine kinase activity);GO:0004712(protein serine/threonine/tyrosine kinase activity);GO:0004713(protein tyrosine kinase activity);GO:0004715(non-membrane spanning protein tyrosine kinase activity);GO:0005515(protein binding);GO:0005524(ATP binding);GO:0005634(nucleus);GO:0005737(cytoplasm);GO:0006468(protein phosphorylation);GO:0008283(cell proliferation);GO:0016772(transferase activity, transferring phosphorus-containing groups);GO:0018105(peptidyl-serine phosphorylation);GO:0018107(peptidyl-threonine phosphorylation);GO:0018108(peptidyl-tyrosine phosphorylation);GO:0043484(regulation of RNA splicing);GO:0046777(protein autophosphorylation)"	NA	NA	NA	CDC-like kinase 1 [Source:HGNC Symbol;Acc:HGNC:2068]	16.27	14.97	9.51	5.34	3.48	2.68	2.74	1.45	0.05	0.33	up	yes
MSTRG.16673	NIF3L1	ENST00000426253;MSTRG.16673.1;MSTRG.16673.3;MSTRG.16673.4;MSTRG.16673.5;ENST00000454952;ENST00000409020;ENST00000359683;ENST00000409357;ENST00000409129;ENST00000416651;ENST00000409588;ENST00000436412	"GO:0005515(protein binding);GO:0005634(nucleus);GO:0005737(cytoplasm);GO:0005739(mitochondrion);GO:0008134(transcription factor binding);GO:0030182(neuron differentiation);GO:0042802(identical protein binding);GO:0045893(positive regulation of transcription, DNA-templated);GO:1903507(negative regulation of nucleic acid-templated transcription)"	NA	K01495;K09007	3.5.4.16	NIF3 NGG1 interacting factor 3-like 1 (S. cerevisiae) [Source:HGNC Symbol;Acc:HGNC:13390]	3.34	4.51	5.82	10.82	11.36	6.94	0.43	-1.21	0.03	0.29	down	yes
MSTRG.16680	NDUFB3	ENST00000450023;ENST00000237889;ENST00000433898;ENST00000454214	"GO:0005739(mitochondrion);GO:0005743(mitochondrial inner membrane);GO:0005747(mitochondrial respiratory chain complex I);GO:0006120(mitochondrial electron transport, NADH to ubiquinone);GO:0008137(NADH dehydrogenase (ubiquinone) activity);GO:0016021(integral component of membrane);GO:0022900(electron transport chain);GO:0022904(respiratory electron transport chain);GO:0044237(cellular metabolic process);GO:0044281(small molecule metabolic process);GO:0070062(extracellular exosome)"	00190(Oxidative phosphorylation);01100(Metabolic pathways);05010(Alzheimer's disease);05012(Parkinson's disease);05016(Huntington's disease)	NA	NA	"NADH dehydrogenase (ubiquinone) 1 beta subcomplex, 3, 12kDa [Source:HGNC Symbol;Acc:HGNC:7698]"	27.74	31.52	26.52	59.41	58.52	41.29	0.49	-1.03	0.01	0.24	down	yes
MSTRG.16687	CASP8	ENST00000392263;ENST00000264274;ENST00000432109;ENST00000490682;MSTRG.16687.5;ENST00000471383;MSTRG.16687.7;ENST00000440732;ENST00000392258;ENST00000358485;MSTRG.16687.14;MSTRG.16687.15;MSTRG.16687.16;MSTRG.16687.17;MSTRG.16687.18;MSTRG.16687.19;ENST00000392266;ENST00000437283;ENST00000413726;ENST00000339403;ENST00000323492;ENST00000429881;ENST00000424461;ENST00000444430	"GO:0001525(angiogenesis);GO:0001841(neural tube formation);GO:0002223(stimulatory C-type lectin receptor signaling pathway);GO:0002224(toll-like receptor signaling pathway);GO:0002756(MyD88-independent toll-like receptor signaling pathway);GO:0004175(endopeptidase activity);GO:0004197(cysteine-type endopeptidase activity);GO:0005123(death receptor binding);GO:0005164(tumor necrosis factor receptor binding);GO:0005515(protein binding);GO:0005634(nucleus);GO:0005654(nucleoplasm);GO:0005737(cytoplasm);GO:0005739(mitochondrion);GO:0005741(mitochondrial outer membrane);GO:0005815(microtubule organizing center);GO:0005829(cytosol);GO:0005856(cytoskeleton);GO:0005886(plasma membrane);GO:0006508(proteolysis);GO:0006915(apoptotic process);GO:0006919(activation of cysteine-type endopeptidase activity involved in apoptotic process);GO:0006921(cellular component disassembly involved in execution phase of apoptosis);GO:0007166(cell surface receptor signaling pathway);GO:0007507(heart development);GO:0008233(peptidase activity);GO:0008234(cysteine-type peptidase activity);GO:0008625(extrinsic apoptotic signaling pathway via death domain receptors);GO:0009409(response to cold);GO:0010939(regulation of necrotic cell death);GO:0012501(programmed cell death);GO:0016032(viral process);GO:0030101(natural killer cell activation);GO:0030225(macrophage differentiation);GO:0030690(Noc1p-Noc2p complex);GO:0031264(death-inducing signaling complex);GO:0031265(CD95 death-inducing signaling complex);GO:0031625(ubiquitin protein ligase binding);GO:0032025(response to cobalt ion);GO:0032355(response to estradiol);GO:0032403(protein complex binding);GO:0032496(response to lipopolysaccharide);GO:0033209(tumor necrosis factor-mediated signaling pathway);GO:0034138(toll-like receptor 3 signaling pathway);GO:0034142(toll-like receptor 4 signaling pathway);GO:0034612(response to tumor necrosis factor);GO:0035666(TRIF-dependent toll-like receptor signaling pathway);GO:0035872(nucleotide-binding domain, leucine rich repeat containing receptor signaling pathway);GO:0035877(death effector domain binding);GO:0036462(TRAIL-activated apoptotic signaling pathway);GO:0042110(T cell activation);GO:0042113(B cell activation);GO:0042981(regulation of apoptotic process);GO:0043005(neuron projection);GO:0043123(positive regulation of I-kappaB kinase/NF-kappaB signaling);GO:0043124(negative regulation of I-kappaB kinase/NF-kappaB signaling);GO:0043154(negative regulation of cysteine-type endopeptidase activity involved in apoptotic process);GO:0043234(protein complex);GO:0044297(cell body);GO:0045087(innate immune response);GO:0045121(membrane raft);GO:0045471(response to ethanol);GO:0045651(positive regulation of macrophage differentiation);GO:0045862(positive regulation of proteolysis);GO:0046677(response to antibiotic);GO:0046982(protein heterodimerization activity);GO:0051291(protein heterooligomerization);GO:0051603(proteolysis involved in cellular protein catabolic process);GO:0060546(negative regulation of necroptotic process);GO:0060715(syncytiotrophoblast cell differentiation involved in labyrinthine layer development);GO:0070243(regulation of thymocyte apoptotic process);GO:0070266(necroptotic process);GO:0070423(nucleotide-binding oligomerization domain containing signaling pathway);GO:0071260(cellular response to mechanical stimulus);GO:0071407(cellular response to organic cyclic compound);GO:0071550(death-inducing signaling complex assembly);GO:0097110(scaffold protein binding);GO:0097153(cysteine-type endopeptidase activity involved in apoptotic process);GO:0097190(apoptotic signaling pathway);GO:0097191(extrinsic apoptotic signaling pathway);GO:0097193(intrinsic apoptotic signaling pathway);GO:0097194(execution phase of apoptosis);GO:0097199(cysteine-type endopeptidase activity involved in apoptotic signaling pathway);GO:0097202(activation of cysteine-type endopeptidase activity);GO:0097284(hepatocyte apoptotic process);GO:0097296(activation of cysteine-type endopeptidase activity involved in apoptotic signaling pathway);GO:0097300(programmed necrotic cell death);GO:0097342(ripoptosome);GO:1900740(positive regulation of protein insertion into mitochondrial membrane involved in apoptotic signaling pathway);GO:1902041(regulation of extrinsic apoptotic signaling pathway via death domain receptors);GO:2001233(regulation of apoptotic signaling pathway);GO:2001238(positive regulation of extrinsic apoptotic signaling pathway)"	04115(p53 signaling pathway);04210(Apoptosis);04620(Toll-like receptor signaling pathway);04621(NOD-like receptor signaling pathway);04622(RIG-I-like receptor signaling pathway);05010(Alzheimer's disease);05016(Huntington's disease);05142(Chagas disease (American trypanosomiasis));05145(Toxoplasmosis);05152(Tuberculosis);05200(Pathways in cancer);05416(Viral myocarditis)	NA	NA	"caspase 8, apoptosis-related cysteine peptidase [Source:HGNC Symbol;Acc:HGNC:1509]"	1.67	1.85	2.75	4.83	5.34	5.51	0.49	-1.04	0.02	0.26	down	yes
MSTRG.16717	NBEAL1	MSTRG.16717.1	NA	NA	NA	NA	NA	1.73	1.44	1.12	0.25	0.3	0.08	2.04	1.03	0.01	0.23	up	yes
MSTRG.16771	IDH1	MSTRG.16771.1;MSTRG.16771.2;ENST00000345146;ENST00000446179;ENST00000415913;ENST00000484575;ENST00000415282;ENST00000462386;ENST00000417583;ENST00000451391;ENST00000481557	"GO:0000287(magnesium ion binding);GO:0004450(isocitrate dehydrogenase (NADP+) activity);GO:0005102(receptor binding);GO:0005737(cytoplasm);GO:0005739(mitochondrion);GO:0005777(peroxisome);GO:0005782(peroxisomal matrix);GO:0005829(cytosol);GO:0006097(glyoxylate cycle);GO:0006099(tricarboxylic acid cycle);GO:0006102(isocitrate metabolic process);GO:0006103(2-oxoglutarate metabolic process);GO:0006740(NADPH regeneration);GO:0006749(glutathione metabolic process);GO:0006979(response to oxidative stress);GO:0008585(female gonad development);GO:0014070(response to organic cyclic compound);GO:0016616(oxidoreductase activity, acting on the CH-OH group of donors, NAD or NADP as acceptor);GO:0042803(protein homodimerization activity);GO:0044255(cellular lipid metabolic process);GO:0044281(small molecule metabolic process);GO:0048545(response to steroid hormone);GO:0050661(NADP binding);GO:0051287(NAD binding);GO:0055114(oxidation-reduction process);GO:0060696(regulation of phospholipid catabolic process);GO:0070062(extracellular exosome);GO:0071071(regulation of phospholipid biosynthetic process)"	00020(Citrate cycle (TCA cycle));00480(Glutathione metabolism);01100(Metabolic pathways);04146(Peroxisome)	NA	NA	"isocitrate dehydrogenase 1 (NADP+), soluble [Source:HGNC Symbol;Acc:HGNC:5382]"	81.79	96.01	95.35	24.21	12.59	15.17	4.28	2.1	0.01	0.19	up	yes
MSTRG.16786	CPS1	MSTRG.16786.1;MSTRG.16786.2;ENST00000417946;ENST00000518043;ENST00000430249;ENST00000233072;ENST00000497163;ENST00000451903;ENST00000467353;ENST00000497121;ENST00000470791;ENST00000479988	GO:0000050(urea cycle);GO:0001889(liver development);GO:0003824(catalytic activity);GO:0004087(carbamoyl-phosphate synthase (ammonia) activity);GO:0004088(carbamoyl-phosphate synthase (glutamine-hydrolyzing) activity);GO:0004175(endopeptidase activity);GO:0005509(calcium ion binding);GO:0005515(protein binding);GO:0005524(ATP binding);GO:0005543(phospholipid binding);GO:0005730(nucleolus);GO:0005737(cytoplasm);GO:0005739(mitochondrion);GO:0005743(mitochondrial inner membrane);GO:0005759(mitochondrial matrix);GO:0005980(glycogen catabolic process);GO:0006207('de novo' pyrimidine nucleobase biosynthetic process);GO:0006508(proteolysis);GO:0006526(arginine biosynthetic process);GO:0006541(glutamine metabolic process);GO:0006807(nitrogen compound metabolic process);GO:0007494(midgut development);GO:0008152(metabolic process);GO:0009636(response to toxic substance);GO:0010043(response to zinc ion);GO:0014075(response to amine);GO:0016595(glutamate binding);GO:0019240(citrulline biosynthetic process);GO:0019433(triglyceride catabolic process);GO:0032094(response to food);GO:0032403(protein complex binding);GO:0032496(response to lipopolysaccharide);GO:0033762(response to glucagon);GO:0034201(response to oleic acid);GO:0034641(cellular nitrogen compound metabolic process);GO:0042493(response to drug);GO:0042594(response to starvation);GO:0042645(mitochondrial nucleoid);GO:0043200(response to amino acid);GO:0043234(protein complex);GO:0044281(small molecule metabolic process);GO:0044344(cellular response to fibroblast growth factor stimulus);GO:0045909(positive regulation of vasodilation);GO:0046209(nitric oxide metabolic process);GO:0046872(metal ion binding);GO:0048545(response to steroid hormone);GO:0050667(homocysteine metabolic process);GO:0051384(response to glucocorticoid);GO:0051591(response to cAMP);GO:0055081(anion homeostasis);GO:0060416(response to growth hormone);GO:0070365(hepatocyte differentiation);GO:0070409(carbamoyl phosphate biosynthetic process);GO:0071320(cellular response to cAMP);GO:0071377(cellular response to glucagon stimulus);GO:0071400(cellular response to oleic acid);GO:0071548(response to dexamethasone);GO:0072341(modified amino acid binding)	"00250(Alanine, aspartate and glutamate metabolism);00330(Arginine and proline metabolism);00910(Nitrogen metabolism);01100(Metabolic pathways)"	NA	NA	"carbamoyl-phosphate synthase 1, mitochondrial [Source:HGNC Symbol;Acc:HGNC:2323]"	1.8	2.03	1.76	5.25	4.37	4.08	0.48	-1.07	0	0.14	down	yes
MSTRG.16795	BARD1	ENST00000260947;ENST00000613706;ENST00000471590;ENST00000432456;ENST00000613192;ENST00000620057;ENST00000455743;ENST00000421162;ENST00000465841;ENST00000471787;ENST00000479904	GO:0000151(ubiquitin ligase complex);GO:0001894(tissue homeostasis);GO:0003723(RNA binding);GO:0004842(ubiquitin-protein transferase activity);GO:0005515(protein binding);GO:0005634(nucleus);GO:0005654(nucleoplasm);GO:0005730(nucleolus);GO:0005737(cytoplasm);GO:0006281(DNA repair);GO:0006974(cellular response to DNA damage stimulus);GO:0007050(cell cycle arrest);GO:0008270(zinc ion binding);GO:0016567(protein ubiquitination);GO:0016874(ligase activity);GO:0019900(kinase binding);GO:0031436(BRCA1-BARD1 complex);GO:0031441(negative regulation of mRNA 3'-end processing);GO:0042325(regulation of phosphorylation);GO:0042803(protein homodimerization activity);GO:0043065(positive regulation of apoptotic process);GO:0043066(negative regulation of apoptotic process);GO:0043231(intracellular membrane-bounded organelle);GO:0045732(positive regulation of protein catabolic process);GO:0046826(negative regulation of protein export from nucleus);GO:0046982(protein heterodimerization activity);GO:0070531(BRCA1-A complex);GO:0085020(protein K6-linked ubiquitination)	NA	NA	NA	BRCA1 associated RING domain 1 [Source:HGNC Symbol;Acc:HGNC:952]	0.59	1.19	0.64	3.35	2.65	1.27	0.42	-1.27	0.02	0.26	down	yes
MSTRG.1680	PRKAB2	MSTRG.1680.1;MSTRG.1680.2;MSTRG.1680.3;MSTRG.1680.4;ENST00000254101;ENST00000496858;ENST00000474939	GO:0004679(AMP-activated protein kinase activity);GO:0005515(protein binding);GO:0005654(nucleoplasm);GO:0005829(cytosol);GO:0006112(energy reserve metabolic process);GO:0006367(transcription initiation from RNA polymerase II promoter);GO:0006468(protein phosphorylation);GO:0006633(fatty acid biosynthetic process);GO:0006853(carnitine shuttle);GO:0006996(organelle organization);GO:0007005(mitochondrion organization);GO:0007050(cell cycle arrest);GO:0007165(signal transduction);GO:0008286(insulin receptor signaling pathway);GO:0010467(gene expression);GO:0031588(AMP-activated protein kinase complex);GO:0042304(regulation of fatty acid biosynthetic process);GO:0042802(identical protein binding);GO:0044255(cellular lipid metabolic process);GO:0044281(small molecule metabolic process);GO:0045859(regulation of protein kinase activity);GO:0061024(membrane organization)	04910(Insulin signaling pathway);04920(Adipocytokine signaling pathway);05410(Hypertrophic cardiomyopathy (HCM))	NA	NA	"protein kinase, AMP-activated, beta 2 non-catalytic subunit [Source:HGNC Symbol;Acc:HGNC:9379]"	17.73	10.32	16.57	3.71	2.06	2.13	4.57	2.19	0.02	0.25	up	yes
MSTRG.16811	IGFBP5	ENST00000233813;ENST00000486341;ENST00000449583	GO:0001558(regulation of cell growth);GO:0001649(osteoblast differentiation);GO:0001968(fibronectin binding);GO:0005515(protein binding);GO:0005520(insulin-like growth factor binding);GO:0005576(extracellular region);GO:0005615(extracellular space);GO:0006006(glucose metabolic process);GO:0007165(signal transduction);GO:0007565(female pregnancy);GO:0010906(regulation of glucose metabolic process);GO:0014912(negative regulation of smooth muscle cell migration);GO:0016942(insulin-like growth factor binding protein complex);GO:0017148(negative regulation of translation);GO:0030336(negative regulation of cell migration);GO:0031069(hair follicle morphogenesis);GO:0031994(insulin-like growth factor I binding);GO:0031995(insulin-like growth factor II binding);GO:0035556(intracellular signal transduction);GO:0040008(regulation of growth);GO:0042567(insulin-like growth factor ternary complex);GO:0042593(glucose homeostasis);GO:0043568(positive regulation of insulin-like growth factor receptor signaling pathway);GO:0043569(negative regulation of insulin-like growth factor receptor signaling pathway);GO:0044267(cellular protein metabolic process);GO:0044342(type B pancreatic cell proliferation);GO:0045668(negative regulation of osteoblast differentiation);GO:0045926(negative regulation of growth);GO:0048286(lung alveolus development);GO:0048630(skeletal muscle tissue growth);GO:0048662(negative regulation of smooth muscle cell proliferation);GO:0051146(striated muscle cell differentiation);GO:0051897(positive regulation of protein kinase B signaling);GO:0060056(mammary gland involution);GO:0060416(response to growth hormone);GO:0071320(cellular response to cAMP);GO:0071407(cellular response to organic cyclic compound);GO:1901862(negative regulation of muscle tissue development);GO:1904205(negative regulation of skeletal muscle hypertrophy)	NA	NA	NA	insulin-like growth factor binding protein 5 [Source:HGNC Symbol;Acc:HGNC:5474]	1.45	0.99	0.23	34.03	17.92	54.9	0.06	-3.95	0.01	0.24	down	yes
MSTRG.16825	CTDSP1	ENST00000491064;ENST00000443891;ENST00000492545;ENST00000473420;MSTRG.16825.6;ENST00000273062;ENST00000497677;ENST00000494067;ENST00000452977;ENST00000428361;ENST00000496785;ENST00000431127;ENST00000488627;ENST00000482272	GO:0001933(negative regulation of protein phosphorylation);GO:0005515(protein binding);GO:0005634(nucleus);GO:0006357(regulation of transcription from RNA polymerase II promoter);GO:0006470(protein dephosphorylation);GO:0008420(CTD phosphatase activity);GO:0016311(dephosphorylation);GO:0016791(phosphatase activity);GO:0045665(negative regulation of neuron differentiation);GO:0046872(metal ion binding);GO:0050768(negative regulation of neurogenesis);GO:0070062(extracellular exosome);GO:2000134(negative regulation of G1/S transition of mitotic cell cycle)	NA	NA	NA	"CTD (carboxy-terminal domain, RNA polymerase II, polypeptide A) small phosphatase 1 [Source:HGNC Symbol;Acc:HGNC:21614]"	1.8	1.66	4.5	10.06	9.67	13.83	0.3	-1.72	0.05	0.33	down	yes
MSTRG.16830	TMBIM1	MSTRG.16830.1;MSTRG.16830.2;MSTRG.16830.3;MSTRG.16830.4;ENST00000258412;ENST00000465082;ENST00000444881;ENST00000445635;ENST00000437694;ENST00000439306;ENST00000492966;ENST00000429501;ENST00000466012;ENST00000425694;ENST00000476429;ENST00000495113;ENST00000418569;ENST00000440422;ENST00000444183;ENST00000453776;ENST00000444000;ENST00000453281;ENST00000451181;ENST00000434015;ENST00000413976;ENST00000420341	GO:0005123(death receptor binding);GO:0005765(lysosomal membrane);GO:0005794(Golgi apparatus);GO:0010008(endosome membrane);GO:0016021(integral component of membrane);GO:0048553(negative regulation of metalloenzyme activity);GO:0070062(extracellular exosome);GO:0090005(negative regulation of establishment of protein localization to plasma membrane);GO:1902042(negative regulation of extrinsic apoptotic signaling pathway via death domain receptors);GO:1902045(negative regulation of Fas signaling pathway);GO:2000504(positive regulation of blood vessel remodeling)	NA	NA	NA	transmembrane BAX inhibitor motif containing 1 [Source:HGNC Symbol;Acc:HGNC:23410]	17.15	19.57	17.19	6.86	5.43	6.58	2.46	1.3	0	0.16	up	yes
MSTRG.16869	DNAJB2	ENST00000336576;ENST00000425450;ENST00000392086;ENST00000421532;ENST00000480537;ENST00000477917;ENST00000482988;ENST00000392087;ENST00000442681;ENST00000439026;ENST00000481815;ENST00000485220;ENST00000463463;ENST00000487855;ENST00000473750;ENST00000472019;ENST00000476254	GO:0000502(proteasome complex);GO:0005515(protein binding);GO:0005634(nucleus);GO:0005829(cytosol);GO:0006457(protein folding);GO:0006986(response to unfolded protein);GO:0016234(inclusion body);GO:0030433(ER-associated ubiquitin-dependent protein catabolic process);GO:0030544(Hsp70 protein binding);GO:0031398(positive regulation of protein ubiquitination);GO:0031593(polyubiquitin binding);GO:0032436(positive regulation of proteasomal ubiquitin-dependent protein catabolic process);GO:0042026(protein refolding);GO:0051082(unfolded protein binding);GO:0051087(chaperone binding);GO:0070628(proteasome binding);GO:0090084(negative regulation of inclusion body assembly);GO:0090086(negative regulation of protein deubiquitination)	04141(Protein processing in endoplasmic reticulum)	NA	NA	"DnaJ (Hsp40) homolog, subfamily B, member 2 [Source:HGNC Symbol;Acc:HGNC:5228]"	27.33	18.76	18.83	6.28	8.72	10.77	3.06	1.62	0	0.14	up	yes
MSTRG.16881	OBSL1	ENST00000462534;ENST00000465149;ENST00000404537;ENST00000373876;ENST00000603926;ENST00000604031;ENST00000472388;ENST00000373873;MSTRG.16881.12;ENST00000289656;ENST00000462385	GO:0000226(microtubule cytoskeleton organization);GO:0005515(protein binding);GO:0005737(cytoplasm);GO:0005794(Golgi apparatus);GO:0005813(centrosome);GO:0007010(cytoskeleton organization);GO:0007030(Golgi organization);GO:0007088(regulation of mitotic nuclear division);GO:0008093(cytoskeletal adaptor activity);GO:0014704(intercalated disc);GO:0030018(Z disc);GO:0031430(M band);GO:0034067(protein localization to Golgi apparatus);GO:0048471(perinuclear region of cytoplasm);GO:0050775(positive regulation of dendrite morphogenesis);GO:0055003(cardiac myofibril assembly);GO:1990393(3M complex)	NA	NA	NA	obscurin-like 1 [Source:HGNC Symbol;Acc:HGNC:29092]	2.43	2.41	2.89	10.04	10.84	14	0.31	-1.71	0	0.17	down	yes
MSTRG.16882	RP11-256I23.2	MSTRG.16882.1;ENST00000597192	NA	NA	NA	NA	NA	2.08	1.07	0.94	0.26	0.06	0.36	2.22	1.15	0.02	0.27	up	yes
MSTRG.16904	SCG2	ENST00000305409	GO:0000165(MAPK cascade);GO:0001525(angiogenesis);GO:0001937(negative regulation of endothelial cell proliferation);GO:0001938(positive regulation of endothelial cell proliferation);GO:0005125(cytokine activity);GO:0005515(protein binding);GO:0005615(extracellular space);GO:0006954(inflammatory response);GO:0009306(protein secretion);GO:0030141(secretory granule);GO:0035556(intracellular signal transduction);GO:0042056(chemoattractant activity);GO:0043542(endothelial cell migration);GO:0048245(eosinophil chemotaxis);GO:0050918(positive chemotaxis);GO:0050930(induction of positive chemotaxis);GO:2000352(negative regulation of endothelial cell apoptotic process);GO:2001237(negative regulation of extrinsic apoptotic signaling pathway)	NA	NA	NA	secretogranin II [Source:HGNC Symbol;Acc:HGNC:10575]	0.53	0.62	0.39	3.91	4.4	1.31	0.31	-1.69	0.05	0.33	down	yes
MSTRG.16906	AC012512.1	MSTRG.16906.1	NA	NA	NA	NA	NA	0.32	0.47	0.34	2.33	2.24	3.85	0.39	-1.37	0.01	0.24	down	yes
MSTRG.16909	WDFY1	ENST00000462702;ENST00000233055;ENST00000491453;ENST00000493001;ENST00000429915;ENST00000483061	GO:0005515(protein binding);GO:0005545(1-phosphatidylinositol binding);GO:0005634(nucleus);GO:0005769(early endosome);GO:0005829(cytosol);GO:0008150(biological_process);GO:0008270(zinc ion binding);GO:0046872(metal ion binding)	NA	NA	NA	WD repeat and FYVE domain containing 1 [Source:HGNC Symbol;Acc:HGNC:20451]	28.93	31.7	25.28	11.09	8.49	5.06	2.74	1.45	0.02	0.28	up	yes
MSTRG.16919	IRS1	ENST00000305123;ENST00000498335	GO:0002053(positive regulation of mesenchymal cell proliferation);GO:0004871(signal transducer activity);GO:0005068(transmembrane receptor protein tyrosine kinase adaptor activity);GO:0005080(protein kinase C binding);GO:0005158(insulin receptor binding);GO:0005159(insulin-like growth factor receptor binding);GO:0005515(protein binding);GO:0005634(nucleus);GO:0005737(cytoplasm);GO:0005829(cytosol);GO:0005886(plasma membrane);GO:0005899(insulin receptor complex);GO:0005901(caveola);GO:0007165(signal transduction);GO:0007173(epidermal growth factor receptor signaling pathway);GO:0008284(positive regulation of cell proliferation);GO:0008286(insulin receptor signaling pathway);GO:0008543(fibroblast growth factor receptor signaling pathway);GO:0010468(regulation of gene expression);GO:0010907(positive regulation of glucose metabolic process);GO:0014065(phosphatidylinositol 3-kinase signaling);GO:0016042(lipid catabolic process);GO:0019901(protein kinase binding);GO:0030335(positive regulation of cell migration);GO:0030879(mammary gland development);GO:0032000(positive regulation of fatty acid beta-oxidation);GO:0032868(response to insulin);GO:0032869(cellular response to insulin stimulus);GO:0034504(protein localization to nucleus);GO:0036064(ciliary basal body);GO:0038095(Fc-epsilon receptor signaling pathway);GO:0042169(SH2 domain binding);GO:0042593(glucose homeostasis);GO:0043231(intracellular membrane-bounded organelle);GO:0043434(response to peptide hormone);GO:0043491(protein kinase B signaling);GO:0043548(phosphatidylinositol 3-kinase binding);GO:0043552(positive regulation of phosphatidylinositol 3-kinase activity);GO:0045087(innate immune response);GO:0045725(positive regulation of glycogen biosynthetic process);GO:0046326(positive regulation of glucose import);GO:0046627(negative regulation of insulin receptor signaling pathway);GO:0046628(positive regulation of insulin receptor signaling pathway);GO:0046676(negative regulation of insulin secretion);GO:0048009(insulin-like growth factor receptor signaling pathway);GO:0048011(neurotrophin TRK receptor signaling pathway);GO:0048015(phosphatidylinositol-mediated signaling);GO:0060397(JAK-STAT cascade involved in growth hormone signaling pathway);GO:2001275(positive regulation of glucose import in response to insulin stimulus)	NA	NA	NA	insulin receptor substrate 1 [Source:HGNC Symbol;Acc:HGNC:6125]	0.14	0.33	0.6	2.56	1.37	0.68	0.43	-1.23	0.04	0.31	down	yes
MSTRG.16932	DNER	MSTRG.16932.1;ENST00000341772;MSTRG.16932.3;MSTRG.16932.4;MSTRG.16932.5;ENST00000482831	GO:0001764(neuron migration);GO:0004888(transmembrane signaling receptor activity);GO:0005112(Notch binding);GO:0005509(calcium ion binding);GO:0005515(protein binding);GO:0005769(early endosome);GO:0005886(plasma membrane);GO:0006897(endocytosis);GO:0007219(Notch signaling pathway);GO:0007220(Notch receptor processing);GO:0007416(synapse assembly);GO:0007417(central nervous system development);GO:0010001(glial cell differentiation);GO:0016021(integral component of membrane);GO:0030276(clathrin binding);GO:0030425(dendrite);GO:0043025(neuronal cell body);GO:0048741(skeletal muscle fiber development)	NA	NA	NA	delta/notch-like EGF repeat containing [Source:HGNC Symbol;Acc:HGNC:24456]	9.17	11.19	9.32	2.84	3.33	2.42	2.61	1.38	0	0.17	up	yes
MSTRG.16966	AC017104.6	MSTRG.16966.1;ENST00000415129;ENST00000418050;ENST00000454416	NA	NA	NA	NA	NA	1.81	0.9	1.24	4.24	4.23	4.22	0.5	-1	0.01	0.2	down	yes
MSTRG.16994	NGEF	ENST00000264051;ENST00000373552;ENST00000424488;ENST00000489127;ENST00000461944;ENST00000416114;ENST00000420650;ENST00000409079	GO:0005085(guanyl-nucleotide exchange factor activity);GO:0005089(Rho guanyl-nucleotide exchange factor activity);GO:0005515(protein binding);GO:0005829(cytosol);GO:0007264(small GTPase mediated signal transduction);GO:0007411(axon guidance);GO:0009987(cellular process);GO:0016020(membrane);GO:0030426(growth cone);GO:0035023(regulation of Rho protein signal transduction);GO:0043065(positive regulation of apoptotic process);GO:0043087(regulation of GTPase activity);GO:0043547(positive regulation of GTPase activity);GO:0048011(neurotrophin TRK receptor signaling pathway);GO:0048013(ephrin receptor signaling pathway);GO:0051056(regulation of small GTPase mediated signal transduction);GO:0061002(negative regulation of dendritic spine morphogenesis);GO:0097190(apoptotic signaling pathway)	04360(Axon guidance)	NA	NA	neuronal guanine nucleotide exchange factor [Source:HGNC Symbol;Acc:HGNC:7807]	8.85	7.46	7.46	2.76	2.64	4.57	2.44	1.29	0.01	0.23	up	yes
MSTRG.17004	HJURP	ENST00000433484;ENST00000432087;ENST00000441687;ENST00000411486;MSTRG.17004.5;ENST00000414924;ENST00000434039;ENST00000453122;ENST00000373395	"GO:0000775(chromosome, centromeric region);GO:0000777(condensed chromosome kinetochore);GO:0003677(DNA binding);GO:0005515(protein binding);GO:0005634(nucleus);GO:0005654(nucleoplasm);GO:0005730(nucleolus);GO:0005737(cytoplasm);GO:0006334(nucleosome assembly);GO:0007049(cell cycle);GO:0007059(chromosome segregation);GO:0034080(CENP-A containing nucleosome assembly);GO:0042393(histone binding);GO:0042802(identical protein binding);GO:0043254(regulation of protein complex assembly);GO:0051101(regulation of DNA binding)"	NA	NA	NA	Holliday junction recognition protein [Source:HGNC Symbol;Acc:HGNC:25444]	5.1	3.97	1.62	70.91	74.28	22.91	0.07	-3.78	0.03	0.28	down	yes
MSTRG.17101	DTYMK	ENST00000305784;MSTRG.17101.1;ENST00000400770;ENST00000445261;ENST00000432348;ENST00000420144;ENST00000493095;ENST00000464603	GO:0004798(thymidylate kinase activity);GO:0005524(ATP binding);GO:0005737(cytoplasm);GO:0005739(mitochondrion);GO:0005758(mitochondrial intermembrane space);GO:0005759(mitochondrial matrix);GO:0005829(cytosol);GO:0006227(dUDP biosynthetic process);GO:0006233(dTDP biosynthetic process);GO:0006235(dTTP biosynthetic process);GO:0007049(cell cycle);GO:0008283(cell proliferation);GO:0009041(uridylate kinase activity);GO:0009165(nucleotide biosynthetic process);GO:0015949(nucleobase-containing small molecule interconversion);GO:0043627(response to estrogen);GO:0044281(small molecule metabolic process);GO:0045445(myoblast differentiation);GO:0046686(response to cadmium ion);GO:0046939(nucleotide phosphorylation);GO:0046940(nucleoside monophosphate phosphorylation);GO:0050145(nucleoside phosphate kinase activity);GO:0055086(nucleobase-containing small molecule metabolic process);GO:0071363(cellular response to growth factor stimulus)	00240(Pyrimidine metabolism);01100(Metabolic pathways)	NA	NA	deoxythymidylate kinase (thymidylate kinase) [Source:HGNC Symbol;Acc:HGNC:3061]	7.44	7.42	7.67	34.74	46.32	21.6	0.23	-2.12	0.02	0.25	down	yes
MSTRG.17115	.	MSTRG.17115.1	NA	NA	NA	NA	NA	1.37	0.78	0.99	0	0	0.26	2.2	1.14	0	0.15	up	yes
MSTRG.17122	TRIB3	ENST00000615226;ENST00000217233;ENST00000449710;ENST00000422053	"GO:0000122(negative regulation of transcription from RNA polymerase II promoter);GO:0003714(transcription corepressor activity);GO:0004672(protein kinase activity);GO:0004860(protein kinase inhibitor activity);GO:0005515(protein binding);GO:0005524(ATP binding);GO:0005634(nucleus);GO:0005654(nucleoplasm);GO:0005730(nucleolus);GO:0005829(cytosol);GO:0005886(plasma membrane);GO:0006351(transcription, DNA-templated);GO:0006468(protein phosphorylation);GO:0006469(negative regulation of protein kinase activity);GO:0007173(epidermal growth factor receptor signaling pathway);GO:0008286(insulin receptor signaling pathway);GO:0008543(fibroblast growth factor receptor signaling pathway);GO:0010827(regulation of glucose transport);GO:0016772(transferase activity, transferring phosphorus-containing groups);GO:0019899(enzyme binding);GO:0019901(protein kinase binding);GO:0031434(mitogen-activated protein kinase kinase binding);GO:0031625(ubiquitin protein ligase binding);GO:0031965(nuclear membrane);GO:0032092(positive regulation of protein binding);GO:0032436(positive regulation of proteasomal ubiquitin-dependent protein catabolic process);GO:0032869(cellular response to insulin stimulus);GO:0034976(response to endoplasmic reticulum stress);GO:0038095(Fc-epsilon receptor signaling pathway);GO:0043405(regulation of MAP kinase activity);GO:0044255(cellular lipid metabolic process);GO:0044281(small molecule metabolic process);GO:0045087(innate immune response);GO:0045599(negative regulation of fat cell differentiation);GO:0045717(negative regulation of fatty acid biosynthetic process);GO:0045892(negative regulation of transcription, DNA-templated);GO:0048011(neurotrophin TRK receptor signaling pathway);GO:0048015(phosphatidylinositol-mediated signaling);GO:0051443(positive regulation of ubiquitin-protein transferase activity);GO:0055106(ubiquitin-protein transferase regulator activity);GO:0070059(intrinsic apoptotic signaling pathway in response to endoplasmic reticulum stress);GO:1903507(negative regulation of nucleic acid-templated transcription)"	NA	NA	NA	tribbles pseudokinase 3 [Source:HGNC Symbol;Acc:HGNC:16228]	222.82	168.69	155.55	1.61	5.53	6.11	53.67	5.75	0	0.14	up	yes
MSTRG.17123	TRIB3	MSTRG.17123.1	NA	NA	NA	NA	NA	2.43	2.43	2.03	0.04	0.07	0.38	3.07	1.62	0	0.17	up	yes
MSTRG.17124	RBCK1	ENST00000411647;ENST00000465226;ENST00000382214;ENST00000356286;ENST00000415942;ENST00000475269;ENST00000441733;ENST00000353660;ENST00000400245;ENST00000382181;ENST00000400247;ENST00000414880;ENST00000621487;ENST00000468272	GO:0000209(protein polyubiquitination);GO:0004842(ubiquitin-protein transferase activity);GO:0005515(protein binding);GO:0008270(zinc ion binding);GO:0016032(viral process);GO:0016874(ligase activity);GO:0032088(negative regulation of NF-kappaB transcription factor activity);GO:0042346(positive regulation of NF-kappaB import into nucleus);GO:0043065(positive regulation of apoptotic process);GO:0043123(positive regulation of I-kappaB kinase/NF-kappaB signaling);GO:0043130(ubiquitin binding);GO:0043161(proteasome-mediated ubiquitin-dependent protein catabolic process);GO:0050852(T cell receptor signaling pathway);GO:0051092(positive regulation of NF-kappaB transcription factor activity);GO:0060546(negative regulation of necroptotic process);GO:0071797(LUBAC complex);GO:0097039(protein linear polyubiquitination);GO:2001238(positive regulation of extrinsic apoptotic signaling pathway)	NA	NA	NA	RanBP-type and C3HC4-type zinc finger containing 1 [Source:HGNC Symbol;Acc:HGNC:15864]	42.4	35	35.31	8.71	9.8	10.62	4.03	2.01	0	0.08	up	yes
MSTRG.17127	CSNK2A1	MSTRG.17127.1;ENST00000619801;ENST00000400227;ENST00000217244;ENST00000349736;ENST00000619188;ENST00000400217;ENST00000460062;ENST00000609606;ENST00000608066;ENST00000609525;ENST00000608490	"GO:0000278(mitotic cell cycle);GO:0004672(protein kinase activity);GO:0004674(protein serine/threonine kinase activity);GO:0005515(protein binding);GO:0005524(ATP binding);GO:0005634(nucleus);GO:0005829(cytosol);GO:0005886(plasma membrane);GO:0006351(transcription, DNA-templated);GO:0006355(regulation of transcription, DNA-templated);GO:0006468(protein phosphorylation);GO:0007165(signal transduction);GO:0007411(axon guidance);GO:0008284(positive regulation of cell proliferation);GO:0016055(Wnt signaling pathway);GO:0016580(Sin3 complex);GO:0016581(NuRD complex);GO:0016772(transferase activity, transferring phosphorus-containing groups);GO:0030177(positive regulation of Wnt signaling pathway);GO:0030307(positive regulation of cell growth);GO:0031519(PcG protein complex);GO:0043154(negative regulation of cysteine-type endopeptidase activity involved in apoptotic process);GO:0045732(positive regulation of protein catabolic process);GO:0047485(protein N-terminus binding);GO:0048511(rhythmic process);GO:0051879(Hsp90 protein binding);GO:0061077(chaperone-mediated protein folding);GO:0071174(mitotic spindle checkpoint)"	03008(Ribosome biogenesis in eukaryotes);04310(Wnt signaling pathway);04520(Adherens junction);04530(Tight junction);05162(Measles)	NA	NA	"casein kinase 2, alpha 1 polypeptide [Source:HGNC Symbol;Acc:HGNC:2457]"	42.33	45.36	35.1	14.43	14.84	12.57	2.68	1.42	0	0.18	up	yes
MSTRG.17129	RP5-850E9.3	MSTRG.17129.1;ENST00000381962;ENST00000488788	NA	NA	NA	NA	Uncharacterized protein  [Source:UniProtKB/TrEMBL;Acc:S4R3F8]	44.72	60.8	42.3	16.82	20.64	12.1	2.51	1.33	0.03	0.28	up	yes
MSTRG.17152	ZNF343	ENST00000381342;ENST00000438552;ENST00000339610;ENST00000474384;ENST00000461548;MSTRG.17152.6;MSTRG.17152.7;MSTRG.17152.8;MSTRG.17152.9;ENST00000465019;MSTRG.17152.10;ENST00000278772;ENST00000617391;ENST00000612935;ENST00000445484;ENST00000381253;ENST00000421216	"GO:0003676(nucleic acid binding);GO:0003677(DNA binding);GO:0005515(protein binding);GO:0005622(intracellular);GO:0005634(nucleus);GO:0006351(transcription, DNA-templated);GO:0006355(regulation of transcription, DNA-templated);GO:0046872(metal ion binding)"	NA	NA	NA	zinc finger protein 343 [Source:HGNC Symbol;Acc:HGNC:16017]	28.74	32.15	36.44	59.67	75.37	60.78	0.49	-1.03	0.02	0.25	down	yes
MSTRG.17154	NOP56	ENST00000329276;ENST00000494697;ENST00000470143;MSTRG.17154.4;ENST00000469588;MSTRG.17154.5;ENST00000445139;MSTRG.17154.8;ENST00000460258;ENST00000496775;ENST00000480992;ENST00000606420;ENST00000484998;ENST00000612233;ENST00000467196;ENST00000616692;ENST00000415272;ENST00000492135;ENST00000466447;ENST00000480447;ENST00000490753;ENST00000471023;ENST00000462630;ENST00000467857	GO:0000154(rRNA modification);GO:0003723(RNA binding);GO:0005515(protein binding);GO:0005654(nucleoplasm);GO:0005730(nucleolus);GO:0005732(small nucleolar ribonucleoprotein complex);GO:0005737(cytoplasm);GO:0006364(rRNA processing);GO:0016020(membrane);GO:0030515(snoRNA binding);GO:0031428(box C/D snoRNP complex);GO:0032040(small-subunit processome);GO:0044822(poly(A) RNA binding);GO:0070761(pre-snoRNP complex)	03008(Ribosome biogenesis in eukaryotes)	NA	NA	NOP56 ribonucleoprotein [Source:HGNC Symbol;Acc:HGNC:15911]	9.49	10.11	12.08	48.42	57.61	37.42	0.22	-2.17	0	0.18	down	yes
MSTRG.1716	PDE4DIP	MSTRG.1716.1	NA	NA	NA	NA	NA	3.9	4.32	6.9	0.84	1.11	1.43	2.87	1.52	0.02	0.27	up	yes
MSTRG.17185	RNF24	MSTRG.17185.1;MSTRG.17185.2;ENST00000336095;ENST00000358395;ENST00000545616	GO:0000139(Golgi membrane);GO:0005515(protein binding);GO:0008270(zinc ion binding);GO:0016021(integral component of membrane)	NA	NA	NA	ring finger protein 24 [Source:HGNC Symbol;Acc:HGNC:13779]	4.31	0.9	2.96	0.5	0.56	0.71	3.14	1.65	0.02	0.26	up	yes
MSTRG.17187	SMOX	ENST00000493223;MSTRG.17187.2;ENST00000621355;ENST00000278795;ENST00000305958;ENST00000339123;ENST00000484515;ENST00000346595;ENST00000379460;ENST00000457205;ENST00000494098;ENST00000486998;ENST00000466004	GO:0005634(nucleus);GO:0005737(cytoplasm);GO:0005829(cytosol);GO:0006595(polyamine metabolic process);GO:0006596(polyamine biosynthetic process);GO:0006598(polyamine catabolic process);GO:0006805(xenobiotic metabolic process);GO:0016491(oxidoreductase activity);GO:0034641(cellular nitrogen compound metabolic process);GO:0044281(small molecule metabolic process);GO:0046208(spermine catabolic process);GO:0046592(polyamine oxidase activity);GO:0052894(norspermine:oxygen oxidoreductase activity);GO:0052895(N1-acetylspermine:oxygen oxidoreductase (N1-acetylspermidine-forming) activity);GO:0052901(spermine:oxygen oxidoreductase (spermidine-forming) activity);GO:0055114(oxidation-reduction process)	NA	NA	NA	spermine oxidase [Source:HGNC Symbol;Acc:HGNC:15862]	69.45	53.3	45.93	14.7	13.88	26.45	3.81	1.93	0.01	0.23	up	yes
MSTRG.17195	PCNA	ENST00000379143;ENST00000379160	"GO:0000082(G1/S transition of mitotic cell cycle);GO:0000083(regulation of transcription involved in G1/S transition of mitotic cell cycle);GO:0000278(mitotic cell cycle);GO:0000701(purine-specific mismatch base pair DNA N-glycosylase activity);GO:0000722(telomere maintenance via recombination);GO:0000723(telomere maintenance);GO:0003677(DNA binding);GO:0003682(chromatin binding);GO:0003684(damaged DNA binding);GO:0005515(protein binding);GO:0005634(nucleus);GO:0005654(nucleoplasm);GO:0005663(DNA replication factor C complex);GO:0005737(cytoplasm);GO:0005813(centrosome);GO:0006271(DNA strand elongation involved in DNA replication);GO:0006272(leading strand elongation);GO:0006275(regulation of DNA replication);GO:0006281(DNA repair);GO:0006283(transcription-coupled nucleotide-excision repair);GO:0006284(base-excision repair);GO:0006289(nucleotide-excision repair);GO:0006297(nucleotide-excision repair, DNA gap filling);GO:0006298(mismatch repair);GO:0007507(heart development);GO:0008283(cell proliferation);GO:0019985(translesion synthesis);GO:0030331(estrogen receptor binding);GO:0030337(DNA polymerase processivity factor activity);GO:0030855(epithelial cell differentiation);GO:0030971(receptor tyrosine kinase binding);GO:0032077(positive regulation of deoxyribonuclease activity);GO:0032139(dinucleotide insertion or deletion binding);GO:0032201(telomere maintenance via semi-conservative replication);GO:0032405(MutLalpha complex binding);GO:0033993(response to lipid);GO:0034644(cellular response to UV);GO:0035035(histone acetyltransferase binding);GO:0042276(error-prone translesion synthesis);GO:0042769(DNA damage response, detection of DNA damage);GO:0042802(identical protein binding);GO:0043596(nuclear replication fork);GO:0043626(PCNA complex);GO:0045739(positive regulation of DNA repair);GO:0045740(positive regulation of DNA replication);GO:0046686(response to cadmium ion);GO:0070062(extracellular exosome);GO:0070182(DNA polymerase binding);GO:0070557(PCNA-p21 complex);GO:0070987(error-free translesion synthesis)"	03030(DNA replication);03410(Base excision repair);03420(Nucleotide excision repair);03430(Mismatch repair);04110(Cell cycle)	NA	NA	proliferating cell nuclear antigen [Source:HGNC Symbol;Acc:HGNC:8729]	35.28	39.57	29.02	191.65	209.75	119.96	0.18	-2.46	0.01	0.2	down	yes
MSTRG.17198	GPCPD1	ENST00000379019;ENST00000418646;ENST00000481038;MSTRG.17198.6;MSTRG.17198.3;MSTRG.17198.2;MSTRG.17198.4;MSTRG.17198.5;MSTRG.17198.9;ENST00000462080;ENST00000633552;ENST00000473797;ENST00000481690	GO:0005737(cytoplasm);GO:0005829(cytosol);GO:0006629(lipid metabolic process);GO:0006644(phospholipid metabolic process);GO:0007519(skeletal muscle tissue development);GO:0008081(phosphoric diester hydrolase activity);GO:0030246(carbohydrate binding);GO:0044281(small molecule metabolic process);GO:0046474(glycerophospholipid biosynthetic process);GO:0047389(glycerophosphocholine phosphodiesterase activity);GO:2001070(starch binding)	NA	NA	NA	glycerophosphocholine phosphodiesterase GDE1 homolog (S. cerevisiae) [Source:HGNC Symbol;Acc:HGNC:26957]	10.53	9.57	8.97	3.54	2.23	1.59	2.83	1.5	0.02	0.25	up	yes
MSTRG.17203	MCM8	ENST00000378883;ENST00000378886;ENST00000378896;ENST00000610722;MSTRG.17203.5;ENST00000265187	GO:0000082(G1/S transition of mitotic cell cycle);GO:0000278(mitotic cell cycle);GO:0000724(double-strand break repair via homologous recombination);GO:0003677(DNA binding);GO:0004386(helicase activity);GO:0005515(protein binding);GO:0005524(ATP binding);GO:0005634(nucleus);GO:0005654(nucleoplasm);GO:0006260(DNA replication);GO:0006271(DNA strand elongation involved in DNA replication);GO:0006974(cellular response to DNA damage stimulus);GO:0007292(female gamete generation);GO:0048232(male gamete generation);GO:0097362(MCM8-MCM9 complex)	NA	NA	NA	minichromosome maintenance complex component 8 [Source:HGNC Symbol;Acc:HGNC:16147]	1.31	2.01	1.28	9.4	6.7	2.19	0.27	-1.88	0.04	0.33	down	yes
MSTRG.1727	HIST2H4A	ENST00000578186;ENST00000618193;MSTRG.1727.2;ENST00000614272;ENST00000613412	"GO:0000183(chromatin silencing at rDNA);GO:0000228(nuclear chromosome);GO:0000278(mitotic cell cycle);GO:0000723(telomere maintenance);GO:0000786(nucleosome);GO:0003677(DNA binding);GO:0005515(protein binding);GO:0005576(extracellular region);GO:0005634(nucleus);GO:0005654(nucleoplasm);GO:0006325(chromatin organization);GO:0006334(nucleosome assembly);GO:0006335(DNA replication-dependent nucleosome assembly);GO:0006336(DNA replication-independent nucleosome assembly);GO:0006352(DNA-templated transcription, initiation);GO:0007264(small GTPase mediated signal transduction);GO:0010467(gene expression);GO:0016020(membrane);GO:0032776(DNA methylation on cytosine);GO:0034080(CENP-A containing nucleosome assembly);GO:0035574(histone H4-K20 demethylation);GO:0035575(histone demethylase activity (H4-K20 specific));GO:0040029(regulation of gene expression, epigenetic);GO:0042393(histone binding);GO:0043234(protein complex);GO:0044822(poly(A) RNA binding);GO:0045653(negative regulation of megakaryocyte differentiation);GO:0045814(negative regulation of gene expression, epigenetic);GO:0046982(protein heterodimerization activity);GO:0051290(protein heterotetramerization);GO:0070062(extracellular exosome)"	NA	NA	NA	"histone cluster 2, H4a [Source:HGNC Symbol;Acc:HGNC:4794]"	3.35	1.92	4.82	0.65	1.11	1.68	2.54	1.34	0.04	0.31	up	yes
MSTRG.17272	SNRPB2	MSTRG.17272.2;MSTRG.17272.1;ENST00000377943;ENST00000246071;ENST00000478522	"GO:0000166(nucleotide binding);GO:0000398(mRNA splicing, via spliceosome);GO:0002230(positive regulation of defense response to virus by host);GO:0003676(nucleic acid binding);GO:0005515(protein binding);GO:0005654(nucleoplasm);GO:0005681(spliceosomal complex);GO:0005686(U2 snRNP);GO:0005730(nucleolus);GO:0006397(mRNA processing);GO:0008380(RNA splicing);GO:0010467(gene expression);GO:0017069(snRNA binding);GO:0071013(catalytic step 2 spliceosome)"	03040(Spliceosome)	NA	NA	small nuclear ribonucleoprotein polypeptide B [Source:HGNC Symbol;Acc:HGNC:11155]	99.16	105.64	103.07	248.09	245.64	186.21	0.42	-1.25	0	0.18	down	yes
MSTRG.17284	MGME1	MSTRG.17284.1;MSTRG.17284.2;MSTRG.17284.3;ENST00000377710;ENST00000377709;ENST00000377704;ENST00000467391	GO:0000002(mitochondrial genome maintenance);GO:0005739(mitochondrion);GO:0006264(mitochondrial DNA replication);GO:0008297(single-stranded DNA exodeoxyribonuclease activity);GO:0043504(mitochondrial DNA repair);GO:0090305(nucleic acid phosphodiester bond hydrolysis)	NA	NA	NA	mitochondrial genome maintenance exonuclease 1 [Source:HGNC Symbol;Acc:HGNC:16205]	4.2	7.01	8.84	20.86	20.53	12.94	0.3	-1.72	0.01	0.24	down	yes
MSTRG.17286	CSRP2BP	MSTRG.17286.2;MSTRG.17286.1;MSTRG.17286.3;ENST00000432901;ENST00000464792;ENST00000489422;ENST00000484001;ENST00000492286;ENST00000435364;ENST00000377681;ENST00000489634	GO:0000086(G2/M transition of mitotic cell cycle);GO:0004402(histone acetyltransferase activity);GO:0005515(protein binding);GO:0005634(nucleus);GO:0005671(Ada2/Gcn5/Ada3 transcription activator complex);GO:0005737(cytoplasm);GO:0006325(chromatin organization);GO:0008080(N-acetyltransferase activity);GO:0008152(metabolic process);GO:0016573(histone acetylation);GO:0030274(LIM domain binding);GO:0043966(histone H3 acetylation)	NA	NA	NA	CSRP2 binding protein [Source:HGNC Symbol;Acc:HGNC:15904]	3.6	5.38	6.74	10.13	9.6	9.2	0.5	-1.01	0.03	0.28	down	yes
MSTRG.17300	DTD1	ENST00000435844;ENST00000411646;ENST00000608034;ENST00000618693;ENST00000377452;ENST00000494921	"GO:0002161(aminoacyl-tRNA editing activity);GO:0003677(DNA binding);GO:0005634(nucleus);GO:0005737(cytoplasm);GO:0006260(DNA replication);GO:0006399(tRNA metabolic process);GO:0006450(regulation of translational fidelity);GO:0016788(hydrolase activity, acting on ester bonds);GO:0019478(D-amino acid catabolic process);GO:0046872(metal ion binding);GO:0051500(D-tyrosyl-tRNA(Tyr) deacylase activity)"	NA	NA	NA	D-tyrosyl-tRNA deacylase 1 [Source:HGNC Symbol;Acc:HGNC:16219]	65.74	62.84	59.95	22.14	24.2	36.91	2.61	1.38	0.01	0.24	up	yes
MSTRG.17336	NAPB	ENST00000398425;ENST00000432543;ENST00000617876;ENST00000377026;MSTRG.17336.6;MSTRG.17336.5;ENST00000472855;ENST00000468128;ENST00000487502	"GO:0005483(soluble NSF attachment protein activity);GO:0005515(protein binding);GO:0005774(vacuolar membrane);GO:0006886(intracellular protein transport);GO:0010807(regulation of synaptic vesicle priming);GO:0019905(syntaxin binding);GO:0031201(SNARE complex);GO:0035249(synaptic transmission, glutamatergic);GO:0035494(SNARE complex disassembly);GO:0043209(myelin sheath);GO:0061025(membrane fusion);GO:0070044(synaptobrevin 2-SNAP-25-syntaxin-1a complex);GO:0070062(extracellular exosome)"	NA	NA	NA	"N-ethylmaleimide-sensitive factor attachment protein, beta [Source:HGNC Symbol;Acc:HGNC:15751]"	5.34	5.47	4.32	1.93	2.11	1.91	2.02	1.02	0.01	0.19	up	yes
MSTRG.17341	CST7	ENST00000480798	GO:0004866(endopeptidase inhibitor activity);GO:0004869(cysteine-type endopeptidase inhibitor activity);GO:0005515(protein binding);GO:0005576(extracellular region);GO:0005737(cytoplasm);GO:0006955(immune response);GO:0010951(negative regulation of endopeptidase activity)	NA	NA	NA	cystatin F (leukocystatin) [Source:HGNC Symbol;Acc:HGNC:2479]	11.75	17.73	22.28	0.12	0.29	0.41	12.8	3.68	0	0.16	up	yes
MSTRG.17364	RP13-401N8.3	MSTRG.17364.1;ENST00000510553	NA	NA	NA	NA	NA	0.6	0.82	1.05	2.9	2.74	1.7	0.46	-1.11	0.01	0.24	down	yes
MSTRG.17398	TPX2	MSTRG.17398.1;ENST00000300403;ENST00000340513;MSTRG.17398.4	NA	NA	NA	NA	NA	23.54	22.88	10.76	198.23	230.66	69.45	0.11	-3.25	0.03	0.3	down	yes
MSTRG.17399	DUSP15	ENST00000447647;ENST00000278979;ENST00000398083;ENST00000486996;ENST00000398084;ENST00000375966;ENST00000339738;ENST00000459848;ENST00000493115;ENST00000428829	GO:0004725(protein tyrosine phosphatase activity);GO:0005515(protein binding);GO:0005737(cytoplasm);GO:0005886(plasma membrane);GO:0006470(protein dephosphorylation);GO:0007179(transforming growth factor beta receptor signaling pathway);GO:0008138(protein tyrosine/serine/threonine phosphatase activity);GO:0016311(dephosphorylation);GO:0016791(phosphatase activity);GO:0035335(peptidyl-tyrosine dephosphorylation);GO:0042127(regulation of cell proliferation);GO:0046330(positive regulation of JNK cascade)	NA	NA	NA	dual specificity phosphatase 15 [Source:HGNC Symbol;Acc:HGNC:16236]	7.01	6.25	4.1	0.39	0.52	1.62	4.61	2.2	0.01	0.24	up	yes
MSTRG.17421	DNMT3B	ENST00000328111;ENST00000348286;ENST00000353855;ENST00000443239	"GO:0000122(negative regulation of transcription from RNA polymerase II promoter);GO:0000792(heterochromatin);GO:0001666(response to hypoxia);GO:0003677(DNA binding);GO:0003682(chromatin binding);GO:0003714(transcription corepressor activity);GO:0003886(DNA (cytosine-5-)-methyltransferase activity);GO:0005515(protein binding);GO:0005634(nucleus);GO:0005654(nucleoplasm);GO:0005720(nuclear heterochromatin);GO:0005737(cytoplasm);GO:0006306(DNA methylation);GO:0006346(methylation-dependent chromatin silencing);GO:0006349(regulation of gene expression by genetic imprinting);GO:0008168(methyltransferase activity);GO:0009008(DNA-methyltransferase activity);GO:0009636(response to toxic substance);GO:0010212(response to ionizing radiation);GO:0010424(DNA methylation on cytosine within a CG sequence);GO:0010467(gene expression);GO:0010628(positive regulation of gene expression);GO:0014823(response to activity);GO:0031000(response to caffeine);GO:0031503(protein complex localization);GO:0032355(response to estradiol);GO:0032776(DNA methylation on cytosine);GO:0033189(response to vitamin A);GO:0040029(regulation of gene expression, epigenetic);GO:0042220(response to cocaine);GO:0042493(response to drug);GO:0042826(histone deacetylase binding);GO:0043231(intracellular membrane-bounded organelle);GO:0045322(unmethylated CpG binding);GO:0045666(positive regulation of neuron differentiation);GO:0045814(negative regulation of gene expression, epigenetic);GO:0045892(negative regulation of transcription, DNA-templated);GO:0046498(S-adenosylhomocysteine metabolic process);GO:0046499(S-adenosylmethioninamine metabolic process);GO:0046872(metal ion binding);GO:0051571(positive regulation of histone H3-K4 methylation);GO:0051573(negative regulation of histone H3-K9 methylation);GO:0051718(DNA (cytosine-5-)-methyltransferase activity, acting on CpG substrates);GO:0060821(inactivation of X chromosome by DNA methylation);GO:0071230(cellular response to amino acid stimulus);GO:0071455(cellular response to hyperoxia);GO:0071549(cellular response to dexamethasone stimulus)"	00270(Cysteine and methionine metabolism);01100(Metabolic pathways)	NA	NA	DNA (cytosine-5-)-methyltransferase 3 beta [Source:HGNC Symbol;Acc:HGNC:2979]	0.66	0.67	0.78	3.08	3.55	2.09	0.4	-1.31	0.01	0.23	down	yes
MSTRG.17433	E2F1	ENST00000343380	"GO:0000077(DNA damage checkpoint);GO:0000082(G1/S transition of mitotic cell cycle);GO:0000122(negative regulation of transcription from RNA polymerase II promoter);GO:0000278(mitotic cell cycle);GO:0000790(nuclear chromatin);GO:0001047(core promoter binding);GO:0003677(DNA binding);GO:0003700(sequence-specific DNA binding transcription factor activity);GO:0005515(protein binding);GO:0005634(nucleus);GO:0005654(nucleoplasm);GO:0005667(transcription factor complex);GO:0005737(cytoplasm);GO:0006351(transcription, DNA-templated);GO:0006355(regulation of transcription, DNA-templated);GO:0006915(apoptotic process);GO:0007219(Notch signaling pathway);GO:0007283(spermatogenesis);GO:0008134(transcription factor binding);GO:0008630(intrinsic apoptotic signaling pathway in response to DNA damage);GO:0010628(positive regulation of gene expression);GO:0012501(programmed cell death);GO:0019901(protein kinase binding);GO:0030900(forebrain development);GO:0035189(Rb-E2F complex);GO:0043276(anoikis);GO:0043392(negative regulation of DNA binding);GO:0043565(sequence-specific DNA binding);GO:0044212(transcription regulatory region DNA binding);GO:0045599(negative regulation of fat cell differentiation);GO:0045892(negative regulation of transcription, DNA-templated);GO:0045893(positive regulation of transcription, DNA-templated);GO:0045944(positive regulation of transcription from RNA polymerase II promoter);GO:0048146(positive regulation of fibroblast proliferation);GO:0048255(mRNA stabilization);GO:0051726(regulation of cell cycle);GO:0070345(negative regulation of fat cell proliferation);GO:0071398(cellular response to fatty acid);GO:0071456(cellular response to hypoxia);GO:0071466(cellular response to xenobiotic stimulus);GO:0071930(negative regulation of transcription involved in G1/S transition of mitotic cell cycle);GO:0072332(intrinsic apoptotic signaling pathway by p53 class mediator);GO:0097193(intrinsic apoptotic signaling pathway);GO:1900740(positive regulation of protein insertion into mitochondrial membrane involved in apoptotic signaling pathway);GO:1990086(lens fiber cell apoptotic process);GO:1990090(cellular response to nerve growth factor stimulus);GO:2000045(regulation of G1/S transition of mitotic cell cycle)"	04110(Cell cycle);05200(Pathways in cancer);05212(Pancreatic cancer);05214(Glioma);05215(Prostate cancer);05218(Melanoma);05219(Bladder cancer);05220(Chronic myeloid leukemia);05222(Small cell lung cancer);05223(Non-small cell lung cancer)	NA	NA	E2F transcription factor 1 [Source:HGNC Symbol;Acc:HGNC:3113]	3.75	3.98	1.49	19.33	18.72	13.59	0.2	-2.31	0.02	0.26	down	yes
MSTRG.17434	PXMP4	ENST00000409299;ENST00000344022;ENST00000217398	GO:0005515(protein binding);GO:0005777(peroxisome);GO:0005778(peroxisomal membrane);GO:0008150(biological_process);GO:0016021(integral component of membrane)	NA	NA	NA	"peroxisomal membrane protein 4, 24kDa [Source:HGNC Symbol;Acc:HGNC:15920]"	0.67	0.65	0.99	2.73	2.49	3.33	0.47	-1.08	0.01	0.22	down	yes
MSTRG.1745	LINC00869	MSTRG.1745.2;MSTRG.1745.1;MSTRG.1745.3;ENST00000611769;ENST00000619653;ENST00000612135;MSTRG.1745.7;ENST00000429388;MSTRG.1745.8;ENST00000622695;ENST00000620190;ENST00000610578;ENST00000621156;ENST00000439719;ENST00000435115;ENST00000430442;ENST00000622079;ENST00000610297	NA	NA	NA	NA	NA	3.04	2.9	2.84	0.7	1.18	1.4	2.11	1.07	0.01	0.2	up	yes
MSTRG.17510	AAR2	MSTRG.17510.1;MSTRG.17510.2;MSTRG.17510.3;MSTRG.17510.4;ENST00000320849;ENST00000373932	NA	NA	NA	NA	AAR2 splicing factor homolog (S. cerevisiae) [Source:HGNC Symbol;Acc:HGNC:15886]	6.22	7.74	9.59	17.36	17.87	15.47	0.44	-1.19	0.01	0.23	down	yes
MSTRG.17511	DLGAP4	ENST00000373913;ENST00000339266;ENST00000475894;MSTRG.17511.6;ENST00000482872;ENST00000495241;ENST00000491207;ENST00000482037;ENST00000340491;ENST00000479220;ENST00000489701;ENST00000479951;ENST00000478910;ENST00000497862;ENST00000477195	GO:0005515(protein binding);GO:0016020(membrane);GO:0023052(signaling);GO:0045202(synapse)	NA	NA	NA	"discs, large (Drosophila) homolog-associated protein 4 [Source:HGNC Symbol;Acc:HGNC:24476]"	27.03	22.77	17.26	7.63	7.74	7.28	2.86	1.51	0.01	0.22	up	yes
MSTRG.17521	DSN1	ENST00000426836;ENST00000373740;ENST00000448110;ENST00000473615;ENST00000480153;MSTRG.17521.2;ENST00000373750;ENST00000373734;MSTRG.17521.9;ENST00000438549;ENST00000447406	GO:0000278(mitotic cell cycle);GO:0000444(MIS12/MIND type complex);GO:0005515(protein binding);GO:0005634(nucleus);GO:0005737(cytoplasm);GO:0005829(cytosol);GO:0007059(chromosome segregation);GO:0007067(mitotic nuclear division);GO:0007264(small GTPase mediated signal transduction);GO:0051301(cell division)	NA	NA	NA	"DSN1, MIS12 kinetochore complex component [Source:HGNC Symbol;Acc:HGNC:16165]"	3.36	6.06	4.67	21.14	19.3	8.6	0.24	-2.07	0.01	0.23	down	yes
MSTRG.17522	SOGA1	ENST00000237536;MSTRG.17522.2;ENST00000279034;ENST00000465671;ENST00000463491	GO:0003674(molecular_function);GO:0005615(extracellular space);GO:0008286(insulin receptor signaling pathway);GO:0010506(regulation of autophagy);GO:0045721(negative regulation of gluconeogenesis);GO:0070062(extracellular exosome)	NA	NA	NA	"suppressor of glucose, autophagy associated 1 [Source:HGNC Symbol;Acc:HGNC:16111]"	3.39	4.92	5.71	16.21	18.81	14.9	0.28	-1.83	0	0.18	down	yes
MSTRG.17525	RBL1	MSTRG.17525.1;ENST00000373664;ENST00000344359;ENST00000527999	"GO:0000122(negative regulation of transcription from RNA polymerase II promoter);GO:0000278(mitotic cell cycle);GO:0005515(protein binding);GO:0005634(nucleus);GO:0005654(nucleoplasm);GO:0005667(transcription factor complex);GO:0006351(transcription, DNA-templated);GO:0006357(regulation of transcription from RNA polymerase II promoter);GO:0006367(transcription initiation from RNA polymerase II promoter);GO:0007049(cell cycle);GO:0007179(transforming growth factor beta receptor signaling pathway);GO:0008134(transcription factor binding);GO:0010467(gene expression);GO:0016032(viral process);GO:0016568(chromatin modification);GO:0043550(regulation of lipid kinase activity);GO:0045944(positive regulation of transcription from RNA polymerase II promoter);GO:0051726(regulation of cell cycle)"	04110(Cell cycle);04350(TGF-beta signaling pathway)	NA	NA	retinoblastoma-like 1 [Source:HGNC Symbol;Acc:HGNC:9893]	0.6	1.39	1.04	5.29	5.28	1.28	0.3	-1.72	0.05	0.34	down	yes
MSTRG.17546	SNHG17	ENST00000422519;MSTRG.17546.2;MSTRG.17546.4;MSTRG.17546.6;MSTRG.17546.3;MSTRG.17546.5;MSTRG.17546.7;MSTRG.17546.8;MSTRG.17546.9;MSTRG.17546.10;MSTRG.17546.11;ENST00000423536;ENST00000436764;ENST00000449469;ENST00000414142;ENST00000417578;ENST00000413755;ENST00000456953;ENST00000424235	NA	NA	NA	NA	NA	15.43	12.27	12.15	4.13	4.34	5.18	2.91	1.54	0	0.11	up	yes
MSTRG.17578	MYBL2	ENST00000396863;MSTRG.17578.2;ENST00000217026	GO:0000086(G2/M transition of mitotic cell cycle);GO:0000278(mitotic cell cycle);GO:0000978(RNA polymerase II core promoter proximal region sequence-specific DNA binding);GO:0001077(RNA polymerase II core promoter proximal region sequence-specific DNA binding transcription factor activity involved in positive regulation of transcription);GO:0003677(DNA binding);GO:0003682(chromatin binding);GO:0003700(sequence-specific DNA binding transcription factor activity);GO:0005515(protein binding);GO:0005634(nucleus);GO:0005654(nucleoplasm);GO:0006366(transcription from RNA polymerase II promoter);GO:0031523(Myb complex);GO:0045944(positive regulation of transcription from RNA polymerase II promoter);GO:0051726(regulation of cell cycle);GO:0090307(mitotic spindle assembly)	NA	NA	NA	v-myb avian myeloblastosis viral oncogene homolog-like 2 [Source:HGNC Symbol;Acc:HGNC:7548]	9.22	8.27	3.18	106.44	138.28	61.26	0.07	-3.81	0.02	0.25	down	yes
MSTRG.17580	TOX2	ENST00000341197;MSTRG.17580.2;MSTRG.17580.3;ENST00000423191;ENST00000372999;ENST00000358131;ENST00000413823	"GO:0001085(RNA polymerase II transcription factor binding);GO:0003677(DNA binding);GO:0003682(chromatin binding);GO:0005634(nucleus);GO:0005654(nucleoplasm);GO:0006338(chromatin remodeling);GO:0006351(transcription, DNA-templated);GO:0006355(regulation of transcription, DNA-templated);GO:0008585(female gonad development);GO:0034698(response to gonadotropin);GO:0045944(positive regulation of transcription from RNA polymerase II promoter)"	NA	NA	NA	TOX high mobility group box family member 2 [Source:HGNC Symbol;Acc:HGNC:16095]	6.61	5.47	4.45	1.94	1.91	2.33	2.35	1.23	0.01	0.2	up	yes
MSTRG.17582	OSER1	MSTRG.17582.2;MSTRG.17582.1;ENST00000372970;ENST00000255174	GO:0070301(cellular response to hydrogen peroxide)	NA	NA	NA	oxidative stress responsive serine-rich 1 [Source:HGNC Symbol;Acc:HGNC:16105]	18.01	17.83	12.81	4.59	4.82	3.56	3.12	1.64	0.01	0.21	up	yes
MSTRG.17591	PABPC1L	MSTRG.17591.4;MSTRG.17591.5;MSTRG.17591.6;MSTRG.17591.1;MSTRG.17591.2;MSTRG.17591.3;ENST00000217074;ENST00000255136;ENST00000537323;ENST00000481196;ENST00000490798;ENST00000476056;ENST00000372824;ENST00000372819;ENST00000217075;ENST00000479873;ENST00000465761;ENST00000372826;ENST00000474208;ENST00000372822;ENST00000482486	GO:0000166(nucleotide binding);GO:0001556(oocyte maturation);GO:0003676(nucleic acid binding);GO:0003723(RNA binding);GO:0006378(mRNA polyadenylation);GO:0070062(extracellular exosome)	03013(RNA transport);03015(mRNA surveillance pathway);03018(RNA degradation)	NA	NA	"poly(A) binding protein, cytoplasmic 1-like [Source:HGNC Symbol;Acc:HGNC:15797]"	6.95	5.07	7.13	1.35	1.42	1.82	3.31	1.73	0	0.14	up	yes
MSTRG.17597	SLPI	ENST00000338380	GO:0004866(endopeptidase inhibitor activity);GO:0004867(serine-type endopeptidase inhibitor activity);GO:0005515(protein binding);GO:0005576(extracellular region);GO:0010951(negative regulation of endopeptidase activity);GO:0019899(enzyme binding);GO:0030414(peptidase inhibitor activity);GO:0031012(extracellular matrix);GO:0032091(negative regulation of protein binding);GO:0045071(negative regulation of viral genome replication);GO:0070062(extracellular exosome)	NA	NA	NA	secretory leukocyte peptidase inhibitor [Source:HGNC Symbol;Acc:HGNC:11092]	1.43	2.92	4.7	0	0	0.2	3.09	1.63	0.04	0.33	up	yes
MSTRG.17600	SDC4	ENST00000372733	"GO:0001523(retinoid metabolic process);GO:0001657(ureteric bud development);GO:0001843(neural tube closure);GO:0001968(fibronectin binding);GO:0005080(protein kinase C binding);GO:0005515(protein binding);GO:0005796(Golgi lumen);GO:0005886(plasma membrane);GO:0005887(integral component of plasma membrane);GO:0005925(focal adhesion);GO:0005975(carbohydrate metabolic process);GO:0006024(glycosaminoglycan biosynthetic process);GO:0006027(glycosaminoglycan catabolic process);GO:0007603(phototransduction, visible light);GO:0009986(cell surface);GO:0010762(regulation of fibroblast migration);GO:0016477(cell migration);GO:0030198(extracellular matrix organization);GO:0030203(glycosaminoglycan metabolic process);GO:0030204(chondroitin sulfate metabolic process);GO:0042060(wound healing);GO:0043034(costamere);GO:0043202(lysosomal lumen);GO:0044281(small molecule metabolic process);GO:0045121(membrane raft);GO:0045860(positive regulation of protein kinase activity);GO:0051496(positive regulation of stress fiber assembly);GO:0051894(positive regulation of focal adhesion assembly);GO:0060122(inner ear receptor stereocilium organization);GO:0070053(thrombospondin receptor activity);GO:0070062(extracellular exosome);GO:1903543(positive regulation of exosomal secretion);GO:1903553(positive regulation of extracellular exosome assembly)"	04512(ECM-receptor interaction);04514(Cell adhesion molecules (CAMs));05144(Malaria)	NA	NA	syndecan 4 [Source:HGNC Symbol;Acc:HGNC:10661]	255.39	232.3	375.55	59.68	62.6	97.23	4.45	2.15	0.01	0.24	up	yes
MSTRG.17626	PLTP	ENST00000354050;ENST00000372420;ENST00000372431;ENST00000477313;ENST00000420868	GO:0005576(extracellular region);GO:0005615(extracellular space);GO:0006629(lipid metabolic process);GO:0006869(lipid transport);GO:0008289(lipid binding);GO:0010189(vitamin E biosynthetic process);GO:0010875(positive regulation of cholesterol efflux);GO:0030317(sperm motility);GO:0034375(high-density lipoprotein particle remodeling)	03320(PPAR signaling pathway)	NA	NA	phospholipid transfer protein [Source:HGNC Symbol;Acc:HGNC:9093]	19.45	18.48	16.1	3.54	3.41	10.33	3.93	1.97	0.04	0.32	up	yes
MSTRG.17628	.	MSTRG.17628.1	NA	NA	NA	NA	NA	0	0	0	1.26	1.79	1.81	0.41	-1.29	0	0.15	down	yes
MSTRG.17631	.	MSTRG.17631.1	NA	NA	NA	NA	NA	0.21	0.16	0.39	1.64	1.41	1.83	0.49	-1.04	0.01	0.2	down	yes
MSTRG.17632	NCOA5	ENST00000290231;MSTRG.17632.2;MSTRG.17632.3;MSTRG.17632.4;ENST00000372291	"GO:0003682(chromatin binding);GO:0005515(protein binding);GO:0005615(extracellular space);GO:0005634(nucleus);GO:0005654(nucleoplasm);GO:0006351(transcription, DNA-templated);GO:0006355(regulation of transcription, DNA-templated);GO:0015629(actin cytoskeleton);GO:0042593(glucose homeostasis);GO:0044822(poly(A) RNA binding);GO:0046627(negative regulation of insulin receptor signaling pathway)"	NA	NA	NA	nuclear receptor coactivator 5 [Source:HGNC Symbol;Acc:HGNC:15909]	2.38	3.25	4.35	29.9	32.63	14.79	0.13	-2.93	0.01	0.21	down	yes
MSTRG.17642	ZMYND8	ENST00000311275;ENST00000536340;ENST00000360911;ENST00000355972;ENST00000396281;ENST00000446994;ENST00000611941;ENST00000619049;MSTRG.17642.1;MSTRG.17642.14;MSTRG.17642.11;MSTRG.17642.12;MSTRG.17642.13;MSTRG.17642.15;MSTRG.17642.16;MSTRG.17642.17;MSTRG.17642.18;ENST00000458360;ENST00000467200;ENST00000262975;ENST00000471951;ENST00000352431;ENST00000461685;ENST00000540497;ENST00000617418;ENST00000468376;ENST00000435836;ENST00000446894;ENST00000441977	GO:0000122(negative regulation of transcription from RNA polymerase II promoter);GO:0001106(RNA polymerase II transcription corepressor activity);GO:0005515(protein binding);GO:0005634(nucleus);GO:0008270(zinc ion binding);GO:0070491(repressing transcription factor binding)	NA	NA	NA	"zinc finger, MYND-type containing 8 [Source:HGNC Symbol;Acc:HGNC:9397]"	1.4	2.21	3.35	10.86	8.19	8.99	0.26	-1.92	0.01	0.21	down	yes
MSTRG.17651	.	MSTRG.17651.1	NA	NA	NA	NA	NA	0.47	0.15	0.1	1.92	1.56	1.32	0.49	-1.03	0.02	0.27	down	yes
MSTRG.17662	ZFAS1	ENST00000371743;ENST00000417721;ENST00000441722;ENST00000450535;ENST00000458653;ENST00000326677;ENST00000428008;ENST00000620594;ENST00000623640;ENST00000615977;ENST00000618800	NA	NA	NA	NA	NA	436.51	496.53	369.09	38.31	54.2	51.65	9.36	3.23	0	0.14	up	yes
MSTRG.17685	ADNP	MSTRG.17685.1;ENST00000371602;MSTRG.17685.2;ENST00000621696;ENST00000349014;ENST00000396029;MSTRG.17685.7;ENST00000396032;ENST00000534467	"GO:0003677(DNA binding);GO:0003682(chromatin binding);GO:0005507(copper ion binding);GO:0005515(protein binding);GO:0005615(extracellular space);GO:0005634(nucleus);GO:0005737(cytoplasm);GO:0006351(transcription, DNA-templated);GO:0006355(regulation of transcription, DNA-templated);GO:0007614(short-term memory);GO:0009743(response to carbohydrate);GO:0010035(response to inorganic substance);GO:0010629(negative regulation of gene expression);GO:0010835(regulation of protein ADP-ribosylation);GO:0010976(positive regulation of neuron projection development);GO:0030424(axon);GO:0030425(dendrite);GO:0030828(positive regulation of cGMP biosynthetic process);GO:0031668(cellular response to extracellular stimulus);GO:0032091(negative regulation of protein binding);GO:0032147(activation of protein kinase activity);GO:0033484(nitric oxide homeostasis);GO:0042277(peptide binding);GO:0043025(neuronal cell body);GO:0043524(negative regulation of neuron apoptotic process);GO:0044849(estrous cycle);GO:0045773(positive regulation of axon extension);GO:0046872(metal ion binding);GO:0048487(beta-tubulin binding);GO:0050731(positive regulation of peptidyl-tyrosine phosphorylation);GO:0050805(negative regulation of synaptic transmission);GO:0051965(positive regulation of synapse assembly)"	NA	NA	NA	activity-dependent neuroprotector homeobox [Source:HGNC Symbol;Acc:HGNC:15766]	2.5	8.73	3.79	8.12	5.48	4.49	0.49	-1.02	0.02	0.26	down	yes
MSTRG.17693	NFATC2	MSTRG.17693.1;ENST00000371564;ENST00000396009;MSTRG.17693.2;MSTRG.17693.5;ENST00000609943;ENST00000610033;ENST00000414705;ENST00000609507;ENST00000496054	"GO:0000122(negative regulation of transcription from RNA polymerase II promoter);GO:0000978(RNA polymerase II core promoter proximal region sequence-specific DNA binding);GO:0001077(RNA polymerase II core promoter proximal region sequence-specific DNA binding transcription factor activity involved in positive regulation of transcription);GO:0001078(RNA polymerase II core promoter proximal region sequence-specific DNA binding transcription factor activity involved in negative regulation of transcription);GO:0001816(cytokine production);GO:0002223(stimulatory C-type lectin receptor signaling pathway);GO:0003677(DNA binding);GO:0003682(chromatin binding);GO:0003700(sequence-specific DNA binding transcription factor activity);GO:0005515(protein binding);GO:0005634(nucleus);GO:0005654(nucleoplasm);GO:0005667(transcription factor complex);GO:0005737(cytoplasm);GO:0005829(cytosol);GO:0005886(plasma membrane);GO:0006355(regulation of transcription, DNA-templated);GO:0006366(transcription from RNA polymerase II promoter);GO:0006974(cellular response to DNA damage stimulus);GO:0008134(transcription factor binding);GO:0010628(positive regulation of gene expression);GO:0014904(myotube cell development);GO:0015629(actin cytoskeleton);GO:0016477(cell migration);GO:0030529(ribonucleoprotein complex);GO:0030890(positive regulation of B cell proliferation);GO:0033173(calcineurin-NFAT signaling cascade);GO:0038095(Fc-epsilon receptor signaling pathway);GO:0042493(response to drug);GO:0043565(sequence-specific DNA binding);GO:0044212(transcription regulatory region DNA binding);GO:0044798(nuclear transcription factor complex);GO:0045087(innate immune response);GO:0045893(positive regulation of transcription, DNA-templated);GO:0045944(positive regulation of transcription from RNA polymerase II promoter);GO:0050853(B cell receptor signaling pathway);GO:1901741(positive regulation of myoblast fusion)"	04010(MAPK signaling pathway);04310(Wnt signaling pathway);04360(Axon guidance);04370(VEGF signaling pathway);04380(Osteoclast differentiation);04650(Natural killer cell mediated cytotoxicity);04660(T cell receptor signaling pathway);04662(B cell receptor signaling pathway)	NA	NA	"nuclear factor of activated T-cells, cytoplasmic, calcineurin-dependent 2 [Source:HGNC Symbol;Acc:HGNC:7776]"	0.94	0.5	0.65	7.25	5.72	15.04	0.22	-2.17	0.02	0.26	down	yes
MSTRG.17706	AURKA	ENST00000395914;ENST00000371356;ENST00000347343;ENST00000395911;MSTRG.17706.6;MSTRG.17706.7;MSTRG.17706.2;MSTRG.17706.3;MSTRG.17706.4;MSTRG.17706.5;ENST00000312783;ENST00000395915;ENST00000395913;ENST00000395907;ENST00000441357;ENST00000420474;ENST00000422322;ENST00000456249;ENST00000451915	"GO:0000086(G2/M transition of mitotic cell cycle);GO:0000212(meiotic spindle organization);GO:0000226(microtubule cytoskeleton organization);GO:0000278(mitotic cell cycle);GO:0000780(condensed nuclear chromosome, centromeric region);GO:0004672(protein kinase activity);GO:0004674(protein serine/threonine kinase activity);GO:0004712(protein serine/threonine/tyrosine kinase activity);GO:0005515(protein binding);GO:0005524(ATP binding);GO:0005634(nucleus);GO:0005813(centrosome);GO:0005815(microtubule organizing center);GO:0005819(spindle);GO:0005829(cytosol);GO:0005876(spindle microtubule);GO:0006468(protein phosphorylation);GO:0007052(mitotic spindle organization);GO:0007057(spindle assembly involved in female meiosis I);GO:0007067(mitotic nuclear division);GO:0007100(mitotic centrosome separation);GO:0007126(meiotic nuclear division);GO:0009948(anterior/posterior axis specification);GO:0015630(microtubule cytoskeleton);GO:0016772(transferase activity, transferring phosphorus-containing groups);GO:0019901(protein kinase binding);GO:0030496(midbody);GO:0031145(anaphase-promoting complex-dependent proteasomal ubiquitin-dependent protein catabolic process);GO:0031616(spindle pole centrosome);GO:0031625(ubiquitin protein ligase binding);GO:0031647(regulation of protein stability);GO:0032091(negative regulation of protein binding);GO:0032133(chromosome passenger complex);GO:0032355(response to estradiol);GO:0032436(positive regulation of proteasomal ubiquitin-dependent protein catabolic process);GO:0032465(regulation of cytokinesis);GO:0035174(histone serine kinase activity);GO:0035404(histone-serine phosphorylation);GO:0042585(germinal vesicle);GO:0043066(negative regulation of apoptotic process);GO:0043146(spindle stabilization);GO:0043203(axon hillock);GO:0045120(pronucleus);GO:0045840(positive regulation of mitotic nuclear division);GO:0046605(regulation of centrosome cycle);GO:0046777(protein autophosphorylation);GO:0048471(perinuclear region of cytoplasm);GO:0051233(spindle midzone);GO:0051297(centrosome organization);GO:0051301(cell division);GO:0051642(centrosome localization);GO:0071539(protein localization to centrosome);GO:0072686(mitotic spindle);GO:0072687(meiotic spindle);GO:1900195(positive regulation of oocyte maturation);GO:1990138(neuron projection extension)"	04114(Oocyte meiosis)	NA	NA	aurora kinase A [Source:HGNC Symbol;Acc:HGNC:11393]	9.34	9.45	5.87	102.76	124.22	27.97	0.1	-3.39	0.03	0.3	down	yes
MSTRG.17711	TFAP2C	ENST00000201031;ENST00000416606;MSTRG.17711.2;MSTRG.17711.4	NA	NA	NA	NA	NA	16.83	19.59	35.49	64.32	54.61	66.23	0.35	-1.5	0.05	0.33	down	yes
MSTRG.17725	VAPB	ENST00000475243;MSTRG.17725.2;ENST00000395802;ENST00000520497;ENST00000265619;ENST00000463370;ENST00000476395	GO:0000139(Golgi membrane);GO:0005515(protein binding);GO:0005783(endoplasmic reticulum);GO:0005789(endoplasmic reticulum membrane);GO:0005794(Golgi apparatus);GO:0006665(sphingolipid metabolic process);GO:0006874(cellular calcium ion homeostasis);GO:0006888(ER to Golgi vesicle-mediated transport);GO:0006987(activation of signaling protein activity involved in unfolded protein response);GO:0007029(endoplasmic reticulum organization);GO:0008017(microtubule binding);GO:0016021(integral component of membrane);GO:0019048(modulation by virus of host morphology or physiology);GO:0019899(enzyme binding);GO:0030148(sphingolipid biosynthetic process);GO:0030968(endoplasmic reticulum unfolded protein response);GO:0033149(FFAT motif binding);GO:0042803(protein homodimerization activity);GO:0044281(small molecule metabolic process);GO:0044790(negative regulation by host of viral release from host cell);GO:0044791(positive regulation by host of viral release from host cell);GO:0044828(negative regulation by host of viral genome replication);GO:0044829(positive regulation by host of viral genome replication);GO:0045070(positive regulation of viral genome replication);GO:0046725(negative regulation by virus of viral protein levels in host cell);GO:0046982(protein heterodimerization activity);GO:0048487(beta-tubulin binding);GO:0090114(COPII-coated vesicle budding)	NA	NA	NA	VAMP (vesicle-associated membrane protein)-associated protein B and C [Source:HGNC Symbol;Acc:HGNC:12649]	3.01	3.44	5.55	8.82	8.1	8.95	0.48	-1.05	0.04	0.33	down	yes
MSTRG.17754	RP11-157P1.4	ENST00000414042	NA	NA	NA	NA	NA	2.99	1.17	0.89	0.33	0.64	0.71	2.19	1.13	0.03	0.29	up	yes
MSTRG.17768	SLCO4A1-AS1	MSTRG.17768.1;MSTRG.17768.2;MSTRG.17768.3;MSTRG.17768.4;MSTRG.17768.5;ENST00000451648;ENST00000411824;ENST00000433126	NA	NA	NA	NA	NA	5.77	3.19	9.55	0.88	0.73	0.44	4.29	2.1	0.03	0.3	up	yes
MSTRG.17788	EEF1A2	ENST00000298049;ENST00000217182	"GO:0003746(translation elongation factor activity);GO:0003924(GTPase activity);GO:0005515(protein binding);GO:0005525(GTP binding);GO:0005737(cytoplasm);GO:0005853(eukaryotic translation elongation factor 1 complex);GO:0006414(translational elongation);GO:0008135(translation factor activity, RNA binding);GO:0010035(response to inorganic substance);GO:0019901(protein kinase binding);GO:0043025(neuronal cell body);GO:0043065(positive regulation of apoptotic process);GO:0043209(myelin sheath);GO:0090218(positive regulation of lipid kinase activity)"	03013(RNA transport)	NA	NA	eukaryotic translation elongation factor 1 alpha 2 [Source:HGNC Symbol;Acc:HGNC:3192]	25.45	21.58	22.58	3.37	2.45	7.39	5.85	2.55	0.01	0.24	up	yes
MSTRG.17789	PPDPF	ENST00000370179;ENST00000464438;MSTRG.17789.2;ENST00000370177;ENST00000473620	GO:0007275(multicellular organismal development);GO:0030154(cell differentiation)	NA	NA	NA	pancreatic progenitor cell differentiation and proliferation factor [Source:HGNC Symbol;Acc:HGNC:16142]	125.6	82.57	77.93	13.64	28.79	39.99	5.52	2.47	0.01	0.2	up	yes
MSTRG.1779	CIART	ENST00000447007;ENST00000369094;ENST00000369095;ENST00000417398;ENST00000290363;ENST00000469255;ENST00000497211	"GO:0001046(core promoter sequence-specific DNA binding);GO:0005515(protein binding);GO:0005634(nucleus);GO:0006351(transcription, DNA-templated);GO:0016605(PML body);GO:0032922(circadian regulation of gene expression);GO:0045475(locomotor rhythm);GO:0045892(negative regulation of transcription, DNA-templated);GO:0070888(E-box binding)"	NA	NA	NA	circadian associated repressor of transcription [Source:HGNC Symbol;Acc:HGNC:25200]	23.92	14.52	7.18	2.53	2.55	3.05	4.98	2.31	0.03	0.29	up	yes
MSTRG.17792	CTD-3184A7.4	MSTRG.17792.1;MSTRG.17792.2;ENST00000449500;ENST00000411579	NA	NA	NA	NA	NA	10.51	7.68	5.47	1.81	2.61	3.08	3.09	1.63	0.01	0.23	up	yes
MSTRG.17793	STMN3	ENST00000540534;ENST00000370053;ENST00000631920;ENST00000632676;ENST00000634126	GO:0005515(protein binding);GO:0005737(cytoplasm);GO:0005794(Golgi apparatus);GO:0007019(microtubule depolymerization);GO:0007399(nervous system development);GO:0015631(tubulin binding);GO:0019904(protein domain specific binding);GO:0030424(axon);GO:0030426(growth cone);GO:0031110(regulation of microtubule polymerization or depolymerization);GO:0031122(cytoplasmic microtubule organization);GO:0031175(neuron projection development);GO:0035021(negative regulation of Rac protein signal transduction);GO:0043005(neuron projection);GO:0043087(regulation of GTPase activity);GO:0051493(regulation of cytoskeleton organization)	NA	NA	NA	stathmin-like 3 [Source:HGNC Symbol;Acc:HGNC:15926]	5.66	12.76	10.64	23.95	26.89	16.99	0.32	-1.65	0.01	0.22	down	yes
MSTRG.17794	TNFRSF6B	ENST00000318100;ENST00000370018;ENST00000508582;ENST00000469728;MSTRG.17794.5;ENST00000360203;ENST00000356810;ENST00000488316;ENST00000492259;ENST00000482936;ENST00000622743;ENST00000463361;ENST00000480273;ENST00000425905;ENST00000496281;ENST00000496816;ENST00000370003;ENST00000369996	GO:0004872(receptor activity);GO:0005515(protein binding);GO:0005615(extracellular space);GO:0006915(apoptotic process);GO:0043066(negative regulation of apoptotic process)	04060(Cytokine-cytokine receptor interaction)	NA	NA	"tumor necrosis factor receptor superfamily, member 6b, decoy [Source:HGNC Symbol;Acc:HGNC:11921]"	1.13	0.86	1.17	4.06	4.47	3.63	0.42	-1.26	0	0.17	down	yes
MSTRG.17834	CH507-42P11.8	ENST00000613488;ENST00000624077	"GO:0000287(magnesium ion binding);GO:0004672(protein kinase activity);GO:0004674(protein serine/threonine kinase activity);GO:0005524(ATP binding);GO:0005622(intracellular);GO:0006468(protein phosphorylation);GO:0016772(transferase activity, transferring phosphorus-containing groups);GO:0035556(intracellular signal transduction)"	NA	NA	NA	"Protein LOC102724428; SNF1-like kinase, isoform CRA_a  [Source:UniProtKB/TrEMBL;Acc:A0A0B4J2F2]"	4.45	4.31	6.24	0.64	0.65	0.78	3.57	1.84	0	0.17	up	yes
MSTRG.17838	CH507-152C13.1	ENST00000623375;ENST00000610664;ENST00000620065;ENST00000624739;ENST00000619610;MSTRG.17838.6	NA	NA	NA	NA	NA	4.91	5.75	7.12	13.85	16.83	11.36	0.42	-1.24	0.02	0.26	down	yes
MSTRG.17845	CH507-254M2.2	ENST00000617062;ENST00000625096;MSTRG.17845.3;ENST00000624461;ENST00000625115;MSTRG.17845.8;ENST00000610988	NA	NA	NA	NA	NA	0.42	0.61	0.05	3.35	1.33	1.18	0.38	-1.39	0.05	0.34	down	yes
MSTRG.17868	FP671120.6	MSTRG.17868.1	NA	NA	NA	NA	NA	203.45	95.08	278.84	4.19	3.22	50.62	36.12	5.17	0.04	0.31	up	yes
MSTRG.17914	USP25	MSTRG.17914.1;ENST00000285679;ENST00000351097;ENST00000285681;ENST00000400183;ENST00000547201;ENST00000464435;ENST00000478932	GO:0004197(cysteine-type endopeptidase activity);GO:0004843(ubiquitin-specific protease activity);GO:0005515(protein binding);GO:0005634(nucleus);GO:0005737(cytoplasm);GO:0006464(cellular protein modification process);GO:0006508(proteolysis);GO:0006511(ubiquitin-dependent protein catabolic process);GO:0008233(peptidase activity);GO:0032183(SUMO binding);GO:0036459(ubiquitinyl hydrolase activity);GO:0043161(proteasome-mediated ubiquitin-dependent protein catabolic process);GO:0061136(regulation of proteasomal protein catabolic process);GO:0070536(protein K63-linked deubiquitination);GO:0071108(protein K48-linked deubiquitination)	NA	NA	NA	ubiquitin specific peptidase 25 [Source:HGNC Symbol;Acc:HGNC:12624]	4.83	4.43	4.02	1.98	1.44	0.78	2.08	1.06	0.04	0.31	up	yes
MSTRG.1792	ENSA	ENST00000369016;MSTRG.1792.2;ENST00000369014;ENST00000361532;ENST00000361631;ENST00000509582;ENST00000339643;ENST00000271690;ENST00000356527;ENST00000513281;ENST00000505321;ENST00000503345;ENST00000354702;ENST00000503241;ENST00000362052	GO:0000086(G2/M transition of mitotic cell cycle);GO:0000278(mitotic cell cycle);GO:0004864(protein phosphatase inhibitor activity);GO:0005102(receptor binding);GO:0005654(nucleoplasm);GO:0005737(cytoplasm);GO:0006810(transport);GO:0007067(mitotic nuclear division);GO:0007584(response to nutrient);GO:0008200(ion channel inhibitor activity);GO:0008601(protein phosphatase type 2A regulator activity);GO:0009749(response to glucose);GO:0019212(phosphatase inhibitor activity);GO:0019870(potassium channel inhibitor activity);GO:0034047(regulation of protein phosphatase type 2A activity);GO:0043086(negative regulation of catalytic activity);GO:0050796(regulation of insulin secretion);GO:0051301(cell division);GO:0051721(protein phosphatase 2A binding)	NA	NA	NA	endosulfine alpha [Source:HGNC Symbol;Acc:HGNC:3360]	11.04	10.93	13.05	36.68	27.58	26.53	0.37	-1.42	0.01	0.19	down	yes
MSTRG.17925	PPIAP22	ENST00000358455	NA	NA	NA	NA	NA	233.1	231.81	192.96	462.5	632.12	433.19	0.44	-1.18	0.02	0.27	down	yes
MSTRG.17957	BACH1	ENST00000447125;ENST00000420364;ENST00000548219;ENST00000547141;ENST00000550131;MSTRG.17957.5;ENST00000286800;ENST00000399921;MSTRG.17957.11;ENST00000548467;ENST00000451655;ENST00000435072;ENST00000422809;ENST00000468059;ENST00000462262	"GO:0000083(regulation of transcription involved in G1/S transition of mitotic cell cycle);GO:0000117(regulation of transcription involved in G2/M transition of mitotic cell cycle);GO:0000122(negative regulation of transcription from RNA polymerase II promoter);GO:0000980(RNA polymerase II distal enhancer sequence-specific DNA binding);GO:0001078(RNA polymerase II core promoter proximal region sequence-specific DNA binding transcription factor activity involved in negative regulation of transcription);GO:0001205(RNA polymerase II distal enhancer sequence-specific DNA binding transcription factor activity involved in positive regulation of transcription);GO:0001206(RNA polymerase II distal enhancer sequence-specific DNA binding transcription factor activity involved in negative regulation of transcription);GO:0003677(DNA binding);GO:0003700(sequence-specific DNA binding transcription factor activity);GO:0005515(protein binding);GO:0005634(nucleus);GO:0005654(nucleoplasm);GO:0005737(cytoplasm);GO:0005829(cytosol);GO:0006281(DNA repair);GO:0006355(regulation of transcription, DNA-templated);GO:0006366(transcription from RNA polymerase II promoter);GO:0020037(heme binding);GO:0043565(sequence-specific DNA binding);GO:0045944(positive regulation of transcription from RNA polymerase II promoter);GO:0061418(regulation of transcription from RNA polymerase II promoter in response to hypoxia)"	NA	NA	NA	"BTB and CNC homology 1, basic leucine zipper transcription factor 1 [Source:HGNC Symbol;Acc:HGNC:935]"	5.72	7.68	6.78	1.78	1.99	1.08	2.56	1.35	0	0.19	up	yes
MSTRG.17978	TIAM1	ENST00000286827;MSTRG.17978.2;MSTRG.17978.3;ENST00000541036;MSTRG.17978.6;ENST00000491927;ENST00000469412;ENST00000455508	GO:0005057(receptor signaling protein activity);GO:0005085(guanyl-nucleotide exchange factor activity);GO:0005089(Rho guanyl-nucleotide exchange factor activity);GO:0005515(protein binding);GO:0005543(phospholipid binding);GO:0005829(cytosol);GO:0005886(plasma membrane);GO:0005911(cell-cell junction);GO:0007160(cell-matrix adhesion);GO:0007165(signal transduction);GO:0007264(small GTPase mediated signal transduction);GO:0007411(axon guidance);GO:0016477(cell migration);GO:0016601(Rac protein signal transduction);GO:0030676(Rac guanyl-nucleotide exchange factor activity);GO:0031234(extrinsic component of cytoplasmic side of plasma membrane);GO:0035023(regulation of Rho protein signal transduction);GO:0035556(intracellular signal transduction);GO:0043065(positive regulation of apoptotic process);GO:0044291(cell-cell contact zone);GO:0046875(ephrin receptor binding);GO:0048011(neurotrophin TRK receptor signaling pathway);GO:0048013(ephrin receptor signaling pathway);GO:0050772(positive regulation of axonogenesis);GO:0051056(regulation of small GTPase mediated signal transduction);GO:0097190(apoptotic signaling pathway)	04062(Chemokine signaling pathway);04810(Regulation of actin cytoskeleton)	NA	NA	T-cell lymphoma invasion and metastasis 1 [Source:HGNC Symbol;Acc:HGNC:11805]	1.82	2.04	1.31	5.73	3.42	2.88	0.47	-1.09	0.04	0.32	down	yes
MSTRG.18057	MEMO1P1	ENST00000452572	NA	NA	NA	NA	NA	2.26	0.7	0.57	0	0	0	2.61	1.38	0.03	0.29	up	yes
MSTRG.18060	CBR3	ENST00000290354	GO:0000253(3-keto sterol reductase activity);GO:0004090(carbonyl reductase (NADPH) activity);GO:0005615(extracellular space);GO:0005654(nucleoplasm);GO:0005737(cytoplasm);GO:0005829(cytosol);GO:0008152(metabolic process);GO:0016491(oxidoreductase activity);GO:0042376(phylloquinone catabolic process);GO:0050890(cognition);GO:0055114(oxidation-reduction process);GO:0070402(NADPH binding)	00590(Arachidonic acid metabolism);01100(Metabolic pathways)	NA	NA	carbonyl reductase 3 [Source:HGNC Symbol;Acc:HGNC:1549]	3.44	3.25	3.12	16.25	15.73	12.78	0.26	-1.95	0	0.13	down	yes
MSTRG.18095	WRB	ENST00000333781;MSTRG.18095.2;ENST00000623703;ENST00000487869;ENST00000471468;ENST00000398753;ENST00000442773;ENST00000380713;ENST00000380708;ENST00000466787;ENST00000415847;ENST00000490860;ENST00000478273;ENST00000476914;ENST00000480690	GO:0005634(nucleus);GO:0005789(endoplasmic reticulum membrane);GO:0016021(integral component of membrane);GO:0071816(tail-anchored membrane protein insertion into ER membrane)	NA	NA	NA	tryptophan rich basic protein [Source:HGNC Symbol;Acc:HGNC:12790]	1.56	3.55	3.07	6.16	5.27	4.7	0.44	-1.19	0	0.17	down	yes
MSTRG.18097	SH3BGR	ENST00000380637;ENST00000380634;ENST00000458295;ENST00000440288;ENST00000380631;ENST00000333634;ENST00000452550;MSTRG.18097.8;ENST00000423596;ENST00000447939	GO:0005070(SH3/SH2 adaptor activity);GO:0005829(cytosol);GO:0006461(protein complex assembly);GO:0009967(positive regulation of signal transduction);GO:0017124(SH3 domain binding)	NA	NA	NA	SH3 domain binding glutamate-rich protein [Source:HGNC Symbol;Acc:HGNC:10822]	11.44	16.58	20.97	0.84	1.45	1.05	7.34	2.88	0	0.18	up	yes
[truncated: 829,365 more chars]
