# Supplementary material for: Nitazoxanide, an antiprotozoal drug, inhibits late-stage autophagy and promotes ING1-induced cell cycle arrest in glioblastoma
Source: Cell Death Dis. 2018 Oct 9;9(10):1032. doi: 10.1038/s41419-018-1058-z (PMC6177448; doi:10.1038/s41419-018-1058-z)
Supplement: Supplementary file 3 — Table S3 [file 41419_2018_1058_MOESM3_ESM.txt]

GO_ID	GO_Term	GO_function	GO_class	Genes	S gene number	TS gene number	B gene number	TB gene number	pvalue
GO:0000278	mitotic cell cycle	biological_process	6	AAAS;ANAPC2;AURKA;AURKB;BIRC5;CCNB1;CCNB2;CCNE1;CDC20;CDC25A;CDC25C;CDC45;CDC6;CDC7;CDCA5;CDCA8;CDH13;CDK2;CDT1;CENPF;CENPH;CENPK;CENPM;CENPO;CENPT;CEP72;CSNK2A1;DHFR;DSN1;E2F1;E2F2;ENSA;ESCO2;ESPL1;GINS2;GINS4;HIST2H4A;INCENP;KIF18B;KIF20A;KIF2C;KNTC1;LIG1;MAD2L1;MASTL;MCM10;MCM2;MCM3;MCM4;MCM5;MCM6;MCM7;MCM8;MYBL2;NCAPD2;NCAPD3;NCAPG2;NCAPG;NCAPH2;NCAPH;NDEL1;NUP188;NUP35;NUP37;NUP85;OPTN;ORC1;ORC6;PCNA;PCNT;PKMYT1;PLK2;POLA2;POLE2;POLE;PRIM2;PSMD2;PSMD5;RBBP4;RBL1;RFC2;RFC5;RPA1;RPA3;RRM2;SKA2;SKP2;SMC1A;SPC24;SPC25;TFDP1;TUBA1A;TUBG1;TYMS;USP3;ZWINT	96	1129	378	14557	0
GO:0005654	nucleoplasm	cellular_component	11	AAAS;ACBD5;AKAP17A;ANAPC2;ARID5A;ARRB1;ASF1B;ATF3;ATF7;ATG14;BACH1;BARD1;BCL3;BHLHE40;BIRC3;BLM;BLVRB;BRD4;BRD8;CALM3;CAPG;CASP7;CASP8;CBR3;CBX4;CCNB1;CCNB2;CCNE1;CDC20;CDC25A;CDC25C;CDC45;CDC6;CDC7;CDCA5;CDK2;CDT1;CEBPG;CELSR1;CENPF;CENPH;CENPK;CENPM;CENPO;CENPT;CHAMP1;CHD2;CHD8;COG5;COL4A3BP;CPSF3;CPSF6;CRTC2;CSTF2;CSTF3;CTH;CTNNBIP1;DARS2;DBF4B;DDIT3;DDX23;DEDD2;DHFR;DHX33;DHX9;DNAJC8;DNMT3B;DPF2;DTL;DUSP10;DUSP3;DUT;DXO;E2F1;E2F2;EAF2;EFTUD2;EID1;ELAC2;ENC1;ENSA;ESCO2;EWSR1;EXO1;EZH1;FAHD1;FANCA;FANCD2;FANCG;FANCI;FANCL;FLYWCH1;FUBP1;FUS;GARS;GEMIN5;GINS2;GINS3;GINS4;GLRX2;GLYR1;GOLIM4;GTF2IRD1;GTF3C1;GTF3C5;H1F0;H2AFX;H2AFY;HADH;HBP1;HCFC1;HDAC9;HERC2;HEXIM1;HEY1;HIRIP3;HIST1H2BD;HIST2H4A;HJURP;HMGA1;HNRNPA2B1;HNRNPA3;HNRNPAB;HNRNPD;HNRNPM;HOXB9;HSF1;ID3;IGFALS;ILF2;IRF1;IRF7;ISG15;ISG20;IVD;JDP2;JMY;KCTD13;KHSRP;KIF18B;KIF20A;KIF22;KIF4A;KLF4;KLF5;KRT8;LAS1L;LIG1;LMNB1;MAEA;MAFK;MAP2K6;MASTL;MCM10;MCM2;MCM3AP;MCM3;MCM4;MCM5;MCM6;MCM7;MCM8;MCRS1;MECP2;MED31;MED8;MEF2D;MKNK2;MORC4;MRTO4;MYBL2;NACC1;NASP;NCAPD2;NCAPD3;NCAPG2;NCAPH2;NCOA5;NFATC2;NFKBIL1;NOP56;NR1D1;NR1D2;NR4A1;NUP35;NUP37;OGT;OIP5;OPTN;ORC1;ORC6;PA2G4;PARP1;PCGF1;PCNA;PHC1;PHF19;PHF1;PKMYT1;PKN1;POLA2;POLE2;POLE;POLR3D;POLR3H;PPIL2;PPP1R10;PPP5C;PRC1;PRIM2;PRKAB2;PRKDC;PSMD2;PSMD5;PSRC1;PTPDC1;PWWP2B;QRICH1;RACGAP1;RAD51;RAD54L;RAN;RARB;RBBP4;RBL1;RBM10;RCHY1;RELB;RFC2;RFC5;RGS3;RMI1;RPA1;RPA3;RRM2;RTCA;RUVBL1;SEL1L3;SF3B3;SFPQ;SGK1;SHMT1;SIAH2;SIN3B;SKP2;SLC25A22;SLC39A7;SLC3A2;SLX4;SMARCB1;SMC1A;SMNDC1;SMTN;SMURF1;SNAPC2;SNRNP25;SNRPA;SNRPB2;SNRPD1;SNRPF;SNX27;SPRED1;SQSTM1;SRPK1;SRRT;SRSF3;SRSF9;SURF6;SUV39H1;SUV39H2;SYBU;TAF15;TAF1D;TCEA1;TFDP1;TICRR;TMUB1;TOE1;TONSL;TOX2;TPT1;TRIB3;TRIM25;TRIP10;TRPM4;TYMS;U2AF1;U2AF2;UBE2L6;UBE2T;UBTF;UNG;VDR;WDHD1;WDR61;WIBG;WRAP53;WWTR1;XBP1;XPOT;XRCC6;YEATS4;YLPM1;ZBTB34;ZHX2;ZMIZ2;ZNF473;ZPR1;ZRANB2	309	1129	2310	14557	0.00
GO:0006260	DNA replication	biological_process	9	BLM;CDC25A;CDC25C;CDC45;CDC6;CDC7;CDK2;CDT1;CHAF1A;CHTF8;DTD1;DTL;DUT;GINS2;GINS3;KCTD13;LIG1;MCM10;MCM2;MCM3AP;MCM3;MCM4;MCM5;MCM6;MCM7;MCM8;NASP;ORC1;ORC6;POLA2;POLE2;POLE;RBBP4;RFC2;RFC5;RMI1;RMI2;RNASEH2A;RPA1;RPA3;RRM2;SLX4;TICRR	43	1129	131	14557	0.00
GO:0005634	nucleus	cellular_component	9	AAAS;ACAD9;ACBD5;ADNP;AFAP1L1;AGTPBP1;AHNAK2;AIM2;AKAP17A;ALDH7A1;ANAPC2;ANKRD37;APOBEC3B;ARID5A;ARRB1;ASF1B;ASS1;ATF3;ATF7;ATG14;AURKA;AURKB;BACH1;BAG1;BARD1;BCL3;BEX2;BEX4;BHLHE40;BIRC3;BIRC5;BLM;BRAF;BRD4;BRD8;BRIP1;BTG1;C9orf89;CALM3;CAMTA2;CAPG;CASP7;CASP8;CBFB;CBX4;CCNB1;CCNB2;CCNE1;CCNF;CCNL1;CDC20;CDC25A;CDC25C;CDC45;CDC6;CDC7;CDCA4;CDCA5;CDCA8;CDK2;CDT1;CEBPG;CENPF;CENPH;CENPK;CENPT;CFAP36;CFL1;CHAF1A;CHAMP1;CHD2;CHD8;CHTF8;CIART;CLK1;COMMD4;COMMD9;CPSF6;CREBRF;CRTC2;CSNK2A1;CSRNP1;CSRP2BP;CSRP2;CSTF2;CSTF3;CTDSP1;CTDSPL;CTH;CTNNBIP1;DARS2;DBF4B;DBR1;DCLRE1B;DDIT3;DDX23;DDX39A;DHX9;DNAJB2;DNASE1L1;DNMT3B;DPF2;DSN1;DTD1;DTL;DUSP10;DUSP3;DUSP5;DUT;DYRK3;DYX1C1;E2F1;E2F2;E2F8;EEF1A1;EFTUD2;EGLN1;EID1;EIF1;EIF5A;ELAC2;EME1;ENC1;ENO1;EPB41;ESCO2;ESPL1;ESRP1;EWSR1;EXO1;EXOSC2;EZH1;FAM214B;FAM64A;FAM83G;FANCA;FANCD2;FANCI;FLCN;FOXJ2;FTH1;FTSJ3;FUBP1;FUS;GADD45A;GADD45B;GEMIN5;GGH;GINS2;GINS4;GLRX2;GNA13;GNB2L1;GTF2IRD1;GTF3C1;H1F0;H2AFV;H2AFX;H2AFY;H2AFZ;HCFC1;HDAC9;HERC2;HES4;HES7;HEXIM1;HEY1;HIRIP3;HIST1H2BD;HIST2H4A;HIVEP3;HJURP;HMGA1;HMGXB3;HMOX1;HNRNPA2B1;HNRNPA3;HNRNPAB;HNRNPD;HOXB9;HSF1;HSH2D;HSPA5;HYLS1;ICK;ID3;IFIH1;IGFBP3;ILF2;INF2;ING1;IPO9;IRF1;IRF7;IRS1;IRX2;IRX5;ISCU;ISG20;ITGB1BP1;ITPKC;JDP2;JMY;KANK1;KCTD13;KIF14;KIF18B;KIF22;KIF2C;KIFC1;KLF11;KLF13;KLF16;KLF3;KLF4;KLF5;KNSTRN;KNTC1;KPTN;KRT10;KRT14;KRT16;KRT7;KRT8;LARP1B;LARP6;LBH;LDHA;LGALS3;LHX2;LIG1;LMNB1;LMNB2;LRWD1;LUZP1;MAD2L1;MAEA;MAFK;MAGED1;MASTL;MCAM;MCM10;MCM2;MCM3AP;MCM3;MCM4;MCM5;MCM6;MCM7;MCM8;MECP2;MEF2D;MICAL2;MID1IP1;MKI67;MKNK2;MRTO4;MT1X;MYBL2;MYH10;MYNN;NACC1;NAMPT;NAP1L4;NASP;NCAPD2;NCAPG2;NCAPG;NCAPH;NCOA5;NEDD9;NFATC2IP;NFATC2;NFE2L1;NFKBIA;NFKBIB;NFKBIL1;NIF3L1;NOL9;NR1D1;NR1D2;NR4A1;NRGN;NSUN2;NUB1;NUDT1;NUP37;NUPR1;NUSAP1;OGT;OIP5;OPTN;ORC1;ORC6;OSGEP;P4HA2;PA2G4;PAK6;PARP1;PAWR;PBK;PCGF1;PCNA;PELI1;PHC1;PHF1;PIM1;PKM;PKMYT1;PKN1;PLAG1;PLK3;PNRC1;POLA2;POLE2;POLE;PPIA;PPIL2;PPP1R10;PPP5C;PRC1;PRKDC;PTGS2;R3HDM4;RACGAP1;RAD51AP1;RAD51;RAD54L;RANBP1;RANBP9;RAN;RARB;RBBP4;RBL1;RBM10;RBM3;RCHY1;RCOR3;RELB;RGS3;RGS4;RMI1;RMI2;RNASEH2A;ROPN1;RPA1;RPA3;RPL13;RPL4;RPS6;RRAGD;RRM2;RSL24D1;RTCA;RUVBL1;S100P;SAMD4B;SDCBP;SEL1L3;SERTAD2;SERTAD4;SESN2;SF3B3;SFPQ;SHMT1;SIAH2;SIK1;SIN3B;SKP2;SLC35A2;SLC3A2;SLC9A3R2;SLFN5;SLX4;SMARCB1;SMC1A;SMNDC1;SMOX;SNAPC2;SNRNP25;SNRPD1;SOCS7;SPC24;SPC25;SPIB;SRPK1;SRRT;SSX4B;SSX4;STIP1;SUV39H1;SUV39H2;TAF15;TAF1D;TCEA1;TCF19;TDP1;TFDP1;THAP1;TICRR;TIMELESS;TMEM8B;TMPO;TNFAIP3;TNK2;TOE1;TOX2;TPT1;TRA2B;TRIB2;TRIB3;TRIP13;TSC22D3;TSHZ1;TUBA1A;TUBA1C;TYMS;U2AF2;UBE2T;UBTF;UFM1;UHRF1;UMPS;UNG;USP25;USP36;USP3;VDR;WARS;WDFY1;WDR61;WRAP53;WRB;WWP2;WWTR1;XBP1;XRCC6;YARS;YEATS4;YLPM1;ZBTB34;ZBTB9;ZC3HC1;ZCCHC17;ZFAND2A;ZFP36L1;ZFP36;ZFPL1;ZHX2;ZMIZ2;ZMYND8;ZNF205;ZNF227;ZNF277;ZNF287;ZNF304;ZNF343;ZNF347;ZNF34;ZNF550;ZNF579;ZNF689;ZNF697;ZPR1;ZRANB2;ZWINT;ZXDB	467	1129	4407	14557	0.00
GO:0051301	cell division	biological_process	5	ANAPC15;ANAPC2;ARHGEF2;ARL8A;AURKA;BIRC5;CCNB1;CCNB2;CCNE1;CCNF;CCNG2;CDC20;CDC25A;CDC25C;CDC6;CDC7;CDCA3;CDCA5;CDCA8;CDK2;CENPF;CENPT;CETN3;DSN1;ENSA;FAM64A;HAUS8;KIF14;KIF18B;KIF2C;KIFC1;KNSTRN;KNTC1;LIG1;MAD2L1;MAEA;MASTL;MCM5;NCAPD2;NCAPD3;NCAPG2;NCAPG;NCAPH;NEDD9;NSUN2;NUP37;OIP5;PSRC1;RAN;REEP4;RUVBL1;SKA2;SMC1A;SPC24;SPC25;SYCE2;TIMELESS;TUBA1A;TUBA1B;TUBA1C;UBE2S;ZC3HC1;ZWINT	63	1129	292	14557	0.00
GO:0006271	DNA strand elongation involved in DNA replication	biological_process	11	CDC45;GINS2;GINS4;LIG1;MCM2;MCM3;MCM4;MCM5;MCM6;MCM7;MCM8;PCNA;POLA2;PRIM2;RFC2;RFC5;RPA1;RPA3	18	1129	28	14557	0.00
GO:0000082	G1/S transition of mitotic cell cycle	biological_process	8	CCNB1;CCNE1;CDC25A;CDC45;CDC6;CDC7;CDCA5;CDK2;CDT1;DHFR;E2F1;MCM10;MCM2;MCM3;MCM4;MCM5;MCM6;MCM7;MCM8;ORC1;ORC6;PCNA;PIM2;PKMYT1;PLK2;PLK3;POLA2;POLE2;POLE;PRIM2;PSMD2;PSMD5;RHOU;RPA1;RPA3;RPS6;RRM2;SKP2;TFDP1;TYMS	40	1129	141	14557	0.00
GO:0006270	DNA replication initiation	biological_process	11	CCNE1;CDC45;CDC7;GINS4;LRWD1;MCM10;MCM2;MCM3;MCM4;MCM5;MCM6;MCM7;ORC1;POLA2;POLE2;POLE;PRIM2	17	1129	27	14557	0.00
GO:0007067	mitotic nuclear division	biological_process	7	ANAPC15;ANAPC2;ARHGEF2;ARL8A;AURKA;AURKB;BIRC5;CCNB2;CCNF;CCNG2;CDC20;CDC25A;CDC25C;CDC6;CDCA3;CDCA5;CDK2;CENPF;CENPT;CETN3;CIT;DSN1;ENSA;ESPL1;FAM64A;HAUS8;INCENP;KIF22;KIF2C;KNTC1;MASTL;NCAPD2;NCAPG2;NEDD9;NSUN2;NUP37;OIP5;PBK;PKMYT1;PPP5C;RAN;REEP4;RPS6;RUVBL1;SKA2;SPC24;SPC25;TIMELESS;YEATS4;ZC3HC1	50	1129	218	14557	0.00
GO:0005737	cytoplasm	cellular_component	7	AAAS;AARS2;AARS;ADM;ADNP;AFAP1L1;AFAP1L2;AGTPBP1;AHNAK2;AIM2;AKAP17A;ALDH1L2;ALDH7A1;AMOT;ANKRD37;APOL6;ARC;ARHGEF2;ARHGEF40;ARL8A;ARRB1;ASS1;ATF7;ATG14;ATXN2L;BACH1;BAG1;BARD1;BCL2L11;BCL3;BEX2;BEX4;BIRC3;BIRC5;BLM;BLVRB;BNIP1;BRAF;BRD4;BRIP1;BTG1;C7orf49;C9orf3;CALM3;CAPG;CARS;CASP7;CASP8;CBR3;CCNB1;CCNE1;CCNG2;CCT3;CDC20;CDC25A;CDC25C;CDC37L1;CDC42;CDC45;CDC6;CDC7;CDCA5;CDH13;CDK2;CENPF;CFAP36;CFL1;CHAMP1;CIT;CLK1;CNKSR3;CNTROB;COMMD4;CORO1A;CPS1;CREBRF;CRTC2;CSRP2BP;CST7;CSTB;CTH;CTNNBIP1;CYP26B1;DARS2;DBF4B;DCLRE1B;DDIT3;DDIT4;DDX39A;DEDD;DFNA5;DFNB31;DHX33;DHX9;DLG4;DNAJB9;DNMBP;DNMT3B;DOCK6;DPF2;DRAM2;DSN1;DTD1;DTL;DTYMK;DUSP10;DUSP15;DUSP3;DUT;DXO;DYM;DYX1C1;E2F1;EEF1A1;EEF1A2;EFTUD2;EGLN1;EID1;EIF1;EIF4G1;EIF5A;EME1;EML2;EML3;ENC1;ENO1;ENSA;EPB41;ERN1;ESPL1;ETAA1;EWSR1;EXOSC2;FAHD1;FAM101B;FAM64A;FANCA;FANCG;FANCI;FANCL;FBXO9;FEM1C;FKBPL;FLCN;FLYWCH1;FRY;FUS;GABBR1;GADD45A;GADD45B;GAP43;GARS;GCC1;GEMIN5;GINS4;GJB3;GLYR1;GNB2L1;GPCPD1;GTF2IRD1;GYS1;HADH;HAUS8;HCFC1;HDAC9;HERC2;HEXIM1;HEY1;HINT3;HIVEP3;HJURP;HMMR;HNRNPA2B1;HNRNPA3;HNRNPAB;HSF1;HYLS1;ICA1;ID3;IDH1;ILF2;INF2;IPO9;IREB2;IRF1;IRF7;IRS1;ISCU;ISG20;ITGB1BP1;JMY;KANK1;KCTD20;KIAA1524;KIF18B;KIF22;KIF4A;KIFC2;KLF5;KLHL24;KNSTRN;KNTC1;KRT10;KRT14;KRT7;KRT8;LACTB;LARP6;LAS1L;LBH;LCP1;LDHA;LGALS3;LIG1;LRRC49;LRWD1;LSMEM1;MAD2L1;MAEA;MAGED1;MAP2K6;MAP3K10;MAP3K8;MASTL;MCM10;MCM2;MCM3AP;MCM3;MCM7;MCRS1;MECP2;MEF2D;MELK;MID1IP1;MKI67;MKNK2;MOAP1;MOB4;MRPS16;MRTO4;MT1X;MYADML2;MYH10;NACC1;NAMPT;NAP1L4;NASP;NBAS;NCAPD2;NCAPG;NCAPH;NDC1;NDEL1;NEDD9;NES;NFATC2IP;NFATC2;NFKBIA;NFKBIB;NFKBIE;NIF3L1;NOL3;NOP56;NR1D1;NR4A1;NRGN;NSUN2;NUAK2;NUB1;NUDT1;NUPR1;NUSAP1;OBSL1;OGT;OIP5;OPHN1;OPTN;ORC1;OSGEP;P4HA2;PA2G4;PAFAH1B3;PAK6;PAWR;PCNA;PCNT;PFAS;PHF1;PIM1;PIM2;PKM;PKMYT1;PKN1;PLA2G16;PLEKHH2;PLIN3;PLIN4;PLK3;PODXL;POLA2;POLE;POLR3D;PPAPDC1B;PPIL2;PPP1R15A;PPP2R5B;PPP5C;PRC1;PRDX3;PRKCDBP;PRTFDC1;PSRC1;PTGS2;PTN;PTPRH;PTPRM;PWP2;RAB15;RAB29;RAD51;RANBP1;RAN;RARB;RBM3;RCHY1;RELB;RGS3;RGS4;RIPK2;RMI2;RNF19B;ROPN1;RPL13;RPL36;RPL4;RPS6;RRAGD;RRM2;RRP7A;RTTN;RUVBL1;S100A3;S100P;SAMD4B;SARS;SAT2;SDCBP;SEPHS1;SERTAD2;SESN2;SFPQ;SGCG;SGK1;SHMT1;SHROOM2;SIAH2;SIK1;SIN3B;SKP2;SLC22A18;SLC31A1;SLC3A2;SLC9A3R2;SLIT2;SLX4;SMAP1;SMC1A;SMNDC1;SMOX;SMTN;SMURF1;SNAPC2;SNRNP25;SNRPA;SNRPD1;SNX1;SNX27;SOCS7;SPIB;SPRED1;SPRR2D;SQSTM1;SRPK1;SRRT;SRSF3;STAP2;STMN3;TACC3;TAF15;TBC1D4;TBCD;TBCEL;TCTN2;TDP1;THOP1;TMEM127;TMPO;TMUB1;TNFAIP3;TNFAIP8L1;TNK2;TONSL;TPT1;TRIB2;TRIM16;TRIM25;TRIP10;TROAP;TSC22D3;TUBA1C;TUBG1;TUFT1;TYMS;UBE2J1;UBE2S;UBE2T;UFM1;UMPS;UPP1;USP25;VEGFA;WARS;WDHD1;WDR34;WDR61;WIBG;WIPI1;WRAP53;WWP2;WWTR1;XBP1;XPOT;YARS;YEATS4;YLPM1;ZFAND2A;ZFP36L1;ZFP36;ZHX2;ZNF185;ZNF385A;ZPR1;ZWINT	443	1129	4546	14557	0.00
GO:0006281	DNA repair	biological_process	9	BACH1;BARD1;BLM;CDK2;CHAF1A;DCLRE1B;DTL;EME1;EXO1;FANCA;FANCD2;FANCG;FANCI;FANCL;GADD45A;H2AFX;HERC2;ISG15;JMY;KIF22;LIG1;MCRS1;NUDT1;PARP1;PCNA;PIF1;POLE2;POLE;PPP5C;PRKDC;RAD51AP1;RAD51;RAD54L;RCHY1;RFC2;RFC5;RPA1;RPA3;RUVBL1;SLX4;SMARCB1;SMC1A;TCEA1;TDP1;TICRR;TRIM25;UBE2L6;UBE2T;UHRF1;UNG;USP3;XRCC6	52	1129	279	14557	0.00
GO:0005515	protein binding	molecular_function	4	AAAS;AARS;ACAD9;ACTN2;ADAMTS12;ADGRE5;ADM;ADNP;AFAP1L1;AGTPBP1;AHNAK2;AIM2;AKAP17A;ALDH7A1;AMOT;ANKRD37;ANXA6;APOL1;ARC;ARHGAP24;ARHGEF2;ARHGEF39;ARHGEF40;ARID5A;ARL8A;ARMC1;ARMCX1;ARRB1;ARRDC3;ASB9;ASF1B;ASNS;ASS1;ATF3;ATF7;ATG101;ATG14;ATP6V0D2;ATXN2L;AURKA;AURKB;AVPI1;BACH1;BAG1;BARD1;BBC3;BCKDHB;BCL2L11;BCL3;BEX2;BHLHE40;BIRC3;BIRC5;BLM;BNIP1;BRAF;BRD4;BRD8;BRIP1;BTG1;C16orf59;C1GALT1;C1QTNF3;C2CD2L;C2orf44;C7orf49;C9orf16;CACNB1;CALM3;CAMLG;CAMTA2;CAPG;CARS;CASP7;CASP8;CBFB;CBR4;CBX4;CCNB1;CCNB2;CCNE1;CCNF;CCNL1;CCT3;CD55;CD59;CD82;CD99L2;CDC20;CDC25A;CDC25C;CDC37L1;CDC42;CDC45;CDC6;CDC7;CDCA3;CDCA4;CDCA5;CDCA8;CDH13;CDK2;CDT1;CEBPG;CELSR1;CENPF;CENPH;CENPK;CENPO;CENPT;CEP72;CERK;CETN3;CFAP36;CFL1;CHAF1A;CHAMP1;CHD2;CHD8;CHMP4C;CHMP6;CHN1;CIART;CISD2;CIT;CLGN;CLIP2;CLIP4;CLK1;CNIH2;CNKSR3;CNTROB;COA5;COG2;COG5;COL4A3BP;COL6A2;COMMD4;COMMD9;CORO1A;CPS1;CPSF3;CPSF6;CREBRF;CRELD2;CRTC2;CSNK2A1;CSRNP1;CSRP2BP;CSRP2;CST7;CSTB;CSTF2;CTAGE5;CTDSP1;CTDSPL;CTH;CTNNBIP1;CTSD;DARS2;DBF4B;DCAF10;DCLRE1B;DCTPP1;DDIT3;DDX23;DDX39A;DEDD2;DEDD;DFNB31;DHX9;DLG4;DLGAP4;DNAJB2;DNAJB9;DNAJC11;DNER;DNMBP;DNMT3B;DOLK;DPF2;DSN1;DTL;DUSP15;DUSP5;DUT;DYM;DYRK3;DYSF;DYX1C1;E2F1;E2F2;E2F8;EAF2;EEF1A1;EEF1A2;EFNA1;EFTUD2;EGLN1;EID1;EIF4A2;EIF4G1;EIF5A;ELOVL7;EME1;EML2;EML3;ENC1;ENO1;EPB41;EPHA3;EPHB3;ERICH2;ERN1;ESPL1;ESRP1;EWSR1;EXO1;EXOSC2;EZH1;F2RL2;F2R;FAM102A;FAM127B;FAM20C;FAM214B;FAM3C;FAM64A;FAM83G;FANCA;FANCD2;FANCG;FANCI;FANCL;FASTKD3;FBXO9;FBXW4;FEM1C;FKBPL;FLCN;FLT1;FNTB;FOXJ2;FOXRED2;FRMD8;FSTL1;FTH1;FTSJ3;FUBP1;FUS;FZD8;GABARAPL1;GABBR1;GADD45A;GADD45B;GAP43;GARS;GCC1;GDF11;GDNF;GEMIN5;GHITM;GINS2;GINS4;GJB3;GLYR1;GNA13;GNB2L1;GOLM1;GTF3C1;GTF3C5;GTPBP2;GYS1;H1F0;H2AFX;H2AFY;H2AFZ;HBEGF;HBP1;HCFC1;HDAC9;HEG1;HERC2;HERPUD1;HEXIM1;HEY1;HIRIP3;HIST2H4A;HJURP;HK2;HLA-A;HLA-E;HMCN1;HMGA1;HMMR;HMOX1;HNRNPA2B1;HNRNPA3;HNRNPD;HNRNPM;HOXB9;HSF1;HSH2D;HSPA5;HYLS1;ICA1;ICK;ID3;IFIH1;IGFALS;IGFBP3;IGFBP5;IGSF3;IL18R1;IL20RB;IL31RA;ILF2;INADL;INCENP;ING1;INSIG1;IPO9;IQCE;IREB2;IRF1;IRF7;IRS1;ISCU;ISG15;ITGA3;ITGA4;ITGB1BP1;ITPKC;JDP2;JMY;KANK1;KBTBD7;KCTD13;KCTD20;KDELC2;KIAA0907;KIAA1524;KIF14;KIF18B;KIF1BP;KIF20A;KIF24;KIF2C;KIF4A;KIFC1;KLF11;KLF13;KLF3;KLF4;KLF5;KLHL24;KLHL28;KNSTRN;KNTC1;KRT14;KRT16;KRT7;KRT81;KRT86;KRT8;LARP1B;LCMT2;LCN2;LCP1;LDHA;LETMD1;LGALS3;LHX2;LIMS1;LIN7B;LONRF1;LONRF3;LRFN4;LRIG3;LRRC49;LRWD1;LSMEM1;LSR;LTBP4;MAD2L1;MAEA;MAFK;MAGED1;MAP2K6;MAP3K10;MAP3K8;MCAM;MCM10;MCM2;MCM3;MCM4;MCM5;MCM6;MCM7;MCM8;MCRS1;MECP2;MED11;MED31;MED8;MEF2D;MELK;MFAP2;MFSD5;MGAT5B;MGP;MICAL2;MID1IP1;MILR1;MKI67;MKNK2;MOAP1;MOB4;MORC4;MPZ;MRAP2;MRPL13;MRPS16;MTBP;MYBL2;MYH10;MYNN;MYO18A;NACC1;NAMPT;NAP1L4;NAPB;NASP;NCAPD2;NCAPD3;NCAPG2;NCAPG;NCAPH2;NCAPH;NCOA5;NDEL1;NECAP1;NEDD9;NES;NFATC2IP;NFATC2;NFE2L1;NFKBIA;NFKBIB;NFKBIE;NFKBIL1;NGEF;NIF3L1;NMU;NOL3;NOL9;NOP56;NOV;NPC1;NR1D1;NR1D2;NR4A1;NRGN;NSUN4;NUAK2;NUB1;NUDT1;NUP35;NUP37;NUP85;NUSAP1;OBSL1;OGT;OIP5;OLFML3;OPHN1;OPTN;ORC1;ORC6;OSCAR;P2RX4;P4HA2;PA2G4;PAFAH1B3;PAK6;PAPPA2;PARP1;PATL1;PAWR;PBK;PCGF1;PCNA;PCNT;PELI1;PHC1;PHF19;PHF1;PHLDB1;PIK3R3;PIM1;PIM2;PKM;PKMYT1;PKN1;PLA2G16;PLAUR;PLD3;PLEKHH2;PLIN3;PLK2;PLK3;PLP1;PNMA5;PNRC1;POC1A;PODXL;POLA2;POLE2;POP1;PPIA;PPIL2;PPP1R10;PPP1R15A;PPP2R5B;PPP3CC;PPP5C;PRC1;PRDX3;PRKAB2;PRKCDBP;PRKDC;PRPH;PRTFDC1;PSMD2;PSMD5;PSRC1;PTCH1;PTGS2;PTPRH;PTPRM;PTPRZ1;PWP2;PWWP2B;PXMP4;QRICH1;RAB15;RAB21;RAB29;RAB32;RAB3IL1;RAB6A;RAB9B;RAC3;RACGAP1;RAD51AP1;RAD51;RAD54L;RANBP1;RANBP9;RAN;RARB;RBBP4;RBCK1;RBL1;RBM10;RBM3;RCHY1;RCN3;RCOR3;RELB;RFC2;RFC5;RGS3;RHOA;RHOU;RIMS3;RIOK3;RIPK2;RMI1;RNASEL;RND3;RNF113A;RNF145;RNF19B;RNF219;RNF24;RNF44;ROPN1;RPA1;RPA3;RPL12;RPL13;RPL26;RPL4;RPS6;RRAGD;RRM2;RRP7A;RSL24D1;RSRP1;RTKN;RTN4R;RUFY3;RUVBL1;S100P;S1PR2;SAMD4B;SCAMP5;SCARA3;SCG2;SDC4;SDCBP;SEC24A;SELL;SEPHS1;SERP1;SERTAD2;SESN2;SF3B3;SFPQ;SGCG;SGK1;SGTB;SH2D5;SHC2;SHISA5;SHMT1;SHROOM2;SIAH2;SIK1;SIN3B;SKA2;SKP2;SLC16A9;SLC31A1;SLC35A2;SLC38A1;SLC39A7;SLC3A2;SLC48A1;SLC9A3R2;SLIT2;SLPI;SLX4;SMARCB1;SMC1A;SMG8;SMNDC1;SMTN;SMURF1;SNRNP25;SNRPA;SNRPB2;SNRPD1;SNRPF;SNX1;SNX27;SOCS7;SPC24;SPC25;SPINK1;SPRED1;SPRYD3;SPTAN1;SQSTM1;SRPK1;SRRT;SRSF3;SRSF9;STAP2;STIM1;STIP1;STMN3;STX8;SUV39H1;SUV39H2;SYBU;SYCE2;SYNGR2;SYNM;SYTL5;TACC3;TAF15;TAF1D;TAP1;TBC1D17;TBC1D4;TBCD;TBCEL;TBKBP1;TCEA1;TCF19;TDP1;TENM3;TFDP1;THAP1;THOP1;TIAM1;TICRR;TIMELESS;TIMM22;TK1;TMEM140;TMEM14A;TMEM150A;TMEM159;TMEM19;TMEM8B;TMPO;TMUB1;TNFAIP3;TNFAIP8L1;TNFRSF10B;TNFRSF11A;TNFRSF6B;TNFSF9;TNK2;TOE1;TONSL;TPP1;TPT1;TRA2B;TRAIP;TRIB3;TRIM16;TRIM25;TRIM36;TRIM51;TRIP10;TRIP13;TRMT61B;TROAP;TSC22D3;TSHZ1;TTC31;TUBA1A;TUBA1B;TUBA1C;TUBG1;TUFT1;U2AF1;U2AF2;UBE2L6;UBTF;UHRF1;UNC5B;UNC5C;UNG;USE1;USP25;USP5;UTP14A;VAMP2;VAPB;VDR;VEGFA;VIMP;WARS;WBP1;WBP2;WDFY1;WDHD1;WDR34;WDR61;WDR76;WIBG;WIPI1;WRAP53;WWP2;WWTR1;XBP1;XRCC6;YEATS4;YIF1A;YIPF2;YLPM1;YRDC;ZBTB34;ZBTB9;ZC3HC1;ZCCHC17;ZFAND2A;ZFP36L1;ZFP36;ZFPL1;ZFYVE1;ZHX2;ZMIZ2;ZMYND8;ZNF205;ZNF227;ZNF277;ZNF343;ZNF34;ZNF473;ZNF550;ZNF598;ZPR1;ZRANB2;ZWINT	800	1129	9158	14557	0.00
GO:0000083	regulation of transcription involved in G1/S transition of mitotic cell cycle	biological_process	13	BACH1;BRD4;CCNE1;CDC45;CDC6;CDT1;DHFR;KLF11;ORC1;PCNA;RRM2;TYMS	12	1129	22	14557	0.00
GO:0000777	condensed chromosome kinetochore	cellular_component	10	BIRC5;CENPH;CENPK;CENPM;CENPO;CENPT;CHAMP1;HJURP;INCENP;KIF2C;KNSTRN;KNTC1;MAD2L1;NDEL1;NUP37;NUP85;SMC1A;SPC24;SPC25;ZWINT	20	1129	68	14557	0.00
GO:0005730	nucleolus	cellular_component	11	ARID5A;ATF3;BARD1;BHLHE40;BLM;C9orf3;CAPG;CCDC137;CDCA8;CETN3;CHD2;CPS1;CSTB;DDX23;DDX56;DEDD2;DEDD;DHX33;DHX9;DNAJB9;DTL;EEF1A1;EME1;ENC1;EWSR1;EXOSC2;FAM64A;FANCA;FANCG;FOXJ2;FTSJ2;FTSJ3;GTF3C1;H2AFY;HINT3;HIRIP3;HJURP;HMOX1;HNRNPM;ILF2;ISG20;KIF18B;KRI1;LAS1L;MCM10;MCRS1;MKI67;MKNK2;MRTO4;NBAS;NDEL1;NOL3;NOL9;NOP56;NSUN2;NUB1;NUSAP1;ORC1;PA2G4;PARP1;PLK3;PRKDC;PWP2;RAD51;RAN;RPL13;RPL36;RPL4;RPS6;RSL24D1;S100A3;SKP2;SMARCB1;SMC1A;SNRPA;SNRPB2;SOCS7;SPC24;SRSF9;SURF6;TCEA1;TIMELESS;TOE1;TRAIP;TRIB3;TYMS;UBTF;USP36;UTP14A;WIBG;YEATS4;ZCCHC17;ZNF385A;ZPR1	94	1129	722	14557	0.00
GO:0032201	telomere maintenance via semi-conservative replication	biological_process	11	LIG1;PCNA;POLA2;POLE2;POLE;PRIM2;RFC2;RFC5;RPA1;RPA3	10	1129	19	14557	0.00
GO:0032508	DNA duplex unwinding	biological_process	11	BLM;BRIP1;CDC45;CHD2;CHD8;DHX9;GINS2;GINS4;MCM2;MCM3;MCM5;MCM7;PIF1;RUVBL1;XRCC6	15	1129	43	14557	0.00
GO:0042555	MCM complex	cellular_component	5	MCM2;MCM3;MCM4;MCM5;MCM6;MCM7;TONSL	7	1129	9	14557	0.00
GO:0051726	regulation of cell cycle	biological_process	6	BEX2;CCNB1;CCNB2;CCNE1;CCNF;CCNG2;CDC25A;CDC25C;CDK2;CENPF;DTL;E2F1;E2F2;GADD45A;GADD45B;GNB2L1;ICK;ID3;IRF1;MASTL;MYBL2;PKMYT1;RBBP4;RBL1;SFPQ;SKP2;TACC3;TRIM36	28	1129	133	14557	0.00
GO:0000723	telomere maintenance	biological_process	9	DCLRE1B;HIST2H4A;LIG1;PARP1;PCNA;PIF1;POLA2;POLE2;POLE;PRIM2;PRKDC;RFC2;RFC5;RPA1;RPA3;XRCC6	16	1129	53	14557	0.00
GO:0000785	chromatin	cellular_component	11	ARRB1;ASF1B;CDCA5;CENPF;ESCO2;H2AFX;H2AFY;KIF22;KLF4;MAGED1;MCM2;MCM7;MTBP;OIP5;PLK2;PLK3;PPP1R10;RAN;SFPQ;SIN3B;SUV39H2;TMPO	22	1129	96	14557	0.00
GO:0000722	telomere maintenance via recombination	biological_process	10	LIG1;PCNA;POLA2;POLE2;POLE;PRIM2;RFC2;RFC5;RPA1;RPA3	10	1129	23	14557	0.00
GO:0030968	endoplasmic reticulum unfolded protein response	biological_process	8	AARS;ASNS;ATF3;CTH;DDIT3;DNAJB9;ERN1;GFPT1;HERPUD1;HSPA5;HYOU1;KDELR3;PPP1R15A;PPP2R5B;SERP1;TPP1;VAPB;VIMP;WIPI1;XBP1;YIF1A	21	1129	90	14557	0.00
GO:0007059	chromosome segregation	biological_process	5	ARL8A;BIRC5;BRD4;CENPF;CENPT;DSN1;ESCO2;ESPL1;HJURP;INCENP;KNSTRN;NDEL1;NUP37;RIOK3;SKA2;SPC25;SRPK1	17	1129	63	14557	0.00
GO:0044822	poly(A) RNA binding	molecular_function	7	AKAP17A;APOBEC3B;ASS1;ATXN2L;CCDC137;CCT3;CHD2;CISD2;CMSS1;CORO1A;CPSF6;CSTB;CSTF2;CSTF3;DBR1;DDX23;DDX39A;DDX56;DHX33;DHX9;DUT;EEF1A1;EFTUD2;EIF1B;EIF1;EIF4A2;EIF4G1;EIF5A;ELAC2;ENO1;EWSR1;FASTKD3;FTSJ3;FUBP1;FUS;GEMIN5;GNB2L1;H1F0;HIST2H4A;HNRNPA2B1;HNRNPA3;HNRNPAB;HNRNPD;HNRNPM;ILF2;KHSRP;KRI1;LARP1B;LAS1L;LGALS3;MECP2;MKI67;MRPL13;MRTO4;MYO18A;NAP1L4;NCOA5;NOP56;NSUN2;NUSAP1;PA2G4;PARP1;PATL1;PKM;POP1;PPIA;PPP1R10;PRKDC;PWP2;RAN;RBM10;RBM3;RPL12;RPL13;RPL26;RPL36;RPL4;RPS12;RPS6;RPUSD2;RRP7A;RTCA;SAMD4B;SFPQ;SLC3A2;SMC1A;SMNDC1;SNRPA;SNRPD1;SRPK1;SRRT;SRSF3;SRSF9;STIP1;SURF6;TAF15;TPT1;TRA2B;TRIM25;U2AF1;U2AF2;UBTF;USP36;UTP14A;WBSCR16;WIBG;XRCC6;YARS;YLPM1;ZC3H4;ZCCHC17;ZFP36L1;ZNF385A;ZNF579;ZNF598;ZRANB2	116	1129	995	14557	0.00
GO:0000070	mitotic sister chromatid segregation	biological_process	8	CIT;ESPL1;KIF18B;KIFC1;KNSTRN;MAD2L1;NUSAP1;SMC1A;ZWINT	9	1129	19	14557	0.00
GO:0003678	DNA helicase activity	molecular_function	10	CHD8;MCM2;MCM3;MCM4;MCM5;MCM6;MCM7;PIF1;RUVBL1	9	1129	20	14557	0.00
GO:0006297	"nucleotide-excision repair, DNA gap filling"	biological_process	11	LIG1;PCNA;POLE2;POLE;RFC2;RFC5;RPA1;RPA3	8	1129	16	14557	0.00
GO:0000775	"chromosome, centromeric region"	cellular_component	12	BIRC5;CDCA5;CDCA8;CENPF;CENPT;HJURP;INCENP;KIF2C;MAD2L1;MKI67;OIP5;SMC1A;SUV39H1;SUV39H2;WDHD1	15	1129	54	14557	0.00
GO:0006268	DNA unwinding involved in DNA replication	biological_process	11	HMGA1;MCM2;MCM4;MCM6;MCM7;RAD51	6	1129	9	14557	0.00
GO:0000776	kinetochore	cellular_component	9	AURKB;CENPF;CENPH;CENPO;CENPT;INCENP;KIF22;KIF2C;KNSTRN;MAD2L1;MTBP;NDEL1;NUP37;NUP85;SMC1A;ZWINT	16	1129	63	14557	0.00
GO:0000793	condensed chromosome	cellular_component	10	CDK2;CHAMP1;FANCD2;H2AFY;MKI67;NCAPD2;NCAPD3;NCAPG;RAD51;RPA1	10	1129	27	14557	0.00
GO:0005829	cytosol	cellular_component	9	AARS;ACTN2;AGTPBP1;AIM2;ALDH7A1;AMOT;ANAPC2;ARHGAP24;ARHGEF2;ARRB1;AS3MT;ASNS;ASS1;ATP6V1G2;AURKA;AURKB;BACH1;BAG1;BBC3;BCL2L11;BIRC3;BIRC5;BLVRB;BRAF;C9orf89;CALM3;CARS;CASP7;CASP8;CBR3;CCNB1;CCNB2;CCNE1;CCT3;CD55;CDC20;CDC25A;CDC25C;CDC42;CDC6;CDCA3;CDCA5;CDCA8;CDK2;CDT1;CENPF;CENPH;CENPK;CENPM;CENPO;CENPT;CEP72;CHMP4C;CHMP6;CHN1;CIT;COG2;COG5;COL4A3BP;CSNK2A1;CTH;CTNNBIP1;CTPS1;DCTPP1;DDIT3;DDIT4;DEPDC1B;DEPDC7;DHFR;DHX9;DLG4;DNAJB2;DOCK6;DSN1;DTYMK;DUSP3;EEF1A1;EGLN1;EIF4A2;EIF4G1;EIF5A;ENO1;EPHB3;ESPL1;EXOSC2;F2R;FAHD1;FAM83G;FNTB;FTH1;GABARAPL1;GARS;GEMIN5;GFPT1;GGH;GNB2L1;GPCPD1;GYS1;HK2;HMGA1;HMOX1;HNRNPD;HSF1;HSH2D;ICA1;ICK;IDH1;IFIH1;INCENP;IREB2;IRF1;IRF7;IRS1;ISCU;ISG15;ITGB1BP1;ITPKC;KHSRP;KIF14;KIF22;KIF24;KIF2C;KIF4A;KNTC1;KRT14;LCN2;LCP1;LDHA;LIMS1;MAD2L1;MAP2K6;MAP3K8;MCM3AP;MCM7;MECP2;MID1IP1;MOAP1;MOB4;MYH10;NAMPT;NCAPD2;NCAPG;NCAPH;NDEL1;NFATC2;NFKBIA;NFKBIB;NFKBIE;NFKBIL1;NGEF;NOL3;NUDT1;NUP37;NUP85;OGT;OPHN1;OPTN;ORC1;PAFAH1B3;PATL1;PCNT;PELI1;PFAS;PGPEP1;PIK3R3;PKM;PKMYT1;PKN1;PLA2G16;POLR3D;POLR3H;PPIA;PPP1R15A;PPP2R5B;PPP3CC;PPP5C;PRC1;PRDX3;PRKAB2;PRKDC;PRTFDC1;PSMD2;PSMD5;PSRC1;RAB6A;RAC3;RACGAP1;RANBP9;RAN;RELB;RGS3;RGS4;RHOA;RHOU;RIPK2;RNASEL;RPL12;RPL13;RPL26;RPL36;RPL4;RPS12;RPS6;RRM2;RTKN;SARS;SDCBP;SEC24A;SERP1;SESN2;SGK1;SH3BGR;SHC2;SHMT1;SIAH2;SKA2;SKP2;SMC1A;SMG8;SMOX;SMURF1;SNRPD1;SNRPF;SNX1;SNX27;SPC24;SPC25;SPTAN1;SQSTM1;TBC1D17;THEM4;TIAM1;TK1;TNFAIP3;TRIB3;TRIM25;TRIP10;TSC22D3;TUBA1A;TUBG1;TYMS;UBE2L6;UMPS;UPP1;VAMP2;WARS;WDFY1;WIPI1;WWTR1;XBP1;XRCC6;YARS;ZFP36L1;ZFP36;ZWINT	255	1129	2614	14557	0.00
GO:0008380	RNA splicing	biological_process	10	AKAP17A;CPSF3;CSTF2;CSTF3;DDX23;DHX9;DNAJC8;EFTUD2;ESRP1;FUS;HNRNPA2B1;HNRNPA3;HNRNPD;HNRNPM;KHSRP;LGALS3;NOL3;RBM10;SF3B3;SFPQ;SMC1A;SMNDC1;SNRNP25;SNRPA;SNRPB2;SNRPD1;SNRPF;SRPK1;SRSF3;SRSF9;U2AF1;U2AF2;ZPR1;ZRANB2	34	1129	208	14557	0.00
GO:0007264	small GTPase mediated signal transduction	biological_process	8	ARHGAP24;ARHGEF2;ARL8A;AURKB;BIRC5;BRAF;CALM3;CDC20;CDC25C;CDC42;CDCA8;CENPF;CENPH;CENPK;CENPM;CENPO;CENPT;CHN1;CIT;DEPDC1B;DEPDC7;DLG4;DOCK6;DSN1;HIST2H4A;HMOX1;INCENP;KIF14;KIF2C;KNTC1;LIN7B;MAD2L1;MYH10;NDEL1;NGEF;NUP37;NUP85;OPHN1;PKN1;PRC1;RAB15;RAB21;RAB29;RAB32;RAB36;RAB6A;RAB9B;RAC3;RACGAP1;RAN;RHOA;RHOU;RND3;ROPN1;RTKN;SIAH2;SKA2;SPC24;SPC25;TIAM1;TNK2;TRIP10;ZWINT	63	1129	481	14557	0.00
GO:0007080	mitotic metaphase plate congression	biological_process	9	CCNB1;CDCA5;CDCA8;CHMP4C;CHMP6;KIF14;KIF22;KIF2C;KIFC1;PSRC1	10	1129	28	14557	0.00
GO:0000727	double-strand break repair via break-induced replication	biological_process	12	CDC45;CDC7;GINS2;GINS4	4	1129	4	14557	0.00
GO:0030496	midbody	cellular_component	5	ARL8A;AURKA;AURKB;BIRC5;CDC42;CDCA8;CENPF;CHMP4C;FLCN;GNB2L1;HSPA5;INCENP;KIF14;KIF20A;KIF4A;MYH10;PKN1;PSRC1;PTCH1;RACGAP1;RAN;RHOA	22	1129	112	14557	0.00
GO:0005819	spindle	cellular_component	9	ARHGEF2;AURKA;AURKB;BIRC5;CDC20;CDCA8;CENPF;CHAMP1;INCENP;KIF20A;KIF22;KIFC1;MAEA;MYH10;NDEL1;NEDD9;NSUN2;NUP85;NUSAP1;PRC1;PSRC1	21	1129	107	14557	0.00
GO:0007076	mitotic chromosome condensation	biological_process	12	CDCA5;NCAPD2;NCAPD3;NCAPG;NCAPH;NUSAP1	6	1129	11	14557	0.00
GO:0000086	G2/M transition of mitotic cell cycle	biological_process	8	AURKA;BIRC5;CCNB1;CCNB2;CDC25A;CDC25C;CDK2;CENPF;CEP72;CSRP2BP;ENSA;GADD45A;MASTL;MELK;MYBL2;NES;OPTN;PCNT;PKMYT1;PLK3;RBBP4;SKP2;TUBA1A;TUBG1	24	1129	132	14557	0.00
GO:0006974	cellular response to DNA damage stimulus	biological_process	6	ALKBH7;BARD1;BBC3;BCL3;BLM;BRD4;CHD2;DDIT3;DDX39A;DTL;FANCD2;FANCG;FANCL;H2AFX;HERC2;IRF7;MASTL;MCM7;MCM8;NFATC2;PHF1;PLK3;PPP1R15A;RAD51;RAD54L;SFPQ;SGK1;SUV39H1;TIMELESS;UBE2T;ZNF385A	31	1129	195	14557	0.00
GO:0034976	response to endoplasmic reticulum stress	biological_process	6	BBC3;BCL2L11;COL4A3BP;CREBRF;DDIT3;ERN1;HERPUD1;HSPA5;HYOU1;PPP1R15A;SCAMP5;TNFRSF10B;TRIB3;UFM1;XBP1	15	1129	65	14557	0.00
GO:0006334	nucleosome assembly	biological_process	12	ASF1B;CENPH;CENPK;CENPM;CENPO;CENPT;H1F0;H2AFX;H2AFY;HIST1H2BD;HIST2H4A;HJURP;MCM2;NAP1L4;NASP;OIP5;RBBP4;RUVBL1	18	1129	88	14557	0.00
GO:0000790	nuclear chromatin	cellular_component	13	ASF1B;BRD4;CDCA5;CHAF1A;DPF2;E2F1;EME1;ENC1;H1F0;H2AFX;H2AFY;IRF1;KLF4;NASP;NR1D1;POLR3D;RBBP4;SLX4;SMARCB1;TIMELESS;UHRF1;USP3;WBP2;ZNF385A	24	1129	138	14557	0.00
GO:0051233	spindle midzone	cellular_component	10	ARL8A;AURKA;AURKB;CDC42;CDC6;KIF14;RACGAP1	7	1129	17	14557	0.00
GO:0031298	replication fork protection complex	cellular_component	13	CDC45;GINS2;GINS4;MCM10	4	1129	5	14557	0.00
GO:0032133	chromosome passenger complex	cellular_component	12	AURKA;AURKB;BIRC5;CDCA8	4	1129	5	14557	0.00
GO:0034080	CENP-A containing nucleosome assembly	biological_process	14	CENPH;CENPK;CENPM;CENPO;CENPT;HIST2H4A;HJURP;OIP5;RBBP4;RUVBL1	10	1129	34	14557	0.00
GO:0044267	cellular protein metabolic process	biological_process	6	AAAS;ALG8;ARSE;ASNS;ATF3;B3GLCT;BCHE;BLM;C1GALT1;CBX4;CCT3;CLN8;DDIT3;DNAJB9;DOLK;EEF1A1;EIF4A2;EIF4G1;EIF5A;ERN1;GFPT1;HERC2;HERPUD1;HSPA5;HYOU1;IGFALS;IGFBP3;IGFBP5;KDELR3;MLEC;MOGS;NUP188;NUP35;NUP37;NUP85;PAPPA2;PARP1;PHC1;PLAUR;POFUT2;PPP2R5B;RPA1;RPL12;RPL13;RPL26;RPL36;RPL4;RPS12;RPS6;SEC24A;SERP1;SMC1A;ST3GAL1;ST3GAL2;ST3GAL5;ST6GALNAC2;ST6GALNAC4;TBCD;TIMM22;TPP1;TUBA1A;TUBA1B;TUBA1C;VAMP2;WIPI1;XBP1;YIF1A	67	1129	561	14557	0.00
GO:0030173	integral component of Golgi membrane	cellular_component	13	B4GALNT1;CSGALNACT1;ENTPD4;QSOX1;RFNG;ST3GAL1;ST3GAL2;ST3GAL5;ST6GALNAC2;TEX261;TVP23B	11	1129	42	14557	0.00
GO:0006302	double-strand break repair	biological_process	10	BRIP1;CDCA5;ESCO2;H2AFX;LIG1;PARP1;PRKDC;RAD51;RAD54L;RPA1;RPA3;TDP1;TRIP13;XRCC6	14	1129	63	14557	0.00
GO:0036498	IRE1-mediated unfolded protein response	NA	NA	DNAJB9;ERN1;GFPT1;HSPA5;HYOU1;KDELR3;PPP2R5B;SERP1;TPP1;WIPI1;XBP1;YIF1A	12	1129	49	14557	0.00
GO:0001933	negative regulation of protein phosphorylation	biological_process	10	ARRB1;ATG14;BAG1;CCNB1;CTDSP1;CTDSPL;IGFBP3;PBK;PKN1;PPP5C;PRKDC;SLIT2;WWTR1	13	1129	57	14557	0.00
GO:0007126	meiotic nuclear division	biological_process	5	AURKA;CDK2;MKI67;RAD51;RAD54L;RPA1;SMC1A	7	1129	19	14557	0.00
GO:0005876	spindle microtubule	cellular_component	10	AURKA;AURKB;BIRC5;CALM3;KIF4A;NUSAP1;PRC1;PSRC1;SKA2;TUBG1	10	1129	37	14557	0.00
GO:0042802	identical protein binding	molecular_function	5	ACTN2;AIM2;ASS1;ATF3;ATG101;BCHE;BIRC5;BRAF;CDC42;CEP72;CHAF1A;CORO1A;DCTPP1;E2F8;ERN1;EWSR1;FUS;HCFC1;HJURP;KCTD13;LCP1;LDHA;MAD2L1;MCM10;MCM6;MRAP2;NFKBIA;NIF3L1;NOL3;OPTN;PAFAH1B3;PARP1;PCNA;PLEKHH2;PNMA5;PPP5C;PRC1;PRDX3;PRKAB2;PTPRM;RAD51;RBM10;SDCBP;SEPHS1;SHMT1;SKP2;SLIT2;SNX1;SQSTM1;STIM1;THAP1;TK1;TNK2;TPRG1L;TRIP10;TRIP13;UHRF1;VAMP2;VEGFA;ZHX2	60	1129	497	14557	0.00
GO:0010467	gene expression	biological_process	6	AAAS;AARS2;AARS;CARS;CPSF3;CSTF2;CSTF3;DARS2;DDIT4;DDX23;DHX9;DNAJC8;DNMT3B;EEF1A1;EFTUD2;EIF4A2;EIF4G1;EXOSC2;FUS;GARS;GEMIN5;GTF3C1;GTF3C5;HIST2H4A;HNRNPA2B1;HNRNPA3;HNRNPD;HNRNPM;KHSRP;MED31;MED8;NR1D1;NR1D2;NR4A1;NUP188;NUP35;NUP37;NUP85;PARP1;PATL1;PHF19;PHF1;POLR3D;POLR3H;PRKAB2;PSMD2;PSMD5;RAN;RARB;RBBP4;RBL1;RPL12;RPL13;RPL26;RPL36;RPL4;RPS12;RPS6;SARS;SESN2;SF3B3;SMC1A;SMG8;SNAPC2;SNRPA;SNRPB2;SNRPD1;SNRPF;SRSF3;SRSF9;SUV39H1;TAF1D;TCEA1;TFDP1;U2AF1;U2AF2;UBTF;UHRF1;VDR;WARS;WWTR1;YARS;ZFP36L1;ZNF473	84	1129	754	14557	0.00
GO:0008017	microtubule binding	molecular_function	7	ARHGEF2;BCL2L11;BIRC5;CETN3;EML2;GABARAPL1;KIF14;KIF18B;KIF20A;KIF22;KIF24;KIF2C;KIF4A;KIFC1;KIFC2;NDEL1;NUSAP1;PPP5C;PRC1;PSRC1;RACGAP1;REEP4;SKA2;SYBU;VAPB	25	1129	157	14557	0.00
GO:0006915	apoptotic process	biological_process	7	AIM2;BAG1;BBC3;BCL2L11;BEX2;BNIP1;CASP7;CASP8;CSRNP1;DDIT3;DFNA5;DPF2;DRAM2;E2F1;EAF2;EIF5A;ESPL1;GADD45A;GADD45B;GHITM;GLRX2;H1F0;IGFBP3;IRF1;KLF11;LCN2;LMNB1;MAGED1;MAP2K6;MAP3K10;MEF2D;MELK;NFKBIA;NR4A1;NUAK2;OGT;PAK6;PAWR;PIM1;PLK3;PPP1R15A;PPP3CC;PRDX3;PSMD2;PSMD5;PTPRH;RIPK2;RTKN;SGK1;SMNDC1;SPTAN1;TFDP1;TMEM219;TNFAIP3;TNFRSF10B;TNFRSF6B;TNFSF9;TRAIP;UNC5B;UNC5C;XBP1;YARS;ZFP36L1;ZNF385A	64	1129	542	14557	0.00
GO:1900102	negative regulation of endoplasmic reticulum unfolded protein response	biological_process	10	CREBRF;GNB2L1;XBP1	3	1129	3	14557	0.00
GO:0042567	insulin-like growth factor ternary complex	cellular_component	7	IGFALS;IGFBP3;IGFBP5	3	1129	3	14557	0.00
GO:0031915	positive regulation of synaptic plasticity	biological_process	10	ANAPC2;CDC20;PTGS2	3	1129	3	14557	0.00
GO:0060416	response to growth hormone	biological_process	7	ASS1;CPS1;IGFBP5;RBBP4;TRIM16	5	1129	10	14557	0.00
GO:0021680	cerebellar Purkinje cell layer development	biological_process	14	AARS;AGTPBP1;HSPA5;MYH10;SEZ6L2	5	1129	10	14557	0.00
GO:0006541	glutamine metabolic process	biological_process	9	ASNS;CPS1;CTPS1;GFPT1;GGH;MECP2;PFAS	7	1129	20	14557	0.00
GO:0000398	"mRNA splicing, via spliceosome"	biological_process	11	CPSF3;CSTF2;CSTF3;DBR1;DDX23;DDX39A;DHX9;DNAJC8;EFTUD2;FUS;GEMIN5;HNRNPA2B1;HNRNPA3;HNRNPD;HNRNPM;SF3B3;SMC1A;SNRPA;SNRPB2;SNRPD1;SNRPF;SRSF3;SRSF9;TRA2B;U2AF1;U2AF2	26	1129	168	14557	0.00
GO:0000166	nucleotide binding	molecular_function	5	AARS2;AARS;AKAP17A;BLM;CARS;CDC6;CPSF6;CSTF2;DARS2;DXO;ESRP1;EWSR1;FUS;GARS;HINT3;HNRNPA2B1;HNRNPA3;HNRNPAB;HNRNPD;HNRNPM;LARP6;PABPC1L;POLE;PRTFDC1;RAD51;RBM10;RBM3;RRP7A;SARS;SFPQ;SLC27A4;SNRPA;SNRPB2;SRSF3;SRSF9;TAF15;TAP1;TRA2B;TYMS;U2AF1;U2AF2;WARS;YARS	43	1129	330	14557	0.00
GO:0004003	ATP-dependent DNA helicase activity	molecular_function	11	BLM;BRIP1;CHD2;DHX9;MCM4;MCM6;MCM7;XRCC6	8	1129	26	14557	0.00
GO:0036499	PERK-mediated unfolded protein response	NA	NA	ASNS;ATF3;DDIT3;HERPUD1;HSPA5	5	1129	11	14557	0.00
GO:0032467	positive regulation of cytokinesis	biological_process	9	AURKB;CDC42;CDC6;CIT;KIF14;RACGAP1;RHOA	7	1129	22	14557	0.00
GO:0000724	double-strand break repair via homologous recombination	biological_process	11	BLM;H2AFX;LIG1;MCM8;PRKDC;RAD51AP1;RAD51;RAD54L;RPA1;RPA3;SFPQ;SLX4;TONSL	13	1129	64	14557	0.00
GO:0035064	methylated histone binding	molecular_function	6	CBX4;CHD8;GLYR1;ING1;LRWD1;NCAPD3;NCAPG2;PHF19;PHF1;UHRF1	10	1129	43	14557	0.00
GO:0019985	translesion synthesis	biological_process	9	DTL;ISG15;PCNA;RCHY1;RFC2;RFC5;RPA1;RPA3;TRIM25;UBE2L6	10	1129	43	14557	0.00
GO:0090307	mitotic spindle assembly	biological_process	9	BIRC5;KIFC1;MYBL2;RACGAP1;RHOA	5	1129	12	14557	0.00
GO:0005871	kinesin complex	cellular_component	12	KIF14;KIF18B;KIF20A;KIF22;KIF24;KIF2C;KIF4A;KIFC1;KIFC2;NDEL1	10	1129	44	14557	0.00
GO:0007346	regulation of mitotic cell cycle	biological_process	7	AFAP1L2;BIRC5;MAEA;MAP2K6;MAP3K8;PAK6;PIM1;PIM2;PTCH1;RPA3;SIK1;THAP1;TMEM8B	13	1129	67	14557	0.00
GO:0000212	meiotic spindle organization	biological_process	5	AURKA;ESPL1;TUBG1	3	1129	4	14557	0.00
GO:0042345	regulation of NF-kappaB import into nucleus	biological_process	10	BCL3;NFKBIA;NOL3	3	1129	4	14557	0.00
GO:0000730	DNA recombinase assembly	biological_process	13	RAD51;RPA1;RPA3	3	1129	4	14557	0.00
GO:0070987	error-free translesion synthesis	biological_process	10	PCNA;RCHY1;RFC2;RFC5;RPA1;RPA3	6	1129	18	14557	0.00
GO:0042276	error-prone translesion synthesis	biological_process	10	PCNA;POLE2;RFC2;RFC5;RPA1;RPA3	6	1129	18	14557	0.00
GO:0001968	fibronectin binding	molecular_function	5	IGFBP3;IGFBP5;ITGA3;ITGA4;MFAP2;SDC4;VEGFA	7	1129	24	14557	0.00
GO:0040008	regulation of growth	biological_process	4	ARMC10;BRD8;GAP43;IGFBP3;IGFBP5;NEDD9;PTCH1;RUVBL1;SOCS7;TMEM8B;YEATS4	11	1129	52	14557	0.00
GO:0060546	negative regulation of necroptotic process	biological_process	10	ARHGEF2;BIRC3;CASP8;RBCK1	4	1129	8	14557	0.00
GO:0007019	microtubule depolymerization	biological_process	8	KIF18B;KIF24;KIF2C;STMN3	4	1129	8	14557	0.00
GO:0005664	nuclear origin of replication recognition complex	cellular_component	13	LRWD1;MCM2;ORC1;ORC6	4	1129	8	14557	0.00
GO:0017069	snRNA binding	molecular_function	7	GEMIN5;HEXIM1;SNRPA;SNRPB2	4	1129	8	14557	0.00
GO:0008409	5'-3' exonuclease activity	molecular_function	8	CPSF3;DCLRE1B;DXO;EXO1	4	1129	8	14557	0.00
GO:0070182	DNA polymerase binding	molecular_function	6	FANCD2;FANCI;PCNA;RAD51	4	1129	8	14557	0.00
GO:0031124	mRNA 3'-end processing	biological_process	11	CPSF3;CSTF2;CSTF3;SNRPF;SRSF3;SRSF9;U2AF1;U2AF2;ZNF473	9	1129	38	14557	0.00
GO:0010369	chromocenter	cellular_component	12	AURKB;CDCA8;ESCO2;INCENP;OIP5	5	1129	13	14557	0.00
GO:0000122	negative regulation of transcription from RNA polymerase II promoter	biological_process	12	ATF3;ATF7;AURKB;BACH1;BHLHE40;CBX4;CHD8;CREBRF;CTNNBIP1;DDIT3;DNMT3B;E2F1;E2F8;EFNA1;EID1;ENO1;FLCN;FZD8;H2AFY;HCFC1;HDAC9;HES7;HEXIM1;HEY1;HNRNPA2B1;HNRNPAB;HSF1;ID3;IRF7;JDP2;KLF11;KLF16;KLF4;KLF5;MECP2;NACC1;NFATC2;NR1D1;PARP1;PAWR;PHF19;PLK3;PTCH1;RARB;RBL1;RBM10;RELB;SFPQ;SIN3B;SUV39H1;SUV39H2;TIMELESS;TRIB3;TSC22D3;UHRF1;VDR;VEGFA;WWP2;WWTR1;XBP1;YLPM1;ZHX2;ZMYND8;ZNF205	64	1129	578	14557	0.00
GO:0072686	mitotic spindle	cellular_component	10	AURKA;CAPG;CDC42;EML2;ESPL1;KNSTRN;MAD2L1;RACGAP1	8	1129	32	14557	0.00
GO:0007049	cell cycle	biological_process	5	AVPI1;BEX2;CDC20;CHAF1A;CHTF8;DBF4B;DTYMK;EID1;FANCI;GNB2L1;HCFC1;HJURP;ING1;MAEA;MAP3K8;MCM2;NASP;PIM1;PKMYT1;RBL1;SIAH2;SIK1;SUV39H1;TFDP1;THAP1;UHRF1	26	1129	187	14557	0.00
GO:0003682	chromatin binding	molecular_function	4	ADNP;ARID5A;BRD4;CAMTA2;CBX4;CDC45;CDCA5;CENPF;CHAF1A;CHD8;CRTC2;DNMT3B;EZH1;H2AFY;HCFC1;HSF1;JDP2;LHX2;LRWD1;MCM5;MECP2;MYBL2;NCOA5;NFATC2;NUPR1;ORC1;PARP1;PCNA;PHC1;PKN1;POLE;POLR3D;RAD51;RAN;RCOR3;RELB;RPA1;SIN3B;SMC1A;SUV39H1;TICRR;TOX2;UBE2T;UBTF;WDHD1	45	1129	379	14557	0.00
GO:0005874	microtubule	cellular_component	11	ARHGEF2;BCL2L11;BIRC5;CCT3;EML2;EML3;GABARAPL1;GAS8;HAUS8;INCENP;KIF14;KIF18B;KIF20A;KIF22;KIF24;KIF2C;KIFC1;KIFC2;LRRC49;MID1IP1;NDEL1;NUSAP1;PCNT;RACGAP1;REEP4;SHROOM2;STIM1;SYBU;TBCD;TUBA1A;TUBA1B;TUBA1C;TUBG1	33	1129	257	14557	0.00
GO:0006397	mRNA processing	biological_process	10	AKAP17A;CPSF6;CSTF3;DBR1;EFTUD2;ERN1;ESRP1;HNRNPA2B1;KHSRP;LGALS3;RBM10;RNASEL;SF3B3;SFPQ;SMNDC1;SNRNP25;SNRPB2;SRPK1;SRSF9;U2AF1;U2AF2;ZPR1;ZRANB2	23	1129	160	14557	0.00
GO:0007093	mitotic cell cycle checkpoint	biological_process	10	KNTC1;MAD2L1;PLK2;PLK3;RPS6;SMC1A;ZWINT	7	1129	26	14557	0.00
GO:0006369	termination of RNA polymerase II transcription	biological_process	10	CPSF3;CSTF2;CSTF3;SNRPF;SRSF3;SRSF9;U2AF1;U2AF2;ZNF473	9	1129	40	14557	0.00
GO:0042994	cytoplasmic sequestering of transcription factor	biological_process	8	NFKBIA;NFKBIE;NFKBIL1;TACC3;TONSL	5	1129	14	14557	0.00
GO:0001833	inner cell mass cell proliferation	biological_process	12	BRD4;GINS4;NCAPG2;NDEL1;ZPR1	5	1129	14	14557	0.00
GO:0009314	response to radiation	biological_process	5	CDC25A;FANCG;FKBPL;MECP2;PLK3;PTGS2;SMC1A;TNFRSF11A	8	1129	33	14557	0.00
GO:0003688	DNA replication origin binding	molecular_function	8	CDC45;MCM10;MCM2;MCM5	4	1129	9	14557	0.00
GO:0042393	histone binding	molecular_function	5	ASF1B;CHD2;CHD8;H2AFX;HIST2H4A;HJURP;IPO9;MCM2;NASP;NCAPD2;PKN1;RBBP4;TONSL;UHRF1;USP3	15	1129	89	14557	0.00
GO:0005881	cytoplasmic microtubule	cellular_component	9	BIRC5;CLIP2;KIF2C;SERP1;TUBA1A;TUBA1B;TUBA1C;TUBG1;VIMP	9	1129	41	14557	0.00
GO:0043065	positive regulation of apoptotic process	biological_process	9	ADM;ARHGEF2;BARD1;BCL2L11;EEF1A2;FLCN;GADD45A;GADD45B;GNB2L1;ID3;IGFBP3;JMY;KLF11;LDHA;MAGED1;MAP2K6;MAP3K10;MELK;MOAP1;NGEF;NR4A1;NUPR1;PAWR;PNMA5;PRKDC;PTGS2;RARB;RBCK1;RIPK2;RPS6;SLIT2;SQSTM1;TIAM1;UNC5C	34	1129	271	14557	0.00
GO:0006259	DNA metabolic process	biological_process	8	DNASE1L1;LIG1;MKI67;MYO18A;PARP1;RAD51;RAN	7	1129	27	14557	0.00
GO:0051988	regulation of attachment of spindle microtubules to kinetochore	biological_process	9	CDC42;KNSTRN;RACGAP1	3	1129	5	14557	0.00
GO:0031670	cellular response to nutrient	biological_process	8	CCNE1;HMOX1;XBP1	3	1129	5	14557	0.00
GO:0061087	positive regulation of histone H3-K27 methylation	biological_process	11	OGT;PHF19;PHF1	3	1129	5	14557	0.00
GO:0042382	paraspeckles	cellular_component	14	CPSF6;HNRNPM;SFPQ	3	1129	5	14557	0.00
GO:0005663	DNA replication factor C complex	cellular_component	12	PCNA;RFC2;RFC5	3	1129	5	14557	0.00
GO:0043138	3'-5' DNA helicase activity	molecular_function	11	CDC45;GINS2;GINS4	3	1129	5	14557	0.00
GO:0000796	condensin complex	cellular_component	11	NCAPD2;NCAPG;NCAPH	3	1129	5	14557	0.00
GO:2000347	positive regulation of hepatocyte proliferation	biological_process	7	PTN;TNFAIP3;XBP1	3	1129	5	14557	0.00
GO:0002819	regulation of adaptive immune response	biological_process	6	DUSP10;IRF1;IRF7	3	1129	5	14557	0.00
GO:0051302	regulation of cell division	biological_process	6	GNB2L1;KIF18B;PLK3	3	1129	5	14557	0.00
GO:0048662	negative regulation of smooth muscle cell proliferation	biological_process	6	CTNNBIP1;HMOX1;IGFBP3;IGFBP5;KLF4;TNFAIP3	6	1129	21	14557	0.00
GO:0000188	inactivation of MAPK activity	biological_process	14	DUSP10;DUSP3;DUSP5;RGS3;RGS4;SPRED1	6	1129	21	14557	0.00
GO:0035924	cellular response to vascular endothelial growth factor stimulus	biological_process	8	ERN1;FLT1;ITGB1BP1;NR4A1;VEGFA;XBP1	6	1129	21	14557	0.00
GO:0006283	transcription-coupled nucleotide-excision repair	biological_process	11	LIG1;PCNA;POLE2;POLE;RFC2;RFC5;RPA1;RPA3;TCEA1	9	1129	42	14557	0.00
GO:0030225	macrophage differentiation	biological_process	9	CASP8;CDC42;IL31RA;PARP1;VEGFA	5	1129	15	14557	0.00
GO:0005882	intermediate filament	cellular_component	11	KRT10;KRT14;KRT16;KRT7;KRT81;KRT86;KRT8;LMNB1;LMNB2;NES;PRPH;SYNM	12	1129	66	14557	0.00
GO:0016477	cell migration	biological_process	7	ADAMTS12;ARC;BTG1;CORO1A;DEPDC1B;EFNA1;EPHA3;EPHB3;FLT1;HBEGF;ITGA4;ITGB1BP1;KCTD13;LCP1;MYO18A;NDEL1;NFATC2;PAK6;PODXL;SDC4;SHROOM2;TIAM1;TNK2;VEGFA	24	1129	175	14557	0.00
GO:0016363	nuclear matrix	cellular_component	11	BLM;CENPF;CFL1;ENC1;HNRNPM;KIF4A;KRT8;LMNB1;MAEA;RNASEL;RUVBL1;SFPQ;SRPK1;UHRF1;YEATS4	15	1129	92	14557	0.00
GO:0006284	base-excision repair	biological_process	10	HMGA1;LIG1;PARP1;PCNA;RFC2;RFC5;RPA1;RPA3;UNG	9	1129	43	14557	0.01
GO:0048511	rhythmic process	biological_process	3	CSNK2A1;GNB2L1;HES7;NR1D2;PRKDC;SFPQ;SIK1;SUV39H1;SUV39H2	9	1129	43	14557	0.01
GO:0032436	positive regulation of proteasomal ubiquitin-dependent protein catabolic process	biological_process	12	AURKA;DNAJB2;GNB2L1;PLK2;RCHY1;TRIB2;TRIB3;USP5;ZFAND2A	9	1129	43	14557	0.01
GO:0000075	cell cycle checkpoint	biological_process	7	CCNG2;DCLRE1B;FANCG;TICRR	4	1129	10	14557	0.01
GO:0008140	cAMP response element binding protein binding	molecular_function	7	CRTC2;DDIT3;ICMT;SIK1	4	1129	10	14557	0.01
GO:0000800	lateral element	cellular_component	14	BLM;INCENP;RAD51;RPA1	4	1129	10	14557	0.01
GO:0007052	mitotic spindle organization	biological_process	8	AURKA;AURKB;PLK2;RAN;SMC1A;SPC25	6	1129	22	14557	0.01
GO:0003697	single-stranded DNA binding	molecular_function	8	BLM;CDC45;FUBP1;MCM10;MCM4;MCM6;MCM7;RAD51AP1;RAD51;RPA1;RPA3;TDP1	12	1129	68	14557	0.01
GO:0006402	mRNA catabolic process	biological_process	9	DXO;ERN1;KHSRP;ZFP36L1;ZHX2	5	1129	16	14557	0.01
GO:0035098	ESC/E(Z) complex	cellular_component	9	EZH1;H2AFY;PHF19;PHF1;RBBP4	5	1129	16	14557	0.01
GO:0090316	positive regulation of intracellular protein transport	biological_process	8	CDC42;PCNT;PLK3;RAB29;VAMP2	5	1129	16	14557	0.01
GO:0006769	nicotinamide metabolic process	biological_process	7	NAMPT;PTGS2	2	1129	2	14557	0.01
GO:0046683	response to organophosphorus	biological_process	6	TRIM16;TYMS	2	1129	2	14557	0.01
GO:0043146	spindle stabilization	biological_process	9	AURKA;AURKB	2	1129	2	14557	0.01
GO:1990630	IRE1-RACK1-PP2A complex	NA	NA	ERN1;GNB2L1	2	1129	2	14557	0.01
GO:1903238	positive regulation of leukocyte tethering or rolling	biological_process	8	ITGA4;PAWR	2	1129	2	14557	0.01
GO:0072719	cellular response to cisplatin	biological_process	6	RAD51;SLC31A1	2	1129	2	14557	0.01
GO:0034124	regulation of MyD88-dependent toll-like receptor signaling pathway	biological_process	10	IRF1;IRF7	2	1129	2	14557	0.01
GO:0003199	endocardial cushion to mesenchymal transition involved in heart valve formation	biological_process	13	EFNA1;HEY1	2	1129	2	14557	0.01
GO:1990622	CHOP-ATF3 complex	NA	NA	ATF3;DDIT3	2	1129	2	14557	0.01
GO:0005283	sodium:amino acid symporter activity	molecular_function	10	SLC38A1;SLC6A9	2	1129	2	14557	0.01
GO:0016942	insulin-like growth factor binding protein complex	cellular_component	6	IGFBP3;IGFBP5	2	1129	2	14557	0.01
GO:0060547	negative regulation of necrotic cell death	biological_process	8	FTH1;NOL3	2	1129	2	14557	0.01
GO:0006419	alanyl-tRNA aminoacylation	biological_process	13	AARS2;AARS	2	1129	2	14557	0.01
GO:0033549	MAP kinase phosphatase activity	molecular_function	9	DUSP10;DUSP3	2	1129	2	14557	0.01
GO:0060086	circadian temperature homeostasis	biological_process	7	NR1D1;TNFRSF11A	2	1129	2	14557	0.01
GO:0046879	hormone secretion	biological_process	8	ADM;LTBP4	2	1129	2	14557	0.01
GO:0000811	GINS complex	cellular_component	13	GINS2;GINS4	2	1129	2	14557	0.01
GO:0070236	negative regulation of activation-induced cell death of T cells	biological_process	9	GPAM;TSC22D3	2	1129	2	14557	0.01
GO:0000805	X chromosome	cellular_component	11	CDK2;SIN3B	2	1129	2	14557	0.01
GO:0031427	response to methotrexate	biological_process	6	ASNS;DHFR	2	1129	2	14557	0.01
GO:0000806	Y chromosome	cellular_component	11	CDK2;SIN3B	2	1129	2	14557	0.01
GO:0060053	neurofilament cytoskeleton	cellular_component	11	NDEL1;SYNM	2	1129	2	14557	0.01
GO:0070427	nucleotide-binding oligomerization domain containing 1 signaling pathway	biological_process	10	NFKBIA;RIPK2	2	1129	2	14557	0.01
GO:0010385	double-stranded methylated DNA binding	molecular_function	9	H2AFY;MECP2	2	1129	2	14557	0.01
GO:0004813	alanine-tRNA ligase activity	molecular_function	8	AARS2;AARS	2	1129	2	14557	0.01
GO:0040001	establishment of mitotic spindle localization	biological_process	8	ESPL1;NUSAP1	2	1129	2	14557	0.01
GO:0004674	protein serine/threonine kinase activity	molecular_function	8	AURKA;AURKB;BRAF;CDC7;CDK2;CH507-42P11.8;CIT;CLK1;CSNK2A1;DYRK3;ERN1;FAM20C;ICK;MAP2K6;MAP3K10;MAP3K8;MASTL;MELK;MKNK2;NUAK2;PAK6;PBK;PIM1;PIM2;PKMYT1;PKN1;PLK2;PLK3;PRKDC;RIOK3;RIPK2;SGK1;SIK1;SQSTM1;SRPK1;STK32A;TNK2	37	1129	311	14557	0.01
GO:0003677	DNA binding	molecular_function	6	ADNP;ARID5A;ATF3;BACH1;BCL3;BHLHE40;BLM;BRD4;BRIP1;CAMTA2;CBFB;CDT1;CEBPG;CENPT;CHD2;CHD8;CHTF8;DDIT3;DEDD2;DEDD;DHX9;DNASE1L1;DNMT3B;DTD1;E2F1;E2F2;E2F8;EME1;ENO1;EXO1;FANCI;FLYWCH1;FUS;GLYR1;GTF2IRD1;GTF3C1;GTF3C5;H1F0;H2AFV;H2AFX;H2AFY;H2AFZ;HBP1;HES4;HES7;HEY1;HIST1H2BD;HIST2H4A;HIVEP3;HJURP;HMGA1;HMGXB3;HOXB9;HSF1;IFIH1;ILF2;IRF1;IRF7;IRX2;IRX5;JDP2;KHSRP;KIF22;KIF4A;KLF13;KLF16;KLF3;KLF5;LHX2;LIG1;MAFK;MCM2;MCM3AP;MCM3;MCM4;MCM5;MCM6;MCM7;MCM8;MECP2;MEF2D;MYBL2;MYNN;MYO18A;NFATC2;NFE2L1;NR1D1;NR1D2;NR4A1;NUPR1;NUSAP1;ORC1;ORC6;PA2G4;PARP1;PCNA;PHC1;POLA2;POLE2;POLE;POLR3D;POLR3H;PPP1R10;PRIM2;PRKDC;RAD51;RAD54L;RARB;RCOR3;RELB;RFC2;RFC5;RMI2;RPA1;RPA3;SRRT;SURF6;TAF15;TAF1D;TCEA1;TFDP1;TMPO;TNFAIP3;TOX2;TRIM16;TSHZ1;UBTF;VDR;WDHD1;XBP1;XRCC6;YEATS4;ZBTB34;ZBTB9;ZFAND3;ZFP36L1;ZFPL1;ZHX2;ZNF205;ZNF227;ZNF287;ZNF304;ZNF343;ZNF347;ZNF34;ZNF385A;ZNF473;ZNF550;ZNF579;ZNF689;ZNF697	151	1129	1608	14557	0.01
GO:0003723	RNA binding	molecular_function	6	BARD1;CPSF3;CPSF6;CSTF2;CSTF3;EIF4G1;EIF5A;EWSR1;EXOSC2;FUBP1;FUS;HBP1;HNRNPA2B1;HNRNPA3;HNRNPAB;HNRNPD;HNRNPM;ILF2;IREB2;KHSRP;KIAA0907;LARP6;NOL3;NOL9;NOP56;PABPC1L;PATL1;PPP5C;RAD51AP1;RBM3;RNASEH2A;RNASEL;RPL13;RPL26;RPL4;RPUSD2;RTCA;SARS;SF3B3;SMNDC1;SNRPA;SNRPD1;SNRPF;SRSF3;SURF6;U2AF2;WDHD1;WRAP53;ZRANB2	49	1129	440	14557	0.01
GO:0000049	tRNA binding	molecular_function	7	AARS2;CARS;DARS2;EEF1A1;NSUN2;TRMU;XPOT;YARS	8	1129	37	14557	0.01
GO:0006298	mismatch repair	biological_process	10	EXO1;LIG1;PCNA;RNASEH2A;RPA1;RPA3	6	1129	23	14557	0.01
GO:0000794	condensed nuclear chromosome	cellular_component	12	BRD4;H2AFX;RAD51;RPA1;SMC1A;SUV39H1;TUBG1	7	1129	30	14557	0.01
GO:0042769	"DNA damage response, detection of DNA damage"	biological_process	7	DTL;PARP1;PCNA;RFC2;RFC5;RPA1;RPA3	7	1129	30	14557	0.01
GO:0003729	mRNA binding	molecular_function	8	CPSF6;CSTF3;DHFR;DXO;ESRP1;HNRNPA3;HNRNPAB;KHSRP;MECP2;TRA2B;TYMS;ZFP36L1;ZFP36	13	1129	79	14557	0.01
GO:0006364	rRNA processing	biological_process	11	DDX56;EXOSC2;FTSJ2;FTSJ3;ISG20;LAS1L;NOP56;PA2G4;RNASEL;RPL26;RPS6;RRP7A;SUV39H1;UTP14A	14	1129	88	14557	0.01
GO:0016925	protein sumoylation	biological_process	10	AAAS;BLM;CBX4;HERC2;IFIH1;NUP188;NUP35;NUP37;NUP85;PARP1;PHC1;RPA1;SMC1A;TRPM4	14	1129	88	14557	0.01
GO:0043433	negative regulation of sequence-specific DNA binding transcription factor activity	biological_process	13	BHLHE40;CEBPG;CTNNBIP1;DDIT3;EGLN1;HMOX1;ID3;MAP3K10;PIM1;PTCH1;WWP2	11	1129	62	14557	0.01
GO:1990440	positive regulation of transcription from RNA polymerase II promoter in response to endoplasmic reticulum stress	biological_process	15	ATF3;DDIT3;HSPA5;XBP1	4	1129	11	14557	0.01
GO:0030705	cytoskeleton-dependent intracellular transport	biological_process	6	KIF14;TUBA1A;TUBA1B;TUBA1C	4	1129	11	14557	0.01
GO:0006418	tRNA aminoacylation for protein translation	biological_process	12	AARS2;AARS;CARS;DARS2;GARS;SARS;WARS;YARS	8	1129	38	14557	0.01
GO:0046134	pyrimidine nucleoside biosynthetic process	biological_process	9	DUT;TYMS;UMPS	3	1129	6	14557	0.01
GO:0051256	mitotic spindle midzone assembly	biological_process	10	AURKB;KIF4A;RACGAP1	3	1129	6	14557	0.01
GO:0006930	"substrate-dependent cell migration, cell extension"	biological_process	9	MYH10;OPHN1;SDCBP	3	1129	6	14557	0.01
GO:0015030	Cajal body	cellular_component	14	CDK2;EFTUD2;ISG20;OIP5;SMNDC1;U2AF1;WRAP53;ZNF473;ZPR1	9	1129	46	14557	0.01
GO:0006310	DNA recombination	biological_process	9	BLM;EME1;EXO1;LIG1;MCRS1;PIF1;RAD51;RAD54L;RECQL4;RPA1;RPA3;RUVBL1	12	1129	71	14557	0.01
GO:0030529	ribonucleoprotein complex	cellular_component	7	CPSF3;CPSF6;DHX9;GTF3C1;HNRNPA2B1;HNRNPA3;HNRNPAB;HNRNPD;ILF2;LARP1B;LARP6;NFATC2;PA2G4;RPL4;RPS6;ZCCHC17	16	1129	107	14557	0.01
GO:0000922	spindle pole	cellular_component	10	CALM3;CCNB1;CDC20;CDC6;CENPF;FRY;HAUS8;KNSTRN;KNTC1;MAD2L1;NEDD9;POC1A;PRC1;PSRC1	14	1129	89	14557	0.01
GO:0070059	intrinsic apoptotic signaling pathway in response to endoplasmic reticulum stress	biological_process	9	BBC3;DDIT3;ERN1;PPP1R15A;TNFRSF10B;TRIB3;XBP1	7	1129	31	14557	0.01
GO:0000375	"RNA splicing, via transesterification reactions"	biological_process	11	DBR1;DDX23;KHSRP;SF3B3;SMNDC1;TRA2B	6	1129	24	14557	0.01
GO:0000281	mitotic cytokinesis	biological_process	7	CFL1;KIF20A;KIF4A;MYH10;NUSAP1;RACGAP1	6	1129	24	14557	0.01
GO:0030036	actin cytoskeleton organization	biological_process	6	AMOT;CDC42;CFL1;CORO1A;DAAM2;EPB41;FAM101B;INF2;MYH10;NUAK2;OPHN1;PAK6;RAC3;RHOA;RHOU;RND3;SDCBP;SPIRE1;TRIP10	19	1129	136	14557	0.01
GO:0048487	beta-tubulin binding	molecular_function	7	ADNP;ARL8A;GABARAPL1;NDEL1;RACGAP1;TBCD;VAPB	7	1129	32	14557	0.01
GO:0005524	ATP binding	molecular_function	9	AARS2;AARS;ABCC3;ASNS;ASS1;AURKA;AURKB;BLM;BRAF;BRIP1;CARS;CCT3;CDC6;CDC7;CDK2;CERK;CH507-42P11.8;CHD2;CHD8;CIT;CLK1;CPS1;CSNK2A1;CTPS1;DARS2;DDX23;DDX39A;DDX56;DHX33;DHX9;DTYMK;DYRK3;EIF4A2;EPHA3;EPHB3;ERN1;FLT1;GARS;HK2;HSPA5;HYOU1;ICK;IFIH1;ILF2;ITPKC;KIF14;KIF18B;KIF20A;KIF22;KIF24;KIF2C;KIF4A;KIFC1;KIFC2;LIG1;MAP2K6;MAP3K10;MAP3K8;MASTL;MCM2;MCM3;MCM4;MCM5;MCM6;MCM7;MCM8;MELK;MKI67;MKNK2;MYH10;MYO18A;NOL9;NUAK2;ORC1;P2RX4;PAK6;PBK;PFAS;PIF1;PIM1;PIM2;PKM;PKMYT1;PKN1;PLK2;PLK3;PRKDC;RAD51;RAD54L;RECQL4;RENBP;RFC2;RFC5;RIOK3;RIPK2;RNASEL;RTCA;RUVBL1;SARS;SEPHS1;SGK1;SGK494;SIK1;SLFN12;SLFN5;SMC1A;SRPK1;STK32A;TAP1;TK1;TNK2;TRIB2;TRIB3;TRIP13;TRMU;TRPM4;UBE2J1;UBE2S;UBE2T;WARS;XRCC6;YARS	122	1129	1286	14557	0.01
GO:0005681	spliceosomal complex	cellular_component	8	AKAP17A;DDX39A;EFTUD2;HNRNPA2B1;HNRNPM;LGALS3;SF3B3;SMNDC1;SNRPA;SNRPB2;SNRPF;U2AF1;U2AF2	13	1129	82	14557	0.01
GO:0008373	sialyltransferase activity	molecular_function	6	ST3GAL1;ST3GAL2;ST3GAL5;ST6GALNAC2;ST6GALNAC4	5	1129	18	14557	0.01
GO:0097503	sialylation	biological_process	7	ST3GAL1;ST3GAL2;ST3GAL5;ST6GALNAC2;ST6GALNAC4	5	1129	18	14557	0.01
GO:0008283	cell proliferation	biological_process	4	CDC25A;CDC25C;CENPF;CLK1;COL4A3BP;CSGALNACT1;DDIT4;DTYMK;E2F8;FTSJ2;INSIG1;ISG20;KIF2C;KRT16;MCM10;MCM7;MELK;MKI67;MYH10;NASP;PA2G4;PCNA;PIM1;PIM2;SKP2;SRRT;TACC3;TCF19;TFDP1;TNFSF9;TRAIP;UHRF1;VEGFA;ZFP36L1;ZPR1	35	1129	301	14557	0.01
GO:0004712	protein serine/threonine/tyrosine kinase activity	molecular_function	8	AURKA;AURKB;CLK1;DYRK3;SGK1;TNK2	6	1129	25	14557	0.01
GO:0035371	microtubule plus-end	cellular_component	12	CLIP2;KIF18B;KIF2C;KNSTRN	4	1129	12	14557	0.01
GO:0035264	multicellular organism growth	biological_process	5	CDC42;DHCR7;HEG1;ICMT;PCNT;PLAG1;RARB;RMI1;SELM;SLC25A25;WWTR1;ZFP36L1	12	1129	74	14557	0.01
GO:0005635	nuclear envelope	cellular_component	11	AAAS;BNIP1;CENPF;CLGN;FANCL;LMNB1;LMNB2;NDEL1;NPC1;NUP188;NUP35;NUP37;NUP85;PARP1;RANBP1;SHISA5;SLC22A18;TMPO	18	1129	130	14557	0.01
GO:0043154	negative regulation of cysteine-type endopeptidase activity involved in apoptotic process	biological_process	13	ARRB1;BIRC5;CASP8;CSNK2A1;HERPUD1;KLF4;NR4A1;PRDX3;SIAH2;TNFRSF10B;VEGFA	11	1129	66	14557	0.01
GO:0042470	melanosome	cellular_component	12	ANXA6;ATP6V1G2;CAPG;CTSD;GGH;GNA13;GPNMB;HSPA5;RAB29;RAB32;RAN;SDCBP;SLC3A2;TPP1	14	1129	93	14557	0.01
GO:0032466	negative regulation of cytokinesis	biological_process	9	AURKB;CHMP4C;E2F8	3	1129	7	14557	0.01
GO:0035148	tube formation	biological_process	8	BCL2L11;ITGB1BP1;VEGFA	3	1129	7	14557	0.01
GO:0036089	cleavage furrow formation	biological_process	9	AURKB;RHOA;SPIRE1	3	1129	7	14557	0.01
GO:0032183	SUMO binding	molecular_function	6	CBX4;HERC2;USP25	3	1129	7	14557	0.01
GO:0090050	positive regulation of cell migration involved in sprouting angiogenesis	biological_process	14	HDAC9;PTGS2;VEGFA	3	1129	7	14557	0.01
GO:0030261	chromosome condensation	biological_process	11	NCAPD2;NCAPG2;NCAPH2	3	1129	7	14557	0.01
GO:0042754	negative regulation of circadian rhythm	biological_process	6	SFPQ;SUV39H1;SUV39H2	3	1129	7	14557	0.01
GO:0034501	protein localization to kinetochore	biological_process	9	AURKB;CHAMP1;MTBP	3	1129	7	14557	0.01
GO:0085020	protein K6-linked ubiquitination	biological_process	12	BARD1;UBE2S;UBE2T	3	1129	7	14557	0.01
GO:0071499	cellular response to laminar fluid shear stress	biological_process	7	ASS1;KLF4;XBP1	3	1129	7	14557	0.01
GO:0030274	LIM domain binding	molecular_function	6	ACTN2;CSRP2BP;RIPK2	3	1129	7	14557	0.01
GO:0046653	tetrahydrofolate metabolic process	biological_process	8	DHFR;MTHFD2;TYMS	3	1129	7	14557	0.01
GO:0050770	regulation of axonogenesis	biological_process	9	CHN1;EFNA1;EPHB3;RHOA;RTN4R;RUFY3	6	1129	26	14557	0.01
GO:1900740	positive regulation of protein insertion into mitochondrial membrane involved in apoptotic signaling pathway	biological_process	13	BBC3;BCL2L11;CASP8;E2F1;PPP3CC;TFDP1	6	1129	26	14557	0.01
GO:0042149	cellular response to glucose starvation	biological_process	9	ASNS;ATG14;HSPA5;NUAK2;UPP1;XBP1	6	1129	26	14557	0.01
GO:0006335	DNA replication-dependent nucleosome assembly	biological_process	13	ASF1B;CHAF1A;HIST2H4A;NASP;RBBP4	5	1129	19	14557	0.01
GO:0043027	cysteine-type endopeptidase inhibitor activity involved in apoptotic process	molecular_function	8	ARRB1;BIRC3;BIRC5;NOL3;PRDX3	5	1129	19	14557	0.01
GO:0035914	skeletal muscle cell differentiation	biological_process	7	ATF3;GTF3C5;HIVEP3;KLF5;MEF2D;NR4A1;NUPR1;ZNF689	8	1129	42	14557	0.01
GO:0007051	spindle organization	biological_process	7	CEP72;KNSTRN;PCNT;RANBP1	4	1129	13	14557	0.01
GO:0005814	centriole	cellular_component	10	BIRC5;CAPG;CCNF;CETN3;CNTROB;HERC2;KIF24;PCNT;PLK2;POC1A;RAN;TUBG1;WDR34	13	1129	86	14557	0.01
GO:0005815	microtubule organizing center	cellular_component	11	AURKA;CASP8;CDC42;FRY;KIFC1;KPTN;LAS1L;LRWD1;NDEL1;OGT;PCNT;PHF1;RAD51;RELB;RUVBL1;TAF1D;YIF1A	17	1129	124	14557	0.02
GO:0008134	transcription factor binding	molecular_function	5	ARHGEF2;ARID5A;ARRB1;ATF7;BCL3;CAMTA2;CEBPG;CENPF;DDIT3;E2F1;E2F2;HDAC9;HES4;HES7;HEY1;HMGA1;ID3;KLF4;MECP2;NFATC2;NFKBIA;NIF3L1;PARP1;PIM1;PRKDC;RBL1;TFDP1;TPT1;TRIB2;WWP2	30	1129	256	14557	0.02
GO:0032922	circadian regulation of gene expression	biological_process	8	BHLHE40;CIART;GFPT1;MAGED1;NAMPT;NR1D1;OGT;PRKCDBP;RELB	9	1129	51	14557	0.02
GO:0019901	protein kinase binding	molecular_function	7	AURKA;CALM3;CAMK2N1;CCNB1;CCNE1;CCNL1;CDC25A;CDC25C;CDC42;DBF4B;DUSP3;E2F1;EEF1A1;EEF1A2;GYS1;H2AFY;IL31RA;IRS1;ITGB1BP1;KIF14;KIF20A;LIMS1;MAP2K6;PARP1;PPP1R15A;PRC1;PRDX3;RACGAP1;RPS6;SHC2;SIK1;SPRED1;SQSTM1;TRIB3;XBP1;ZC3HC1	36	1129	321	14557	0.02
GO:0006261	DNA-dependent DNA replication	biological_process	10	ORC6;POLE2;RFC2;RFC5;RPA1	5	1129	20	14557	0.02
GO:0070373	negative regulation of ERK1 and ERK2 cascade	biological_process	12	ARRB1;ATF3;CNKSR3;DUSP3;FLCN;ITGB1BP1;KLF4;RANBP9	8	1129	43	14557	0.02
GO:0032869	cellular response to insulin stimulus	biological_process	9	CDK2;HDAC9;IRS1;PARP1;PRKDC;TBC1D4;TRIB3;VAMP2;VIMP;XBP1	10	1129	60	14557	0.02
GO:0006461	protein complex assembly	biological_process	7	CAPG;CCNB1;CHAF1A;CLGN;DLG4;FANCA;GEMIN5;HMGA1;KNTC1;NUPR1;RANBP9;SF3B3;SH3BGR;SLC9A3R2;VAMP2	15	1129	106	14557	0.02
GO:0031577	spindle checkpoint	biological_process	8	AURKB;BIRC5	2	1129	3	14557	0.02
GO:2000672	negative regulation of motor neuron apoptotic process	biological_process	12	BAG1;ZPR1	2	1129	3	14557	0.02
GO:0002455	humoral immune response mediated by circulating immunoglobulin	biological_process	9	BCL3;EXO1	2	1129	3	14557	0.02
GO:0071451	cellular response to superoxide	biological_process	9	GLRX2;PARP1	2	1129	3	14557	0.02
GO:0090271	positive regulation of fibroblast growth factor production	biological_process	8	HEG1;PTGS2	2	1129	3	14557	0.02
GO:0036123	histone H3-K9 dimethylation	biological_process	10	SUV39H1;SUV39H2	2	1129	3	14557	0.02
GO:0051668	localization within membrane	biological_process	5	CDH13;CNIH2	2	1129	3	14557	0.02
GO:0051303	establishment of chromosome localization	biological_process	6	BIRC5;NDEL1	2	1129	3	14557	0.02
GO:0090526	regulation of gluconeogenesis involved in cellular glucose homeostasis	biological_process	8	OGT;SESN2	2	1129	3	14557	0.02
GO:0000087	mitotic M phase	biological_process	6	CDC25A;CDC25C	2	1129	3	14557	0.02
GO:0010046	response to mycotoxin	biological_process	6	ASS1;LCN2	2	1129	3	14557	0.02
GO:0042585	germinal vesicle	cellular_component	12	AURKA;NCAPD3	2	1129	3	14557	0.02
GO:0071466	cellular response to xenobiotic stimulus	biological_process	6	E2F1;MCM7	2	1129	3	14557	0.02
GO:0071400	cellular response to oleic acid	biological_process	8	ASS1;CPS1	2	1129	3	14557	0.02
GO:0097629	extrinsic component of omegasome membrane	cellular_component	9	ATG14;ZFYVE1	2	1129	3	14557	0.02
GO:0032792	negative regulation of CREB transcription factor activity	biological_process	14	DDIT3;SIK1	2	1129	3	14557	0.02
GO:0031339	negative regulation of vesicle fusion	biological_process	8	CORO1A;TBC1D4	2	1129	3	14557	0.02
GO:0072757	cellular response to camptothecin	biological_process	8	BLM;RAD51	2	1129	3	14557	0.02
GO:0070561	vitamin D receptor signaling pathway	biological_process	11	PIM1;VDR	2	1129	3	14557	0.02
GO:0035173	histone kinase activity	molecular_function	8	CCNB1;CDK2	2	1129	3	14557	0.02
GO:0045415	negative regulation of interleukin-8 biosynthetic process	biological_process	9	BCL3;KLF4	2	1129	3	14557	0.02
GO:0045815	"positive regulation of gene expression, epigenetic"	biological_process	9	H2AFY;WBP2	2	1129	3	14557	0.02
GO:0050779	RNA destabilization	biological_process	10	DXO;ZFP36	2	1129	3	14557	0.02
GO:0055106	ubiquitin-protein transferase regulator activity	molecular_function	5	TRIB2;TRIB3	2	1129	3	14557	0.02
GO:1901837	negative regulation of transcription of nuclear large rRNA transcript from RNA polymerase I promoter	biological_process	14	DEDD;H2AFY	2	1129	3	14557	0.02
GO:0033186	CAF-1 complex	cellular_component	5	CHAF1A;RBBP4	2	1129	3	14557	0.02
GO:0042262	DNA protection	biological_process	9	GLRX2;NUDT1	2	1129	3	14557	0.02
GO:0046499	S-adenosylmethioninamine metabolic process	biological_process	11	DNMT3B;ICMT	2	1129	3	14557	0.02
GO:0051649	establishment of localization in cell	biological_process	5	PRIMA1;ZWINT	2	1129	3	14557	0.02
GO:0000226	microtubule cytoskeleton organization	biological_process	6	AURKA;BIRC5;NDEL1;OBSL1;PCNT;PRC1;TACC3;TBCD;TUBA1B;TUBG1;ZPR1	11	1129	70	14557	0.02
GO:0051276	chromosome organization	biological_process	5	CDCA8;CENPT;RAD54L;RPA1;SFPQ;SMC1A	6	1129	28	14557	0.02
GO:0030864	cortical actin cytoskeleton	cellular_component	12	ACTN2;CFL1;CORO1A;EEF1A1;PLEKHH2;SHROOM2	6	1129	28	14557	0.02
GO:0005080	protein kinase C binding	molecular_function	8	GNB2L1;HDAC9;IRS1;PAWR;PKN1;PRKCDBP;SDC4;SQSTM1	8	1129	44	14557	0.02
GO:0071944	cell periphery	cellular_component	5	CDC42;GAP43;ITGA3;ITGB1BP1;KRT14;KRT8;PPP5C;RAC3	8	1129	44	14557	0.02
GO:0008645	hexose transport	biological_process	7	AAAS;HK2;NUP188;NUP35;NUP37;NUP85;SLC2A3	7	1129	36	14557	0.02
GO:0042346	positive regulation of NF-kappaB import into nucleus	biological_process	11	IL18R1;PTGS2;RBCK1;RHOA	4	1129	14	14557	0.02
GO:0035024	negative regulation of Rho protein signal transduction	biological_process	12	FLCN;ITGA3;KANK1;KCTD13	4	1129	14	14557	0.02
GO:0001935	endothelial cell proliferation	biological_process	6	ERN1;HMOX1;THAP1;XBP1	4	1129	14	14557	0.02
GO:0043596	nuclear replication fork	cellular_component	13	PCNA;TONSL;ZMIZ2	3	1129	8	14557	0.02
GO:0000076	DNA replication checkpoint	biological_process	9	CDC45;CDC6;CDT1	3	1129	8	14557	0.02
GO:0046972	histone acetyltransferase activity (H4-K16 specific	molecular_function	12	HCFC1;MCRS1;OGT	3	1129	8	14557	0.02
GO:0042633	hair cycle	biological_process	6	KRT14;KRT16;PTGS2	3	1129	8	14557	0.02
GO:0043995	histone acetyltransferase activity (H4-K5 specific	molecular_function	12	HCFC1;MCRS1;OGT	3	1129	8	14557	0.02
GO:0006333	chromatin assembly or disassembly	biological_process	7	ASF1B;HIRIP3;SUV39H2	3	1129	8	14557	0.02
GO:0075713	establishment of integrated proviral latency	biological_process	8	HMGA1;PPIA;XRCC6	3	1129	8	14557	0.02
GO:0036500	ATF6-mediated unfolded protein response	NA	NA	DDIT3;HSPA5;XBP1	3	1129	8	14557	0.02
GO:0045721	negative regulation of gluconeogenesis	biological_process	8	C1QTNF3;SIK1;SOGA1	3	1129	8	14557	0.02
GO:0043996	histone acetyltransferase activity (H4-K8 specific	molecular_function	12	HCFC1;MCRS1;OGT	3	1129	8	14557	0.02
GO:1990001	inhibition of cysteine-type endopeptidase activity involved in apoptotic process	biological_process	14	BIRC3;BIRC5;NOL3	3	1129	8	14557	0.02
GO:0005721	pericentric heterochromatin	cellular_component	13	H2AFY;INCENP;LRWD1	3	1129	8	14557	0.02
GO:0008327	methyl-CpG binding	molecular_function	6	LRWD1;MECP2;UHRF1	3	1129	8	14557	0.02
GO:0006987	activation of signaling protein activity involved in unfolded protein response	biological_process	10	ERN1;HSPA5;VAPB	3	1129	8	14557	0.02
GO:0010717	regulation of epithelial to mesenchymal transition	biological_process	11	EPHA3;PHLDB1;POFUT2	3	1129	8	14557	0.02
GO:0005789	endoplasmic reticulum membrane	cellular_component	11	ALG8;ARMC10;B3GLCT;C9orf89;CDC42;CISD2;CLGN;CLN8;CNIH2;COL4A3BP;CYP26B1;CYP7B1;DHCR7;DNAJB9;DOLK;EIF5A;ELOVL7;ERN1;FADS2;FADS3;FKBPL;HERPUD1;HMOX1;HSD17B3;HSPA5;ICMT;INSIG1;KDELR3;KDSR;LCTL;LPCAT1;LPCAT3;MLEC;MOGS;MRAP2;MSMO1;NFE2L1;PKMYT1;PLAUR;PLD3;POFUT2;PPP1R15A;PTGS2;RAB21;REEP4;RHOA;SCARA3;SDCBP;SEC24A;SERINC5;SERP1;SEZ6L2;SGK1;SHISA5;SLC27A4;SLC39A7;STIM1;TAP1;TBXAS1;TRAM1L1;UBE2J1;USE1;VAPB;WRB;XBP1;YIF1A	66	1129	661	14557	0.02
GO:0031145	anaphase-promoting complex-dependent proteasomal ubiquitin-dependent protein catabolic process	biological_process	11	ANAPC2;AURKA;AURKB;CCNB1;CDC20;CDK2;MAD2L1;PSMD2;PSMD5;SKP2;UBE2S	11	1129	71	14557	0.02
GO:0010827	regulation of glucose transport	biological_process	9	AAAS;NUP188;NUP35;NUP37;NUP85;TRIB3	6	1129	29	14557	0.02
GO:0003714	transcription corepressor activity	molecular_function	6	ATF3;BHLHE40;CBX4;DDIT3;DNMT3B;E2F8;EID1;ENO1;HDAC9;ID3;MAP3K10;MECP2;NR1D1;PAWR;RELB;SIAH2;SIN3B;TONSL;TRIB3;WWTR1;ZHX2	21	1129	171	14557	0.02
GO:0021772	olfactory bulb development	biological_process	13	AGTPBP1;KIF14;LHX2;PCNT;SLIT2	5	1129	22	14557	0.02
GO:0019216	regulation of lipid metabolic process	biological_process	6	GOLM1;H2AFY;LSR;NR1D1;NR1D2	5	1129	22	14557	0.02
GO:0071353	cellular response to interleukin-4	biological_process	8	CORO1A;HSPA5;MCM2;TUBA1B;XBP1	5	1129	22	14557	0.02
GO:0032728	positive regulation of interferon-beta production	biological_process	9	IFIH1;IRF1;IRF7;POLR3D;RIPK2	5	1129	22	14557	0.02
GO:0032007	negative regulation of TOR signaling	biological_process	10	DDIT4;FLCN;NUAK2;TMEM127;TNFAIP8L1	5	1129	22	14557	0.02
GO:0006379	mRNA cleavage	biological_process	11	CPSF3;CSTF2;CSTF3;ERN1	4	1129	15	14557	0.02
GO:0097194	execution phase of apoptosis	biological_process	8	BBC3;BNIP1;CASP7;CASP8	4	1129	15	14557	0.02
GO:0001891	phagocytic cup	cellular_component	7	CORO1A;GNB2L1;LCP1;TRIP10	4	1129	15	14557	0.02
GO:0046965	retinoid X receptor binding	molecular_function	9	FUS;HMGA1;RARB;VDR	4	1129	15	14557	0.02
GO:0031434	mitogen-activated protein kinase kinase binding	molecular_function	8	ARRB1;BRAF;TRIB2;TRIB3	4	1129	15	14557	0.02
GO:0045333	cellular respiration	biological_process	7	FASTKD3;NDUFAF2;SLC25A13;SLC25A25	4	1129	15	14557	0.02
GO:0007018	microtubule-based movement	biological_process	6	KIF14;KIF18B;KIF20A;KIF22;KIF24;KIF2C;KIF4A;KIFC1;KIFC2;RACGAP1	10	1129	64	14557	0.02
GO:0007077	mitotic nuclear envelope disassembly	biological_process	8	AAAS;CCNB1;CCNB2;NUP188;NUP35;NUP37;NUP85	7	1129	38	14557	0.03
GO:0045599	negative regulation of fat cell differentiation	biological_process	9	DDIT3;E2F1;INSIG1;JDP2;TRIB2;TRIB3;WWTR1	7	1129	38	14557	0.03
GO:0045095	keratin filament	cellular_component	12	KRT10;KRT14;KRT7;KRT81;KRT86;KRT8	6	1129	30	14557	0.03
GO:0043066	negative regulation of apoptotic process	biological_process	9	ASNS;AURKA;BAG1;BARD1;BCL3;BIRC3;BIRC5;BNIP1;BRAF;CBX4;CD59;CFL1;CLN8;CTH;GDNF;HSPA5;HYOU1;IL31RA;KIF14;MAD2L1;MPZ;MYO18A;NFKBIA;NOL3;NUAK2;PA2G4;PCNT;PIM1;PIM2;PLAUR;PLK2;PLK3;PRDX3;PRKDC;PSMD2;PSMD5;RARB;RIPK2;RPS6;SIAH2;SQSTM1;TNFRSF6B;TPT1;VEGFA;XBP1	45	1129	432	14557	0.03
GO:0019058	viral life cycle	biological_process	6	AAAS;CHMP4C;CHMP6;NUP188;NUP35;NUP37;NUP85;PPIA;RAN;RPL12;RPL13;RPL26;RPL36;RPL4;RPS12;RPS6;VPS37D	17	1129	132	14557	0.03
GO:0031167	rRNA methylation	biological_process	13	FTSJ2;FTSJ3;NSUN4	3	1129	9	14557	0.03
GO:0045120	pronucleus	cellular_component	10	AURKA;CENPF;HSF1	3	1129	9	14557	0.03
GO:0006983	ER overload response	biological_process	8	DDIT3;HSPA5;VIMP	3	1129	9	14557	0.03
GO:0032464	positive regulation of protein homooligomerization	biological_process	9	BBC3;BCL2L11;GNB2L1	3	1129	9	14557	0.03
GO:0051010	microtubule plus-end binding	molecular_function	8	CLIP2;KIF2C;STIM1	3	1129	9	14557	0.03
GO:0014912	negative regulation of smooth muscle cell migration	biological_process	11	IGFBP3;IGFBP5;SLIT2	3	1129	9	14557	0.03
GO:0033120	positive regulation of RNA splicing	biological_process	11	ERN1;U2AF2;ZPR1	3	1129	9	14557	0.03
GO:2001275	positive regulation of glucose import in response to insulin stimulus	biological_process	7	IRS1;PIK3R3;RNASEL	3	1129	9	14557	0.03
GO:0005198	structural molecule activity	molecular_function	3	COL15A1;EPB41;KRT10;KRT14;KRT16;KRT7;KRT81;KRT86;KRT8;LMNB1;LMNB2;MPZ;NES;PLP1;PRPH;SYNM;TUBA1A;TUBA1B;TUBA1C	19	1129	153	14557	0.03
GO:0050772	positive regulation of axonogenesis	biological_process	10	BRAF;RHOA;RUFY3;SLIT2;TIAM1	5	1129	23	14557	0.03
GO:0006206	pyrimidine nucleobase metabolic process	biological_process	9	DUT;TK1;TYMS;UMPS;UPP1	5	1129	23	14557	0.03
GO:0006468	protein phosphorylation	biological_process	8	ADM2;AURKA;AURKB;BIRC5;BRAF;BRD4;CCNB1;CCNE1;CDC7;CDK2;CFL1;CH507-42P11.8;CIT;CLK1;COL4A3BP;CSNK2A1;DYRK3;EPHA3;EPHB3;ERN1;FAM20C;FASTKD3;FLT1;HSF1;ICK;IGFBP3;MAP2K6;MAP3K10;MAP3K8;MASTL;MELK;MKNK2;NUAK2;PAK6;PBK;PIM1;PIM2;PKMYT1;PKN1;PLK2;PLK3;PRKAB2;RIOK3;RIPK2;RNASEL;SGK1;SGK494;SIK1;SQSTM1;SRPK1;ST3GAL1;STK32A;TNK2;TRIB2;TRIB3	55	1129	549	14557	0.03
GO:0000976	transcription regulatory region sequence-specific DNA binding	molecular_function	9	ATF3;DDIT3;MAFK;SFPQ;SUV39H1;SUV39H2	6	1129	31	14557	0.03
GO:0001047	core promoter binding	molecular_function	9	E2F1;E2F2;E2F8;GADD45A;KLF4;RELB;SFPQ;XBP1	8	1129	48	14557	0.03
GO:0001741	XY body	cellular_component	11	ESCO2;H2AFX;SIN3B;SMARCB1	4	1129	16	14557	0.03
GO:0048593	camera-type eye morphogenesis	biological_process	11	GDF11;SHROOM2;TENM3;VEGFA	4	1129	16	14557	0.03
GO:0032154	cleavage furrow	cellular_component	7	MASTL;MYH10;PKN1;RAB21;RACGAP1;RHOA;SPIRE1	7	1129	40	14557	0.03
GO:0072711	cellular response to hydroxyurea	biological_process	7	BLM;RAD51	2	1129	4	14557	0.03
GO:0048680	positive regulation of axon regeneration	biological_process	10	BRAF;NDEL1	2	1129	4	14557	0.03
GO:0042270	protection from natural killer cell mediated cytotoxicity	biological_process	8	HLA-A;TAP1	2	1129	4	14557	0.03
GO:0006526	arginine biosynthetic process	biological_process	10	ASS1;CPS1	2	1129	4	14557	0.03
GO:0035065	regulation of histone acetylation	biological_process	10	EID1;FLCN	2	1129	4	14557	0.03
GO:0010764	negative regulation of fibroblast migration	biological_process	11	BRAF;ITGB1BP1	2	1129	4	14557	0.03
GO:0070044	synaptobrevin 2-SNAP-25-syntaxin-1a complex	cellular_component	10	NAPB;VAMP2	2	1129	4	14557	0.03
GO:0061469	regulation of type B pancreatic cell proliferation	biological_process	6	BIRC5;NR1D1	2	1129	4	14557	0.03
GO:2001056	positive regulation of cysteine-type endopeptidase activity	biological_process	12	AIM2;BBC3	2	1129	4	14557	0.03
GO:0006545	glycine biosynthetic process	biological_process	10	DHFR;SHMT1	2	1129	4	14557	0.03
GO:0006235	dTTP biosynthetic process	biological_process	12	DTYMK;TYMS	2	1129	4	14557	0.03
GO:0032204	regulation of telomere maintenance	biological_process	10	PIF1;YLPM1	2	1129	4	14557	0.03
GO:0030098	lymphocyte differentiation	biological_process	8	CBFB;PRKDC	2	1129	4	14557	0.03
GO:0090074	negative regulation of protein homodimerization activity	biological_process	8	HSPA5;ITGA4	2	1129	4	14557	0.03
GO:2000110	negative regulation of macrophage apoptotic process	biological_process	12	IRF7;VIMP	2	1129	4	14557	0.03
GO:0090266	regulation of mitotic cell cycle spindle assembly checkpoint	biological_process	16	ANAPC15;CCNB1	2	1129	4	14557	0.03
GO:0005853	eukaryotic translation elongation factor 1 complex	cellular_component	9	EEF1A1;EEF1A2	2	1129	4	14557	0.03
GO:0034393	positive regulation of smooth muscle cell apoptotic process	biological_process	12	ARRB1;RBM10	2	1129	4	14557	0.03
GO:0035877	death effector domain binding	molecular_function	6	CASP8;NOL3	2	1129	4	14557	0.03
GO:0061086	negative regulation of histone H3-K27 methylation	biological_process	11	H2AFY;PHF1	2	1129	4	14557	0.03
GO:1903553	positive regulation of extracellular exosome assembly	biological_process	8	SDC4;SDCBP	2	1129	4	14557	0.03
GO:0007100	mitotic centrosome separation	biological_process	11	AURKA;NDEL1	2	1129	4	14557	0.03
GO:0003836	"beta-galactoside (CMP) alpha-2,3-sialyltransferase activity"	molecular_function	7	ST3GAL1;ST3GAL2	2	1129	4	14557	0.03
GO:0051414	response to cortisol	biological_process	9	SLIT2;TK1	2	1129	4	14557	0.03
GO:0030174	regulation of DNA-dependent DNA replication initiation	biological_process	12	CDT1;TICRR	2	1129	4	14557	0.03
GO:0007127	meiosis I	biological_process	6	ESPL1;RAD51	2	1129	4	14557	0.03
GO:0031618	nuclear pericentric heterochromatin	cellular_component	15	ESCO2;NCAPD3	2	1129	4	14557	0.03
GO:1990086	lens fiber cell apoptotic process	biological_process	9	E2F1;E2F2	2	1129	4	14557	0.03
GO:0030835	negative regulation of actin filament depolymerization	biological_process	11	PLEKHH2;SHROOM2	2	1129	4	14557	0.03
GO:0044770	cell cycle phase transition	biological_process	7	CDC7;TIMELESS	2	1129	4	14557	0.03
GO:0031077	post-embryonic camera-type eye development	biological_process	7	KLF4;VEGFA	2	1129	4	14557	0.03
GO:0006004	fucose metabolic process	biological_process	9	B3GLCT;POFUT2	2	1129	4	14557	0.03
GO:0031262	Ndc80 complex	cellular_component	10	SPC24;SPC25	2	1129	4	14557	0.03
GO:0045063	T-helper 1 cell differentiation	biological_process	13	IL18R1;RELB	2	1129	4	14557	0.03
GO:0030291	protein serine/threonine kinase inhibitor activity	molecular_function	7	H2AFY;SPRED1	2	1129	4	14557	0.03
GO:0072429	response to intra-S DNA damage checkpoint signaling	biological_process	9	EME1;SLX4	2	1129	4	14557	0.03
GO:0005658	alpha DNA polymerase:primase complex	cellular_component	13	MCM3;POLA2	2	1129	4	14557	0.03
GO:0070345	negative regulation of fat cell proliferation	biological_process	6	E2F1;TFDP1	2	1129	4	14557	0.03
GO:0035021	negative regulation of Rac protein signal transduction	biological_process	12	ARHGAP24;STMN3	2	1129	4	14557	0.03
GO:0000182	rDNA binding	molecular_function	8	DHX33;H2AFY	2	1129	4	14557	0.03
GO:0019941	modification-dependent protein catabolic process	biological_process	8	ISG15;UBE2L6	2	1129	4	14557	0.03
GO:0007089	traversing start control point of mitotic cell cycle	biological_process	11	CDC6;MTBP	2	1129	4	14557	0.03
GO:0097153	cysteine-type endopeptidase activity involved in apoptotic process	molecular_function	9	CASP7;CASP8	2	1129	4	14557	0.03
GO:0071225	cellular response to muramyl dipeptide	biological_process	9	ARHGEF2;RIPK2	2	1129	4	14557	0.03
GO:0043426	MRF binding	molecular_function	7	BHLHE40;TSC22D3	2	1129	4	14557	0.03
GO:0031503	protein complex localization	biological_process	6	BIRC5;DNMT3B	2	1129	4	14557	0.03
GO:0006289	nucleotide-excision repair	biological_process	10	LIG1;PCNA;POLE2;POLE;RFC2;RFC5;RPA1;RPA3;SLX4;TCEA1	10	1129	67	14557	0.03
GO:0003777	microtubule motor activity	molecular_function	10	KIF14;KIF18B;KIF20A;KIF22;KIF24;KIF2C;KIF4A;KIFC1;KIFC2;SMC1A	10	1129	67	14557	0.03
GO:0005739	mitochondrion	cellular_component	9	AARS2;ACAD9;AGTPBP1;ALDH1L2;ALDH7A1;ALKBH7;ANXA6;ARG2;ARMC10;ARMC1;AS3MT;ASB9;BBC3;BCKDHB;BCL2L11;BNIP1;BRAF;BRD8;C12orf65;CASP8;CBR4;CERK;CHCHD10;CLN8;COA5;COL4A3BP;CPS1;CTSD;DARS2;DDIT4;DDX23;DHTKD1;DNAJC11;DTYMK;DUT;ELAC2;ERN1;FAHD1;FANCG;FASTKD3;FTH1;FTSJ2;GABARAPL1;GARS;GHITM;GLRX2;GNB2L1;GPAM;HADH;HCFC1;HINT3;HK2;HOXB9;HSH2D;HSPA5;IDH1;IQCE;IREB2;ISCU;IVD;KIF1BP;LACTB;LDHA;LETMD1;LIG1;MECP2;MGME1;MOAP1;MRPL13;MRPL36;MRPS16;MRPS18C;MTHFD2;MYH10;NDUFAF2;NDUFB3;NIF3L1;NOL3;NSUN4;NUDT1;OGT;PARP1;PIF1;PKM;PPP1R15A;PPTC7;PRDX3;RAB32;RAD51;RTN4IP1;SARS;SESN2;SGK1;SHMT1;SLC25A13;SLC25A22;SLC25A25;SLC25A29;SMURF1;STARD7;SYBU;TAP1;THEM4;TIMM22;TMEM8B;TPP1;TRMT61B;TRMU;TYMS;UNG;UXS1;WBSCR16;YRDC;ZMIZ2	114	1129	1246	14557	0.03
GO:0051028	mRNA transport	biological_process	8	AAAS;HNRNPA3;KHSRP;MCM3AP;NDC1;NUP188;NUP35;NUP37;NUP85	9	1129	58	14557	0.03
GO:0005643	nuclear pore	cellular_component	12	AAAS;EIF5A;MAD2L1;MCM3AP;NDC1;NUP188;NUP35;RAN;XPOT	9	1129	58	14557	0.03
GO:0004812	aminoacyl-tRNA ligase activity	molecular_function	7	CARS;DARS2;GARS;SARS;WARS;YARS	6	1129	32	14557	0.03
GO:0071339	MLL1 complex	cellular_component	10	CHD8;HCFC1;LAS1L;MCRS1;RUVBL1	5	1129	24	14557	0.03
GO:0048873	homeostasis of number of cells within a tissue	biological_process	7	CORO1A;F2R;IL20RB;RAC3;RPA1	5	1129	24	14557	0.03
GO:0008270	zinc ion binding	molecular_function	8	AARS2;AARS;ADAMTS12;ADAMTS15;AGTPBP1;APOBEC3B;ARHGEF2;BARD1;BIRC3;BIRC5;C9orf3;CSRP2;DBF4B;DPF2;EWSR1;FANCL;FNTB;FUS;HERC2;IFIH1;ING1;KCMF1;KLF4;LHX2;LIMS1;LONRF1;LONRF3;MICAL2;MORC4;MT1X;MYNN;NR1D1;NR1D2;NR4A1;P2RX4;PAPPA2;PARP1;PCGF1;PHC1;PHF19;PHF1;POLE;RARB;RBCK1;RBM10;RCHY1;RECQL4;RNF113A;RNF145;RNF19B;RNF219;RNF24;RNF44;RTN4IP1;S100A3;SEC24A;SIAH2;SQSTM1;SUV39H1;SUV39H2;TAF15;TCEA1;TCF19;THAP1;TK1;TNFAIP3;TRAIP;TRIM16;TRIM25;TRIM36;TRIM51;UHRF1;USP3;USP5;VDR;WDFY1;ZC3HC1;ZCCHC17;ZFAND1;ZFAND2A;ZFAND3;ZFPL1;ZFYVE1;ZMIZ2;ZMYND8;ZNF185;ZNF205;ZNF34;ZNF385A;ZNF598;ZPR1;ZRANB2	92	1129	988	14557	0.04
GO:0008285	negative regulation of cell proliferation	biological_process	5	ADGRG1;ADM;BCHE;BTG1;CDC6;CDH13;DFNA5;F2R;FNTB;FTH1;GAS8;GDF11;GPNMB;HMGA1;HMOX1;HSF1;IGFBP3;ING1;IRF1;ITGB1BP1;KLF11;KLF13;KLF4;MTBP;PAWR;PIM2;PTCH1;PTGS2;RARB;RBBP4;RBM10;SLIT2;SMARCB1;TMEM127;VDR;WARS	36	1129	341	14557	0.04
GO:0051770	positive regulation of nitric-oxide synthase biosynthetic process	biological_process	9	FNTB;MAP2K6;NAMPT	3	1129	10	14557	0.04
GO:0051382	kinetochore assembly	biological_process	7	CENPF;CENPH;CENPT	3	1129	10	14557	0.04
GO:0000050	urea cycle	biological_process	8	ARG2;ASS1;CPS1	3	1129	10	14557	0.04
GO:0008242	omega peptidase activity	molecular_function	8	GGH;SHMT1;USP5	3	1129	10	14557	0.04
GO:0045943	positive regulation of transcription from RNA polymerase I promoter	biological_process	13	DHX33;PPP1R15A;UBTF	3	1129	10	14557	0.04
GO:0043116	negative regulation of vascular permeability	biological_process	9	ADM;AMOT;SLIT2	3	1129	10	14557	0.04
GO:1902237	positive regulation of endoplasmic reticulum stress-induced intrinsic apoptotic signaling pathway	biological_process	11	BBC3;BCL2L11;DDIT3	3	1129	10	14557	0.04
GO:0032727	positive regulation of interferon-alpha production	biological_process	9	IFIH1;IRF7;RIPK2	3	1129	10	14557	0.04
GO:1900745	positive regulation of p38MAPK cascade	biological_process	13	GADD45A;GADD45B;VEGFA	3	1129	10	14557	0.04
GO:0045618	positive regulation of keratinocyte differentiation	biological_process	11	H2AFY;TRIM16;VDR	3	1129	10	14557	0.04
GO:0015031	protein transport	biological_process	6	AAAS;ARL8A;ARRB1;CDC42;CENPF;CHMP4C;CHMP6;COG2;COG5;GOLT1B;ITGB1BP1;KDELR3;KIF20A;LIN7B;NASP;NDC1;NECAP1;NUP188;NUP35;NUP37;NUP85;RAB15;RAB21;RAB29;RAB32;RAB36;RAB3IL1;RAB6A;RAB9B;RAC3;RAN;RHOA;RHOU;RND3;SCAMP5;SERP1;SFT2D2;SNX25;SPIRE1;TBC1D17;TRAM1L1;USE1;VAMP2;VPS37D;XBP1;YIF1A	46	1129	454	14557	0.04
GO:0006950	response to stress	biological_process	4	DUSP10;EIF1;GADD45A;GADD45B;SERP1;SGK1;SQSTM1;STIP1	8	1129	50	14557	0.04
GO:0006336	DNA replication-independent nucleosome assembly	biological_process	13	ASF1B;HIST2H4A;NASP;RBBP4	4	1129	17	14557	0.04
GO:0003924	GTPase activity	molecular_function	9	ARL8A;CDC42;EEF1A1;EEF1A2;EFTUD2;GNA13;GTPBP2;NUDT1;RAB15;RAB21;RAB29;RAB32;RAB36;RAB6A;RAB9B;RAC3;RAN;RHOA;RHOU;RND3;RRAGD;TUBA1A;TUBA1B;TUBA1C;TUBG1	25	1129	222	14557	0.04
GO:0045184	establishment of protein localization	biological_process	6	DFNB31;DLG4;KIF14;LIMS1;VIMP;WBP2	6	1129	33	14557	0.04
GO:0030331	estrogen receptor binding	molecular_function	9	ARRB1;DYX1C1;FUS;PCNA;WIPI1;XBP1	6	1129	33	14557	0.04
GO:0045892	"negative regulation of transcription, DNA-templated"	biological_process	12	ARID5A;ATF3;BCL3;BHLHE40;BIRC5;CBX4;CENPF;CHD8;CIART;DDIT3;DEDD2;DNMT3B;E2F1;EID1;ENO1;HDAC9;HES7;HEXIM1;HEY1;HMGA1;ID3;IRF1;KLF11;KLF4;LIMS1;MAGED1;MAP3K10;MECP2;NACC1;NR1D1;NR1D2;PA2G4;PTCH1;RELB;SFPQ;SIN3B;SUV39H1;SUV39H2;TIMELESS;TRIB3;VDR;WWP2;XRCC6;ZHX2	44	1129	433	14557	0.04
GO:0097190	apoptotic signaling pathway	biological_process	7	ANXA6;ARHGEF2;BBC3;BCL2L11;CASP8;DPF2;MAGED1;MOAP1;NGEF;P2RX4;PAWR;SQSTM1;TIAM1	13	1129	98	14557	0.04
GO:0055086	nucleobase-containing small molecule metabolic process	biological_process	7	CTPS1;DTYMK;DUT;NUDT1;PFAS;RRM2;TK1;TYMS;UMPS;UPP1	10	1129	69	14557	0.04
GO:0000407	pre-autophagosomal structure	cellular_component	9	ATG101;GABARAPL1;SQSTM1;WIPI1;ZFYVE1	5	1129	25	14557	0.04
GO:0006488	dolichol-linked oligosaccharide biosynthetic process	biological_process	7	ALG8;DOLK;GFPT1;PQLC3;ST3GAL1;ST3GAL2;ST3GAL5;ST6GALNAC2;ST6GALNAC4	9	1129	60	14557	0.04
GO:0043123	positive regulation of I-kappaB kinase/NF-kappaB signaling	biological_process	10	BIRC3;BRD4;CASP8;CTH;F2R;GOLT1B;HMOX1;PELI1;PIM2;PLK2;PPP5C;RBCK1;RHOA;RIPK2;SHISA5;TNFRSF10B;TRIM25	17	1129	139	14557	0.04
GO:0000228	nuclear chromosome	cellular_component	11	BIRC5;BLM;H2AFY;HIST2H4A;NCAPD2;RAD51;SMARCB1	7	1129	42	14557	0.04
GO:0042752	regulation of circadian rhythm	biological_process	5	HNRNPD;MAGED1;NR1D1;NR1D2;PRKDC;SFPQ;TIMELESS	7	1129	42	14557	0.04
GO:0000079	regulation of cyclin-dependent protein serine/threonine kinase activity	biological_process	12	BLM;CCNL1;CDC25A;CDC25C;CDC6;GADD45A;PKMYT1	7	1129	42	14557	0.04
GO:0007266	Rho protein signal transduction	biological_process	10	ADGRG1;CDH13;CELSR1;CFL1;GNA13;PAK6;RHOA;RTKN	8	1129	51	14557	0.04
GO:0051056	regulation of small GTPase mediated signal transduction	biological_process	9	AMOT;ARHGAP24;ARHGEF2;CDC42;CHN1;DEPDC1B;DEPDC7;NGEF;OPHN1;RAC3;RACGAP1;RHOA;RHOU;TIAM1;TRIP10	15	1129	119	14557	0.04
GO:0001889	liver development	biological_process	8	ASNS;ASS1;CCNE1;CEBPG;CPS1;ICMT;LSR;PKM;PTN;TK1;XBP1	11	1129	80	14557	0.04
GO:0042826	histone deacetylase binding	molecular_function	6	CAMTA2;CDC20;DNMT3B;HDAC9;KLF4;MECP2;MEF2D;PKN1;RBBP4;SFPQ;XBP1	11	1129	80	14557	0.04
GO:0090502	"RNA phosphodiester bond hydrolysis, endonucleolytic"	biological_process	10	CPSF3;DBR1;EXO1;POP1;RNASEH2A;RNASEL	6	1129	34	14557	0.04
GO:0043231	intracellular membrane-bounded organelle	cellular_component	8	ACBD5;BARD1;BCL2L11;BNIP1;CDK2;CHD2;CISD2;DBF4B;DHCR7;DNMT3B;DPF2;DRAM2;DTL;ENTPD4;EPB41;FANCD2;GLRX2;GTPBP2;HSD17B3;IRS1;KLF5;LIG1;MANBA;MCM3;MEF2D;NACC1;NOV;NUP35;P4HA2;PATL1;PLIN3;POLE2;POLR3H;PPP5C;PTCH1;QSOX1;RUVBL1;SIAH2;SLC25A25;SNX1;SOCS7;SPTAN1;SYBU;TAP1;TRIP10;VAMP2;YIF1A;ZCCHC17;ZWINT	49	1129	495	14557	0.05
GO:0097193	intrinsic apoptotic signaling pathway	biological_process	8	BBC3;BCL2L11;CASP7;CASP8;E2F1;NOL3;PPP3CC;TFDP1	8	1129	52	14557	0.05
GO:0016567	protein ubiquitination	biological_process	10	ARRB1;ASB9;BARD1;BIRC3;BIRC5;CCNF;CDC20;CDCA3;DCAF10;ENC1;FANCL;FBXO9;FEM1C;HERC2;KCTD13;MED11;MED31;MED8;PPIL2;RCHY1;RNF19B;SIAH2;SMURF1;SOCS7;TRAIP;TRIM25;TRIM36;UBE2J1;UBE2L6;UBE2S;WWP2;WWTR1;ZC3HC1	33	1129	314	14557	0.05
GO:0051894	positive regulation of focal adhesion assembly	biological_process	11	ITGB1BP1;LIMS1;SDC4;VEGFA	4	1129	18	14557	0.05
GO:0043488	regulation of mRNA stability	biological_process	10	HNRNPD;RNASEL;ZFP36L1;ZFP36	4	1129	18	14557	0.05
GO:0001205	RNA polymerase II distal enhancer sequence-specific DNA binding transcription factor activity involved in positive regulation of transcription	molecular_function	7	BACH1;FUBP1;HCFC1;NFE2L1	4	1129	18	14557	0.05
GO:0019900	kinase binding	molecular_function	6	BARD1;BTG1;C2orf44;CDC6;DLG4;ITGB1BP1;LDHA;MOB4;PRDX3;TNFAIP3	10	1129	71	14557	0.05
GO:0004386	helicase activity	molecular_function	9	BLM;CHD2;DDX56;DHX33;DHX9;EIF4A2;IFIH1;MCM8;PIF1;RAD54L	10	1129	71	14557	0.05
GO:0006378	mRNA polyadenylation	biological_process	12	CPSF3;CPSF6;CSTF2;CSTF3;PABPC1L	5	1129	26	14557	0.05
GO:0043531	ADP binding	molecular_function	9	ERN1;MYH10;MYO18A;PKM;TAP1	5	1129	26	14557	0.05
GO:0008536	Ran GTPase binding	molecular_function	9	BIRC5;IPO9;RANBP1;RANBP9;XPOT	5	1129	26	14557	0.05
GO:0045429	positive regulation of nitric oxide biosynthetic process	biological_process	9	ASS1;KLF4;P2RX4;PTGS2;PTX3	5	1129	26	14557	0.05
GO:0048013	ephrin receptor signaling pathway	biological_process	10	CDC42;CFL1;CHN1;EFNA1;EPHA3;EPHB3;MYH10;NGEF;RHOA;SDCBP;TIAM1	11	1129	81	14557	0.05
GO:0043968	histone H2A acetylation	biological_process	10	BRD8;RUVBL1;YEATS4	3	1129	11	14557	0.05
GO:0071243	cellular response to arsenic-containing substance	biological_process	6	HMOX1;MKNK2;ZFAND2A	3	1129	11	14557	0.05
GO:0043039	tRNA aminoacylation	biological_process	11	AARS2;AARS;DARS2	3	1129	11	14557	0.05
GO:0042162	telomeric DNA binding	molecular_function	8	HNRNPD;PIF1;XRCC6	3	1129	11	14557	0.05
GO:2000179	positive regulation of neural precursor cell proliferation	biological_process	6	ADGRG1;KIAA1524;NES	3	1129	11	14557	0.05
GO:0071276	cellular response to cadmium ion	biological_process	8	HMOX1;MT1X;PPP5C	3	1129	11	14557	0.05
GO:0004521	endoribonuclease activity	molecular_function	8	CPSF3;ERN1;RNASEL	3	1129	11	14557	0.05
GO:0005685	U1 snRNP	cellular_component	9	SNRPA;SNRPD1;SNRPF	3	1129	11	14557	0.05
GO:0010801	negative regulation of peptidyl-threonine phosphorylation	biological_process	10	CALM3;DDIT4;SPRED1	3	1129	11	14557	0.05
GO:0032516	positive regulation of phosphoprotein phosphatase activity	biological_process	11	CALM3;PAWR;PPP1R15A	3	1129	11	14557	0.05
GO:0005095	GTPase inhibitor activity	molecular_function	5	RTKN;SLIT2;TNK2	3	1129	11	14557	0.05
GO:0030426	growth cone	cellular_component	6	DFNB31;GPRIN1;ITGA3;KPTN;MYH10;NGEF;RAC3;RTN4R;RUFY3;STMN3;TNK2;ZPR1	12	1129	91	14557	0.05
GO:0000287	magnesium ion binding	molecular_function	7	CERK;CH507-42P11.8;DCTPP1;DUT;DXO;DYRK3;ENO1;ERN1;ICK;IDH1;MAP3K8;MTHFD2;NUAK2;PIF1;PKM;PRTFDC1;S100P;SIK1;SRPK1	19	1129	163	14557	0.05
GO:0010506	regulation of autophagy	biological_process	7	CISD2;DRAM2;RRAGD;SOGA1;TMEM150A;XBP1	6	1129	35	14557	0.05
GO:0009636	response to toxic substance	biological_process	5	ASNS;ASS1;CCNB1;CDK2;CPS1;DNMT3B;NUPR1;RAD51;TK1;TYMS	10	1129	72	14557	0.05
GO:0048661	positive regulation of smooth muscle cell proliferation	biological_process	6	CDH13;HBEGF;HMOX1;NAMPT;ORC1;PTGS2;SKP2	7	1129	44	14557	0.05
GO:0032091	negative regulation of protein binding	biological_process	7	ADNP;AURKA;AURKB;CTNNBIP1;ITGB1BP1;NES;SLPI	7	1129	44	14557	0.05
GO:0043141	ATP-dependent 5'-3' DNA helicase activity	molecular_function	12	PIF1;RUVBL1	2	1129	5	14557	0.05
GO:0051575	5'-deoxyribose-5-phosphate lyase activity	molecular_function	6	HMGA1;XRCC6	2	1129	5	14557	0.05
GO:0071438	invadopodium membrane	cellular_component	8	ITGA3;PLAUR	2	1129	5	14557	0.05
GO:0047184	1-acylglycerophosphocholine O-acyltransferase activity	molecular_function	8	LPCAT1;LPCAT3	2	1129	5	14557	0.05
GO:0010571	positive regulation of nuclear cell cycle DNA replication	biological_process	13	CDC7;DBF4B	2	1129	5	14557	0.05
GO:0044314	protein K27-linked ubiquitination	biological_process	12	UBE2S;UBE2T	2	1129	5	14557	0.05
GO:0007041	lysosomal transport	biological_process	7	NPC1;USE1	2	1129	5	14557	0.05
GO:0045217	cell-cell junction maintenance	biological_process	7	MPZ;SHROOM2	2	1129	5	14557	0.05
GO:0033564	anterior/posterior axon guidance	biological_process	8	UNC5B;UNC5C	2	1129	5	14557	0.05
GO:0033157	regulation of intracellular protein transport	biological_process	7	LCP1;NDEL1	2	1129	5	14557	0.05
GO:0001221	transcription cofactor binding	molecular_function	6	KLF4;MAFK	2	1129	5	14557	0.05
GO:0002634	regulation of germinal center formation	biological_process	8	PKN1;TNFAIP3	2	1129	5	14557	0.05
GO:0034201	response to oleic acid	biological_process	7	CPS1;SELL	2	1129	5	14557	0.05
GO:2000189	positive regulation of cholesterol homeostasis	biological_process	7	NPC1;SEC24A	2	1129	5	14557	0.05
GO:0051488	activation of anaphase-promoting complex activity	biological_process	14	CDC20;UBE2S	2	1129	5	14557	0.05
GO:0051101	regulation of DNA binding	biological_process	6	BCL3;HJURP	2	1129	5	14557	0.05
GO:0008622	epsilon DNA polymerase complex	cellular_component	8	POLE2;POLE	2	1129	5	14557	0.05
GO:0070419	nonhomologous end joining complex	cellular_component	7	PRKDC;XRCC6	2	1129	5	14557	0.05
GO:0036124	histone H3-K9 trimethylation	biological_process	10	SUV39H1;SUV39H2	2	1129	5	14557	0.05
GO:0005638	lamin filament	cellular_component	11	LMNB1;LMNB2	2	1129	5	14557	0.05
GO:0070431	nucleotide-binding oligomerization domain containing 2 signaling pathway	biological_process	10	NFKBIA;RIPK2	2	1129	5	14557	0.05
GO:0031536	positive regulation of exit from mitosis	biological_process	10	BIRC5;CDCA5	2	1129	5	14557	0.05
GO:0009157	deoxyribonucleoside monophosphate biosynthetic process	biological_process	10	TK1;TYMS	2	1129	5	14557	0.05
GO:0070688	MLL5-L complex	cellular_component	9	HCFC1;OGT	2	1129	5	14557	0.05
GO:0051880	G-quadruplex DNA binding	molecular_function	8	BLM;PIF1	2	1129	5	14557	0.05
GO:0032534	regulation of microvillus assembly	biological_process	8	KLF5;PODXL	2	1129	5	14557	0.05
GO:0051343	positive regulation of cyclic-nucleotide phosphodiesterase activity	biological_process	7	CALM3;GNB2L1	2	1129	5	14557	0.05
GO:0015057	thrombin receptor activity	molecular_function	7	F2RL2;F2R	2	1129	5	14557	0.05
GO:0002903	negative regulation of B cell apoptotic process	biological_process	13	AURKB;HSH2D	2	1129	5	14557	0.05
GO:1900103	positive regulation of endoplasmic reticulum unfolded protein response	biological_process	10	ERN1;XBP1	2	1129	5	14557	0.05
GO:0006398	histone mRNA 3'-end processing	biological_process	12	CPSF3;ZNF473	2	1129	5	14557	0.05
GO:0034715	pICln-Sm protein complex	cellular_component	9	SNRPD1;SNRPF	2	1129	5	14557	0.05
GO:0034144	negative regulation of toll-like receptor 4 signaling pathway	biological_process	11	NR1D1;TNFAIP3	2	1129	5	14557	0.05
GO:0060840	artery development	biological_process	9	HEY1;LUZP1	2	1129	5	14557	0.05
GO:0000801	central element	cellular_component	14	INCENP;SYCE2	2	1129	5	14557	0.05
GO:0032042	mitochondrial DNA metabolic process	biological_process	9	PARP1;SESN2	2	1129	5	14557	0.05
GO:0001574	ganglioside biosynthetic process	biological_process	9	B4GALNT1;ST3GAL5	2	1129	5	14557	0.05
GO:0046974	histone methyltransferase activity (H3-K9 specific	molecular_function	11	SUV39H1;SUV39H2	2	1129	5	14557	0.05
GO:0043504	mitochondrial DNA repair	biological_process	10	MGME1;PARP1	2	1129	5	14557	0.05
GO:0035519	protein K29-linked ubiquitination	biological_process	12	UBE2S;UBE2T	2	1129	5	14557	0.05
GO:0048245	eosinophil chemotaxis	biological_process	7	LGALS3;SCG2	2	1129	5	14557	0.05
GO:1900028	negative regulation of ruffle assembly	biological_process	9	ARHGAP24;KANK1	2	1129	5	14557	0.05
GO:0042167	heme catabolic process	biological_process	9	BLVRB;HMOX1	2	1129	5	14557	0.05
GO:0043687	post-translational protein modification	biological_process	8	AAAS;ALG8;ARSE;B3GLCT;BLM;C1GALT1;CBX4;DOLK;EIF5A;GFPT1;HERC2;MLEC;MOGS;NUP188;NUP35;NUP37;NUP85;PARP1;PHC1;PLAUR;POFUT2;RPA1;SEC24A;SMC1A;ST3GAL1;ST3GAL2;ST3GAL5;ST6GALNAC2;ST6GALNAC4	29	1129	273	14557	0.05
GO:0051898	negative regulation of protein kinase B signaling	biological_process	10	DDIT3;FLCN;GNB2L1;KLF4;PRKCDBP	5	1129	27	14557	0.05
GO:0007088	regulation of mitotic nuclear division	biological_process	8	CDC25C;CDC42;OBSL1;PKMYT1	4	1129	19	14557	0.05
GO:1902042	negative regulation of extrinsic apoptotic signaling pathway via death domain receptors	biological_process	11	ARHGEF2;HMOX1;TMBIM1;TNFAIP3	4	1129	19	14557	0.05
GO:0005680	anaphase-promoting complex	cellular_component	9	ANAPC15;ANAPC2;CDC20;UBE2S	4	1129	19	14557	0.05
GO:0048025	"negative regulation of mRNA splicing, via spliceosome"	biological_process	13	HNRNPA2B1;RBM10;SRSF9;U2AF2	4	1129	19	14557	0.05
GO:0005689	U12-type spliceosomal complex	cellular_component	9	SF3B3;SNRNP25;SNRPD1;SNRPF	4	1129	19	14557	0.05
GO:0001078	RNA polymerase II core promoter proximal region sequence-specific DNA binding transcription factor activity involved in negative regulation of transcription	molecular_function	7	ATF3;ATF7;BACH1;BHLHE40;E2F8;HSF1;JDP2;KLF16;NFATC2;NR1D1;YLPM1	11	1129	83	14557	0.06
GO:0042981	regulation of apoptotic process	biological_process	8	ACTN2;BCL2L11;BCL3;BEX2;BIRC3;CASP8;DEDD2;DEDD;GDF11;IFIH1;MAGED1;MAP2K6;MAP3K8;NOL3;PAK6;PSMD2;PSMD5;QRICH1;RIPK2;SELL;SGK1;SKP2;TNFRSF10B;TPT1	24	1129	220	14557	0.06
GO:0032481	positive regulation of type I interferon production	biological_process	8	DHX9;IRF1;IRF7;NFKBIA;NFKBIB;POLR3D;POLR3H;PRKDC;XRCC6	9	1129	64	14557	0.06
GO:0034605	cellular response to heat	biological_process	6	AAAS;BAG1;DHX9;HMOX1;HSF1;MKI67;NUP188;NUP35;NUP37;NUP85;RPA1;RPA3	12	1129	94	14557	0.06
GO:0015758	glucose transport	biological_process	8	AAAS;BRAF;HK2;NUP188;NUP35;NUP37;NUP85;SLC2A3	8	1129	55	14557	0.06
GO:0031398	positive regulation of protein ubiquitination	biological_process	12	ARRB1;BIRC3;DNAJB2;FANCI;HSPA5;PELI1;RCHY1;RIPK2	8	1129	55	14557	0.06
GO:0043240	Fanconi anaemia nuclear complex	cellular_component	13	FANCA;FANCG;FANCL	3	1129	12	14557	0.06
GO:0016236	macroautophagy	biological_process	7	ATG14;OPTN;SQSTM1	3	1129	12	14557	0.06
GO:0043984	histone H4-K16 acetylation	biological_process	11	HCFC1;MCRS1;OGT	3	1129	12	14557	0.06
GO:0010875	positive regulation of cholesterol efflux	biological_process	10	NFKBIA;PLTP;PTCH1	3	1129	12	14557	0.06
GO:0035267	NuA4 histone acetyltransferase complex	cellular_component	11	BRD8;RUVBL1;YEATS4	3	1129	12	14557	0.06
GO:0004540	ribonuclease activity	molecular_function	7	ERN1;RNASEH2A;RNASEL	3	1129	12	14557	0.06
GO:0002042	cell migration involved in sprouting angiogenesis	biological_process	12	NR4A1;SLIT2;VEGFA	3	1129	12	14557	0.06
GO:0032270	positive regulation of cellular protein metabolic process	biological_process	8	KLF4;NFKBIA;UHRF1	3	1129	12	14557	0.06
GO:0045088	regulation of innate immune response	biological_process	6	BIRC3;DUSP10;IRF1	3	1129	12	14557	0.06
GO:0001673	male germ cell nucleus	cellular_component	11	H2AFX;RPA1;TRIP13	3	1129	12	14557	0.06
GO:0009116	nucleoside metabolic process	biological_process	8	PRTFDC1;UMPS;UPP1	3	1129	12	14557	0.06
GO:0035025	positive regulation of Rho protein signal transduction	biological_process	12	ADGRG1;ARRB1;F2R	3	1129	12	14557	0.06
GO:0007043	cell-cell junction assembly	biological_process	7	AMOT;FLCN;HEG1	3	1129	12	14557	0.06
GO:0016580	Sin3 complex	cellular_component	15	CSNK2A1;RBBP4;SIN3B	3	1129	12	14557	0.06
GO:0008026	ATP-dependent helicase activity	molecular_function	11	BLM;BRIP1;DHX33;DHX9;RECQL4	5	1129	28	14557	0.06
GO:0008625	extrinsic apoptotic signaling pathway via death domain receptors	biological_process	9	CASP8;DEDD2;DEDD;MOAP1;TNFRSF10B	5	1129	28	14557	0.06
GO:0034260	negative regulation of GTPase activity	biological_process	15	AMOT;ARRB1;RTKN;SLIT2;TNK2	5	1129	28	14557	0.06
GO:0030176	integral component of endoplasmic reticulum membrane	cellular_component	13	BNIP1;DOLK;ERN1;HSPA5;STIM1;TAP1;TEX261;VIMP;XBP1	9	1129	65	14557	0.06
GO:0012501	programmed cell death	biological_process	6	BBC3;BCL2L11;BIRC3;CASP7;CASP8;E2F1;H1F0;LMNB1;MAGED1;PKM;PPP3CC;PSMD2;PSMD5;SPTAN1;TFDP1;TNFRSF10B;UNC5B	17	1129	147	14557	0.06
GO:0005776	autophagosome	cellular_component	10	ATG14;GABARAPL1;OPTN;SQSTM1;TBC1D17;ZFYVE1	6	1129	37	14557	0.06
GO:0050699	WW domain binding	molecular_function	6	CDC25C;SHISA5;TNK2;WBP1	4	1129	20	14557	0.06
GO:0045909	positive regulation of vasodilation	biological_process	11	ADM;CPS1;HMOX1;PTPRM	4	1129	20	14557	0.06
GO:0036464	cytoplasmic ribonucleoprotein granule	cellular_component	9	CDC42;DHX9;RPS6;TUBA1A	4	1129	20	14557	0.06
GO:0000421	autophagosome membrane	cellular_component	11	ATG14;ENTPD4;GABARAPL1;WIPI1	4	1129	20	14557	0.06
GO:0019899	enzyme binding	molecular_function	5	ATF7;BCHE;BIRC5;BTG1;CBX4;CDC20;DYM;EGLN1;ERN1;GNB2L1;H2AFX;HMGA1;HMOX1;HSPA5;MLEC;NFKBIA;PARP1;PAWR;PLAUR;PRIMA1;PRKDC;PTGS2;RANBP9;RCOR3;RFC5;SLPI;TRIB3;U2AF2;VAPB;VIMP	30	1129	291	14557	0.07
GO:0071013	catalytic step 2 spliceosome	cellular_component	9	DDX23;EFTUD2;HNRNPA2B1;HNRNPA3;HNRNPM;SF3B3;SNRPB2;SNRPD1;SNRPF;U2AF1	10	1129	76	14557	0.07
GO:0030971	receptor tyrosine kinase binding	molecular_function	6	GNB2L1;PCNA;SHC2;SQSTM1;ZPR1	5	1129	29	14557	0.07
GO:0043200	response to amino acid	biological_process	6	AARS;ASNS;ASS1;CFL1;CPS1	5	1129	29	14557	0.07
GO:0045071	negative regulation of viral genome replication	biological_process	9	ISG15;ISG20;RNASEL;SLPI;SRPK1	5	1129	29	14557	0.07
GO:0032720	negative regulation of tumor necrosis factor production	biological_process	9	GPNMB;HSF1;NFKBIL1;TNFAIP3;VIMP	5	1129	29	14557	0.07
GO:0043392	negative regulation of DNA binding	biological_process	7	CTNNBIP1;DDIT3;E2F1;HMOX1;NFKBIA	5	1129	29	14557	0.07
GO:0004866	endopeptidase inhibitor activity	molecular_function	6	CST7;CSTB;RENBP;SLPI;SPINK1	5	1129	29	14557	0.07
GO:0043025	neuronal cell body	cellular_component	6	ADNP;ARHGEF2;ASS1;CAMK2N1;CDC42;DNER;EEF1A2;ENC1;FUS;GLRX2;GNB2L1;HCFC1;MOB4;MYH10;NAP1L4;NOV;NRGN;P2RX4;PAWR;PLK3;PPP5C;RAC3;RUFY3;SEZ6L2;SHROOM2;SIAH2;SLC31A1;TNK2;ZNF385A;ZPR1	30	1129	293	14557	0.07
GO:1900034	regulation of cellular response to heat	biological_process	7	AAAS;BAG1;HSF1;NUP188;NUP35;NUP37;NUP85;RPA1;RPA3	9	1129	67	14557	0.07
GO:0043551	regulation of phosphatidylinositol 3-kinase activity	biological_process	9	KLF4;PIK3R3	2	1129	6	14557	0.07
GO:0050700	CARD domain binding	molecular_function	6	C9orf89;RIPK2	2	1129	6	14557	0.07
GO:0009838	abscission	biological_process	6	AURKB;CHMP4C	2	1129	6	14557	0.07
GO:0034498	early endosome to Golgi transport	biological_process	8	RAB6A;SNX1	2	1129	6	14557	0.07
GO:0006266	DNA ligation	biological_process	9	LIG1;XRCC6	2	1129	6	14557	0.07
GO:0044327	dendritic spine head	cellular_component	9	FUS;NRGN	2	1129	6	14557	0.07
GO:0044539	long-chain fatty acid import	biological_process	12	SLC27A4;SPX	2	1129	6	14557	0.07
GO:0090543	Flemming body	cellular_component	6	CAPG;CHMP4C	2	1129	6	14557	0.07
GO:0005338	nucleotide-sugar transmembrane transporter activity	molecular_function	8	SLC35A2;SLC35D2	2	1129	6	14557	0.07
GO:0030042	actin filament depolymerization	biological_process	9	CFL1;MICAL2	2	1129	6	14557	0.07
GO:0001778	plasma membrane repair	biological_process	6	DYSF;MYH10	2	1129	6	14557	0.07
GO:0051983	regulation of chromosome segregation	biological_process	6	AURKB;KIF2C	2	1129	6	14557	0.07
GO:0033256	I-kappaB/NF-kappaB complex	cellular_component	7	NFKBIA;RELB	2	1129	6	14557	0.07
GO:0071169	establishment of protein localization to chromatin	biological_process	10	H2AFY;LRWD1	2	1129	6	14557	0.07
GO:0030162	regulation of proteolysis	biological_process	7	LTBP4;PLAUR	2	1129	6	14557	0.07
GO:0090336	positive regulation of brown fat cell differentiation	biological_process	10	METRNL;PTGS2	2	1129	6	14557	0.07
GO:0006207	'de novo' pyrimidine nucleobase biosynthetic process	biological_process	11	CPS1;UMPS	2	1129	6	14557	0.07
GO:0042791	5S class rRNA transcription from RNA polymerase III type 1 promoter	biological_process	12	GTF3C1;GTF3C5	2	1129	6	14557	0.07
GO:0031995	insulin-like growth factor II binding	molecular_function	7	IGFBP3;IGFBP5	2	1129	6	14557	0.07
GO:0035356	cellular triglyceride homeostasis	biological_process	7	C1QTNF3;XBP1	2	1129	6	14557	0.07
GO:2000369	regulation of clathrin-mediated endocytosis	biological_process	8	SMAP1;TNK2	2	1129	6	14557	0.07
GO:0061564	axon development	biological_process	7	PLP1;ZPR1	2	1129	6	14557	0.07
GO:0046578	regulation of Ras protein signal transduction	biological_process	10	ICMT;SQSTM1	2	1129	6	14557	0.07
GO:0032020	ISG15-protein conjugation	biological_process	8	ISG15;UBE2L6	2	1129	6	14557	0.07
GO:0051782	negative regulation of cell division	biological_process	7	BLM;PTCH1	2	1129	6	14557	0.07
GO:0035174	histone serine kinase activity	molecular_function	9	AURKA;AURKB	2	1129	6	14557	0.07
GO:0050892	intestinal absorption	biological_process	7	IREB2;VDR	2	1129	6	14557	0.07
GO:0005687	U4 snRNP	cellular_component	9	SNRPD1;SNRPF	2	1129	6	14557	0.07
GO:0030957	Tat protein binding	molecular_function	6	GABARAPL1;SMARCB1	2	1129	6	14557	0.07
GO:0050805	negative regulation of synaptic transmission	biological_process	9	ADNP;BCHE	2	1129	6	14557	0.07
GO:0034427	"nuclear-transcribed mRNA catabolic process, exonucleolytic, 3'-5'"	biological_process	12	EXOSC2;WDR61	2	1129	6	14557	0.07
GO:0003689	DNA clamp loader activity	molecular_function	13	RFC2;RFC5	2	1129	6	14557	0.07
GO:0061002	negative regulation of dendritic spine morphogenesis	biological_process	11	EFNA1;NGEF	2	1129	6	14557	0.07
GO:0000127	transcription factor TFIIIC complex	cellular_component	10	GTF3C1;GTF3C5	2	1129	6	14557	0.07
GO:0042797	tRNA transcription from RNA polymerase III promoter	biological_process	12	GTF3C1;GTF3C5	2	1129	6	14557	0.07
GO:0060710	chorio-allantoic fusion	biological_process	8	ITGA4;ZFP36L1	2	1129	6	14557	0.07
GO:0007098	centrosome cycle	biological_process	9	CETN3;GADD45A	2	1129	6	14557	0.07
GO:2000271	positive regulation of fibroblast apoptotic process	biological_process	11	BCL2L11;BTG1	2	1129	6	14557	0.07
GO:0000808	origin recognition complex	cellular_component	11	ORC1;ORC6	2	1129	6	14557	0.07
GO:0043203	axon hillock	cellular_component	9	AURKA;NDEL1	2	1129	6	14557	0.07
GO:0090281	negative regulation of calcium ion import	biological_process	9	PAWR;SPINK1	2	1129	6	14557	0.07
GO:0004523	RNA-DNA hybrid ribonuclease activity	molecular_function	10	EXO1;RNASEH2A	2	1129	6	14557	0.07
GO:0006221	pyrimidine nucleotide biosynthetic process	biological_process	10	CTPS1;UMPS	2	1129	6	14557	0.07
GO:0018401	peptidyl-proline hydroxylation to 4-hydroxy-L-proline	biological_process	9	EGLN1;P4HA2	2	1129	6	14557	0.07
GO:0043981	histone H4-K5 acetylation	biological_process	11	HCFC1;MCRS1;OGT	3	1129	13	14557	0.07
GO:0045926	negative regulation of growth	biological_process	5	BBC3;IGFBP5;MT1X	3	1129	13	14557	0.07
GO:0043982	histone H4-K8 acetylation	biological_process	11	HCFC1;MCRS1;OGT	3	1129	13	14557	0.07
GO:0032006	regulation of TOR signaling	biological_process	9	FBXO9;FLCN;TMEM127	3	1129	13	14557	0.07
GO:0001556	oocyte maturation	biological_process	10	CCNB1;PABPC1L;TRIP13	3	1129	13	14557	0.07
GO:0031297	replication fork processing	biological_process	12	BLM;RAD51;TONSL	3	1129	13	14557	0.07
GO:0002548	monocyte chemotaxis	biological_process	6	FLT1;LGALS3;TNFRSF11A	3	1129	13	14557	0.07
GO:0031641	regulation of myelination	biological_process	11	KIF14;RARB;ZPR1	3	1129	13	14557	0.07
GO:0005662	DNA replication factor A complex	cellular_component	13	RPA1;RPA3;TONSL	3	1129	13	14557	0.07
GO:0051571	positive regulation of histone H3-K4 methylation	biological_process	11	DNMT3B;OGT;WDR61	3	1129	13	14557	0.07
GO:0006275	regulation of DNA replication	biological_process	10	ESCO2;ID3;PCNA	3	1129	13	14557	0.07
GO:0019674	NAD metabolic process	biological_process	12	LDHA;NAMPT;PTGS2	3	1129	13	14557	0.07
GO:0045104	intermediate filament cytoskeleton organization	biological_process	6	KRT16;PRPH;SYNM	3	1129	13	14557	0.07
GO:0098779	activation of mitophagy in response to mitochondrial depolarization	NA	NA	ATG14;ITPKC;KIAA1549L;KRCC1;LARP1B;RIMS3;SMURF1;SNRPD1;SNRPF;SQSTM1;STK32A;TMEM39A;ZCCHC17	13	1129	108	14557	0.07
GO:0043542	endothelial cell migration	biological_process	10	CDH13;S100P;SCG2;VEGFA	4	1129	21	14557	0.07
GO:0003746	translation elongation factor activity	molecular_function	8	EEF1A1;EEF1A2;EIF5A;TCEA1	4	1129	21	14557	0.07
GO:0043034	costamere	cellular_component	11	AHNAK2;KRT8;SDC4;SYNM	4	1129	21	14557	0.07
GO:0002931	response to ischemia	biological_process	5	HK2;HYOU1;MAP2K6;NOL3	4	1129	21	14557	0.07
GO:0045944	positive regulation of transcription from RNA polymerase II promoter	biological_process	13	ARHGEF2;ARID5A;ARRB1;ATF3;BACH1;BAG1;BCL3;BRD4;CAMTA2;CBFB;CDH13;CEBPG;CHD8;CRTC2;CSRNP1;DDIT3;E2F1;E2F8;EAF2;EZH1;FLCN;FOXJ2;FUBP1;FZD8;GDNF;H2AFZ;HCFC1;HEY1;HOXB9;HSF1;IRF1;IRF7;ITGB1BP1;KLF13;KLF4;KLF5;LHX2;MEF2D;MYBL2;NAMPT;NFATC2IP;NFATC2;NFE2L1;NFKBIA;NR4A1;OGT;PARP1;PLAG1;PPP2R5B;PRKDC;RARB;RBL1;RELB;RIPK2;RNASEL;SMARCB1;SPX;SQSTM1;TCEA1;TFDP1;TOX2;UHRF1;VDR;VEGFA;WBP2;WDR61;WWP2;WWTR1;XBP1;XRCC6;ZMIZ2	71	1129	773	14557	0.07
GO:0032092	positive regulation of protein binding	biological_process	7	ARRB1;EPB41;HERPUD1;PLK2;RAN;RFNG;TRIB3	7	1129	48	14557	0.08
GO:0040029	"regulation of gene expression, epigenetic"	biological_process	8	DNMT3B;H2AFY;HIST2H4A;MECP2;PHF19;PHF1;RBBP4;SUV39H1;TAF1D;UBTF;UHRF1	11	1129	88	14557	0.08
GO:2001229	negative regulation of response to gamma radiation	biological_process	9	PRKDC	1	1129	1	14557	0.08
GO:0031812	P2Y1 nucleotide receptor binding	molecular_function	8	DLG4	1	1129	1	14557	0.08
GO:0070859	positive regulation of bile acid biosynthetic process	biological_process	11	NR1D1	1	1129	1	14557	0.08
GO:0008419	RNA lariat debranching enzyme activity	molecular_function	10	DBR1	1	1129	1	14557	0.08
GO:0036304	umbilical cord morphogenesis	biological_process	5	HEY1	1	1129	1	14557	0.08
GO:0008650	rRNA (uridine-2'-O-)-methyltransferase activity	molecular_function	8	FTSJ2	1	1129	1	14557	0.08
GO:1903142	positive regulation of establishment of endothelial barrier	biological_process	12	S1PR2	1	1129	1	14557	0.08
GO:0097451	glial limiting end-foot	cellular_component	9	ADGRG1	1	1129	1	14557	0.08
GO:1902521	response to etoposide	biological_process	7	RAD51	1	1129	1	14557	0.08
GO:0070143	mitochondrial alanyl-tRNA aminoacylation	biological_process	11	AARS2	1	1129	1	14557	0.08
GO:0015227	acyl carnitine transmembrane transporter activity	molecular_function	10	SLC25A29	1	1129	1	14557	0.08
GO:0000215	tRNA 2'-phosphotransferase activity	molecular_function	6	TRPT1	1	1129	1	14557	0.08
GO:0004808	tRNA (5-methylaminomethyl-2-thiouridylate)-methyltransferase activity	molecular_function	9	TRMU	1	1129	1	14557	0.08
GO:0098657	import into cell	biological_process	6	ITGA4	1	1129	1	14557	0.08
GO:0047621	acylpyruvate hydrolase activity	molecular_function	7	FAHD1	1	1129	1	14557	0.08
GO:0044869	negative regulation by host of viral exo-alpha-sialidase activity	biological_process	8	PTX3	1	1129	1	14557	0.08
GO:1903259	exon-exon junction complex disassembly	biological_process	8	WIBG	1	1129	1	14557	0.08
GO:0000915	actomyosin contractile ring assembly	biological_process	9	RACGAP1	1	1129	1	14557	0.08
GO:0060558	regulation of calcidiol 1-monooxygenase activity	biological_process	10	VDR	1	1129	1	14557	0.08
GO:0060096	"serotonin secretion, neurotransmission"	biological_process	9	XBP1	1	1129	1	14557	0.08
GO:0006426	glycyl-tRNA aminoacylation	biological_process	13	GARS	1	1129	1	14557	0.08
GO:0004573	mannosyl-oligosaccharide glucosidase activity	molecular_function	8	MOGS	1	1129	1	14557	0.08
GO:0036332	placental growth factor-activated receptor activity	molecular_function	10	FLT1	1	1129	1	14557	0.08
GO:1990035	calcium ion import into cell	biological_process	9	PAWR	1	1129	1	14557	0.08
GO:1903038	negative regulation of leukocyte cell-cell adhesion	biological_process	7	ASS1	1	1129	1	14557	0.08
GO:0097428	protein maturation by iron-sulfur cluster transfer	biological_process	7	ISCU	1	1129	1	14557	0.08
GO:0002765	immune response-inhibiting signal transduction	biological_process	7	IL20RB	1	1129	1	14557	0.08
GO:0010189	vitamin E biosynthetic process	biological_process	8	PLTP	1	1129	1	14557	0.08
GO:0051984	positive regulation of chromosome segregation	biological_process	7	CDC6	1	1129	1	14557	0.08
GO:0022605	oogenesis stage	biological_process	8	RPS6	1	1129	1	14557	0.08
GO:0072709	cellular response to sorbitol	biological_process	8	MAP2K6	1	1129	1	14557	0.08
GO:0070429	negative regulation of nucleotide-binding oligomerization domain containing 1 signaling pathway	biological_process	12	TNFAIP3	1	1129	1	14557	0.08
GO:0072666	establishment of protein localization to vacuole	biological_process	9	TNFAIP3	1	1129	1	14557	0.08
GO:0038186	lithocholic acid receptor activity	molecular_function	6	VDR	1	1129	1	14557	0.08
GO:0072175	epithelial tube formation	biological_process	9	PODXL	1	1129	1	14557	0.08
GO:0021589	cerebellum structural organization	biological_process	13	HSPA5	1	1129	1	14557	0.08
GO:0006040	amino sugar metabolic process	biological_process	6	ST3GAL2	1	1129	1	14557	0.08
GO:0015785	UDP-galactose transport	biological_process	8	SLC35A2	1	1129	1	14557	0.08
GO:0006218	uridine catabolic process	biological_process	11	UPP1	1	1129	1	14557	0.08
GO:0001682	tRNA 5'-leader removal	biological_process	12	POP1	1	1129	1	14557	0.08
GO:2000521	negative regulation of immunological synapse formation	biological_process	8	LGALS3	1	1129	1	14557	0.08
GO:0036455	iron-sulfur transferase activity	molecular_function	6	ISCU	1	1129	1	14557	0.08
GO:0090335	regulation of brown fat cell differentiation	biological_process	9	DUSP10	1	1129	1	14557	0.08
GO:0042942	D-serine transport	biological_process	8	NFKBIE	1	1129	1	14557	0.08
GO:0047237	glucuronylgalactosylproteoglycan 4-beta-N-acetylgalactosaminyltransferase activity	molecular_function	8	CSGALNACT1	1	1129	1	14557	0.08
GO:2000349	negative regulation of CD40 signaling pathway	biological_process	10	TNFAIP3	1	1129	1	14557	0.08
GO:0008785	alkyl hydroperoxide reductase activity	molecular_function	7	PRDX3	1	1129	1	14557	0.08
GO:0000797	condensin core heterodimer	cellular_component	12	NCAPD2	1	1129	1	14557	0.08
GO:0061043	regulation of vascular wound healing	biological_process	13	TNFAIP3	1	1129	1	14557	0.08
GO:0051388	positive regulation of neurotrophin TRK receptor signaling pathway	biological_process	12	PPP2R5B	1	1129	1	14557	0.08
GO:0052894	norspermine:oxygen oxidoreductase activity	molecular_function	7	SMOX	1	1129	1	14557	0.08
GO:0046398	UDP-glucuronate metabolic process	biological_process	11	CSGALNACT1	1	1129	1	14557	0.08
GO:0035620	ceramide transporter activity	molecular_function	7	COL4A3BP	1	1129	1	14557	0.08
GO:0034414	"tRNA 3'-trailer cleavage, endonucleolytic"	biological_process	14	ELAC2	1	1129	1	14557	0.08
GO:1902203	negative regulation of hepatocyte growth factor receptor signaling pathway	biological_process	12	ADAMTS12	1	1129	1	14557	0.08
GO:0003963	RNA-3'-phosphate cyclase activity	molecular_function	5	RTCA	1	1129	1	14557	0.08
GO:2000016	negative regulation of determination of dorsal identity	biological_process	11	DDIT3	1	1129	1	14557	0.08
GO:0008955	peptidoglycan glycosyltransferase activity	molecular_function	7	CSGALNACT1	1	1129	1	14557	0.08
GO:0042008	interleukin-18 receptor activity	molecular_function	7	IL18R1	1	1129	1	14557	0.08
GO:0033320	UDP-D-xylose biosynthetic process	biological_process	11	UXS1	1	1129	1	14557	0.08
GO:0000701	purine-specific mismatch base pair DNA N-glycosylase activity	molecular_function	9	PCNA	1	1129	1	14557	0.08
GO:2001246	negative regulation of phosphatidylcholine biosynthetic process	biological_process	12	LPCAT1	1	1129	1	14557	0.08
GO:0030167	proteoglycan catabolic process	biological_process	8	ADAMTS12	1	1129	1	14557	0.08
GO:0021694	cerebellar Purkinje cell layer formation	biological_process	15	DFNB31	1	1129	1	14557	0.08
GO:0017005	3'-tyrosyl-DNA phosphodiesterase activity	molecular_function	9	TDP1	1	1129	1	14557	0.08
GO:0032919	spermine acetylation	biological_process	10	SAT2	1	1129	1	14557	0.08
GO:0047982	homocysteine desulfhydrase activity	molecular_function	6	CTH	1	1129	1	14557	0.08
GO:0001155	TFIIIA-class transcription factor binding	molecular_function	7	OPTN	1	1129	1	14557	0.08
GO:0004513	"neolactotetraosylceramide alpha-2,3-sialyltransferase activity"	molecular_function	7	ST3GAL5	1	1129	1	14557	0.08
GO:0004043	L-aminoadipate-semialdehyde dehydrogenase activity	molecular_function	7	ALDH7A1	1	1129	1	14557	0.08
GO:1902098	calcitriol binding	molecular_function	8	VDR	1	1129	1	14557	0.08
GO:0000254	C-4 methylsterol oxidase activity	molecular_function	7	MSMO1	1	1129	1	14557	0.08
GO:0071049	nuclear retention of pre-mRNA with aberrant 3'-ends at the site of transcription	biological_process	13	EXOSC2	1	1129	1	14557	0.08
GO:0060450	positive regulation of hindgut contraction	biological_process	11	PAWR	1	1129	1	14557	0.08
GO:0031441	negative regulation of mRNA 3'-end processing	biological_process	13	BARD1	1	1129	1	14557	0.08
GO:1902109	negative regulation of mitochondrial membrane permeability involved in apoptotic process	biological_process	9	NOL3	1	1129	1	14557	0.08
GO:0072684	"mitochondrial tRNA 3'-trailer cleavage, endonucleolytic"	biological_process	13	ELAC2	1	1129	1	14557	0.08
GO:0070901	mitochondrial tRNA methylation	biological_process	14	TRMT61B	1	1129	1	14557	0.08
GO:2000820	negative regulation of transcription from RNA polymerase II promoter involved in smooth muscle cell differentiation	biological_process	13	HEY1	1	1129	1	14557	0.08
GO:0010980	positive regulation of vitamin D 24-hydroxylase activity	biological_process	7	VDR	1	1129	1	14557	0.08
GO:0021693	cerebellar Purkinje cell layer structural organization	biological_process	15	KIF14	1	1129	1	14557	0.08
GO:0010593	negative regulation of lamellipodium assembly	biological_process	9	SLIT2	1	1129	1	14557	0.08
GO:2000516	"positive regulation of CD4-positive, alpha-beta T cell activation"	biological_process	10	CD55	1	1129	1	14557	0.08
GO:1903039	positive regulation of leukocyte cell-cell adhesion	biological_process	7	ITGA4	1	1129	1	14557	0.08
GO:1903429	regulation of cell maturation	biological_process	9	KIF14	1	1129	1	14557	0.08
GO:0009399	nitrogen fixation	biological_process	6	ISCU	1	1129	1	14557	0.08
GO:0019061	uncoating of virus	biological_process	6	PPIA	1	1129	1	14557	0.08
GO:0000239	pachytene	biological_process	5	NSUN2	1	1129	1	14557	0.08
GO:0045876	positive regulation of sister chromatid cohesion	biological_process	8	SFPQ	1	1129	1	14557	0.08
GO:0061394	regulation of transcription from RNA polymerase II promoter in response to arsenic-containing substance	biological_process	14	ATF3	1	1129	1	14557	0.08
GO:0047734	CDP-glycerol diphosphatase activity	molecular_function	8	ADPRM	1	1129	1	14557	0.08
GO:0016263	glycoprotein-N-acetylgalactosamine 3-beta-galactosyltransferase activity	molecular_function	9	C1GALT1	1	1129	1	14557	0.08
GO:2001233	regulation of apoptotic signaling pathway	biological_process	8	CASP8	1	1129	1	14557	0.08
GO:0032545	CURI complex	cellular_component	11	RRP7A	1	1129	1	14557	0.08
GO:0052895	N1-acetylspermine:oxygen oxidoreductase (N1-acetylspermidine-forming) activity	molecular_function	7	SMOX	1	1129	1	14557	0.08
GO:1990332	Ire1 complex	cellular_component	7	ERN1	1	1129	1	14557	0.08
GO:0070060	'de novo' actin filament nucleation	biological_process	13	JMY	1	1129	1	14557	0.08
GO:0018872	arsonoacetate metabolic process	biological_process	9	AS3MT	1	1129	1	14557	0.08
GO:0033783	25-hydroxycholesterol 7alpha-hydroxylase activity	molecular_function	7	CYP7B1	1	1129	1	14557	0.08
GO:0031345	negative regulation of cell projection organization	biological_process	7	ITGA3	1	1129	1	14557	0.08
GO:0047290	"(alpha-N-acetylneuraminyl-2,3-beta-galactosyl-1,3)-N-acetyl-galactosaminide 6-alpha-sialyltransferase activity"	molecular_function	7	ST6GALNAC4	1	1129	1	14557	0.08
GO:0006409	tRNA export from nucleus	biological_process	6	XPOT	1	1129	1	14557	0.08
GO:0032077	positive regulation of deoxyribonuclease activity	biological_process	11	PCNA	1	1129	1	14557	0.08
GO:0098908	regulation of neuronal action potential	biological_process	8	PAWR	1	1129	1	14557	0.08
GO:0033682	ATP-dependent 5'-3' DNA/RNA helicase activity	molecular_function	12	PIF1	1	1129	1	14557	0.08
GO:0032996	Bcl3-Bcl10 complex	cellular_component	7	BCL3	1	1129	1	14557	0.08
GO:0032918	spermidine acetylation	biological_process	10	SAT2	1	1129	1	14557	0.08
GO:0046078	dUMP metabolic process	biological_process	12	TYMS	1	1129	1	14557	0.08
GO:0006267	pre-replicative complex assembly involved in nuclear cell cycle DNA replication	biological_process	13	CDC45	1	1129	1	14557	0.08
GO:0051058	negative regulation of small GTPase mediated signal transduction	biological_process	10	SLIT2	1	1129	1	14557	0.08
GO:0032556	pyrimidine deoxyribonucleotide binding	molecular_function	7	DCTPP1	1	1129	1	14557	0.08
GO:1902570	protein localization to nucleolus	biological_process	9	RAN	1	1129	1	14557	0.08
GO:0015926	glucosidase activity	molecular_function	7	MOGS	1	1129	1	14557	0.08
GO:0033557	Slx1-Slx4 complex	cellular_component	13	SLX4	1	1129	1	14557	0.08
GO:0036219	GTP diphosphatase activity	molecular_function	9	NUDT1	1	1129	1	14557	0.08
GO:0043914	NADPH:sulfur oxidoreductase activity	molecular_function	5	MICAL2	1	1129	1	14557	0.08
GO:0032487	regulation of Rap protein signal transduction	biological_process	11	KIF14	1	1129	1	14557	0.08
GO:1902045	negative regulation of Fas signaling pathway	biological_process	10	TMBIM1	1	1129	1	14557	0.08
GO:0034722	gamma-glutamyl-peptidase activity	molecular_function	9	GGH	1	1129	1	14557	0.08
GO:0010823	negative regulation of mitochondrion organization	biological_process	7	FLCN	1	1129	1	14557	0.08
GO:0030690	Noc1p-Noc2p complex	cellular_component	10	CASP8	1	1129	1	14557	0.08
GO:0030792	methylarsonite methyltransferase activity	molecular_function	8	AS3MT	1	1129	1	14557	0.08
GO:0000453	enzyme-directed rRNA 2'-O-methylation	biological_process	15	FTSJ3	1	1129	1	14557	0.08
GO:0031860	telomeric 3' overhang formation	biological_process	11	DCLRE1B	1	1129	1	14557	0.08
GO:0050121	N-acylglucosamine 2-epimerase activity	molecular_function	7	RENBP	1	1129	1	14557	0.08
GO:0038183	bile acid signaling pathway	biological_process	7	VDR	1	1129	1	14557	0.08
GO:0004055	argininosuccinate synthase activity	molecular_function	6	ASS1	1	1129	1	14557	0.08
GO:0070673	response to interleukin-18	biological_process	7	RIPK2	1	1129	1	14557	0.08
GO:0019088	immortalization of host cell by virus	biological_process	8	TYMS	1	1129	1	14557	0.08
GO:1902213	positive regulation of prolactin signaling pathway	biological_process	11	CREBRF	1	1129	1	14557	0.08
GO:1903489	positive regulation of lactation	biological_process	6	XBP1	1	1129	1	14557	0.08
GO:1901862	negative regulation of muscle tissue development	biological_process	8	IGFBP5	1	1129	1	14557	0.08
GO:0004820	glycine-tRNA ligase activity	molecular_function	8	GARS	1	1129	1	14557	0.08
GO:0031651	negative regulation of heat generation	biological_process	9	ARRDC3	1	1129	1	14557	0.08
GO:0016920	pyroglutamyl-peptidase activity	molecular_function	9	PGPEP1	1	1129	1	14557	0.08
GO:1903019	negative regulation of glycoprotein metabolic process	biological_process	8	PTX3	1	1129	1	14557	0.08
GO:0046604	positive regulation of mitotic centrosome separation	biological_process	12	RANBP1	1	1129	1	14557	0.08
GO:0003947	(N-acetylneuraminyl)-galactosylglucosylceramide N-acetylgalactosaminyltransferase activity	molecular_function	8	B4GALNT1	1	1129	1	14557	0.08
GO:0019417	sulfur oxidation	biological_process	6	MICAL2	1	1129	1	14557	0.08
GO:0000117	regulation of transcription involved in G2/M transition of mitotic cell cycle	biological_process	13	BACH1	1	1129	1	14557	0.08
GO:2001189	negative regulation of T cell activation via T cell receptor contact with antigen bound to MHC molecule on antigen presenting cell	biological_process	11	LGALS3	1	1129	1	14557	0.08
GO:1901082	positive regulation of relaxation of smooth muscle	biological_process	10	PAWR	1	1129	1	14557	0.08
GO:0000799	nuclear condensin complex	cellular_component	13	NCAPD3	1	1129	1	14557	0.08
GO:0051174	regulation of phosphorus metabolic process	biological_process	6	FAM20C	1	1129	1	14557	0.08
GO:0071862	protein phosphatase type 1 activator activity	molecular_function	7	PPP1R15A	1	1129	1	14557	0.08
GO:0046208	spermine catabolic process	biological_process	10	SMOX	1	1129	1	14557	0.08
GO:0090251	protein localization involved in establishment of planar polarity	biological_process	7	CELSR1	1	1129	1	14557	0.08
GO:0004671	protein C-terminal S-isoprenylcysteine carboxyl O-methyltransferase activity	molecular_function	11	ICMT	1	1129	1	14557	0.08
GO:0034545	fumarylpyruvate hydrolase activity	molecular_function	7	FAHD1	1	1129	1	14557	0.08
GO:0072668	tubulin complex biogenesis	biological_process	6	TBCD	1	1129	1	14557	0.08
GO:0071071	regulation of phospholipid biosynthetic process	biological_process	7	IDH1	1	1129	1	14557	0.08
GO:0006226	dUMP biosynthetic process	biological_process	12	DUT	1	1129	1	14557	0.08
GO:1900260	negative regulation of RNA-directed RNA polymerase activity	biological_process	12	EIF4A2	1	1129	1	14557	0.08
GO:0060453	regulation of gastric acid secretion	biological_process	8	SGK1	1	1129	1	14557	0.08
GO:2000775	histone H3-S10 phosphorylation involved in chromosome condensation	biological_process	12	CCNB1	1	1129	1	14557	0.08
GO:0004168	dolichol kinase activity	molecular_function	7	DOLK	1	1129	1	14557	0.08
GO:0061005	cell differentiation involved in kidney development	biological_process	7	PTCH1	1	1129	1	14557	0.08
GO:0004123	cystathionine gamma-lyase activity	molecular_function	6	CTH	1	1129	1	14557	0.08
GO:0031766	type 3 galanin receptor binding	molecular_function	9	SPX	1	1129	1	14557	0.08
GO:0072431	signal transduction involved in mitotic G1 DNA damage checkpoint	biological_process	14	PRKDC	1	1129	1	14557	0.08
GO:0052901	spermine:oxygen oxidoreductase (spermidine-forming) activity	molecular_function	7	SMOX	1	1129	1	14557	0.08
GO:0071879	positive regulation of adrenergic receptor signaling pathway	biological_process	11	ARRDC3	1	1129	1	14557	0.08
GO:0003017	lymph circulation	biological_process	7	HEG1	1	1129	1	14557	0.08
GO:0001971	negative regulation of activation of membrane attack complex	biological_process	8	CD59	1	1129	1	14557	0.08
GO:0005592	collagen type XI trimer	cellular_component	7	COL11A1	1	1129	1	14557	0.08
GO:0051695	actin filament uncapping	biological_process	12	ACTN2	1	1129	1	14557	0.08
GO:0090086	negative regulation of protein deubiquitination	biological_process	12	DNAJB2	1	1129	1	14557	0.08
GO:0015689	molybdate ion transport	biological_process	8	MFSD5	1	1129	1	14557	0.08
GO:0043048	dolichyl monophosphate biosynthetic process	biological_process	7	DOLK	1	1129	1	14557	0.08
GO:0090218	positive regulation of lipid kinase activity	biological_process	11	EEF1A2	1	1129	1	14557	0.08
GO:1900413	positive regulation of phospholipid biosynthetic process by positive regulation of transcription from RNA polymerase II promoter	biological_process	14	XBP1	1	1129	1	14557	0.08
GO:0090291	negative regulation of osteoclast proliferation	biological_process	7	TNFAIP3	1	1129	1	14557	0.08
GO:0010729	positive regulation of hydrogen peroxide biosynthetic process	biological_process	8	ZNF205	1	1129	1	14557	0.08
GO:0048232	male gamete generation	biological_process	6	MCM8	1	1129	1	14557	0.08
GO:0060904	regulation of protein folding in endoplasmic reticulum	biological_process	9	HSPA5	1	1129	1	14557	0.08
GO:0047291	"lactosylceramide alpha-2,3-sialyltransferase activity"	molecular_function	7	ST3GAL5	1	1129	1	14557	0.08
GO:1990227	paranodal junction maintenance	biological_process	8	DFNB31	1	1129	1	14557	0.08
GO:0048569	post-embryonic organ development	biological_process	8	LDHA	1	1129	1	14557	0.08
GO:0044540	L-cystine L-cysteine-lyase (deaminating	molecular_function	6	CTH	1	1129	1	14557	0.08
GO:0032920	putrescine acetylation	biological_process	10	SAT2	1	1129	1	14557	0.08
GO:0019730	antimicrobial humoral response	biological_process	6	BCL3	1	1129	1	14557	0.08
GO:0001770	establishment of natural killer cell polarity	biological_process	7	SNX27	1	1129	1	14557	0.08
GO:0035976	AP1 complex	cellular_component	10	DDIT3	1	1129	1	14557	0.08
GO:0034456	UTP-C complex	cellular_component	10	RRP7A	1	1129	1	14557	0.08
GO:0051487	activation of anaphase-promoting complex activity involved in meiotic cell cycle	biological_process	7	MASTL	1	1129	1	14557	0.08
GO:0034353	RNA pyrophosphohydrolase activity	molecular_function	8	DXO	1	1129	1	14557	0.08
GO:0046355	mannan catabolic process	biological_process	7	MANBA	1	1129	1	14557	0.08
GO:0035795	negative regulation of mitochondrial membrane permeability	biological_process	8	HK2	1	1129	1	14557	0.08
GO:0034395	regulation of transcription from RNA polymerase II promoter in response to iron	biological_process	13	HMOX1	1	1129	1	14557	0.08
GO:0030791	arsenite methyltransferase activity	molecular_function	8	AS3MT	1	1129	1	14557	0.08
GO:0050560	aspartate-tRNA(Asn) ligase activity	molecular_function	8	DARS2	1	1129	1	14557	0.08
GO:0072573	tolerance induction to lipopolysaccharide	biological_process	5	TNFAIP3	1	1129	1	14557	0.08
GO:0060390	regulation of SMAD protein import into nucleus	biological_process	11	WWTR1	1	1129	1	14557	0.08
GO:0032058	positive regulation of translational initiation in response to stress	biological_process	11	PPP1R15A	1	1129	1	14557	0.08
GO:0031699	beta-3 adrenergic receptor binding	molecular_function	8	ARRDC3	1	1129	1	14557	0.08
GO:0021685	cerebellar granular layer structural organization	biological_process	15	KIF14	1	1129	1	14557	0.08
GO:0048105	establishment of body hair planar orientation	biological_process	8	CELSR1	1	1129	1	14557	0.08
GO:0036211	protein modification process	biological_process	6	PARP1	1	1129	1	14557	0.08
GO:0051731	polynucleotide 5'-hydroxyl-kinase activity	molecular_function	8	NOL9	1	1129	1	14557	0.08
GO:1902121	lithocholic acid binding	molecular_function	7	VDR	1	1129	1	14557	0.08
GO:0004567	beta-mannosidase activity	molecular_function	8	MANBA	1	1129	1	14557	0.08
GO:1901970	positive regulation of mitotic sister chromatid separation	biological_process	11	ESPL1	1	1129	1	14557	0.08
GO:0031765	type 2 galanin receptor binding	molecular_function	9	SPX	1	1129	1	14557	0.08
GO:2000564	"regulation of CD8-positive, alpha-beta T cell proliferation"	biological_process	10	IRF1	1	1129	1	14557	0.08
GO:0036179	osteoclast maturation	biological_process	11	FAM20C	1	1129	1	14557	0.08
GO:0016851	magnesium chelatase activity	molecular_function	7	RFC2	1	1129	1	14557	0.08
GO:0070409	carbamoyl phosphate biosynthetic process	biological_process	7	CPS1	1	1129	1	14557	0.08
GO:0060489	planar dichotomous subdivision of terminal units involved in lung branching morphogenesis	biological_process	10	CELSR1	1	1129	1	14557	0.08
GO:0010040	response to iron(II) ion	biological_process	8	PAWR	1	1129	1	14557	0.08
GO:1903917	positive regulation of endoplasmic reticulum stress-induced eIF2 alpha dephosphorylation	NA	NA	PPP1R15A	1	1129	1	14557	0.08
GO:1903891	regulation of ATF6-mediated unfolded protein response	NA	NA	HSPA5	1	1129	1	14557	0.08
GO:2000504	positive regulation of blood vessel remodeling	biological_process	8	TMBIM1	1	1129	1	14557	0.08
GO:0038195	urokinase plasminogen activator signaling pathway	biological_process	8	PLAUR	1	1129	1	14557	0.08
GO:0032203	telomere formation via telomerase	biological_process	8	WRAP53	1	1129	1	14557	0.08
GO:0071283	cellular response to iron(III) ion	biological_process	9	CCNB1	1	1129	1	14557	0.08
GO:0044524	protein sulfhydration	biological_process	8	CTH	1	1129	1	14557	0.08
GO:0060138	fetal process involved in parturition	biological_process	6	TK1	1	1129	1	14557	0.08
GO:1903016	negative regulation of exo-alpha-sialidase activity	biological_process	7	PTX3	1	1129	1	14557	0.08
GO:0070981	L-asparagine biosynthetic process	biological_process	9	ASNS	1	1129	1	14557	0.08
GO:0090327	negative regulation of locomotion involved in locomotory behavior	biological_process	7	ARRDC3	1	1129	1	14557	0.08
GO:0006231	dTMP biosynthetic process	biological_process	12	TYMS	1	1129	1	14557	0.08
GO:2000384	negative regulation of ectoderm development	biological_process	8	TPT1	1	1129	1	14557	0.08
GO:0014736	negative regulation of muscle atrophy	biological_process	10	NOL3	1	1129	1	14557	0.08
GO:0046940	nucleoside monophosphate phosphorylation	biological_process	10	DTYMK	1	1129	1	14557	0.08
GO:0014876	response to injury involved in regulation of muscle adaptation	biological_process	10	NOL3	1	1129	1	14557	0.08
GO:0036327	VEGF-B-activated receptor activity	molecular_function	11	FLT1	1	1129	1	14557	0.08
GO:1990579	peptidyl-serine trans-autophosphorylation	biological_process	11	ERN1	1	1129	1	14557	0.08
GO:0070055	HAC1-type intron splice site recognition and cleavage	biological_process	12	ERN1	1	1129	1	14557	0.08
GO:0015088	copper uptake transmembrane transporter activity	molecular_function	12	SLC31A1	1	1129	1	14557	0.08
GO:0044324	regulation of transcription involved in anterior/posterior axis specification	biological_process	12	DDIT3	1	1129	1	14557	0.08
GO:0042023	DNA endoreduplication	biological_process	11	ZPR1	1	1129	1	14557	0.08
GO:0048250	mitochondrial iron ion transport	biological_process	10	SLC25A37	1	1129	1	14557	0.08
GO:0050783	cocaine metabolic process	biological_process	6	BCHE	1	1129	1	14557	0.08
GO:0097140	BIM-BCL-xl complex	cellular_component	6	BCL2L11	1	1129	1	14557	0.08
GO:0010157	response to chlorate	biological_process	6	PTCH1	1	1129	1	14557	0.08
GO:0060633	negative regulation of transcription initiation from RNA polymerase II promoter	biological_process	12	CTNNBIP1	1	1129	1	14557	0.08
GO:1990414	replication-born double-strand break repair via sister chromatid exchange	biological_process	12	RAD51	1	1129	1	14557	0.08
GO:0070054	"mRNA splicing, via endonucleolytic cleavage and ligation"	biological_process	11	ERN1	1	1129	1	14557	0.08
GO:0047598	7-dehydrocholesterol reductase activity	molecular_function	7	DHCR7	1	1129	1	14557	0.08
GO:0047280	nicotinamide phosphoribosyltransferase activity	molecular_function	7	NAMPT	1	1129	1	14557	0.08
GO:0051307	meiotic chromosome separation	biological_process	7	ESPL1	1	1129	1	14557	0.08
GO:0018773	acetylpyruvate hydrolase activity	molecular_function	7	FAHD1	1	1129	1	14557	0.08
GO:1990261	pre-mRNA catabolic process	biological_process	9	ZPR1	1	1129	1	14557	0.08
GO:1903984	positive regulation of TRAIL-activated apoptotic signaling pathway	NA	NA	ATF3	1	1129	1	14557	0.08
GO:0004642	phosphoribosylformylglycinamidine synthase activity	molecular_function	7	PFAS	1	1129	1	14557	0.08
GO:0000354	cis assembly of pre-catalytic spliceosome	biological_process	13	DDX23	1	1129	1	14557	0.08
GO:0046204	nor-spermidine metabolic process	biological_process	9	SAT2	1	1129	1	14557	0.08
GO:0006256	UDP catabolic process	biological_process	11	ENTPD4	1	1129	1	14557	0.08
GO:0080146	L-cysteine desulfhydrase activity	molecular_function	6	CTH	1	1129	1	14557	0.08
GO:0008057	eye pigment granule organization	biological_process	7	SHROOM2	1	1129	1	14557	0.08
GO:0014856	skeletal muscle cell proliferation	biological_process	7	TK1	1	1129	1	14557	0.08
GO:0033091	positive regulation of immature T cell proliferation	biological_process	10	RIPK2	1	1129	1	14557	0.08
GO:0097020	COPII adaptor activity	molecular_function	6	TEX261	1	1129	1	14557	0.08
GO:0008297	single-stranded DNA exodeoxyribonuclease activity	molecular_function	10	MGME1	1	1129	1	14557	0.08
GO:0002575	basophil chemotaxis	biological_process	7	VEGFA	1	1129	1	14557	0.08
GO:1902616	acyl carnitine transmembrane transport	biological_process	6	SLC25A29	1	1129	1	14557	0.08
GO:0051545	negative regulation of elastin biosynthetic process	biological_process	10	HBEGF	1	1129	1	14557	0.08
GO:0048040	UDP-glucuronate decarboxylase activity	molecular_function	7	UXS1	1	1129	1	14557	0.08
GO:0044819	mitotic G1/S transition checkpoint	biological_process	11	PLK3	1	1129	1	14557	0.08
GO:0051908	double-stranded DNA 5'-3' exodeoxyribonuclease activity	molecular_function	11	EXO1	1	1129	1	14557	0.08
GO:0001872	(1->3)-beta-D-glucan binding	molecular_function	6	PTX3	1	1129	1	14557	0.08
GO:0031081	nuclear pore distribution	biological_process	6	NDC1	1	1129	1	14557	0.08
GO:0060356	leucine import	biological_process	8	SLC3A2	1	1129	1	14557	0.08
GO:1902410	mitotic cytokinetic process	biological_process	8	CNTROB	1	1129	1	14557	0.08
GO:0018171	peptidyl-cysteine oxidation	biological_process	9	PRDX3	1	1129	1	14557	0.08
GO:0035743	"CD4-positive, alpha-beta T cell cytokine production"	biological_process	9	CD55	1	1129	1	14557	0.08
GO:1902750	negative regulation of cell cycle G2/M phase transition	biological_process	10	H2AFY	1	1129	1	14557	0.08
GO:0002724	regulation of T cell cytokine production	biological_process	9	TRPM4	1	1129	1	14557	0.08
GO:0031261	DNA replication preinitiation complex	cellular_component	13	CDC45	1	1129	1	14557	0.08
GO:0018272	protein-pyridoxal-5-phosphate linkage via peptidyl-N6-pyridoxal phosphate-L-lysine	biological_process	10	CTH	1	1129	1	14557	0.08
GO:0005656	nuclear pre-replicative complex	cellular_component	13	CDC45	1	1129	1	14557	0.08
GO:0061383	trabecula morphogenesis	biological_process	5	RHOA	1	1129	1	14557	0.08
GO:0004799	thymidylate synthase activity	molecular_function	8	TYMS	1	1129	1	14557	0.08
GO:0010968	regulation of microtubule nucleation	biological_process	8	EML2	1	1129	1	14557	0.08
GO:0036326	VEGF-A-activated receptor activity	molecular_function	11	FLT1	1	1129	1	14557	0.08
GO:0050653	"chondroitin sulfate proteoglycan biosynthetic process, polysaccharide chain biosynthetic process"	biological_process	10	CSGALNACT1	1	1129	1	14557	0.08
GO:1900134	negative regulation of renin secretion into blood stream	biological_process	9	F2R	1	1129	1	14557	0.08
GO:0070145	mitochondrial asparaginyl-tRNA aminoacylation	biological_process	11	DARS2	1	1129	1	14557	0.08
GO:0006844	acyl carnitine transport	biological_process	6	SLC25A29	1	1129	1	14557	0.08
GO:0097205	renal filtration	biological_process	7	ITGA3	1	1129	1	14557	0.08
GO:0004828	serine-tRNA ligase activity	molecular_function	8	SARS	1	1129	1	14557	0.08
GO:0008434	calcitriol receptor activity	molecular_function	7	VDR	1	1129	1	14557	0.08
GO:2000194	regulation of female gonad development	biological_process	9	NUPR1	1	1129	1	14557	0.08
GO:0035939	microsatellite binding	molecular_function	9	HEY1	1	1129	1	14557	0.08
GO:0060696	regulation of phospholipid catabolic process	biological_process	8	IDH1	1	1129	1	14557	0.08
GO:0033313	meiotic cell cycle checkpoint	biological_process	5	NSUN2	1	1129	1	14557	0.08
GO:0035407	histone H3-T11 phosphorylation	biological_process	11	PKN1	1	1129	1	14557	0.08
GO:0015995	chlorophyll biosynthetic process	biological_process	9	RFC2	1	1129	1	14557	0.08
GO:0060734	regulation of endoplasmic reticulum stress-induced eIF2 alpha phosphorylation	biological_process	12	PPP1R15A	1	1129	1	14557	0.08
GO:0030844	positive regulation of intermediate filament depolymerization	biological_process	10	NES	1	1129	1	14557	0.08
GO:0042602	riboflavin reductase (NADPH) activity	molecular_function	7	BLVRB	1	1129	1	14557	0.08
GO:0042781	3'-tRNA processing endoribonuclease activity	molecular_function	10	ELAC2	1	1129	1	14557	0.08
GO:0007147	female meiosis II	biological_process	7	MASTL	1	1129	1	14557	0.08
GO:0006666	3-keto-sphinganine metabolic process	biological_process	8	KDSR	1	1129	1	14557	0.08
GO:0015098	molybdate ion transmembrane transporter activity	molecular_function	9	MFSD5	1	1129	1	14557	0.08
GO:0032200	telomere organization	biological_process	6	RAD51	1	1129	1	14557	0.08
GO:0031021	interphase microtubule organizing center	cellular_component	12	BIRC5	1	1129	1	14557	0.08
GO:0060490	lateral sprouting involved in lung morphogenesis	biological_process	9	CELSR1	1	1129	1	14557	0.08
GO:0006598	polyamine catabolic process	biological_process	9	SMOX	1	1129	1	14557	0.08
GO:0016078	tRNA catabolic process	biological_process	10	POP1	1	1129	1	14557	0.08
GO:0046680	response to DDT	biological_process	7	CCNB1	1	1129	1	14557	0.08
GO:0030969	UFP-specific transcription factor mRNA processing involved in endoplasmic reticulum unfolded protein response	biological_process	11	ERN1	1	1129	1	14557	0.08
GO:0032048	cardiolipin metabolic process	biological_process	10	MECP2	1	1129	1	14557	0.08
GO:1904205	negative regulation of skeletal muscle hypertrophy	NA	NA	IGFBP5	1	1129	1	14557	0.08
GO:1903897	regulation of PERK-mediated unfolded protein response	NA	NA	HSPA5	1	1129	1	14557	0.08
GO:1902766	skeletal muscle satellite cell migration	biological_process	8	RHOA	1	1129	1	14557	0.08
GO:0005582	collagen type XV trimer	cellular_component	7	COL15A1	1	1129	1	14557	0.08
GO:0072750	cellular response to leptomycin B	biological_process	8	RANBP1	1	1129	1	14557	0.08
GO:0070012	oligopeptidase activity	molecular_function	6	NDEL1	1	1129	1	14557	0.08
GO:0021512	spinal cord anterior/posterior patterning	biological_process	9	GDF11	1	1129	1	14557	0.08
GO:1902548	negative regulation of cellular response to vascular endothelial growth factor stimulus	biological_process	10	ADAMTS12	1	1129	1	14557	0.08
GO:0005895	interleukin-5 receptor complex	cellular_component	8	SDCBP	1	1129	1	14557	0.08
GO:0071674	mononuclear cell migration	biological_process	5	LGALS3	1	1129	1	14557	0.08
GO:0044729	hemi-methylated DNA-binding	molecular_function	9	UHRF1	1	1129	1	14557	0.08
GO:0004588	orotate phosphoribosyltransferase activity	molecular_function	7	UMPS	1	1129	1	14557	0.08
GO:0097141	BIM-BCL-2 complex	cellular_component	6	BCL2L11	1	1129	1	14557	0.08
GO:0034148	negative regulation of toll-like receptor 5 signaling pathway	biological_process	11	TNFAIP3	1	1129	1	14557	0.08
GO:0004590	orotidine-5'-phosphate decarboxylase activity	molecular_function	7	UMPS	1	1129	1	14557	0.08
GO:0047560	3-dehydrosphinganine reductase activity	molecular_function	7	KDSR	1	1129	1	14557	0.08
GO:0060691	epithelial cell maturation involved in salivary gland development	biological_process	9	XBP1	1	1129	1	14557	0.08
GO:0033301	cell cycle comprising mitosis without cytokinesis	biological_process	7	E2F8	1	1129	1	14557	0.08
GO:1900100	positive regulation of plasma cell differentiation	biological_process	12	XBP1	1	1129	1	14557	0.08
GO:0071211	protein targeting to vacuole involved in autophagy	biological_process	7	SMURF1	1	1129	1	14557	0.08
GO:1901919	positive regulation of exoribonuclease activity	biological_process	11	TCEA1	1	1129	1	14557	0.08
GO:0035934	corticosterone secretion	biological_process	13	SELM	1	1129	1	14557	0.08
GO:0034127	regulation of MyD88-independent toll-like receptor signaling pathway	biological_process	10	IRF7	1	1129	1	14557	0.08
GO:0047840	dCTP diphosphatase activity	molecular_function	9	DCTPP1	1	1129	1	14557	0.08
GO:0044871	negative regulation by host of viral glycoprotein metabolic process	biological_process	9	PTX3	1	1129	1	14557	0.08
GO:0071404	cellular response to low-density lipoprotein particle stimulus	biological_process	8	NPC1	1	1129	1	14557	0.08
GO:0030377	urokinase plasminogen activator receptor activity	molecular_function	5	PLAUR	1	1129	1	14557	0.08
GO:1903047	mitotic cell cycle process	biological_process	7	KIF14	1	1129	1	14557	0.08
GO:1902977	mitotic DNA replication preinitiation complex assembly	biological_process	13	CDC45	1	1129	1	14557	0.08
GO:0021972	corticospinal neuron axon guidance through spinal cord	biological_process	9	SLIT2	1	1129	1	14557	0.08
GO:1902164	"positive regulation of DNA damage response, signal transduction by p53 class mediator resulting in transcription of p21 class mediator"	biological_process	12	ZNF385A	1	1129	1	14557	0.08
GO:0015375	glycine:sodium symporter activity	molecular_function	8	SLC6A9	1	1129	1	14557	0.08
GO:0044252	negative regulation of multicellular organismal metabolic process	biological_process	7	ARRDC3	1	1129	1	14557	0.08
GO:0016428	tRNA (cytosine-5-)-methyltransferase activity	molecular_function	10	NSUN2	1	1129	1	14557	0.08
GO:0001010	sequence-specific DNA binding transcription factor recruiting transcription factor activity	molecular_function	6	KLF4	1	1129	1	14557	0.08
GO:1903461	Okazaki fragment processing involved in mitotic DNA replication	biological_process	14	LIG1	1	1129	1	14557	0.08
GO:0004796	thromboxane-A synthase activity	molecular_function	6	TBXAS1	1	1129	1	14557	0.08
GO:0002689	negative regulation of leukocyte chemotaxis	biological_process	7	SLIT2	1	1129	1	14557	0.08
GO:0080164	regulation of nitric oxide metabolic process	biological_process	6	VIMP	1	1129	1	14557	0.08
GO:0071038	nuclear polyadenylation-dependent tRNA catabolic process	biological_process	11	EXOSC2	1	1129	1	14557	0.08
GO:2001113	negative regulation of cellular response to hepatocyte growth factor stimulus	biological_process	10	ADAMTS12	1	1129	1	14557	0.08
GO:2000765	regulation of cytoplasmic translation	biological_process	9	ZNF385A	1	1129	1	14557	0.08
GO:0042922	neuromedin U receptor binding	molecular_function	8	NMU	1	1129	1	14557	0.08
GO:1903572	positive regulation of protein kinase D signaling	biological_process	10	VEGFA	1	1129	1	14557	0.08
GO:0048256	flap endonuclease activity	molecular_function	9	EXO1	1	1129	1	14557	0.08
GO:0000053	argininosuccinate metabolic process	biological_process	9	ASS1	1	1129	1	14557	0.08
GO:0046592	polyamine oxidase activity	molecular_function	7	SMOX	1	1129	1	14557	0.08
GO:0047159	1-alkenylglycerophosphocholine O-acyltransferase activity	molecular_function	8	LPCAT1	1	1129	1	14557	0.08
GO:0031938	regulation of chromatin silencing at telomere	biological_process	13	CDC45	1	1129	1	14557	0.08
GO:0044571	[2Fe-2S] cluster assembly	biological_process	6	ISCU	1	1129	1	14557	0.08
GO:0070381	endosome to plasma membrane transport vesicle	cellular_component	13	RAB6A	1	1129	1	14557	0.08
GO:0050929	induction of negative chemotaxis	biological_process	7	SLIT2	1	1129	1	14557	0.08
GO:0002865	negative regulation of acute inflammatory response to antigenic stimulus	biological_process	8	VIMP	1	1129	1	14557	0.08
GO:0001808	negative regulation of type IV hypersensitivity	biological_process	10	IL20RB	1	1129	1	14557	0.08
GO:1901723	negative regulation of cell proliferation involved in kidney development	biological_process	6	FLCN	1	1129	1	14557	0.08
GO:0047191	1-alkylglycerophosphocholine O-acyltransferase activity	molecular_function	8	LPCAT1	1	1129	1	14557	0.08
GO:0006434	seryl-tRNA aminoacylation	biological_process	13	SARS	1	1129	1	14557	0.08
GO:0070445	regulation of oligodendrocyte progenitor proliferation	biological_process	10	PTPRZ1	1	1129	1	14557	0.08
GO:0046080	dUTP metabolic process	biological_process	12	DUT	1	1129	1	14557	0.08
GO:0060488	orthogonal dichotomous subdivision of terminal units involved in lung branching morphogenesis	biological_process	10	CELSR1	1	1129	1	14557	0.08
GO:1902975	mitotic DNA replication initiation	biological_process	14	GINS2	1	1129	1	14557	0.08
GO:0008859	exoribonuclease II activity	molecular_function	10	ISG20	1	1129	1	14557	0.08
GO:0031700	adrenomedullin receptor binding	molecular_function	7	ADM	1	1129	1	14557	0.08
GO:0035655	interleukin-18-mediated signaling pathway	biological_process	9	IL18R1	1	1129	1	14557	0.08
GO:0015979	photosynthesis	biological_process	5	RFC2	1	1129	1	14557	0.08
GO:0045081	negative regulation of interleukin-10 biosynthetic process	biological_process	9	TRIB2	1	1129	1	14557	0.08
GO:0047693	ATP diphosphatase activity	molecular_function	9	NUDT1	1	1129	1	14557	0.08
GO:0008569	"ATP-dependent microtubule motor activity, minus-end-directed"	molecular_function	11	KIFC1	1	1129	1	14557	0.08
GO:0008802	betaine-aldehyde dehydrogenase activity	molecular_function	8	ALDH7A1	1	1129	1	14557	0.08
GO:1990705	cholangiocyte proliferation	NA	NA	MKI67	1	1129	1	14557	0.08
GO:0021503	neural fold bending	biological_process	13	LUZP1	1	1129	1	14557	0.08
GO:0046977	TAP binding	molecular_function	5	HLA-A	1	1129	1	14557	0.08
GO:0035034	histone acetyltransferase regulator activity	molecular_function	4	EID1	1	1129	1	14557	0.08
GO:1903516	regulation of single strand break repair	biological_process	11	PARP1	1	1129	1	14557	0.08
GO:0046081	dUTP catabolic process	biological_process	12	DUT	1	1129	1	14557	0.08
GO:0044790	negative regulation by host of viral release from host cell	biological_process	10	VAPB	1	1129	1	14557	0.08
GO:1901003	negative regulation of fermentation	biological_process	9	PRKCDBP	1	1129	1	14557	0.08
GO:0035437	maintenance of protein localization in endoplasmic reticulum	biological_process	8	HSPA5	1	1129	1	14557	0.08
GO:0070543	response to linoleic acid	biological_process	7	SELL	1	1129	1	14557	0.08
GO:0031896	V2 vasopressin receptor binding	molecular_function	8	ARRB1	1	1129	1	14557	0.08
GO:0043626	PCNA complex	cellular_component	8	PCNA	1	1129	1	14557	0.08
GO:0071460	cellular response to cell-matrix adhesion	biological_process	7	SKP2	1	1129	1	14557	0.08
GO:1903469	removal of RNA primer involved in mitotic DNA replication	biological_process	10	LIG1	1	1129	1	14557	0.08
GO:1903573	negative regulation of response to endoplasmic reticulum stress	biological_process	7	PPP1R15A	1	1129	1	14557	0.08
GO:0008794	arsenate reductase (glutaredoxin) activity	molecular_function	6	GLRX2	1	1129	1	14557	0.08
GO:0008470	isovaleryl-CoA dehydrogenase activity	molecular_function	7	IVD	1	1129	1	14557	0.08
GO:0004170	dUTP diphosphatase activity	molecular_function	9	DUT	1	1129	1	14557	0.08
GO:0005042	netrin receptor activity	molecular_function	6	UNC5C	1	1129	1	14557	0.08
GO:0036323	vascular endothelial growth factor receptor-1 signaling pathway	biological_process	11	FLT1	1	1129	1	14557	0.08
GO:0005668	RNA polymerase transcription factor SL1 complex	cellular_component	10	TAF1D	1	1129	1	14557	0.08
GO:0032088	negative regulation of NF-kappaB transcription factor activity	biological_process	14	AIM2;ARRB1;KLF4;NFKBIA;NFKBIL1;PELI1;RBCK1;TNFAIP3	8	1129	58	14557	0.08
GO:0005901	caveola	cellular_component	7	CDH13;F2R;HMOX1;IRS1;PRKCDBP;PTCH1;PTGS2;SPRED1	8	1129	58	14557	0.08
GO:0044297	cell body	cellular_component	5	BRAF;CASP8;CCT3;GABARAPL1;GNB2L1;NDEL1;PODXL;RPS6	8	1129	58	14557	0.08
GO:0001046	core promoter sequence-specific DNA binding	molecular_function	10	CHD2;CIART;H2AFY;NR1D1;NR1D2	5	1129	30	14557	0.08
GO:0006096	glycolytic process	biological_process	7	DHTKD1;ENO1;HK2;LDHA;PKM	5	1129	30	14557	0.08
GO:0071897	DNA biosynthetic process	biological_process	8	CENPF;LIG1;POLA2;POLE;TK1	5	1129	30	14557	0.08
GO:0019083	viral transcription	biological_process	9	AAAS;NUP188;NUP35;NUP37;NUP85;RPL12;RPL13;RPL26;RPL36;RPL4;RPS12;RPS6	12	1129	99	14557	0.08
GO:0016032	viral process	biological_process	5	AAAS;ATF7;BRD4;CAMLG;CASP8;CDC25C;CHMP4C;CHMP6;CRTC2;EIF4A2;EIF4G1;GNB2L1;H2AFX;HLA-A;HMGA1;IFIH1;ISG15;KRT7;KRT8;NFKBIA;NUP188;NUP35;NUP37;NUP85;PPIA;PSMD2;PSMD5;RAB6A;RANBP1;RAN;RBCK1;RBL1;RHOA;RPL12;RPL13;RPL26;RPL36;RPL4;RPS12;RPS6;SRPK1;SUV39H1;TCEA1;TRIM25;UNG;VPS37D;XRCC6	47	1129	493	14557	0.08
GO:0005925	focal adhesion	cellular_component	6	ACTN2;ADGRE5;ANXA6;ARHGAP24;ARHGEF2;CD59;CD99L2;CDC42;CDH13;CFL1;CSRP2;FLT1;GNA13;HMGA1;HSPA5;HYOU1;ITGA3;ITGA4;KIF22;LCP1;LIMS1;MCAM;NEDD9;PLAUR;PPIA;RAB21;RHOA;RHOU;RND3;RPL12;RPL4;SDC4;SDCBP;SLC9A3R2;ZNF185	35	1129	354	14557	0.08
GO:0043197	dendritic spine	cellular_component	8	ACTN2;ARC;ARRB1;CNIH2;DLG4;FUS;MOB4;MYH10;NR1D1;OPHN1;P2RX4	11	1129	89	14557	0.08
GO:0006396	RNA processing	biological_process	9	CCNL1;CSTF3;DEDD2;DHX33;DHX9;HNRNPD;LARP6;NOL9;POP1;RBM3;RTCA;WDHD1	12	1129	100	14557	0.09
GO:0006464	cellular protein modification process	biological_process	7	ICMT;MANBA;MCRS1;PRKDC;SEPHS1;SERP1;ST3GAL1;ST3GAL2;UBE2L6;UBE2S;USP25;WWP2	12	1129	100	14557	0.09
GO:0005520	insulin-like growth factor binding	molecular_function	6	IGFALS;IGFBP3;IGFBP5;NOV	4	1129	22	14557	0.09
GO:0050905	neuromuscular process	biological_process	7	AARS;AGTPBP1;MECP2;RAC3	4	1129	22	14557	0.09
GO:0005720	nuclear heterochromatin	cellular_component	14	DNMT3B;EME1;H2AFZ;UHRF1	4	1129	22	14557	0.09
GO:0032465	regulation of cytokinesis	biological_process	8	AURKA;CALM3;FLCN;PLK3	4	1129	22	14557	0.09
GO:0031146	SCF-dependent proteasomal ubiquitin-dependent protein catabolic process	biological_process	11	CCNF;FBXO9;KIF14;WWTR1	4	1129	22	14557	0.09
GO:0046686	response to cadmium ion	biological_process	7	CDK2;DTYMK;NPC1;PCNA	4	1129	22	14557	0.09
GO:0000060	"protein import into nucleus, translocation"	biological_process	7	BCL3;NFKBIA;POLA2;RAN	4	1129	22	14557	0.09
GO:0043234	protein complex	cellular_component	4	ARHGEF2;ASF1B;BCL3;CASP8;CDC20;CDCA8;CHAF1A;CHD8;CISD2;COL6A2;CORO1A;CPS1;EPB41;FNTB;GDF11;HIST2H4A;HSF1;INCENP;KIF24;MAGED1;NASP;NFKBIA;PARP1;PKN1;PRKCDBP;PTGS2;RBBP4;RGS4;RIPK2;SLC9A3R2;SMARCB1;SNX1;STIM1;STIP1;TUBA1A;TUBA1B;TUBA1C;TUBG1	38	1129	391	14557	0.09
GO:0001085	RNA polymerase II transcription factor binding	molecular_function	6	DHX9;KLF4;TOX2;WWP2;XBP1	5	1129	31	14557	0.09
GO:0005795	Golgi stack	cellular_component	11	ARSE;COG2;DNMBP;PLK3;ZFYVE1	5	1129	31	14557	0.09
GO:0032480	negative regulation of type I interferon production	biological_process	8	IFIH1;ISG15;TNFAIP3;TRIM25;UBE2L6	5	1129	31	14557	0.09
GO:0005875	microtubule associated complex	cellular_component	11	CLIP2;EML2;FNTB;NDEL1;RANBP9	5	1129	31	14557	0.09
GO:0061178	regulation of insulin secretion involved in cellular response to glucose stimulus	biological_process	12	BIRC5;NR1D1;SYBU	3	1129	14	14557	0.09
GO:0034719	SMN-Sm protein complex	cellular_component	9	GEMIN5;SNRPD1;SNRPF	3	1129	14	14557	0.09
GO:0005123	death receptor binding	molecular_function	8	CASP8;NOL3;TMBIM1	3	1129	14	14557	0.09
GO:0030488	tRNA methylation	biological_process	13	NSUN2;TRMT61B;TRMU	3	1129	14	14557	0.09
GO:0015949	nucleobase-containing small molecule interconversion	biological_process	8	CTPS1;DTYMK;RRM2	3	1129	14	14557	0.09
GO:0004869	cysteine-type endopeptidase inhibitor activity	molecular_function	7	BIRC5;CST7;CSTB	3	1129	14	14557	0.09
GO:0048255	mRNA stabilization	biological_process	11	E2F1;GDNF;HNRNPD	3	1129	14	14557	0.09
GO:0010001	glial cell differentiation	biological_process	7	DNER;GAP43;PLP1	3	1129	14	14557	0.09
GO:0050860	negative regulation of T cell receptor signaling pathway	biological_process	10	DUSP3;LGALS3;PAWR	3	1129	14	14557	0.09
GO:0030532	small nuclear ribonucleoprotein complex	cellular_component	8	SF3B3;SNRPD1;SNRPF	3	1129	14	14557	0.09
GO:0030433	ER-associated ubiquitin-dependent protein catabolic process	biological_process	11	DNAJB2;DNAJB9;FOXRED2;HSPA5;TMUB1;UBE2J1;VIMP	7	1129	50	14557	0.09
GO:0031982	vesicle	cellular_component	4	ARHGEF2;CALM3;CD59;CFL1;NPC1;PKM;RAB29;RHOA;RIPK2;STX8;SYBU;TUBA1C	12	1129	101	14557	0.09
GO:0045171	intercellular bridge	cellular_component	5	BCL3;CDC7;CDCA8;PCNT;QSOX1;SNRNP25	6	1129	41	14557	0.09
GO:0043525	positive regulation of neuron apoptotic process	biological_process	11	BAG1;BBC3;BCL2L11;CDC42;DDIT3;PAWR	6	1129	41	14557	0.09
GO:0001657	ureteric bud development	biological_process	7	ARG2;GDF11;GDNF;RARB;SDC4;SLIT2	6	1129	41	14557	0.09
GO:0005200	structural constituent of cytoskeleton	molecular_function	4	EPB41;KRT14;KRT16;SPTAN1;SYNM;TUBA1A;TUBA1B;TUBA1C;TUBG1;YEATS4	10	1129	81	14557	0.10
GO:0035767	endothelial cell chemotaxis	biological_process	11	NR4A1;VEGFA	2	1129	7	14557	0.10
GO:1990138	neuron projection extension	biological_process	7	AURKA;NDEL1	2	1129	7	14557	0.10
GO:0046498	S-adenosylhomocysteine metabolic process	biological_process	11	DNMT3B;ICMT	2	1129	7	14557	0.10
GO:0044342	type B pancreatic cell proliferation	biological_process	5	IGFBP3;IGFBP5	2	1129	7	14557	0.10
GO:0055015	ventricular cardiac muscle cell development	biological_process	10	CCNB1;MYH10	2	1129	7	14557	0.10
GO:0045199	maintenance of epithelial cell apical/basal polarity	biological_process	8	LHX2;LIN7B	2	1129	7	14557	0.10
GO:0008200	ion channel inhibitor activity	molecular_function	5	ENSA;GNB2L1	2	1129	7	14557	0.10
GO:0031497	chromatin assembly	biological_process	11	CHAF1A;RBBP4	2	1129	7	14557	0.10
GO:2000778	positive regulation of interleukin-6 secretion	biological_process	9	F2R;XBP1	2	1129	7	14557	0.10
GO:0044233	ER-mitochondrion membrane contact site	cellular_component	13	ATG14;ZFYVE1	2	1129	7	14557	0.10
GO:0043254	regulation of protein complex assembly	biological_process	6	HCFC1;HJURP	2	1129	7	14557	0.10
GO:0032432	actin filament bundle	cellular_component	11	FAM101B;LCP1	2	1129	7	14557	0.10
GO:0038084	vascular endothelial growth factor signaling pathway	biological_process	10	FLT1;VEGFA	2	1129	7	14557	0.10
GO:0090150	establishment of protein localization to membrane	biological_process	6	BRAF;NPC1	2	1129	7	14557	0.10
GO:0036310	annealing helicase activity	molecular_function	9	BLM;RAD54L	2	1129	7	14557	0.10
GO:0005652	nuclear lamina	cellular_component	11	NUP35;SUV39H1	2	1129	7	14557	0.10
GO:0070166	enamel mineralization	biological_process	12	FAM20C;STIM1	2	1129	7	14557	0.10
GO:0060712	spongiotrophoblast layer development	biological_process	6	ADM;ZFP36L1	2	1129	7	14557	0.10
GO:0004630	phospholipase D activity	molecular_function	8	HMOX1;PLD3	2	1129	7	14557	0.10
GO:0060576	intestinal epithelial cell development	biological_process	10	C1GALT1;KLF5	2	1129	7	14557	0.10
GO:0070365	hepatocyte differentiation	biological_process	8	CPS1;E2F8	2	1129	7	14557	0.10
GO:0060603	mammary gland duct morphogenesis	biological_process	9	PTCH1;SLIT2	2	1129	7	14557	0.10
GO:0002021	response to dietary excess	biological_process	5	RMI1;SLC25A25	2	1129	7	14557	0.10
GO:0016242	negative regulation of macroautophagy	biological_process	9	NPC1;QSOX1	2	1129	7	14557	0.10
GO:0004176	ATP-dependent peptidase activity	molecular_function	7	LONRF1;LONRF3	2	1129	7	14557	0.10
GO:0043405	regulation of MAP kinase activity	biological_process	12	TRIB2;TRIB3	2	1129	7	14557	0.10
GO:0034101	erythrocyte homeostasis	biological_process	5	HMOX1;IREB2	2	1129	7	14557	0.10
GO:0021796	cerebral cortex regionalization	biological_process	8	ADGRG1;TRA2B	2	1129	7	14557	0.10
GO:0035458	cellular response to interferon-beta	biological_process	8	AIM2;IRF1	2	1129	7	14557	0.10
GO:0005113	patched binding	molecular_function	6	CCNB1;PTCH1	2	1129	7	14557	0.10
GO:0001739	sex chromatin	cellular_component	15	H2AFY;PHC1	2	1129	7	14557	0.10
GO:0090051	negative regulation of cell migration involved in sprouting angiogenesis	biological_process	14	ITGB1BP1;KLF4	2	1129	7	14557	0.10
GO:0005536	glucose binding	molecular_function	6	GYS1;HK2	2	1129	7	14557	0.10
GO:0032873	negative regulation of stress-activated MAPK cascade	biological_process	12	DUSP10;PBK	2	1129	7	14557	0.10
GO:0007494	midgut development	biological_process	8	ASS1;CPS1	2	1129	7	14557	0.10
GO:0006636	unsaturated fatty acid biosynthetic process	biological_process	10	FADS2;FADS3	2	1129	7	14557	0.10
GO:0000028	ribosomal small subunit assembly	biological_process	7	PWP2;RRP7A	2	1129	7	14557	0.10
GO:0051973	positive regulation of telomerase activity	biological_process	11	KLF4;WRAP53	2	1129	7	14557	0.10
GO:1903896	positive regulation of IRE1-mediated unfolded protein response	NA	NA	BBC3;BCL2L11	2	1129	7	14557	0.10
GO:0035313	"wound healing, spreading of epidermal cells"	biological_process	9	ARHGAP24;HBEGF	2	1129	7	14557	0.10
GO:0007253	cytoplasmic sequestering of NF-kappaB	biological_process	12	NFKBIA;NFKBIB	2	1129	7	14557	0.10
GO:0007097	nuclear migration	biological_process	7	CDC42;MYH10	2	1129	7	14557	0.10
GO:0019215	intermediate filament binding	molecular_function	6	NES;SYNM	2	1129	7	14557	0.10
GO:0042088	T-helper 1 type immune response	biological_process	7	BCL3;RELB	2	1129	7	14557	0.10
GO:0005092	GDP-dissociation inhibitor activity	molecular_function	7	ITGB1BP1;RANBP1	2	1129	7	14557	0.10
GO:0045732	positive regulation of protein catabolic process	biological_process	9	ASB9;BARD1;CREBRF;CSNK2A1;LPCAT1;SNX1;TNFAIP3	7	1129	51	14557	0.10
GO:0050728	negative regulation of inflammatory response	biological_process	8	C1QTNF3;KLF4;METRNL;PBK;SLIT2;TNFAIP3;VIMP;ZFP36	8	1129	61	14557	0.10
GO:0097192	extrinsic apoptotic signaling pathway in absence of ligand	biological_process	9	BCL2L11;LCN2;MAGED1;MOAP1;UNC5B	5	1129	32	14557	0.10
GO:0051258	protein polymerization	biological_process	9	MID1IP1;TUBA1A;TUBA1B;TUBA1C;TUBG1	5	1129	32	14557	0.10
GO:0031519	PcG protein complex	cellular_component	11	CBX4;CSNK2A1;PCGF1;PHC1	4	1129	23	14557	0.10
GO:0030879	mammary gland development	biological_process	9	BCL2L11;HOXB9;IRS1;PTCH1	4	1129	23	14557	0.10
GO:0007029	endoplasmic reticulum organization	biological_process	5	BNIP1;COL4A3BP;USE1;VAPB	4	1129	23	14557	0.10
GO:0046875	ephrin receptor binding	molecular_function	6	CHN1;EFNA1;SDCBP;TIAM1	4	1129	23	14557	0.10
GO:0043524	negative regulation of neuron apoptotic process	biological_process	11	AARS;ADNP;BIRC5;BRAF;CORO1A;F2R;GDNF;HMOX1;KIF14;MECP2;NES;OPTN;UNC5B	13	1129	113	14557	0.10
GO:0070301	cellular response to hydrogen peroxide	biological_process	8	KLF4;LCN2;OSER1;PPP5C;TNFAIP3;ZNF277	6	1129	42	14557	0.10
GO:0021762	substantia nigra development	biological_process	11	CALM3;CDC42;HSPA5;LDHA;PLP1;RHOA	6	1129	42	14557	0.10
GO:0005856	cytoskeleton	cellular_component	9	ACTN2;ARHGAP24;ARHGEF2;CASP8;CCT3;DNMBP;ENC1;EPB41;FRMD8;GNB2L1;ITGB1BP1;JMY;KIF1BP;KRT16;MAEA;MAP2K6;MYO18A;PLEKHH2;PLEKHH3;RAB29;RHOA;RIPK2;SDCBP;SGCG;SHROOM2;SMTN;SPIRE1;TBCEL;TCTN2;TRIB2;TRIM36;TRIP10;WIPI1	33	1129	339	14557	0.10
GO:0043274	phospholipase binding	molecular_function	6	CALM3;LMNB1;SRSF3	3	1129	15	14557	0.11
GO:0009165	nucleotide biosynthetic process	biological_process	9	DHFR;DTYMK;TK1	3	1129	15	14557	0.11
GO:0000920	cell separation after cytokinesis	biological_process	8	CHMP4C;CHMP6;KIF20A	3	1129	15	14557	0.11
GO:0006754	ATP biosynthetic process	biological_process	11	CHCHD10;PKM;SLC25A13	3	1129	15	14557	0.11
GO:0006401	RNA catabolic process	biological_process	8	HNRNPD;ISG20;RNASEH2A	3	1129	15	14557	0.11
GO:0031290	retinal ganglion cell axon guidance	biological_process	8	EPHB3;PTPRM;SLIT2	3	1129	15	14557	0.11
GO:1902041	regulation of extrinsic apoptotic signaling pathway via death domain receptors	biological_process	10	CASP8;LGALS3;TNFRSF10B	3	1129	15	14557	0.11
GO:0045987	positive regulation of smooth muscle contraction	biological_process	10	F2R;NMU;PTGS2	3	1129	15	14557	0.11
GO:0010971	positive regulation of G2/M transition of mitotic cell cycle	biological_process	9	BRD4;CDC7;DBF4B	3	1129	15	14557	0.11
GO:0007020	microtubule nucleation	biological_process	7	NDEL1;RANBP9;TUBG1	3	1129	15	14557	0.11
GO:0000042	protein targeting to Golgi	biological_process	7	GCC1;OPTN;RAB6A	3	1129	15	14557	0.11
GO:0005001	transmembrane receptor protein tyrosine phosphatase activity	molecular_function	10	PTPRH;PTPRM;PTPRZ1	3	1129	15	14557	0.11
GO:1902236	negative regulation of endoplasmic reticulum stress-induced intrinsic apoptotic signaling pathway	biological_process	11	HERPUD1;VIMP;XBP1	3	1129	15	14557	0.11
GO:0051289	protein homotetramerization	biological_process	10	ACTN2;CBR4;CRTC2;CTH;DCTPP1;SHMT1;TK1	7	1129	52	14557	0.11
GO:0003690	double-stranded DNA binding	molecular_function	8	AIM2;CEBPG;JDP2;KLF4;MCM10;PRKDC;RAD51AP1;RAD51;TDP1;XRCC6	10	1129	83	14557	0.11
GO:0051084	'de novo' posttranslational protein folding	biological_process	9	CCT3;TBCD;TUBA1A;TUBA1B;TUBA1C	5	1129	33	14557	0.11
GO:0070423	nucleotide-binding oligomerization domain containing signaling pathway	biological_process	9	CASP8;MAP2K6;RIPK2;TNFAIP3	4	1129	24	14557	0.11
GO:0043967	histone H4 acetylation	biological_process	10	BRD8;RUVBL1;TRIM16;YEATS4	4	1129	24	14557	0.11
GO:0000792	heterochromatin	cellular_component	12	DNMT3B;MECP2;SUV39H1;UHRF1	4	1129	24	14557	0.11
GO:0031492	nucleosomal DNA binding	molecular_function	6	H2AFY;H2AFZ;RBBP4;SMARCB1	4	1129	24	14557	0.11
GO:0000910	cytokinesis	biological_process	7	BIRC5;CIT;ESPL1;INCENP;KIF20A;PRC1	6	1129	43	14557	0.11
GO:0010212	response to ionizing radiation	biological_process	6	DNMT3B;H2AFX;KRT14;PRKDC;RAD54L;TICRR	6	1129	43	14557	0.11
GO:0006139	nucleobase-containing compound metabolic process	biological_process	6	BRIP1;CTPS1;DUT;POLR3H;TK1;TYMS;UPP1	7	1129	53	14557	0.11
GO:0003684	damaged DNA binding	molecular_function	7	FANCG;H2AFX;PCNA;RAD51;RPA1;RPA3;XRCC6	7	1129	53	14557	0.11
GO:0046330	positive regulation of JNK cascade	biological_process	13	CDC42;DUSP15;GADD45A;GADD45B;MAP3K10;RIPK2;SDCBP	7	1129	53	14557	0.11
GO:0000786	nucleosome	cellular_component	12	H1F0;H2AFV;H2AFX;H2AFY;H2AFZ;HIST1H2BD;HIST2H4A	7	1129	53	14557	0.11
GO:0009615	response to virus	biological_process	7	BCL3;CFL1;ENO1;HMGA1;IFIH1;IRF7;ISG20;LCN2;PIM2;TPT1	10	1129	84	14557	0.11
GO:0014823	response to activity	biological_process	4	DNMT3B;HADH;PRKDC;PTN;SLC25A25	5	1129	34	14557	0.12
GO:0001656	metanephros development	biological_process	10	GDF11;GDNF;ID3;IRX2;SLIT2	5	1129	34	14557	0.12
GO:0034644	cellular response to UV	biological_process	8	AURKB;CDC25A;PBK;PCNA;PTGS2	5	1129	34	14557	0.12
GO:0001558	regulation of cell growth	biological_process	6	CDH13;IGFBP3;IGFBP5;KIF14;LTBP4;NOV;PAPPA2;SGK1	8	1129	64	14557	0.12
GO:0016605	PML body	cellular_component	14	BLM;CIART;ISG20;MKNK2;PATL1;RAD51;RPA1;SQSTM1;THAP1;TRIM16	10	1129	85	14557	0.12
GO:0010033	response to organic substance	biological_process	5	ACP2;ADM;CDH13;DUSP10;GLRX2;KLF4;PKM;PTGS2;S100P;SLC10A3	10	1129	85	14557	0.12
GO:0045638	negative regulation of myeloid cell differentiation	biological_process	9	NFKBIA;WDR61;ZFP36	3	1129	16	14557	0.12
GO:0006303	double-strand break repair via nonhomologous end joining	biological_process	11	LIG1;PRKDC;XRCC6	3	1129	16	14557	0.12
GO:0046697	decidualization	biological_process	8	DEDD;PTGS2;VDR	3	1129	16	14557	0.12
GO:0010939	regulation of necrotic cell death	biological_process	7	BIRC3;CASP8;TNFRSF10B	3	1129	16	14557	0.12
GO:0016601	Rac protein signal transduction	biological_process	10	CDH13;RHOU;TIAM1	3	1129	16	14557	0.12
GO:0048037	cofactor binding	molecular_function	4	ASNS;BIRC5;TYMS	3	1129	16	14557	0.12
GO:0070536	protein K63-linked deubiquitination	biological_process	11	OTUD1;TNFAIP3;USP25	3	1129	16	14557	0.12
GO:0017049	GTP-Rho binding	molecular_function	10	KCTD13;PKN1;RTKN	3	1129	16	14557	0.12
GO:0051537	"2 iron, 2 sulfur cluster binding"	molecular_function	6	CISD2;GLRX2;ISCU	3	1129	16	14557	0.12
GO:0001965	G-protein alpha-subunit binding	molecular_function	5	F2R;PPP5C;RGS4	3	1129	16	14557	0.12
GO:0006672	ceramide metabolic process	biological_process	7	CERK;CLN8;COL4A3BP	3	1129	16	14557	0.12
GO:0001190	RNA polymerase II transcription factor binding transcription factor activity involved in positive regulation of transcription	molecular_function	6	KLF4;NFE2L1;WWP2	3	1129	16	14557	0.12
GO:0016234	inclusion body	cellular_component	7	DNAJB2;GYS1;SQSTM1	3	1129	16	14557	0.12
GO:0050771	negative regulation of axonogenesis	biological_process	10	RHOA;RTN4R;RUFY3	3	1129	16	14557	0.12
GO:0090190	positive regulation of branching involved in ureteric bud morphogenesis	biological_process	10	GDNF;MAGED1;VEGFA	3	1129	16	14557	0.12
GO:0034361	very-low-density lipoprotein particle	cellular_component	8	APOL1;LSR;VIMP	3	1129	16	14557	0.12
GO:0007612	learning	biological_process	6	AAAS;ARC;BCHE;DLG4;MECP2;PTGS2;PTN	7	1129	54	14557	0.12
GO:0002039	p53 binding	molecular_function	5	BLM;BRD4;CHD8;PLK3;RCHY1;SMARCB1;ZNF385A	7	1129	54	14557	0.12
GO:0006879	cellular iron ion homeostasis	biological_process	11	ATP6V0D2;ATP6V1G2;FTH1;HMOX1;IREB2;ISCU;LCN2	7	1129	54	14557	0.12
GO:0042277	peptide binding	molecular_function	5	ADNP;CTSD;FNTB;PPIA;THOP1;TPP1	6	1129	44	14557	0.12
GO:0050885	neuromuscular process controlling balance	biological_process	8	AARS;CLN8;DLG4;MYH10;RAC3;TPP1	6	1129	44	14557	0.12
GO:0016876	"ligase activity, forming aminoacyl-tRNA and related compounds"	molecular_function	6	AARS2;AARS	2	1129	8	14557	0.12
GO:0001783	B cell apoptotic process	biological_process	11	BCL2L11;PKN1	2	1129	8	14557	0.12
GO:0034698	response to gonadotropin	biological_process	6	ITGA3;TOX2	2	1129	8	14557	0.12
GO:0000307	cyclin-dependent protein kinase holoenzyme complex	cellular_component	7	CCNE1;CDK2	2	1129	8	14557	0.12
GO:0000733	DNA strand renaturation	biological_process	9	BLM;RAD54L	2	1129	8	14557	0.12
GO:0007064	mitotic sister chromatid cohesion	biological_process	9	CDCA5;SMC1A	2	1129	8	14557	0.12
GO:0060997	dendritic spine morphogenesis	biological_process	9	DLG4;EPHB3	2	1129	8	14557	0.12
GO:0042612	MHC class I protein complex	cellular_component	8	HLA-A;HLA-E	2	1129	8	14557	0.12
GO:0032308	positive regulation of prostaglandin secretion	biological_process	14	MAP2K6;P2RX4	2	1129	8	14557	0.12
GO:0016043	cellular component organization	biological_process	4	DAAM2;INF2	2	1129	8	14557	0.12
GO:0016471	vacuolar proton-transporting V-type ATPase complex	cellular_component	12	ATP6V0D2;ATP6V1G2	2	1129	8	14557	0.12
GO:0048730	epidermis morphogenesis	biological_process	10	CDC42;KLF4	2	1129	8	14557	0.12
GO:0016281	eukaryotic translation initiation factor 4F complex	cellular_component	9	EIF4A2;EIF4G1	2	1129	8	14557	0.12
GO:0000940	condensed chromosome outer kinetochore	cellular_component	11	CENPF;SKA2	2	1129	8	14557	0.12
GO:0031994	insulin-like growth factor I binding	molecular_function	7	IGFBP3;IGFBP5	2	1129	8	14557	0.12
GO:0051489	regulation of filopodium assembly	biological_process	8	CDC42;GAP43	2	1129	8	14557	0.12
GO:0043097	pyrimidine nucleoside salvage	biological_process	9	TK1;UPP1	2	1129	8	14557	0.12
GO:0008158	hedgehog receptor activity	molecular_function	6	NPC1;PTCH1	2	1129	8	14557	0.12
GO:0031115	negative regulation of microtubule polymerization	biological_process	10	EML2;TBCD	2	1129	8	14557	0.12
GO:0000812	Swr1 complex	cellular_component	14	BRD8;RUVBL1	2	1129	8	14557	0.12
GO:0089711	L-glutamate transmembrane transport	biological_process	9	SLC25A13;SLC25A22	2	1129	8	14557	0.12
GO:0046790	virion binding	molecular_function	4	PPIA;PTX3	2	1129	8	14557	0.12
GO:0043522	leucine zipper domain binding	molecular_function	7	DDIT3;PAWR	2	1129	8	14557	0.12
GO:0032688	negative regulation of interferon-beta production	biological_process	9	RELB;TRAIP	2	1129	8	14557	0.12
GO:0060052	neurofilament cytoskeleton organization	biological_process	7	CLN8;NDEL1	2	1129	8	14557	0.12
GO:0034709	methylosome	cellular_component	9	SNRPD1;SNRPF	2	1129	8	14557	0.12
GO:0005313	L-glutamate transmembrane transporter activity	molecular_function	9	SLC25A13;SLC25A22	2	1129	8	14557	0.12
GO:0031110	regulation of microtubule polymerization or depolymerization	biological_process	8	SKA2;STMN3	2	1129	8	14557	0.12
GO:0033146	regulation of intracellular estrogen receptor signaling pathway	biological_process	10	DYX1C1;UFM1	2	1129	8	14557	0.12
GO:0090161	Golgi ribbon formation	biological_process	6	MYO18A;OPTN	2	1129	8	14557	0.12
GO:0071456	cellular response to hypoxia	biological_process	6	BBC3;CCNB1;E2F1;EGLN1;HMOX1;HYOU1;PTGS2;PTN;SUV39H1;SUV39H2;VEGFA	11	1129	96	14557	0.12
GO:0045931	positive regulation of mitotic cell cycle	biological_process	8	ASNS;BIRC5;CCNB1;DUSP3	4	1129	25	14557	0.12
GO:0043552	positive regulation of phosphatidylinositol 3-kinase activity	biological_process	10	ATG14;CDC42;FLT1;IRS1	4	1129	25	14557	0.12
GO:0090200	positive regulation of release of cytochrome c from mitochondria	biological_process	9	BBC3;BCL2L11;MOAP1;PLAUR	4	1129	25	14557	0.12
GO:0010043	response to zinc ion	biological_process	7	ASS1;CPS1;GGH;KRT14	4	1129	25	14557	0.12
GO:0071479	cellular response to ionizing radiation	biological_process	7	BLM;GADD45A;RAD51AP1;RAD51	4	1129	25	14557	0.12
GO:0045787	positive regulation of cell cycle	biological_process	6	BCL2L11;CCNB1;FNTB;HCFC1	4	1129	25	14557	0.12
GO:0090305	nucleic acid phosphodiester bond hydrolysis	biological_process	8	CPSF3;DCLRE1B;DXO;EME1;EXO1;ISG20;MGME1;POLE;TDP1	9	1129	75	14557	0.13
GO:0042493	response to drug	biological_process	5	ASS1;BCHE;CCNB1;CCNE1;CDK2;CENPF;CPS1;CTPS1;DNMT3B;GGH;HADH;ITGA3;LCN2;LDHA;MAP2K6;MCM7;NFATC2;NPC1;PTCH1;PTGS2;PTN;PTPRM;RAD51;RAD54L;SNX27;TYMS;XBP1	27	1129	277	14557	0.13
GO:0051539	"4 iron, 4 sulfur cluster binding"	molecular_function	6	BRIP1;IREB2;ISCU;POLE;PRIM2	5	1129	35	14557	0.13
GO:0031490	chromatin DNA binding	molecular_function	5	H1F0;H2AFY;H2AFZ;WBP2;XBP1	5	1129	35	14557	0.13
GO:0045814	"negative regulation of gene expression, epigenetic"	biological_process	9	DNMT3B;H2AFY;HIST2H4A;PHF19;PHF1;RBBP4;SUV39H1;TAF1D;UBTF	9	1129	76	14557	0.13
GO:0008289	lipid binding	molecular_function	4	ACBD5;ANXA6;APOL1;APOL6;CD55;COL4A3BP;MELK;PLTP;PPP5C;PTGS2;S1PR2;STARD7;TRIP10	13	1129	120	14557	0.14
GO:0050918	positive chemotaxis	biological_process	6	CORO1A;LGALS3;SCG2;VEGFA	4	1129	26	14557	0.14
GO:1900026	positive regulation of substrate adhesion-dependent cell spreading	biological_process	11	BRAF;CDC42;LIMS1;RAC3	4	1129	26	14557	0.14
GO:1903506	regulation of nucleic acid-templated transcription	biological_process	10	ACTN2;CBFB;FUS;TRIP13	4	1129	26	14557	0.14
GO:0016235	aggresome	cellular_component	8	DBF4B;EID1;SKP2;SQSTM1	4	1129	26	14557	0.14
GO:0001772	immunological synapse	cellular_component	7	CORO1A;DUSP3;LGALS3;SNX27	4	1129	26	14557	0.14
GO:0006997	nucleus organization	biological_process	5	CHMP4C;CHMP6;GOLM1	3	1129	17	14557	0.14
GO:0016339	calcium-dependent cell-cell adhesion via plasma membrane cell adhesion molecules	biological_process	7	CDH13;PCDHB2;PCDHB6	3	1129	17	14557	0.14
GO:0008585	female gonad development	biological_process	8	FANCA;IDH1;TOX2	3	1129	17	14557	0.14
GO:0033137	negative regulation of peptidyl-serine phosphorylation	biological_process	10	CNKSR3;DDIT4;GNB2L1	3	1129	17	14557	0.14
GO:0010035	response to inorganic substance	biological_process	5	ADNP;EEF1A2;FNTB	3	1129	17	14557	0.14
GO:0005762	mitochondrial large ribosomal subunit	cellular_component	13	MRPL13;MRPL36;NSUN4	3	1129	17	14557	0.14
GO:0043014	alpha-tubulin binding	molecular_function	7	ARL8A;NDEL1;RACGAP1	3	1129	17	14557	0.14
GO:0009968	negative regulation of signal transduction	biological_process	8	DDIT4;IGFBP3;SOCS7	3	1129	17	14557	0.14
GO:0016817	"hydrolase activity, acting on acid anhydrides"	molecular_function	5	CHD8;IFIH1;RAD54L	3	1129	17	14557	0.14
GO:0071108	protein K48-linked deubiquitination	biological_process	11	TNFAIP3;USP25;USP5	3	1129	17	14557	0.14
GO:0002102	podosome	cellular_component	9	AFAP1L1;LCP1;RHOU	3	1129	17	14557	0.14
GO:0004721	phosphoprotein phosphatase activity	molecular_function	8	ACP2;CTDSPL;DUSP10;DUSP3;PPP3CC;PPP5C;PPTC7	7	1129	56	14557	0.14
GO:0006457	protein folding	biological_process	7	AARS;CCT3;CDC37L1;CLGN;DNAJB2;GLRX2;LTBP4;MLEC;MOGS;PPIA;PPIL2;QSOX1;TBCD;TUBA1A;TUBA1B;TUBA1C	16	1129	154	14557	0.14
GO:0005813	centrosome	cellular_component	9	AAAS;AURKA;CALM3;CCNB1;CCNB2;CCNE1;CDC20;CDC45;CDK2;CEP72;CETN3;CNTROB;DCLRE1B;DHX9;DPF2;DTL;ESPL1;HAUS8;HYLS1;MASTL;MCM3;NCAPG;NDEL1;OBSL1;PCNA;PCNT;PLK2;PLK3;POC1A;POLR3H;RANBP1;RTTN;TACC3;TNFAIP3;TUBG1	35	1129	374	14557	0.14
GO:0004672	protein kinase activity	molecular_function	7	AURKA;AURKB;BRAF;CDC7;CDK2;CH507-42P11.8;CIT;CLK1;COL4A3BP;CSNK2A1;DYRK3;EPHA3;EPHB3;ERN1;FASTKD3;FLT1;ICK;MAP2K6;MAP3K10;MAP3K8;MASTL;MELK;MKNK2;NUAK2;PAK6;PBK;PIM1;PIM2;PKMYT1;PKN1;PLK2;PLK3;PRKDC;RIPK2;RNASEL;SGK1;SGK494;SIK1;SRPK1;STK32A;TNK2;TRIB2;TRIB3	43	1129	469	14557	0.14
GO:0051496	positive regulation of stress fiber assembly	biological_process	10	AMOT;BRAF;ITGB1BP1;RHOA;SDC4	5	1129	36	14557	0.14
GO:0060291	long-term synaptic potentiation	biological_process	10	BRAF;MECP2;PLK2;PTN;VAMP2	5	1129	36	14557	0.14
GO:0016604	nuclear body	cellular_component	13	CBX4;CREBRF;GEMIN5;NACC1;PHC1	5	1129	36	14557	0.14
GO:0060337	type I interferon signaling pathway	biological_process	8	HLA-A;IRF1;IRF7;ISG15;ISG20;RNASEL	6	1129	46	14557	0.14
GO:0006913	nucleocytoplasmic transport	biological_process	8	AAAS;EIF5A;RAB15;RAB21;RAB29;RAB32;RAB36;RAB6A;RAB9B;RAN;RHOU	11	1129	99	14557	0.14
GO:0018279	protein N-linked glycosylation via asparagine	biological_process	10	ALG8;DOLK;GFPT1;MLEC;MOGS;SEC24A;ST3GAL1;ST3GAL2;ST3GAL5;ST6GALNAC2;ST6GALNAC4;UBE2J1	12	1129	110	14557	0.14
GO:0019904	protein domain specific binding	molecular_function	5	ACTN2;BHLHE40;CALM3;CAPG;CNTROB;HNRNPM;HSPA5;ICA1;ID3;ITGA3;KCTD13;LIN7B;MECP2;PLAUR;RAB6A;SHROOM2;STMN3;TACC3;TFDP1	19	1129	189	14557	0.15
GO:0005794	Golgi apparatus	cellular_component	9	ARHGEF2;BHLHE40;C11orf24;CDC6;COG5;COL4A3BP;CRELD2;DRAM2;DUSP10;DYM;EPB41;ESCO2;F2R;FAM20C;FAM3C;FANCD2;FZD8;GABARAPL1;GAS8;GCC1;GLYR1;GOLIM4;GOLM1;H1F0;HLA-A;KIF20A;KLF5;LIG1;LPCAT1;MGAT5B;MOB4;NBAS;NEDD9;NFKBIE;NPC1;OBSL1;OPTN;PKMYT1;PLIN3;POFUT2;PPP1R15A;PTCH1;QSOX1;RAB29;RAB36;RAB6A;RFC2;RUVBL1;SELM;SERINC5;SLC35A2;SLC39A7;SNX1;SPIRE1;ST3GAL1;ST6GALNAC2;ST6GALNAC4;STIP1;STMN3;TMBIM1;TRIP10;TRPM4;UXS1;VAPB;YIF1A;ZFPL1	66	1129	748	14557	0.15
GO:0006914	autophagy	biological_process	6	ATG14;BNIP1;CTSD;NPC1;SESN2;SQSTM1;TBC1D17;WIPI1;XBP1	9	1129	78	14557	0.15
GO:0032607	interferon-alpha production	biological_process	7	IRF7	1	1129	2	14557	0.15
GO:0006272	leading strand elongation	biological_process	12	PCNA	1	1129	2	14557	0.15
GO:0048203	"vesicle targeting, trans-Golgi to endosome"	biological_process	7	WIPI1	1	1129	2	14557	0.15
GO:0031780	corticotropin hormone receptor binding	molecular_function	9	MRAP2	1	1129	2	14557	0.15
GO:0045714	regulation of low-density lipoprotein particle receptor biosynthetic process	biological_process	9	SEC24A	1	1129	2	14557	0.15
GO:0003169	coronary vein morphogenesis	biological_process	11	VEGFA	1	1129	2	14557	0.15
GO:0045082	positive regulation of interleukin-10 biosynthetic process	biological_process	9	BCL3	1	1129	2	14557	0.15
GO:0045098	type III intermediate filament	cellular_component	12	PRPH	1	1129	2	14557	0.15
GO:0051935	L-glutamate uptake involved in synaptic transmission	biological_process	13	CLN8	1	1129	2	14557	0.15
GO:0048858	cell projection morphogenesis	biological_process	6	NES	1	1129	2	14557	0.15
GO:2001212	regulation of vasculogenesis	biological_process	8	HEY1	1	1129	2	14557	0.15
GO:0060023	soft palate development	biological_process	6	TSHZ1	1	1129	2	14557	0.15
GO:0055081	anion homeostasis	biological_process	8	CPS1	1	1129	2	14557	0.15
GO:0004088	carbamoyl-phosphate synthase (glutamine-hydrolyzing) activity	molecular_function	7	CPS1	1	1129	2	14557	0.15
GO:0000052	citrulline metabolic process	biological_process	8	ASS1	1	1129	2	14557	0.15
GO:0060661	submandibular salivary gland formation	biological_process	10	CDC42	1	1129	2	14557	0.15
GO:1901303	negative regulation of cargo loading into COPII-coated vesicle	biological_process	11	INSIG1	1	1129	2	14557	0.15
GO:0005899	insulin receptor complex	cellular_component	8	IRS1	1	1129	2	14557	0.15
GO:0038191	neuropilin binding	molecular_function	6	VEGFA	1	1129	2	14557	0.15
GO:1990077	primosome complex	cellular_component	13	PRIM2	1	1129	2	14557	0.15
GO:1902336	positive regulation of retinal ganglion cell axon guidance	biological_process	7	VEGFA	1	1129	2	14557	0.15
GO:0046922	peptide-O-fucosyltransferase activity	molecular_function	8	POFUT2	1	1129	2	14557	0.15
GO:0090114	COPII-coated vesicle budding	biological_process	8	VAPB	1	1129	2	14557	0.15
GO:0033257	Bcl3/NF-kappaB2 complex	cellular_component	8	BCL3	1	1129	2	14557	0.15
GO:0005153	interleukin-8 receptor binding	molecular_function	9	YARS	1	1129	2	14557	0.15
GO:2000391	positive regulation of neutrophil extravasation	biological_process	8	PAWR	1	1129	2	14557	0.15
GO:0006273	lagging strand elongation	biological_process	12	LIG1	1	1129	2	14557	0.15
GO:0007500	mesodermal cell fate determination	biological_process	7	KLF4	1	1129	2	14557	0.15
GO:0097001	ceramide binding	molecular_function	6	COL4A3BP	1	1129	2	14557	0.15
GO:1900170	negative regulation of glucocorticoid mediated signaling pathway	biological_process	11	CREBRF	1	1129	2	14557	0.15
GO:0035014	phosphatidylinositol 3-kinase regulator activity	molecular_function	5	KLF4	1	1129	2	14557	0.15
GO:0004830	tryptophan-tRNA ligase activity	molecular_function	8	WARS	1	1129	2	14557	0.15
GO:0015038	glutathione disulfide oxidoreductase activity	molecular_function	8	GLRX2	1	1129	2	14557	0.15
GO:0070436	Grb2-EGFR complex	cellular_component	7	TNK2	1	1129	2	14557	0.15
GO:0051718	"DNA (cytosine-5-)-methyltransferase activity, acting on CpG substrates"	molecular_function	9	DNMT3B	1	1129	2	14557	0.15
GO:0008240	tripeptidyl-peptidase activity	molecular_function	8	TPP1	1	1129	2	14557	0.15
GO:0031094	platelet dense tubular network	cellular_component	9	F2R	1	1129	2	14557	0.15
GO:0006436	tryptophanyl-tRNA aminoacylation	biological_process	13	WARS	1	1129	2	14557	0.15
GO:0035312	5'-3' exodeoxyribonuclease activity	molecular_function	10	EXO1	1	1129	2	14557	0.15
GO:2000002	negative regulation of DNA damage checkpoint	biological_process	11	BRD4	1	1129	2	14557	0.15
GO:0021784	postganglionic parasympathetic fiber development	biological_process	9	GDNF	1	1129	2	14557	0.15
GO:0004660	protein farnesyltransferase activity	molecular_function	8	FNTB	1	1129	2	14557	0.15
GO:0017116	single-stranded DNA-dependent ATP-dependent DNA helicase activity	molecular_function	12	PIF1	1	1129	2	14557	0.15
GO:0003880	protein C-terminal carboxyl O-methyltransferase activity	molecular_function	10	ICMT	1	1129	2	14557	0.15
GO:0000253	3-keto sterol reductase activity	molecular_function	7	CBR3	1	1129	2	14557	0.15
GO:0031493	nucleosomal histone binding	molecular_function	6	UHRF1	1	1129	2	14557	0.15
GO:0004145	diamine N-acetyltransferase activity	molecular_function	9	SAT2	1	1129	2	14557	0.15
GO:0061182	negative regulation of chondrocyte development	biological_process	10	FAM101B	1	1129	2	14557	0.15
GO:0001922	B-1 B cell homeostasis	biological_process	7	TNFAIP3	1	1129	2	14557	0.15
GO:0003863	3-methyl-2-oxobutanoate dehydrogenase (2-methylpropanoyl-transferring) activity	molecular_function	7	BCKDHB	1	1129	2	14557	0.15
GO:0031523	Myb complex	cellular_component	11	MYBL2	1	1129	2	14557	0.15
GO:0032474	otolith morphogenesis	biological_process	11	LRIG3	1	1129	2	14557	0.15
GO:0002638	negative regulation of immunoglobulin production	biological_process	8	PRKDC	1	1129	2	14557	0.15
GO:0000235	astral microtubule	cellular_component	10	KIF18B	1	1129	2	14557	0.15
GO:0019264	glycine biosynthetic process from serine	biological_process	11	SHMT1	1	1129	2	14557	0.15
GO:1904219	positive regulation of CDP-diacylglycerol-serine O-phosphatidyltransferase activity	NA	NA	SERINC5	1	1129	2	14557	0.15
GO:0014870	response to muscle inactivity	biological_process	5	PKM	1	1129	2	14557	0.15
GO:2000984	negative regulation of ATP citrate synthase activity	biological_process	7	CHCHD10	1	1129	2	14557	0.15
GO:0097108	hedgehog family protein binding	molecular_function	5	PTCH1	1	1129	2	14557	0.15
GO:0038007	netrin-activated signaling pathway	biological_process	8	UNC5C	1	1129	2	14557	0.15
GO:0039530	MDA-5 signaling pathway	biological_process	7	IRF7	1	1129	2	14557	0.15
GO:0050145	nucleoside phosphate kinase activity	molecular_function	8	DTYMK	1	1129	2	14557	0.15
GO:0035101	FACT complex	cellular_component	14	TONSL	1	1129	2	14557	0.15
GO:0002684	positive regulation of immune system process	biological_process	5	PRKDC	1	1129	2	14557	0.15
GO:0032401	establishment of melanosome localization	biological_process	8	SHROOM2	1	1129	2	14557	0.15
GO:0050904	diapedesis	biological_process	6	ITGA4	1	1129	2	14557	0.15
GO:0008396	oxysterol 7-alpha-hydroxylase activity	molecular_function	7	CYP7B1	1	1129	2	14557	0.15
GO:0097632	extrinsic component of pre-autophagosomal structure membrane	cellular_component	11	ATG14	1	1129	2	14557	0.15
GO:0016198	axon choice point recognition	biological_process	8	GAP43	1	1129	2	14557	0.15
GO:0031436	BRCA1-BARD1 complex	cellular_component	9	BARD1	1	1129	2	14557	0.15
GO:0043564	Ku70:Ku80 complex	cellular_component	11	XRCC6	1	1129	2	14557	0.15
GO:0021997	neural plate axis specification	biological_process	9	PTCH1	1	1129	2	14557	0.15
GO:0044154	histone H3-K14 acetylation	biological_process	11	BRD4	1	1129	2	14557	0.15
GO:0007057	spindle assembly involved in female meiosis I	biological_process	8	AURKA	1	1129	2	14557	0.15
GO:0070033	synaptobrevin 2-SNAP-25-syntaxin-1a-complexin II complex	cellular_component	10	VAMP2	1	1129	2	14557	0.15
GO:0021801	cerebral cortex radial glia guided migration	biological_process	12	ADGRG1	1	1129	2	14557	0.15
GO:0097362	MCM8-MCM9 complex	cellular_component	6	MCM8	1	1129	2	14557	0.15
GO:0061547	"glycogen synthase activity, transferring glucose-1-phosphate"	molecular_function	6	GYS1	1	1129	2	14557	0.15
GO:0032388	positive regulation of intracellular transport	biological_process	7	CREBRF	1	1129	2	14557	0.15
GO:0004373	glycogen (starch) synthase activity	molecular_function	8	GYS1	1	1129	2	14557	0.15
GO:0036461	BLOC-2 complex binding	molecular_function	6	RAB32	1	1129	2	14557	0.15
GO:0019840	isoprenoid binding	molecular_function	5	FNTB	1	1129	2	14557	0.15
GO:0004514	nicotinate-nucleotide diphosphorylase (carboxylating) activity	molecular_function	7	NAMPT	1	1129	2	14557	0.15
GO:0051081	nuclear envelope disassembly	biological_process	7	NDEL1	1	1129	2	14557	0.15
GO:0004146	dihydrofolate reductase activity	molecular_function	7	DHFR	1	1129	2	14557	0.15
GO:0004756	"selenide, water dikinase activity"	molecular_function	7	SEPHS1	1	1129	2	14557	0.15
GO:0012510	trans-Golgi network transport vesicle membrane	cellular_component	13	NRGN	1	1129	2	14557	0.15
GO:0004831	tyrosine-tRNA ligase activity	molecular_function	8	YARS	1	1129	2	14557	0.15
GO:0042986	positive regulation of amyloid precursor protein biosynthetic process	biological_process	10	PAWR	1	1129	2	14557	0.15
GO:0060821	inactivation of X chromosome by DNA methylation	biological_process	11	DNMT3B	1	1129	2	14557	0.15
GO:0009405	pathogenesis	biological_process	4	MECP2	1	1129	2	14557	0.15
GO:0001579	medium-chain fatty acid transport	biological_process	11	SLC27A4	1	1129	2	14557	0.15
GO:0010994	free ubiquitin chain polymerization	biological_process	8	UBE2S	1	1129	2	14557	0.15
GO:0014886	transition between slow and fast fiber	biological_process	11	GTF2IRD1	1	1129	2	14557	0.15
GO:0030350	iron-responsive element binding	molecular_function	9	IREB2	1	1129	2	14557	0.15
GO:0070644	vitamin D response element binding	molecular_function	9	VDR	1	1129	2	14557	0.15
GO:0035985	senescence-associated heterochromatin focus	cellular_component	13	HMGA1	1	1129	2	14557	0.15
GO:0046605	regulation of centrosome cycle	biological_process	10	AURKA	1	1129	2	14557	0.15
GO:0033624	negative regulation of integrin activation	biological_process	8	KIF14	1	1129	2	14557	0.15
GO:0021523	somatic motor neuron differentiation	biological_process	9	CLN8	1	1129	2	14557	0.15
GO:0006423	cysteinyl-tRNA aminoacylation	biological_process	13	CARS	1	1129	2	14557	0.15
GO:0004066	asparagine synthase (glutamine-hydrolyzing) activity	molecular_function	7	ASNS	1	1129	2	14557	0.15
GO:0038037	G-protein coupled receptor dimeric complex	cellular_component	9	GABBR1	1	1129	2	14557	0.15
GO:0004372	glycine hydroxymethyltransferase activity	molecular_function	7	SHMT1	1	1129	2	14557	0.15
GO:0001834	trophectodermal cell proliferation	biological_process	12	ZPR1	1	1129	2	14557	0.15
GO:0070165	positive regulation of adiponectin secretion	biological_process	12	C1QTNF3	1	1129	2	14557	0.15
GO:0003826	alpha-ketoacid dehydrogenase activity	molecular_function	5	BCKDHB	1	1129	2	14557	0.15
GO:1903026	negative regulation of RNA polymerase II regulatory region sequence-specific DNA binding	biological_process	9	DDIT3	1	1129	2	14557	0.15
GO:0070243	regulation of thymocyte apoptotic process	biological_process	13	CASP8	1	1129	2	14557	0.15
GO:0044210	'de novo' CTP biosynthetic process	biological_process	12	CTPS1	1	1129	2	14557	0.15
GO:1990037	Lewy body core	cellular_component	9	HERPUD1	1	1129	2	14557	0.15
GO:0090481	pyrimidine nucleotide-sugar transmembrane transport	biological_process	7	SLC35D2	1	1129	2	14557	0.15
GO:1903232	melanosome assembly	biological_process	8	RAB32	1	1129	2	14557	0.15
GO:0072272	proximal/distal pattern formation involved in metanephric nephron development	biological_process	10	IRX2	1	1129	2	14557	0.15
GO:0035281	pre-miRNA export from nucleus	biological_process	12	RAN	1	1129	2	14557	0.15
GO:2001170	negative regulation of ATP biosynthetic process	biological_process	13	FLCN	1	1129	2	14557	0.15
GO:0046985	positive regulation of hemoglobin biosynthetic process	biological_process	9	KLF4	1	1129	2	14557	0.15
GO:0004311	farnesyltranstransferase activity	molecular_function	7	FNTB	1	1129	2	14557	0.15
GO:0002637	regulation of immunoglobulin production	biological_process	7	PKN1	1	1129	2	14557	0.15
GO:0008732	L-allo-threonine aldolase activity	molecular_function	8	SHMT1	1	1129	2	14557	0.15
GO:0009378	four-way junction helicase activity	molecular_function	11	BLM	1	1129	2	14557	0.15
GO:1901989	positive regulation of cell cycle phase transition	biological_process	9	CDCA5	1	1129	2	14557	0.15
GO:0002246	wound healing involved in inflammatory response	biological_process	8	HMOX1	1	1129	2	14557	0.15
GO:0031933	telomeric heterochromatin	cellular_component	13	LRWD1	1	1129	2	14557	0.15
GO:0019046	release from viral latency	biological_process	7	HCFC1	1	1129	2	14557	0.15
GO:0043241	protein complex disassembly	biological_process	7	DDIT4	1	1129	2	14557	0.15
GO:0032796	uropod organization	biological_process	6	CORO1A	1	1129	2	14557	0.15
GO:2000116	regulation of cysteine-type endopeptidase activity	biological_process	10	BIRC3	1	1129	2	14557	0.15
GO:0021894	cerebral cortex GABAergic interneuron development	biological_process	12	RAC3	1	1129	2	14557	0.15
GO:0032877	positive regulation of DNA endoreduplication	biological_process	13	E2F8	1	1129	2	14557	0.15
GO:0097363	protein O-GlcNAc transferase activity	molecular_function	7	OGT	1	1129	2	14557	0.15
GO:2001162	positive regulation of histone H3-K79 methylation	biological_process	11	WDR61	1	1129	2	14557	0.15
GO:0019043	establishment of viral latency	biological_process	7	IRF7	1	1129	2	14557	0.15
GO:0071847	TNFSF11-mediated signaling pathway	biological_process	10	TNFRSF11A	1	1129	2	14557	0.15
GO:0070557	PCNA-p21 complex	cellular_component	11	PCNA	1	1129	2	14557	0.15
GO:0052739	phosphatidylserine 1-acylhydrolase activity	molecular_function	8	PLA2G16	1	1129	2	14557	0.15
GO:0047389	glycerophosphocholine phosphodiesterase activity	molecular_function	8	GPCPD1	1	1129	2	14557	0.15
GO:0035402	histone kinase activity (H3-T11 specific	molecular_function	10	PKN1	1	1129	2	14557	0.15
GO:0060266	negative regulation of respiratory burst involved in inflammatory response	biological_process	8	DUSP10	1	1129	2	14557	0.15
GO:0031061	negative regulation of histone methylation	biological_process	9	MECP2	1	1129	2	14557	0.15
GO:0008147	structural constituent of bone	molecular_function	4	MGP	1	1129	2	14557	0.15
GO:1904222	positive regulation of serine C-palmitoyltransferase activity	NA	NA	SERINC5	1	1129	2	14557	0.15
GO:0043970	histone H3-K9 acetylation	biological_process	11	CRTC2	1	1129	2	14557	0.15
GO:0060193	positive regulation of lipase activity	biological_process	7	RHOA	1	1129	2	14557	0.15
GO:0010603	regulation of cytoplasmic mRNA processing body assembly	biological_process	7	ATXN2L	1	1129	2	14557	0.15
GO:0035633	maintenance of blood-brain barrier	biological_process	5	PTGS2	1	1129	2	14557	0.15
GO:0050651	dermatan sulfate proteoglycan biosynthetic process	biological_process	9	CSGALNACT1	1	1129	2	14557	0.15
GO:0047179	platelet-activating factor acetyltransferase activity	molecular_function	8	PAFAH1B3	1	1129	2	14557	0.15
GO:0090402	oncogene-induced cell senescence	biological_process	7	HMGA1	1	1129	2	14557	0.15
GO:0018125	peptidyl-cysteine methylation	biological_process	7	RAB6A	1	1129	2	14557	0.15
GO:0048476	Holliday junction resolvase complex	cellular_component	7	SLX4	1	1129	2	14557	0.15
GO:0070268	cornification	biological_process	7	CYP26B1	1	1129	2	14557	0.15
GO:0006525	arginine metabolic process	biological_process	9	ARG2	1	1129	2	14557	0.15
GO:1902532	negative regulation of intracellular signal transduction	biological_process	9	DDIT4	1	1129	2	14557	0.15
GO:0072534	perineuronal net	cellular_component	5	PTPRZ1	1	1129	2	14557	0.15
GO:0042825	TAP complex	cellular_component	15	TAP1	1	1129	2	14557	0.15
GO:0006233	dTDP biosynthetic process	biological_process	12	DTYMK	1	1129	2	14557	0.15
GO:1990635	proximal dendrite	NA	NA	PPP5C	1	1129	2	14557	0.15
GO:0071848	positive regulation of ERK1 and ERK2 cascade via TNFSF11-mediated signaling	biological_process	13	TNFRSF11A	1	1129	2	14557	0.15
GO:0009186	deoxyribonucleoside diphosphate metabolic process	biological_process	10	RRM2	1	1129	2	14557	0.15
GO:0030576	Cajal body organization	biological_process	7	ZPR1	1	1129	2	14557	0.15
GO:0009957	epidermal cell fate specification	biological_process	7	PTCH1	1	1129	2	14557	0.15
GO:0030280	structural constituent of epidermis	molecular_function	4	KRT10	1	1129	2	14557	0.15
GO:0071174	mitotic spindle checkpoint	biological_process	11	CSNK2A1	1	1129	2	14557	0.15
GO:0005119	smoothened binding	molecular_function	6	PTCH1	1	1129	2	14557	0.15
GO:0004743	pyruvate kinase activity	molecular_function	7	PKM	1	1129	2	14557	0.15
GO:0004817	cysteine-tRNA ligase activity	molecular_function	8	CARS	1	1129	2	14557	0.15
GO:0070192	chromosome organization involved in meiosis	biological_process	6	RAD51	1	1129	2	14557	0.15
GO:0038190	VEGF-activated neuropilin signaling pathway	biological_process	11	VEGFA	1	1129	2	14557	0.15
GO:0070814	hydrogen sulfide biosynthetic process	biological_process	7	CTH	1	1129	2	14557	0.15
GO:0044772	mitotic cell cycle phase transition	biological_process	7	SMARCB1	1	1129	2	14557	0.15
GO:2000736	regulation of stem cell differentiation	biological_process	8	GDNF	1	1129	2	14557	0.15
GO:0090311	regulation of protein deacetylation	biological_process	10	SPRED1	1	1129	2	14557	0.15
GO:0008280	cohesin core heterodimer	cellular_component	12	SMC1A	1	1129	2	14557	0.15
GO:0046725	negative regulation by virus of viral protein levels in host cell	biological_process	7	VAPB	1	1129	2	14557	0.15
GO:0004422	hypoxanthine phosphoribosyltransferase activity	molecular_function	7	PRTFDC1	1	1129	2	14557	0.15
GO:0005459	UDP-galactose transmembrane transporter activity	molecular_function	10	SLC35A2	1	1129	2	14557	0.15
GO:0046108	uridine metabolic process	biological_process	11	UPP1	1	1129	2	14557	0.15
GO:0032783	ELL-EAF complex	cellular_component	14	EAF2	1	1129	2	14557	0.15
GO:0006481	C-terminal protein methylation	biological_process	7	ICMT	1	1129	2	14557	0.15
GO:1990617	CHOP-ATF4 complex	NA	NA	DDIT3	1	1129	2	14557	0.15
GO:0072203	cell proliferation involved in metanephros development	biological_process	11	PTCH1	1	1129	2	14557	0.15
GO:0019285	glycine betaine biosynthetic process from choline	biological_process	10	ALDH7A1	1	1129	2	14557	0.15
GO:0008043	intracellular ferritin complex	cellular_component	7	FTH1	1	1129	2	14557	0.15
GO:0090259	regulation of retinal ganglion cell axon guidance	biological_process	7	VEGFA	1	1129	2	14557	0.15
GO:0019957	C-C chemokine binding	molecular_function	7	ACKR1	1	1129	2	14557	0.15
GO:0009304	tRNA transcription	biological_process	11	GTF3C1	1	1129	2	14557	0.15
GO:0090164	asymmetric Golgi ribbon formation	biological_process	7	MYO18A	1	1129	2	14557	0.15
GO:0042534	regulation of tumor necrosis factor biosynthetic process	biological_process	8	UBE2J1	1	1129	2	14557	0.15
GO:0032139	dinucleotide insertion or deletion binding	molecular_function	11	PCNA	1	1129	2	14557	0.15
GO:0003990	acetylcholinesterase activity	molecular_function	8	BCHE	1	1129	2	14557	0.15
GO:0030822	positive regulation of cAMP catabolic process	biological_process	14	GNB2L1	1	1129	2	14557	0.15
GO:0030821	negative regulation of cAMP catabolic process	biological_process	14	EGLN1	1	1129	2	14557	0.15
GO:0038039	G-protein coupled receptor heterodimeric complex	cellular_component	10	GABBR1	1	1129	2	14557	0.15
GO:0042094	interleukin-2 biosynthetic process	biological_process	8	PAWR	1	1129	2	14557	0.15
GO:0090027	negative regulation of monocyte chemotaxis	biological_process	8	SLIT2	1	1129	2	14557	0.15
GO:1902310	positive regulation of peptidyl-serine dephosphorylation	biological_process	11	PPP1R15A	1	1129	2	14557	0.15
GO:0044708	single-organism behavior	biological_process	4	ITGA3	1	1129	2	14557	0.15
GO:2000506	negative regulation of energy homeostasis	biological_process	8	FLCN	1	1129	2	14557	0.15
GO:0030260	entry into host cell	biological_process	7	PPIA	1	1129	2	14557	0.15
GO:0070970	interleukin-2 secretion	biological_process	8	GPAM	1	1129	2	14557	0.15
GO:0015248	sterol transporter activity	molecular_function	6	NPC1	1	1129	2	14557	0.15
GO:0002315	marginal zone B cell differentiation	biological_process	10	BCL3	1	1129	2	14557	0.15
GO:0005965	protein farnesyltransferase complex	cellular_component	9	FNTB	1	1129	2	14557	0.15
GO:0008413	"8-oxo-7,8-dihydroguanosine triphosphate pyrophosphatase activity"	molecular_function	9	NUDT1	1	1129	2	14557	0.15
GO:0043482	cellular pigment accumulation	biological_process	6	SHROOM2	1	1129	2	14557	0.15
GO:0008160	protein tyrosine phosphatase activator activity	molecular_function	7	IGFBP3	1	1129	2	14557	0.15
GO:0009258	10-formyltetrahydrofolate catabolic process	biological_process	9	ALDH1L2	1	1129	2	14557	0.15
GO:0004087	carbamoyl-phosphate synthase (ammonia) activity	molecular_function	6	CPS1	1	1129	2	14557	0.15
GO:0060319	primitive erythrocyte differentiation	biological_process	7	VEGFA	1	1129	2	14557	0.15
GO:0060574	intestinal epithelial cell maturation	biological_process	11	TYMS	1	1129	2	14557	0.15
GO:0021592	fourth ventricle development	biological_process	11	MYH10	1	1129	2	14557	0.15
GO:0001844	protein insertion into mitochondrial membrane involved in apoptotic signaling pathway	biological_process	11	MOAP1	1	1129	2	14557	0.15
GO:0005137	interleukin-5 receptor binding	molecular_function	7	SDCBP	1	1129	2	14557	0.15
GO:0097006	regulation of plasma lipoprotein particle levels	biological_process	5	LPCAT3	1	1129	2	14557	0.15
GO:0090288	negative regulation of cellular response to growth factor stimulus	biological_process	9	SLIT2	1	1129	2	14557	0.15
GO:0051126	negative regulation of actin nucleation	biological_process	14	CORO1A	1	1129	2	14557	0.15
GO:0003955	NAD(P)H dehydrogenase (quinone) activity	molecular_function	7	CBR4	1	1129	2	14557	0.15
GO:0014740	negative regulation of muscle hyperplasia	biological_process	10	KLF4	1	1129	2	14557	0.15
GO:0003883	CTP synthase activity	molecular_function	6	CTPS1	1	1129	2	14557	0.15
GO:0071672	negative regulation of smooth muscle cell chemotaxis	biological_process	6	SLIT2	1	1129	2	14557	0.15
GO:0051299	centrosome separation	biological_process	10	CNTROB	1	1129	2	14557	0.15
GO:0061502	early endosome to recycling endosome transport	biological_process	7	CORO1A	1	1129	2	14557	0.15
GO:1901407	regulation of phosphorylation of RNA polymerase II C-terminal domain	biological_process	14	BRD4	1	1129	2	14557	0.15
GO:0030644	cellular chloride ion homeostasis	biological_process	10	TBXAS1	1	1129	2	14557	0.15
GO:0039528	cytoplasmic pattern recognition receptor signaling pathway in response to virus	biological_process	6	IFIH1	1	1129	2	14557	0.15
GO:0043331	response to dsRNA	biological_process	7	PELI1	1	1129	2	14557	0.15
GO:0043368	positive T cell selection	biological_process	11	BRAF	1	1129	2	14557	0.15
GO:0043374	"CD8-positive, alpha-beta T cell differentiation"	biological_process	11	IRF1	1	1129	2	14557	0.15
GO:0004798	thymidylate kinase activity	molecular_function	9	DTYMK	1	1129	2	14557	0.15
GO:0032770	positive regulation of monooxygenase activity	biological_process	7	GDNF	1	1129	2	14557	0.15
GO:0004392	heme oxygenase (decyclizing) activity	molecular_function	6	HMOX1	1	1129	2	14557	0.15
GO:0032535	regulation of cellular component size	biological_process	5	INF2	1	1129	2	14557	0.15
GO:0051051	negative regulation of transport	biological_process	7	YRDC	1	1129	2	14557	0.15
GO:0046967	cytosol to ER transport	biological_process	6	TAP1	1	1129	2	14557	0.15
GO:2000312	regulation of kainate selective glutamate receptor activity	biological_process	10	KLHL24	1	1129	2	14557	0.15
GO:0016155	formyltetrahydrofolate dehydrogenase activity	molecular_function	7	ALDH1L2	1	1129	2	14557	0.15
GO:0045875	negative regulation of sister chromatid cohesion	biological_process	8	ESPL1	1	1129	2	14557	0.15
GO:2000301	negative regulation of synaptic vesicle exocytosis	biological_process	11	BRAF	1	1129	2	14557	0.15
GO:0033265	choline binding	molecular_function	6	BCHE	1	1129	2	14557	0.15
GO:0043308	eosinophil degranulation	biological_process	9	VAMP2	1	1129	2	14557	0.15
GO:0090240	positive regulation of histone H4 acetylation	biological_process	12	ARRB1	1	1129	2	14557	0.15
GO:0010868	negative regulation of triglyceride biosynthetic process	biological_process	10	SIK1	1	1129	2	14557	0.15
GO:2000777	positive regulation of proteasomal ubiquitin-dependent protein catabolic process involved in cellular response to hypoxia	biological_process	13	PLK3	1	1129	2	14557	0.15
GO:0060676	ureteric bud formation	biological_process	10	GDNF	1	1129	2	14557	0.15
GO:0048822	enucleate erythrocyte development	biological_process	8	MAEA	1	1129	2	14557	0.15
GO:0031691	alpha-1A adrenergic receptor binding	molecular_function	8	ARRB1	1	1129	2	14557	0.15
GO:0034669	integrin alpha4-beta7 complex	cellular_component	9	ITGA4	1	1129	2	14557	0.15
GO:2000479	regulation of cAMP-dependent protein kinase activity	biological_process	12	SESN2	1	1129	2	14557	0.15
GO:0009056	catabolic process	biological_process	4	TMEM150A	1	1129	2	14557	0.15
GO:0045145	single-stranded DNA 5'-3' exodeoxyribonuclease activity	molecular_function	11	EXO1	1	1129	2	14557	0.15
GO:1903894	regulation of IRE1-mediated unfolded protein response	NA	NA	HSPA5	1	1129	2	14557	0.15
GO:0098559	cytoplasmic side of early endosome membrane	cellular_component	12	RAB21	1	1129	2	14557	0.15
GO:0019276	UDP-N-acetylgalactosamine metabolic process	biological_process	11	CSGALNACT1	1	1129	2	14557	0.15
GO:0003366	cell-matrix adhesion involved in ameboidal cell migration	biological_process	9	ITGA4	1	1129	2	14557	0.15
GO:0006529	asparagine biosynthetic process	biological_process	8	ASNS	1	1129	2	14557	0.15
GO:0006437	tyrosyl-tRNA aminoacylation	biological_process	13	YARS	1	1129	2	14557	0.15
GO:0006097	glyoxylate cycle	biological_process	7	IDH1	1	1129	2	14557	0.15
GO:0032764	negative regulation of mast cell cytokine production	biological_process	9	HMOX1	1	1129	2	14557	0.15
GO:0006880	intracellular sequestering of iron ion	biological_process	12	FTH1	1	1129	2	14557	0.15
GO:0006227	dUDP biosynthetic process	biological_process	12	DTYMK	1	1129	2	14557	0.15
GO:0002141	stereocilia ankle link	cellular_component	6	DFNB31	1	1129	2	14557	0.15
GO:0045601	regulation of endothelial cell differentiation	biological_process	9	VEGFA	1	1129	2	14557	0.15
GO:1903208	negative regulation of hydrogen peroxide-induced neuron death	biological_process	10	GNB2L1	1	1129	2	14557	0.15
GO:0003342	proepicardium development	biological_process	9	ZFP36L1	1	1129	2	14557	0.15
GO:1901137	carbohydrate derivative biosynthetic process	biological_process	6	GFPT1	1	1129	2	14557	0.15
GO:0046890	regulation of lipid biosynthetic process	biological_process	7	MID1IP1	1	1129	2	14557	0.15
GO:0004074	biliverdin reductase activity	molecular_function	7	BLVRB	1	1129	2	14557	0.15
GO:0060948	cardiac vascular smooth muscle cell development	biological_process	9	VEGFA	1	1129	2	14557	0.15
GO:1900086	positive regulation of peptidyl-tyrosine autophosphorylation	biological_process	11	VEGFA	1	1129	2	14557	0.15
GO:0032298	positive regulation of DNA-dependent DNA replication initiation	biological_process	13	CDK2	1	1129	2	14557	0.15
GO:0014806	smooth muscle hyperplasia	biological_process	9	HMOX1	1	1129	2	14557	0.15
GO:0097039	protein linear polyubiquitination	biological_process	12	RBCK1	1	1129	2	14557	0.15
GO:0004850	uridine phosphorylase activity	molecular_function	7	UPP1	1	1129	2	14557	0.15
GO:0006740	NADPH regeneration	biological_process	13	IDH1	1	1129	2	14557	0.15
GO:0002528	regulation of vascular permeability involved in acute inflammatory response	biological_process	9	CTNNBIP1	1	1129	2	14557	0.15
GO:0034391	regulation of smooth muscle cell apoptotic process	biological_process	11	RBM10	1	1129	2	14557	0.15
GO:0006312	mitotic recombination	biological_process	10	RAD51	1	1129	2	14557	0.15
GO:0023029	MHC class Ib protein binding	molecular_function	7	TAP1	1	1129	2	14557	0.15
GO:1990418	response to insulin-like growth factor stimulus	biological_process	6	XBP1	1	1129	2	14557	0.15
GO:0021836	chemorepulsion involved in postnatal olfactory bulb interneuron migration	biological_process	12	SLIT2	1	1129	2	14557	0.15
GO:0061572	actin filament bundle organization	biological_process	8	FAM101B	1	1129	2	14557	0.15
GO:0070080	titin Z domain binding	molecular_function	6	ACTN2	1	1129	2	14557	0.15
GO:0015966	diadenosine tetraphosphate biosynthetic process	biological_process	11	GARS	1	1129	2	14557	0.15
GO:0060139	positive regulation of apoptotic process by virus	biological_process	10	BCL2L11	1	1129	2	14557	0.15
GO:0043218	compact myelin	cellular_component	6	CD59	1	1129	2	14557	0.15
GO:0016971	flavin-linked sulfhydryl oxidase activity	molecular_function	8	QSOX1	1	1129	2	14557	0.15
GO:2000563	"positive regulation of CD4-positive, alpha-beta T cell proliferation"	biological_process	11	CD55	1	1129	2	14557	0.15
GO:0072334	UDP-galactose transmembrane transport	biological_process	7	SLC35A2	1	1129	2	14557	0.15
GO:0097156	fasciculation of motor neuron axon	biological_process	8	EPHA3	1	1129	2	14557	0.15
GO:0035609	C-terminal protein deglutamylation	biological_process	11	AGTPBP1	1	1129	2	14557	0.15
GO:0009447	putrescine catabolic process	biological_process	10	SAT2	1	1129	2	14557	0.15
GO:0061635	regulation of protein complex stability	biological_process	5	ATG14	1	1129	2	14557	0.15
GO:0070526	threonylcarbamoyladenosine biosynthetic process	biological_process	13	OSGEP	1	1129	2	14557	0.15
GO:0033149	FFAT motif binding	molecular_function	6	VAPB	1	1129	2	14557	0.15
GO:0002268	follicular dendritic cell differentiation	biological_process	7	BCL3	1	1129	2	14557	0.15
GO:0034344	regulation of type III interferon production	biological_process	7	IFIH1	1	1129	2	14557	0.15
GO:0008753	NADPH dehydrogenase (quinone) activity	molecular_function	7	CBR4	1	1129	2	14557	0.15
GO:0030849	autosome	cellular_component	10	SIN3B	1	1129	2	14557	0.15
GO:0071920	cleavage body	cellular_component	14	CSTF2	1	1129	2	14557	0.15
GO:0070671	response to interleukin-12	biological_process	7	RIPK2	1	1129	2	14557	0.15
GO:0033484	nitric oxide homeostasis	biological_process	8	ADNP	1	1129	2	14557	0.15
GO:0031783	type 5 melanocortin receptor binding	molecular_function	9	MRAP2	1	1129	2	14557	0.15
GO:0047844	deoxycytidine deaminase activity	molecular_function	7	APOBEC3B	1	1129	2	14557	0.15
GO:0006788	heme oxidation	biological_process	9	HMOX1	1	1129	2	14557	0.15
GO:0010792	DNA double-strand break processing involved in repair via single-strand annealing	biological_process	11	SLX4	1	1129	2	14557	0.15
GO:0090024	negative regulation of neutrophil chemotaxis	biological_process	9	SLIT2	1	1129	2	14557	0.15
GO:0039692	single stranded viral RNA replication via double stranded DNA intermediate	biological_process	9	SMARCB1	1	1129	2	14557	0.15
GO:0022602	ovulation cycle process	biological_process	7	MAP2K6	1	1129	2	14557	0.15
GO:0007529	establishment of synaptic specificity at neuromuscular junction	biological_process	7	F2R	1	1129	2	14557	0.15
GO:0039535	regulation of RIG-I signaling pathway	biological_process	8	BIRC3	1	1129	2	14557	0.15
GO:0046979	TAP2 binding	molecular_function	6	TAP1	1	1129	2	14557	0.15
GO:0004666	prostaglandin-endoperoxide synthase activity	molecular_function	6	PTGS2	1	1129	2	14557	0.15
GO:0003365	establishment of cell polarity involved in ameboidal cell migration	biological_process	9	AMOT	1	1129	2	14557	0.15
GO:0015165	pyrimidine nucleotide-sugar transmembrane transporter activity	molecular_function	9	SLC35D2	1	1129	2	14557	0.15
GO:1900195	positive regulation of oocyte maturation	biological_process	12	AURKA	1	1129	2	14557	0.15
GO:0005173	stem cell factor receptor binding	molecular_function	7	SPRED1	1	1129	2	14557	0.15
GO:0043148	mitotic spindle stabilization	biological_process	10	CCNB1	1	1129	2	14557	0.15
GO:0001920	negative regulation of receptor recycling	biological_process	9	OPTN	1	1129	2	14557	0.15
GO:0001941	postsynaptic membrane organization	biological_process	5	GDNF	1	1129	2	14557	0.15
GO:0043183	vascular endothelial growth factor receptor 1 binding	molecular_function	8	VEGFA	1	1129	2	14557	0.15
GO:0046980	tapasin binding	molecular_function	5	TAP1	1	1129	2	14557	0.15
GO:0018343	protein farnesylation	biological_process	9	FNTB	1	1129	2	14557	0.15
GO:0000171	ribonuclease MRP activity	molecular_function	8	POP1	1	1129	2	14557	0.15
GO:0002143	tRNA wobble position uridine thiolation	biological_process	15	TRMU	1	1129	2	14557	0.15
GO:0010835	regulation of protein ADP-ribosylation	biological_process	10	ADNP	1	1129	2	14557	0.15
GO:0051987	positive regulation of attachment of spindle microtubules to kinetochore	biological_process	9	CCNB1	1	1129	2	14557	0.15
GO:0070682	proteasome regulatory particle assembly	biological_process	10	PSMD5	1	1129	2	14557	0.15
GO:0014016	neuroblast differentiation	biological_process	9	BCHE	1	1129	2	14557	0.15
GO:0086097	phospholipase C-activating angiotensin-activated signaling pathway	biological_process	10	ACTN2	1	1129	2	14557	0.15
GO:0004450	isocitrate dehydrogenase (NADP+) activity	molecular_function	8	IDH1	1	1129	2	14557	0.15
GO:0006664	glycolipid metabolic process	biological_process	7	ST6GALNAC4	1	1129	2	14557	0.15
GO:0035494	SNARE complex disassembly	biological_process	9	NAPB	1	1129	2	14557	0.15
GO:0034048	negative regulation of protein phosphatase type 2A activity	biological_process	12	MASTL	1	1129	2	14557	0.15
GO:0031762	follicle-stimulating hormone receptor binding	molecular_function	7	ARRB1	1	1129	2	14557	0.15
GO:0036496	regulation of translational initiation by eIF2 alpha dephosphorylation	NA	NA	PPP1R15A	1	1129	2	14557	0.15
GO:0055017	cardiac muscle tissue growth	biological_process	10	HEG1	1	1129	2	14557	0.15
GO:0006051	N-acetylmannosamine metabolic process	biological_process	8	RENBP	1	1129	2	14557	0.15
GO:0019860	uracil metabolic process	biological_process	10	TYMS	1	1129	2	14557	0.15
GO:0042565	RNA nuclear export complex	cellular_component	8	RAN	1	1129	2	14557	0.15
GO:0032227	"negative regulation of synaptic transmission, dopaminergic"	biological_process	11	PTGS2	1	1129	2	14557	0.15
GO:0004360	glutamine-fructose-6-phosphate transaminase (isomerizing) activity	molecular_function	8	GFPT1	1	1129	2	14557	0.15
GO:0001729	ceramide kinase activity	molecular_function	8	CERK	1	1129	2	14557	0.15
GO:0035986	senescence-associated heterochromatin focus assembly	biological_process	13	HMGA1	1	1129	2	14557	0.15
GO:0036303	lymph vessel morphogenesis	biological_process	9	VEGFA	1	1129	2	14557	0.15
GO:0019230	proprioception	biological_process	8	MECP2	1	1129	2	14557	0.15
GO:0035539	"8-oxo-7,8-dihydrodeoxyguanosine triphosphate pyrophosphatase activity"	molecular_function	9	NUDT1	1	1129	2	14557	0.15
GO:0035092	sperm chromatin condensation	biological_process	11	SRPK1	1	1129	2	14557	0.15
GO:0007549	dosage compensation	biological_process	9	H2AFY	1	1129	2	14557	0.15
GO:0006399	tRNA metabolic process	biological_process	10	DTD1	1	1129	2	14557	0.15
GO:0010573	vascular endothelial growth factor production	biological_process	6	ADGRG1	1	1129	2	14557	0.15
GO:1900158	negative regulation of bone mineralization involved in bone maturation	biological_process	9	FAM101B	1	1129	2	14557	0.15
GO:0008665	2'-phosphotransferase activity	molecular_function	5	TRPT1	1	1129	2	14557	0.15
GO:0090207	regulation of triglyceride metabolic process	biological_process	9	ATG14	1	1129	2	14557	0.15
GO:0000172	ribonuclease MRP complex	cellular_component	9	POP1	1	1129	2	14557	0.15
GO:0055096	low-density lipoprotein particle mediated signaling	biological_process	8	CDH13	1	1129	2	14557	0.15
GO:0070829	heterochromatin maintenance	biological_process	8	WDHD1	1	1129	2	14557	0.15
GO:2000393	negative regulation of lamellipodium morphogenesis	biological_process	9	KANK1	1	1129	2	14557	0.15
GO:0034667	integrin alpha3-beta1 complex	cellular_component	9	ITGA3	1	1129	2	14557	0.15
GO:0042281	"dolichyl pyrophosphate Man9GlcNAc2 alpha-1,3-glucosyltransferase activity"	molecular_function	8	ALG8	1	1129	2	14557	0.15
GO:0036018	cellular response to erythropoietin	biological_process	8	MT1X	1	1129	2	14557	0.15
GO:0035727	lysophosphatidic acid binding	molecular_function	7	GAP43	1	1129	2	14557	0.15
GO:0046104	thymidine metabolic process	biological_process	11	TK1	1	1129	2	14557	0.15
GO:1902861	copper ion import into cell	biological_process	11	SLC31A1	1	1129	2	14557	0.15
GO:1903382	negative regulation of endoplasmic reticulum stress-induced neuron intrinsic apoptotic signaling pathway	biological_process	12	HYOU1	1	1129	2	14557	0.15
GO:0005642	annulate lamellae	cellular_component	5	EIF5A	1	1129	2	14557	0.15
GO:0004053	arginase activity	molecular_function	7	ARG2	1	1129	2	14557	0.15
GO:0006490	oligosaccharide-lipid intermediate biosynthetic process	biological_process	8	ALG8	1	1129	2	14557	0.15
GO:0035526	"retrograde transport, plasma membrane to Golgi"	biological_process	6	RAB29	1	1129	2	14557	0.15
GO:0071931	positive regulation of transcription involved in G1/S transition of mitotic cell cycle	biological_process	14	ZPR1	1	1129	2	14557	0.15
GO:0052740	1-acyl-2-lysophosphatidylserine acylhydrolase activity	molecular_function	8	PLA2G16	1	1129	2	14557	0.15
GO:0050432	catecholamine secretion	biological_process	6	MECP2	1	1129	2	14557	0.15
GO:0016320	endoplasmic reticulum membrane fusion	biological_process	6	BNIP1	1	1129	2	14557	0.15
GO:0005499	vitamin D binding	molecular_function	6	IRX5	1	1129	2	14557	0.15
GO:2000342	negative regulation of chemokine (C-X-C motif) ligand 2 production	biological_process	9	KLF4	1	1129	2	14557	0.15
GO:1902742	apoptotic process involved in development	biological_process	8	ZPR1	1	1129	2	14557	0.15
GO:0009008	DNA-methyltransferase activity	molecular_function	7	DNMT3B	1	1129	2	14557	0.15
GO:0043532	angiostatin binding	molecular_function	5	AMOT	1	1129	2	14557	0.15
GO:0045585	positive regulation of cytotoxic T cell differentiation	biological_process	12	TNFSF9	1	1129	2	14557	0.15
GO:0051500	D-tyrosyl-tRNA(Tyr) deacylase activity	molecular_function	8	DTD1	1	1129	2	14557	0.15
GO:0090362	positive regulation of platelet-derived growth factor production	biological_process	8	PTGS2	1	1129	2	14557	0.15
GO:0071242	cellular response to ammonium ion	biological_process	7	ASS1	1	1129	2	14557	0.15
GO:0097113	alpha-amino-3-hydroxy-5-methyl-4-isoxazole propionate selective glutamate receptor clustering	biological_process	8	DLG4	1	1129	2	14557	0.15
GO:0090260	negative regulation of retinal ganglion cell axon guidance	biological_process	7	SLIT2	1	1129	2	14557	0.15
GO:0032838	cell projection cytoplasm	cellular_component	9	RANBP1	1	1129	2	14557	0.15
GO:0009262	deoxyribonucleotide metabolic process	biological_process	10	RRM2	1	1129	2	14557	0.15
GO:0045655	regulation of monocyte differentiation	biological_process	10	IRF7	1	1129	2	14557	0.15
GO:0033566	gamma-tubulin complex localization	biological_process	8	CEP72	1	1129	2	14557	0.15
GO:0016846	carbon-sulfur lyase activity	molecular_function	5	CTH	1	1129	2	14557	0.15
GO:0004457	lactate dehydrogenase activity	molecular_function	6	LDHA	1	1129	2	14557	0.15
GO:0030337	DNA polymerase processivity factor activity	molecular_function	4	PCNA	1	1129	2	14557	0.15
GO:0015891	siderophore transport	biological_process	7	LCN2	1	1129	2	14557	0.15
GO:0071338	positive regulation of hair follicle cell proliferation	biological_process	6	CDC42	1	1129	2	14557	0.15
GO:0000448	"cleavage in ITS2 between 5.8S rRNA and LSU-rRNA of tricistronic rRNA transcript (SSU-rRNA, 5.8S rRNA, LSU-rRNA"	biological_process	14	NOL9	1	1129	2	14557	0.15
GO:0036462	TRAIL-activated apoptotic signaling pathway	biological_process	10	CASP8	1	1129	2	14557	0.15
GO:0033829	O-fucosylpeptide 3-beta-N-acetylglucosaminyltransferase activity	molecular_function	8	RFNG	1	1129	2	14557	0.15
GO:0004797	thymidine kinase activity	molecular_function	10	TK1	1	1129	2	14557	0.15
GO:0032185	septin cytoskeleton organization	biological_process	6	RTKN	1	1129	2	14557	0.15
GO:2001037	positive regulation of tongue muscle cell differentiation	biological_process	11	CYP26B1	1	1129	2	14557	0.15
GO:0042015	interleukin-20 binding	molecular_function	6	IL20RB	1	1129	2	14557	0.15
GO:0031952	regulation of protein autophosphorylation	biological_process	10	PPP2R5B	1	1129	2	14557	0.15
GO:0000022	mitotic spindle elongation	biological_process	9	PRC1	1	1129	2	14557	0.15
GO:0071812	positive regulation of fever generation by positive regulation of prostaglandin secretion	biological_process	11	TNFRSF11A	1	1129	2	14557	0.15
GO:0008427	calcium-dependent protein kinase inhibitor activity	molecular_function	7	CAMK2N1	1	1129	2	14557	0.15
GO:0009628	response to abiotic stimulus	biological_process	4	TIMELESS	1	1129	2	14557	0.15
GO:0035621	ER to Golgi ceramide transport	biological_process	7	COL4A3BP	1	1129	2	14557	0.15
GO:0015266	protein channel activity	molecular_function	7	TIMM22	1	1129	2	14557	0.15
GO:0032089	NACHT domain binding	molecular_function	6	TRIM16	1	1129	2	14557	0.15
GO:0016429	tRNA (adenine-N1-)-methyltransferase activity	molecular_function	10	TRMT61B	1	1129	2	14557	0.15
GO:0033044	regulation of chromosome organization	biological_process	6	WDHD1	1	1129	2	14557	0.15
GO:0048257	3'-flap endonuclease activity	molecular_function	10	SLX4	1	1129	2	14557	0.15
GO:0031134	sister chromatid biorientation	biological_process	10	CHAMP1	1	1129	2	14557	0.15
GO:0071676	negative regulation of mononuclear cell migration	biological_process	7	SLIT2	1	1129	2	14557	0.15
GO:0061630	ubiquitin protein ligase activity	molecular_function	7	ANAPC2;FANCL;MED11;MED31;PELI1;PPIL2;SKP2;SMURF1;TRAIP;UBE2J1;UBE2S;UBE2T;UHRF1;WWP2	14	1129	133	14557	0.15
GO:0006406	mRNA export from nucleus	biological_process	7	CPSF3;DDX39A;EIF5A;SRSF3;SRSF9;U2AF1;U2AF2	7	1129	57	14557	0.15
GO:0035591	signaling adaptor activity	molecular_function	5	AFAP1L2;GNB2L1	2	1129	9	14557	0.15
GO:0019371	cyclooxygenase pathway	biological_process	11	PTGS2;TBXAS1	2	1129	9	14557	0.15
GO:0008376	acetylgalactosaminyltransferase activity	molecular_function	7	B4GALNT1;CSGALNACT1	2	1129	9	14557	0.15
GO:0043268	positive regulation of potassium ion transport	biological_process	10	ACTN2;HBP1	2	1129	9	14557	0.15
GO:0002161	aminoacyl-tRNA editing activity	molecular_function	7	AARS;DTD1	2	1129	9	14557	0.15
GO:0090303	positive regulation of wound healing	biological_process	8	HBEGF;KANK1	2	1129	9	14557	0.15
GO:1900025	negative regulation of substrate adhesion-dependent cell spreading	biological_process	11	ITGB1BP1;KANK1	2	1129	9	14557	0.15
GO:0048048	embryonic eye morphogenesis	biological_process	9	MFAP2;RARB	2	1129	9	14557	0.15
GO:1901653	cellular response to peptide	biological_process	8	KLF3;KLF4	2	1129	9	14557	0.15
GO:0015934	large ribosomal subunit	cellular_component	11	RBM3;RPL26	2	1129	9	14557	0.15
GO:0090129	positive regulation of synapse maturation	biological_process	8	ANAPC2;CDC20	2	1129	9	14557	0.15
GO:0015813	L-glutamate transport	biological_process	10	SLC25A13;SLC25A22	2	1129	9	14557	0.15
GO:0008091	spectrin	cellular_component	11	EPB41;SPTAN1	2	1129	9	14557	0.15
GO:0070493	thrombin receptor signaling pathway	biological_process	9	F2RL2;F2R	2	1129	9	14557	0.15
GO:0030101	natural killer cell activation	biological_process	6	CASP8;IL18R1	2	1129	9	14557	0.15
GO:0032703	negative regulation of interleukin-2 production	biological_process	8	IL20RB;TNFAIP3	2	1129	9	14557	0.15
GO:0005847	mRNA cleavage and polyadenylation specificity factor complex	cellular_component	14	CPSF3;CSTF2	2	1129	9	14557	0.15
GO:0043568	positive regulation of insulin-like growth factor receptor signaling pathway	biological_process	12	IGFBP3;IGFBP5	2	1129	9	14557	0.15
GO:0071318	cellular response to ATP	biological_process	8	P2RX4;PTGS2	2	1129	9	14557	0.15
GO:0050884	neuromuscular process controlling posture	biological_process	8	CLN8;MECP2	2	1129	9	14557	0.15
GO:0030031	cell projection assembly	biological_process	6	CAPG;RAC3	2	1129	9	14557	0.15
GO:0055089	fatty acid homeostasis	biological_process	9	GPAM;XBP1	2	1129	9	14557	0.15
GO:0042594	response to starvation	biological_process	5	ADM;CPS1;DDIT3;FSTL1	4	1129	27	14557	0.15
GO:0045765	regulation of angiogenesis	biological_process	11	EFNA1;EGLN1;HMOX1;WARS	4	1129	27	14557	0.15
GO:0042169	SH2 domain binding	molecular_function	6	AFAP1L2;GNB2L1;IRS1;SQSTM1	4	1129	27	14557	0.15
GO:0000183	chromatin silencing at rDNA	biological_process	14	HIST2H4A;SUV39H1;TAF1D;UBTF	4	1129	27	14557	0.15
GO:0051017	actin filament bundle assembly	biological_process	9	CDC42;LCP1;NEDD9;PAWR	4	1129	27	14557	0.15
GO:0006487	protein N-linked glycosylation	biological_process	9	ALG8;MGAT5B;MOGS;ST3GAL1	4	1129	27	14557	0.15
GO:0005884	actin filament	cellular_component	11	ACTN2;AMOT;CORO1A;DFNB31;LCP1;PAWR	6	1129	47	14557	0.15
GO:0006469	negative regulation of protein kinase activity	biological_process	11	CAMK2N1;GADD45A;GADD45B;ITGB1BP1;PKN1;TRIB2;TRIB3;WWTR1	8	1129	68	14557	0.15
GO:0009749	response to glucose	biological_process	9	COL6A2;ENSA;GPAM;LDHA;RMI1;SESN2;VAMP2;VIMP	8	1129	68	14557	0.15
GO:0045859	regulation of protein kinase activity	biological_process	10	CCNE1;CDC42;PRKAB2;SMG8;TRPT1	5	1129	37	14557	0.16
GO:0007140	male meiosis	biological_process	6	CYP26B1;FANCA;PIM2	3	1129	18	14557	0.16
GO:0002009	morphogenesis of an epithelium	biological_process	6	FREM2;KRT16;TIMELESS	3	1129	18	14557	0.16
GO:0046209	nitric oxide metabolic process	biological_process	5	CALM3;CPS1;DHFR	3	1129	18	14557	0.16
GO:0050775	positive regulation of dendrite morphogenesis	biological_process	10	ANAPC2;OBSL1;RAB21	3	1129	18	14557	0.16
GO:0035255	ionotropic glutamate receptor binding	molecular_function	7	DLG4;FUS;OPHN1	3	1129	18	14557	0.16
GO:0032868	response to insulin	biological_process	7	ADM;GGH;HADH;IRS1;OGT;PKM;SESN2	7	1129	58	14557	0.16
GO:0032580	Golgi cisterna membrane	cellular_component	12	CSGALNACT1;GOLIM4;MOB4;RAB21;ST3GAL1;ST3GAL2;UXS1	7	1129	58	14557	0.16
GO:0051087	chaperone binding	molecular_function	5	BAG1;BIRC5;CDC37L1;DNAJB2;HSPA5;HYOU1;STIP1;TBCD	8	1129	69	14557	0.16
GO:0004725	protein tyrosine phosphatase activity	molecular_function	9	CDC25A;CDC25C;DUSP10;DUSP15;DUSP3;DUSP5;PTPDC1;PTPRH;PTPRM;PTPRZ1	10	1129	91	14557	0.17
GO:0006414	translational elongation	biological_process	8	EEF1A1;EEF1A2;RPL12;RPL13;RPL26;RPL36;RPL4;RPS12;RPS6;TCEA1	10	1129	91	14557	0.17
GO:0035335	peptidyl-tyrosine dephosphorylation	biological_process	9	CDC25A;CDC25C;DUSP10;DUSP15;DUSP3;DUSP5;PTPDC1;PTPRH;PTPRM;PTPRZ1	10	1129	91	14557	0.17
GO:2001244	positive regulation of intrinsic apoptotic signaling pathway	biological_process	10	BBC3;BCL2L11;DFNA5;GNB2L1	4	1129	28	14557	0.17
GO:0007094	mitotic spindle assembly checkpoint	biological_process	15	ANAPC2;CDC20;CENPF;MAD2L1	4	1129	28	14557	0.17
GO:0048545	response to steroid hormone	biological_process	6	ASS1;CCNE1;CPS1;IDH1	4	1129	28	14557	0.17
GO:0033209	tumor necrosis factor-mediated signaling pathway	biological_process	9	AIM2;CASP8;KRT8;TNFRSF11A	4	1129	28	14557	0.17
GO:0005637	nuclear inner membrane	cellular_component	8	ERN1;LMNB1;LMNB2;TMPO	4	1129	28	14557	0.17
GO:0007498	mesoderm development	biological_process	6	GDF11;HES7;LHX2;VEGFA	4	1129	28	14557	0.17
GO:0043124	negative regulation of I-kappaB kinase/NF-kappaB signaling	biological_process	10	C9orf89;CASP8;OPTN;TNFAIP3	4	1129	28	14557	0.17
GO:0016772	"transferase activity, transferring phosphorus-containing groups"	molecular_function	5	AURKA;AURKB;BRAF;CDC7;CDK2;CH507-42P11.8;CIT;CLK1;CSNK2A1;DYRK3;EPHA3;EPHB3;ERN1;FLT1;ICK;MAP2K6;MAP3K10;MAP3K8;MASTL;MELK;MKNK2;NUAK2;PAK6;PBK;PIM1;PIM2;PKMYT1;PKN1;PLK2;PLK3;PRKDC;RIOK3;RIPK2;RNASEL;SGK1;SGK494;SIK1;SRPK1;STK32A;TNK2;TRIB2;TRIB3;TRPT1	43	1129	477	14557	0.17
GO:0006383	transcription from RNA polymerase III promoter	biological_process	11	GTF3C1;GTF3C5;POLR3D;POLR3H;SNAPC2	5	1129	38	14557	0.17
GO:0006493	protein O-linked glycosylation	biological_process	9	B3GLCT;C1GALT1;OGT;POFUT2;ST3GAL1;ST3GAL2;ST6GALNAC2;ST6GALNAC4	8	1129	70	14557	0.17
GO:0001525	angiogenesis	biological_process	10	ADGRG1;ADM2;ARHGAP24;C1GALT1;CASP8;COL15A1;EFNA1;EPHB3;FZD8;GNA13;HEY1;HMOX1;KLF5;MCAM;PTGS2;SCG2;VEGFA;WARS;XBP1	19	1129	194	14557	0.17
GO:0022625	cytosolic large ribosomal subunit	cellular_component	11	RPL12;RPL13;RPL26;RPL36;RPL4;ZCCHC17	6	1129	49	14557	0.18
GO:0097202	activation of cysteine-type endopeptidase activity	biological_process	13	CASP8;PAWR	2	1129	10	14557	0.18
GO:0045806	negative regulation of endocytosis	biological_process	7	LGALS3;SCAMP5	2	1129	10	14557	0.18
GO:0043616	keratinocyte proliferation	biological_process	6	CDH13;PTCH1	2	1129	10	14557	0.18
GO:0008334	histone mRNA metabolic process	biological_process	10	SNRPF;ZNF473	2	1129	10	14557	0.18
GO:0003222	ventricular trabecula myocardium morphogenesis	biological_process	13	HEG1;HEY1	2	1129	10	14557	0.18
GO:0034663	endoplasmic reticulum chaperone complex	cellular_component	11	HSPA5;HYOU1	2	1129	10	14557	0.18
GO:0055003	cardiac myofibril assembly	biological_process	9	MYH10;OBSL1	2	1129	10	14557	0.18
GO:0010804	negative regulation of tumor necrosis factor-mediated signaling pathway	biological_process	11	NOL3;TRAIP	2	1129	10	14557	0.18
GO:0000380	"alternative mRNA splicing, via spliceosome"	biological_process	12	HNRNPM;SFPQ	2	1129	10	14557	0.18
GO:0051593	response to folic acid	biological_process	9	BCHE;TYMS	2	1129	10	14557	0.18
GO:0015175	neutral amino acid transmembrane transporter activity	molecular_function	9	SLC38A1;SLC3A2	2	1129	10	14557	0.18
GO:0045717	negative regulation of fatty acid biosynthetic process	biological_process	11	INSIG1;TRIB3	2	1129	10	14557	0.18
GO:0097504	Gemini of coiled bodies	cellular_component	14	GEMIN5;ZPR1	2	1129	10	14557	0.18
GO:0050927	positive regulation of positive chemotaxis	biological_process	6	CDH13;VEGFA	2	1129	10	14557	0.18
GO:2000678	negative regulation of transcription regulatory region DNA binding	biological_process	8	HEY1;LHX2	2	1129	10	14557	0.18
GO:0043129	surfactant homeostasis	biological_process	8	LPCAT1;VEGFA	2	1129	10	14557	0.18
GO:0045742	positive regulation of epidermal growth factor receptor signaling pathway	biological_process	13	AFAP1L2;PLAUR	2	1129	10	14557	0.18
GO:0042551	neuron maturation	biological_process	11	IRX5;MECP2	2	1129	10	14557	0.18
GO:0017119	Golgi transport complex	cellular_component	11	COG2;COG5	2	1129	10	14557	0.18
GO:0031616	spindle pole centrosome	cellular_component	10	AURKA;AURKB	2	1129	10	14557	0.18
GO:0007034	vacuolar transport	biological_process	6	CHMP4C;CHMP6	2	1129	10	14557	0.18
GO:0031080	nuclear pore outer ring	cellular_component	13	NUP37;NUP85	2	1129	10	14557	0.18
GO:0005227	calcium activated cation channel activity	molecular_function	9	ANO10;TRPM4	2	1129	10	14557	0.18
GO:0002031	G-protein coupled receptor internalization	biological_process	8	ADM;ARRB1	2	1129	10	14557	0.18
GO:1903071	positive regulation of ER-associated ubiquitin-dependent protein catabolic process	biological_process	13	HERPUD1;XBP1	2	1129	10	14557	0.18
GO:0080182	histone H3-K4 trimethylation	biological_process	10	OGT;WDR61	2	1129	10	14557	0.18
GO:0051775	response to redox state	biological_process	4	GLRX2;VIMP	2	1129	10	14557	0.18
GO:0042770	signal transduction in response to DNA damage	biological_process	8	GADD45A;SMC1A	2	1129	10	14557	0.18
GO:0042056	chemoattractant activity	molecular_function	3	LGALS3;SCG2;VEGFA	3	1129	19	14557	0.18
GO:0004527	exonuclease activity	molecular_function	7	EXO1;ISG20;TDP1	3	1129	19	14557	0.18
GO:0043330	response to exogenous dsRNA	biological_process	8	NFKBIA;RIPK2;SLC3A2	3	1129	19	14557	0.18
GO:0043044	ATP-dependent chromatin remodeling	biological_process	9	CHD8;RBBP4;SMARCB1	3	1129	19	14557	0.18
GO:0034968	histone lysine methylation	biological_process	8	EZH1;SUV39H1;SUV39H2	3	1129	19	14557	0.18
GO:0046982	protein heterodimerization activity	molecular_function	6	ATF3;BARD1;BHLHE40;BIRC5;BRAF;CASP8;CEBPG;CENPT;DDIT3;DFNB31;H2AFV;H2AFX;H2AFY;H2AFZ;HIST1H2BD;HIST2H4A;ITGA3;JDP2;NR4A1;PAFAH1B3;POLA2;PRPH;RRAGD;SDCBP;SEPHS1;SMC1A;SPTAN1;TAP1;TENM3;TIMELESS;VAPB;VEGFA;XBP1;ZHX2	34	1129	372	14557	0.18
GO:0006486	protein glycosylation	biological_process	8	B4GALNT1;COG2;NPC1;SERP1;ST3GAL1;ST3GAL2;ST3GAL5;ST6GALNAC2;ST6GALNAC4	9	1129	82	14557	0.18
GO:0008654	phospholipid biosynthetic process	biological_process	6	GPAM;LPCAT1;PLA2G16;SERINC5	4	1129	29	14557	0.18
GO:0009409	response to cold	biological_process	5	ADM;CASP8;METRNL;RBM3	4	1129	29	14557	0.18
GO:0033077	T cell differentiation in thymus	biological_process	10	FZD8;PRKDC;RPS6;ZFP36L1	4	1129	29	14557	0.18
GO:0042771	intrinsic apoptotic signaling pathway in response to DNA damage by p53 class mediator	biological_process	10	BCL3;DDIT4;NUPR1;SHISA5	4	1129	29	14557	0.18
GO:1903146	regulation of mitochondrion degradation	biological_process	8	RUVBL1;U2AF1;U2AF2;USP36	4	1129	29	14557	0.18
GO:0030425	dendrite	cellular_component	7	ACAD9;ADNP;CAMK2N1;CNIH2;DLG4;DNER;EPHB3;FUS;GABBR1;GLRX2;GNB2L1;HCFC1;NAP1L4;NOV;NR1D1;NRGN;OPHN1;P2RX4;PLK2;PLK3;RBM3;RPS6;RUFY3;TNK2;ZNF385A;ZWINT	26	1129	278	14557	0.18
GO:0007050	cell cycle arrest	biological_process	7	BARD1;DDIT3;ERN1;GADD45A;HBP1;IRF1;JMY;MAP2K6;MTBP;PA2G4;PPP1R15A;PRKAB2	12	1129	116	14557	0.19
GO:0005783	endoplasmic reticulum	cellular_component	9	ASS1;BBC3;BCHE;BNIP1;CAMLG;CISD2;CLGN;CLN8;CRELD2;DHCR7;DLG4;DNAJB9;DNASE1L1;ELOVL7;ERN1;GABARAPL1;GOLT1B;HERPUD1;HLA-A;HMOX1;HSPA5;HYOU1;ICMT;INF2;INSIG1;KDSR;LCTL;LPCAT1;MLEC;MOGS;MRAP2;MSMO1;NBAS;NPC1;P4HA2;PKMYT1;PLA2G16;PPP1R15A;PQLC3;PTGS2;PTN;REEP4;RTN4R;SELM;SERP1;SEZ6L2;SHISA5;SLC27A4;SLC35A2;SLC39A7;SQSTM1;SRPK1;STIM1;STX8;TMEM8B;TRPM4;USE1;VAPB;VIMP;XBP1;ZFYVE1	61	1129	702	14557	0.19
GO:0016568	chromatin modification	biological_process	7	ASF1B;CBX4;CHD2;H2AFY;HDAC9;ING1;LRWD1;PHF19;PHF1;RBL1	10	1129	94	14557	0.19
GO:0060041	retina development in camera-type eye	biological_process	11	AGTPBP1;CLN8;LHX2;LPCAT1;MYH10;PTN;RARB	7	1129	61	14557	0.19
GO:0034097	response to cytokine	biological_process	6	CCNE1;CORO1A;FNTB;PTGS2;RELB;TNFRSF11A;TYMS	7	1129	61	14557	0.19
GO:0008138	protein tyrosine/serine/threonine phosphatase activity	molecular_function	9	DUSP10;DUSP15;DUSP3;DUSP5;PTPDC1	5	1129	40	14557	0.20
GO:0015631	tubulin binding	molecular_function	6	AGTPBP1;BIRC5;EML2;KIF14;STMN3	5	1129	40	14557	0.20
GO:0043209	myelin sheath	cellular_component	5	CCT3;CDC42;EEF1A1;EEF1A2;HSPA5;MPZ;NAPB;PKM;PLP1;PRDX3;SERINC5;STIP1;TUBA1A;TUBA1B	14	1129	140	14557	0.20
GO:0006836	neurotransmitter transport	biological_process	5	ICA1;RIMS3;SLC6A9	3	1129	20	14557	0.20
GO:0032715	negative regulation of interleukin-6 production	biological_process	8	ARRB1;TNFAIP3;VIMP	3	1129	20	14557	0.20
GO:0031424	keratinization	biological_process	10	CDC42;KRT16;SPRR2D	3	1129	20	14557	0.20
GO:0005545	1-phosphatidylinositol binding	molecular_function	7	EPB41;WDFY1;ZFYVE1	3	1129	20	14557	0.20
GO:0002040	sprouting angiogenesis	biological_process	11	CDC42;CDH13;E2F8	3	1129	20	14557	0.20
GO:0036151	phosphatidylcholine acyl-chain remodeling	biological_process	10	LPCAT1;LPCAT3;PLA2G16	3	1129	20	14557	0.20
GO:0043388	positive regulation of DNA binding	biological_process	7	BRD4;CEBPG;PLAUR	3	1129	20	14557	0.20
GO:0034660	ncRNA metabolic process	biological_process	9	GEMIN5;SNRPD1;SNRPF	3	1129	20	14557	0.20
GO:0000123	histone acetyltransferase complex	cellular_component	8	HCFC1;MCRS1;OGT	3	1129	20	14557	0.20
GO:2000352	negative regulation of endothelial cell apoptotic process	biological_process	11	BRAF;SCG2;TNFAIP3	3	1129	20	14557	0.20
GO:0051209	release of sequestered calcium ion into cytosol	biological_process	14	BBC3;DDIT3;F2R	3	1129	20	14557	0.20
GO:0072332	intrinsic apoptotic signaling pathway by p53 class mediator	biological_process	9	E2F1;E2F2;SHISA5	3	1129	20	14557	0.20
GO:0030515	snoRNA binding	molecular_function	7	NOP56;NUDT1;PWP2	3	1129	20	14557	0.20
GO:0017048	Rho GTPase binding	molecular_function	9	ARHGEF2;DAAM2;INF2;RTKN	4	1129	30	14557	0.20
GO:0005547	"phosphatidylinositol-3,4,5-trisphosphate binding"	molecular_function	8	NRGN;OGT;RACGAP1;ZFYVE1	4	1129	30	14557	0.20
GO:0031397	negative regulation of protein ubiquitination	biological_process	12	ARRB1;ISG15;OGT;TNFAIP3	4	1129	30	14557	0.20
GO:0032729	positive regulation of interferon-gamma production	biological_process	8	BCL3;IL18R1;RIPK2;TNFSF9	4	1129	30	14557	0.20
GO:0048471	perinuclear region of cytoplasm	cellular_component	9	ANXA6;AURKA;BCL3;CDC20;CDC25C;CDH13;CENPF;COL4A3BP;DOCK6;EIF4A2;FUS;GNB2L1;HMOX1;INADL;INF2;ITGA3;ITGB1BP1;KPTN;LIMS1;MAD2L1;MCM3;MOB4;MT1X;NFKBIE;NPC1;OBSL1;OPTN;P2RX4;PLA2G16;PTCH1;PTN;PTPRM;RAB15;RAB29;RAC3;RAD51;RPS6;SEC24A;SPIRE1;STX8;TRAIP;TRIP10;VAMP2;ZFYVE1;ZPR1	45	1129	510	14557	0.20
GO:0008033	tRNA processing	biological_process	11	AARS;ELAC2;LCMT2;POP1;SARS;TRMU	6	1129	51	14557	0.20
GO:0036064	ciliary basal body	cellular_component	12	CETN3;DFNB31;ICK;IRS1;PCNT;POC1A;RTTN;TUBG1;WDR34	9	1129	84	14557	0.20
GO:0008022	protein C-terminus binding	molecular_function	5	CDC20;CENPF;CORO1A;DLG4;MID1IP1;MKI67;OPTN;PCGF1;PRDX3;RAD51;SDCBP;SLC9A3R2;STIP1;VAMP2;XRCC6;YEATS4	16	1129	164	14557	0.20
GO:0007030	Golgi organization	biological_process	5	CDC42;COG2;DYM;MYO18A;OBSL1;OPTN;RAB29	7	1129	62	14557	0.20
GO:0007399	nervous system development	biological_process	7	CLN8;CSGALNACT1;DLG4;ENC1;GAP43;GDF11;GDNF;HES4;KIF1BP;LHX2;MAFK;MEF2D;NES;NRGN;OPHN1;PAFAH1B3;PCDHB2;PCDHB6;PTN;RFNG;SMARCB1;STMN3;TPP1;VEGFA	24	1129	258	14557	0.20
GO:0016301	kinase activity	molecular_function	6	CALM3;CCNB1;CCNE1;CDC7;CDK2;CERK;COL4A3BP;HMGXB3;ITPKC;MASTL;PKMYT1	11	1129	107	14557	0.21
GO:0030676	Rac guanyl-nucleotide exchange factor activity	molecular_function	6	ARHGEF2;TIAM1	2	1129	11	14557	0.21
GO:0000185	activation of MAPKKK activity	biological_process	13	GADD45A;GADD45B	2	1129	11	14557	0.21
GO:0031588	AMP-activated protein kinase complex	cellular_component	7	NUAK2;PRKAB2	2	1129	11	14557	0.21
GO:0034362	low-density lipoprotein particle	cellular_component	7	LSR;VIMP	2	1129	11	14557	0.21
GO:0043583	ear development	biological_process	9	BCL2L11;SHROOM2	2	1129	11	14557	0.21
GO:0044306	neuron projection terminus	cellular_component	7	DLG4;VAMP2	2	1129	11	14557	0.21
GO:0006809	nitric oxide biosynthetic process	biological_process	7	ARG2;P2RX4	2	1129	11	14557	0.21
GO:0000002	mitochondrial genome maintenance	biological_process	6	MGME1;PIF1	2	1129	11	14557	0.21
GO:0048246	macrophage chemotaxis	biological_process	6	LGALS3;NUP85	2	1129	11	14557	0.21
GO:0016446	somatic hypermutation of immunoglobulin genes	biological_process	6	EXO1;UNG	2	1129	11	14557	0.21
GO:0032495	response to muramyl dipeptide	biological_process	7	NFKBIA;TNFAIP3	2	1129	11	14557	0.21
GO:0033628	regulation of cell adhesion mediated by integrin	biological_process	6	EFNA1;ITGB1BP1	2	1129	11	14557	0.21
GO:0016126	sterol biosynthetic process	biological_process	8	DHCR7;INSIG1	2	1129	11	14557	0.21
GO:0010389	regulation of G2/M transition of mitotic cell cycle	biological_process	9	CENPF;KIF14	2	1129	11	14557	0.21
GO:0005732	small nucleolar ribonucleoprotein complex	cellular_component	8	NOP56;SNRPF	2	1129	11	14557	0.21
GO:0010569	regulation of double-strand break repair via homologous recombination	biological_process	12	RAD51AP1;RAD51	2	1129	11	14557	0.21
GO:0070507	regulation of microtubule cytoskeleton organization	biological_process	7	EPHA3;PHLDB1	2	1129	11	14557	0.21
GO:0045176	apical protein localization	biological_process	7	CELSR1;SHROOM2	2	1129	11	14557	0.21
GO:0007512	adult heart development	biological_process	9	MEF2D;MYH10	2	1129	11	14557	0.21
GO:0032797	SMN complex	cellular_component	7	GEMIN5;ZPR1	2	1129	11	14557	0.21
GO:0014075	response to amine	biological_process	6	ASS1;CPS1	2	1129	11	14557	0.21
GO:0046655	folic acid metabolic process	biological_process	8	DHFR;SHMT1	2	1129	11	14557	0.21
GO:0005159	insulin-like growth factor receptor binding	molecular_function	6	ARRB1;IRS1	2	1129	11	14557	0.21
GO:0006450	regulation of translational fidelity	biological_process	10	AARS;DTD1	2	1129	11	14557	0.21
GO:0003995	acyl-CoA dehydrogenase activity	molecular_function	6	ACAD9;IVD	2	1129	11	14557	0.21
GO:0044798	nuclear transcription factor complex	cellular_component	8	KLF4;NFATC2	2	1129	11	14557	0.21
GO:0036066	protein O-linked fucosylation	biological_process	10	B3GLCT;POFUT2	2	1129	11	14557	0.21
GO:0017017	MAP kinase tyrosine/serine/threonine phosphatase activity	molecular_function	10	DUSP10;DUSP5	2	1129	11	14557	0.21
GO:0071498	cellular response to fluid shear stress	biological_process	6	PTGS2;XBP1	2	1129	11	14557	0.21
GO:0016574	histone ubiquitination	biological_process	9	PHC1;UHRF1	2	1129	11	14557	0.21
GO:0030670	phagocytic vesicle membrane	cellular_component	13	ATP6V0D2;CORO1A;HLA-A;RAB32;RAB9B	5	1129	41	14557	0.21
GO:0006606	protein import into nucleus	biological_process	6	ING1;IPO9;MCM3AP;PPP1R10;RAN	5	1129	41	14557	0.21
GO:0031201	SNARE complex	cellular_component	9	BNIP1;NAPB;SCAMP5;STX8;VAMP2	5	1129	41	14557	0.21
GO:0035872	"nucleotide-binding domain, leucine rich repeat containing receptor signaling pathway"	biological_process	8	AIM2;CASP8;MAP2K6;RIPK2;TNFAIP3	5	1129	41	14557	0.21
GO:0006816	calcium ion transport	biological_process	9	ANXA6;CACNB1;CORO1A;P2RX4;SLC3A2;STIM1;TPT1;TRPM4;VDR	9	1129	85	14557	0.21
GO:0006631	fatty acid metabolic process	biological_process	9	ALKBH7;GPAM;HADH;MSMO1;SLC27A4;THEM4	6	1129	52	14557	0.21
GO:0004004	ATP-dependent RNA helicase activity	molecular_function	11	DDX23;DDX39A;DDX56;DHX33;DHX9;EIF4A2	6	1129	52	14557	0.21
GO:0031902	late endosome membrane	cellular_component	11	ANXA6;ARL8A;CHMP4C;CHMP6;NPC1;STX8;TMEM55A;VPS37D	8	1129	74	14557	0.21
GO:0035666	TRIF-dependent toll-like receptor signaling pathway	biological_process	10	BIRC3;CASP8;DUSP3;IRF7;MAP2K6;NFKBIA;NFKBIB;RIPK2	8	1129	74	14557	0.21
GO:0032482	Rab protein signal transduction	biological_process	10	RAB15;RAB21;RAB29;RAB32;RAB36;RAB6A;RAB9B	7	1129	63	14557	0.21
GO:1901798	positive regulation of signal transduction by p53 class mediator	biological_process	10	HEXIM1	1	1129	3	14557	0.22
GO:0002248	connective tissue replacement involved in inflammatory response wound healing	biological_process	6	F2R	1	1129	3	14557	0.22
GO:0015183	L-aspartate transmembrane transporter activity	molecular_function	10	SLC25A13	1	1129	3	14557	0.22
GO:0007260	tyrosine phosphorylation of STAT protein	biological_process	10	F2R	1	1129	3	14557	0.22
GO:0045309	protein phosphorylated amino acid binding	molecular_function	6	ARRB1	1	1129	3	14557	0.22
GO:0004616	phosphogluconate dehydrogenase (decarboxylating) activity	molecular_function	7	GLYR1	1	1129	3	14557	0.22
GO:0044791	positive regulation by host of viral release from host cell	biological_process	10	VAPB	1	1129	3	14557	0.22
GO:0033262	regulation of nuclear cell cycle DNA replication	biological_process	12	CDT1	1	1129	3	14557	0.22
GO:0030144	"alpha-1,6-mannosylglycoprotein 6-beta-N-acetylglucosaminyltransferase activity"	molecular_function	8	MGAT5B	1	1129	3	14557	0.22
GO:0048495	Roundabout binding	molecular_function	6	SLIT2	1	1129	3	14557	0.22
GO:0016783	sulfurtransferase activity	molecular_function	6	TRMU	1	1129	3	14557	0.22
GO:0060544	regulation of necroptotic process	biological_process	9	BIRC3	1	1129	3	14557	0.22
GO:0019240	citrulline biosynthetic process	biological_process	9	CPS1	1	1129	3	14557	0.22
GO:0046061	dATP catabolic process	biological_process	12	NUDT1	1	1129	3	14557	0.22
GO:0034136	negative regulation of toll-like receptor 2 signaling pathway	biological_process	11	TNFAIP3	1	1129	3	14557	0.22
GO:0004090	carbonyl reductase (NADPH) activity	molecular_function	7	CBR3	1	1129	3	14557	0.22
GO:0030953	astral microtubule organization	biological_process	8	TACC3	1	1129	3	14557	0.22
GO:0055100	adiponectin binding	molecular_function	5	CDH13	1	1129	3	14557	0.22
GO:1990131	Gtr1-Gtr2 GTPase complex	cellular_component	5	RRAGD	1	1129	3	14557	0.22
GO:0033563	dorsal/ventral axon guidance	biological_process	8	SLIT2	1	1129	3	14557	0.22
GO:0060745	mammary gland branching involved in pregnancy	biological_process	7	VDR	1	1129	3	14557	0.22
GO:0051383	kinetochore organization	biological_process	6	CENPH	1	1129	3	14557	0.22
GO:0016071	mRNA metabolic process	biological_process	9	CEBPG	1	1129	3	14557	0.22
GO:0042759	long-chain fatty acid biosynthetic process	biological_process	10	PLP1	1	1129	3	14557	0.22
GO:1901799	negative regulation of proteasomal protein catabolic process	biological_process	11	OPHN1	1	1129	3	14557	0.22
GO:0048563	post-embryonic organ morphogenesis	biological_process	8	BCL2L11	1	1129	3	14557	0.22
GO:0009597	detection of virus	biological_process	8	IFIH1	1	1129	3	14557	0.22
GO:0004677	DNA-dependent protein kinase activity	molecular_function	9	PRKDC	1	1129	3	14557	0.22
GO:0008401	retinoic acid 4-hydroxylase activity	molecular_function	6	CYP26B1	1	1129	3	14557	0.22
GO:0051351	positive regulation of ligase activity	biological_process	6	MID1IP1	1	1129	3	14557	0.22
GO:2000969	positive regulation of alpha-amino-3-hydroxy-5-methyl-4-isoxazole propionate selective glutamate receptor activity	biological_process	11	ARC	1	1129	3	14557	0.22
GO:0097513	myosin II filament	cellular_component	13	MYH10	1	1129	3	14557	0.22
GO:0004768	stearoyl-CoA 9-desaturase activity	molecular_function	8	FADS2	1	1129	3	14557	0.22
GO:0004487	methylenetetrahydrofolate dehydrogenase (NAD+) activity	molecular_function	7	MTHFD2	1	1129	3	14557	0.22
GO:0006166	purine ribonucleoside salvage	biological_process	11	PRTFDC1	1	1129	3	14557	0.22
GO:2001070	starch binding	molecular_function	6	GPCPD1	1	1129	3	14557	0.22
GO:0035770	ribonucleoprotein granule	cellular_component	8	HNRNPA3	1	1129	3	14557	0.22
GO:0032608	interferon-beta production	biological_process	7	IRF7	1	1129	3	14557	0.22
GO:0030801	positive regulation of cyclic nucleotide metabolic process	biological_process	12	CALM3	1	1129	3	14557	0.22
GO:0007023	post-chaperonin tubulin folding pathway	biological_process	8	TBCD	1	1129	3	14557	0.22
GO:0098588	bounding membrane of organelle	cellular_component	5	GOLT1B	1	1129	3	14557	0.22
GO:0010424	DNA methylation on cytosine within a CG sequence	biological_process	13	DNMT3B	1	1129	3	14557	0.22
GO:0000988	protein binding transcription factor activity	molecular_function	3	HEY1	1	1129	3	14557	0.22
GO:0071306	cellular response to vitamin E	biological_process	10	PAWR	1	1129	3	14557	0.22
GO:1903307	positive regulation of regulated secretory pathway	biological_process	9	RAB15	1	1129	3	14557	0.22
GO:0002677	negative regulation of chronic inflammatory response	biological_process	9	TNFAIP3	1	1129	3	14557	0.22
GO:0009301	snRNA transcription	biological_process	11	SNAPC2	1	1129	3	14557	0.22
GO:2001044	regulation of integrin-mediated signaling pathway	biological_process	9	ITGB1BP1	1	1129	3	14557	0.22
GO:0061364	apoptotic process involved in luteolysis	biological_process	6	SLIT2	1	1129	3	14557	0.22
GO:0089712	L-aspartate transmembrane transport	biological_process	9	SLC25A13	1	1129	3	14557	0.22
GO:0002377	immunoglobulin production	biological_process	5	PRKDC	1	1129	3	14557	0.22
GO:0031346	positive regulation of cell projection organization	biological_process	7	LCN2	1	1129	3	14557	0.22
GO:0035385	Roundabout signaling pathway	biological_process	8	SLIT2	1	1129	3	14557	0.22
GO:0031701	angiotensin receptor binding	molecular_function	7	ARRB1	1	1129	3	14557	0.22
GO:0048385	regulation of retinoic acid receptor signaling pathway	biological_process	9	CYP26B1	1	1129	3	14557	0.22
GO:0070262	peptidyl-serine dephosphorylation	biological_process	9	PPP1R15A	1	1129	3	14557	0.22
GO:1901492	positive regulation of lymphangiogenesis	biological_process	12	VEGFA	1	1129	3	14557	0.22
GO:0030345	structural constituent of tooth enamel	molecular_function	6	TUFT1	1	1129	3	14557	0.22
GO:0016262	protein N-acetylglucosaminyltransferase activity	molecular_function	8	OGT	1	1129	3	14557	0.22
GO:1990460	leptin receptor binding	molecular_function	6	SNX1	1	1129	3	14557	0.22
GO:0002023	reduction of food intake in response to dietary excess	biological_process	6	RMI1	1	1129	3	14557	0.22
GO:0097187	dentinogenesis	biological_process	11	FAM20C	1	1129	3	14557	0.22
GO:0015197	peptide transporter activity	molecular_function	5	TAP1	1	1129	3	14557	0.22
GO:0030951	establishment or maintenance of microtubule cytoskeleton polarity	biological_process	7	KIF2C	1	1129	3	14557	0.22
GO:0034140	negative regulation of toll-like receptor 3 signaling pathway	biological_process	11	TNFAIP3	1	1129	3	14557	0.22
GO:0015810	aspartate transport	biological_process	11	SLC25A13	1	1129	3	14557	0.22
GO:0045837	negative regulation of membrane potential	biological_process	6	PTN	1	1129	3	14557	0.22
GO:0047192	1-alkylglycerophosphocholine O-acetyltransferase activity	molecular_function	9	LPCAT1	1	1129	3	14557	0.22
GO:0070232	regulation of T cell apoptotic process	biological_process	12	LGALS3	1	1129	3	14557	0.22
GO:0003886	DNA (cytosine-5-)-methyltransferase activity	molecular_function	8	DNMT3B	1	1129	3	14557	0.22
GO:0048050	post-embryonic eye morphogenesis	biological_process	9	MFAP2	1	1129	3	14557	0.22
GO:0097169	AIM2 inflammasome complex	cellular_component	7	AIM2	1	1129	3	14557	0.22
GO:0051033	RNA transmembrane transporter activity	molecular_function	8	HNRNPA3	1	1129	3	14557	0.22
GO:0019346	transsulfuration	biological_process	9	CTH	1	1129	3	14557	0.22
GO:0055087	Ski complex	cellular_component	9	WDR61	1	1129	3	14557	0.22
GO:0006278	RNA-dependent DNA replication	biological_process	10	PPIA	1	1129	3	14557	0.22
GO:0019863	IgE binding	molecular_function	7	LGALS3	1	1129	3	14557	0.22
GO:0048630	skeletal muscle tissue growth	biological_process	11	IGFBP5	1	1129	3	14557	0.22
GO:0043047	single-stranded telomeric DNA binding	molecular_function	9	HNRNPA2B1	1	1129	3	14557	0.22
GO:0071035	nuclear polyadenylation-dependent rRNA catabolic process	biological_process	11	EXOSC2	1	1129	3	14557	0.22
GO:0010609	mRNA localization resulting in posttranscriptional regulation of gene expression	biological_process	9	ZNF385A	1	1129	3	14557	0.22
GO:1990597	AIP1-IRE1 complex	NA	NA	ERN1	1	1129	3	14557	0.22
GO:0071895	odontoblast differentiation	biological_process	8	FAM20C	1	1129	3	14557	0.22
GO:0000320	re-entry into mitotic cell cycle	biological_process	7	CCNF	1	1129	3	14557	0.22
GO:0046839	phospholipid dephosphorylation	biological_process	8	PPAPDC1B	1	1129	3	14557	0.22
GO:0047045	testosterone 17-beta-dehydrogenase (NADP+) activity	molecular_function	7	HSD17B3	1	1129	3	14557	0.22
GO:0014904	myotube cell development	biological_process	10	NFATC2	1	1129	3	14557	0.22
GO:0019695	choline metabolic process	biological_process	9	BCHE	1	1129	3	14557	0.22
GO:0031752	D5 dopamine receptor binding	molecular_function	8	GNA13	1	1129	3	14557	0.22
GO:0097056	selenocysteinyl-tRNA(Sec) biosynthetic process	biological_process	9	SARS	1	1129	3	14557	0.22
GO:0004104	cholinesterase activity	molecular_function	7	BCHE	1	1129	3	14557	0.22
GO:1902445	regulation of mitochondrial membrane permeability involved in programmed necrotic cell death	biological_process	8	ALKBH7	1	1129	3	14557	0.22
GO:0097200	cysteine-type endopeptidase activity involved in execution phase of apoptosis	molecular_function	10	CASP7	1	1129	3	14557	0.22
GO:0017108	5'-flap endonuclease activity	molecular_function	10	SLX4	1	1129	3	14557	0.22
GO:0031017	exocrine pancreas development	biological_process	8	XBP1	1	1129	3	14557	0.22
GO:0072086	specification of loop of Henle identity	biological_process	11	IRX2	1	1129	3	14557	0.22
GO:0070317	negative regulation of G0 to G1 transition	biological_process	9	PPP2R5B	1	1129	3	14557	0.22
GO:0072385	minus-end-directed organelle transport along microtubule	biological_process	9	RAB6A	1	1129	3	14557	0.22
GO:0045905	positive regulation of translational termination	biological_process	10	EIF5A	1	1129	3	14557	0.22
GO:0030619	U1 snRNA binding	molecular_function	8	ISG20	1	1129	3	14557	0.22
GO:1990089	response to nerve growth factor	biological_process	5	PTN	1	1129	3	14557	0.22
GO:0010521	telomerase inhibitor activity	molecular_function	5	PIF1	1	1129	3	14557	0.22
GO:0008310	single-stranded DNA 3'-5' exodeoxyribonuclease activity	molecular_function	11	ISG20	1	1129	3	14557	0.22
GO:0072006	nephron development	biological_process	10	ITGA3	1	1129	3	14557	0.22
GO:0035947	regulation of gluconeogenesis by regulation of transcription from RNA polymerase II promoter	biological_process	14	NR1D1	1	1129	3	14557	0.22
GO:0051153	regulation of striated muscle cell differentiation	biological_process	9	HDAC9	1	1129	3	14557	0.22
GO:2000324	positive regulation of glucocorticoid receptor signaling pathway	biological_process	12	PPP5C	1	1129	3	14557	0.22
GO:0033688	regulation of osteoblast proliferation	biological_process	6	RHOA	1	1129	3	14557	0.22
GO:0090135	actin filament branching	biological_process	8	CDC42	1	1129	3	14557	0.22
GO:0005958	DNA-dependent protein kinase-DNA ligase 4 complex	cellular_component	11	PRKDC	1	1129	3	14557	0.22
GO:0019158	mannokinase activity	molecular_function	9	HK2	1	1129	3	14557	0.22
GO:0003910	DNA ligase (ATP) activity	molecular_function	7	LIG1	1	1129	3	14557	0.22
GO:0045590	negative regulation of regulatory T cell differentiation	biological_process	12	IRF1	1	1129	3	14557	0.22
GO:0006287	"base-excision repair, gap-filling"	biological_process	11	POLE	1	1129	3	14557	0.22
GO:0034626	"fatty acid elongation, polyunsaturated fatty acid"	biological_process	12	ELOVL7	1	1129	3	14557	0.22
GO:0000444	MIS12/MIND type complex	cellular_component	11	DSN1	1	1129	3	14557	0.22
GO:1990696	USH2 complex	NA	NA	DFNB31	1	1129	3	14557	0.22
GO:1990423	RZZ complex	cellular_component	10	KNTC1	1	1129	3	14557	0.22
GO:0051584	regulation of dopamine uptake involved in synaptic transmission	biological_process	11	GDNF	1	1129	3	14557	0.22
GO:0045039	protein import into mitochondrial inner membrane	biological_process	8	TIMM22	1	1129	3	14557	0.22
GO:0071034	CUT catabolic process	biological_process	10	EXOSC2	1	1129	3	14557	0.22
GO:0006452	translational frameshifting	biological_process	9	EIF5A	1	1129	3	14557	0.22
GO:0032675	regulation of interleukin-6 production	biological_process	7	AFAP1L2	1	1129	3	14557	0.22
GO:0014041	regulation of neuron maturation	biological_process	11	RAC3	1	1129	3	14557	0.22
GO:1903069	regulation of ER-associated ubiquitin-dependent protein catabolic process	biological_process	12	HERPUD1	1	1129	3	14557	0.22
GO:0060842	arterial endothelial cell differentiation	biological_process	10	HEY1	1	1129	3	14557	0.22
GO:0034448	EGO complex	cellular_component	11	RRAGD	1	1129	3	14557	0.22
GO:0043490	malate-aspartate shuttle	biological_process	9	SLC25A13	1	1129	3	14557	0.22
GO:0070212	protein poly-ADP-ribosylation	biological_process	10	PARP1	1	1129	3	14557	0.22
GO:0033128	negative regulation of histone phosphorylation	biological_process	11	H2AFY	1	1129	3	14557	0.22
GO:0042376	phylloquinone catabolic process	biological_process	8	CBR3	1	1129	3	14557	0.22
GO:1901727	positive regulation of histone deacetylase activity	biological_process	12	VEGFA	1	1129	3	14557	0.22
GO:0060154	cellular process regulating host cell cycle in response to virus	biological_process	7	BCL2L11	1	1129	3	14557	0.22
GO:0019966	interleukin-1 binding	molecular_function	6	TRIM16	1	1129	3	14557	0.22
GO:0008948	oxaloacetate decarboxylase activity	molecular_function	7	FAHD1	1	1129	3	14557	0.22
GO:0009041	uridylate kinase activity	molecular_function	9	DTYMK	1	1129	3	14557	0.22
GO:0016247	channel regulator activity	molecular_function	3	SLC9A3R2	1	1129	3	14557	0.22
GO:0032651	regulation of interleukin-1 beta production	biological_process	8	F2R	1	1129	3	14557	0.22
GO:0060715	syncytiotrophoblast cell differentiation involved in labyrinthine layer development	biological_process	8	CASP8	1	1129	3	14557	0.22
GO:0009166	nucleotide catabolic process	biological_process	9	UPP1	1	1129	3	14557	0.22
GO:0090166	Golgi disassembly	biological_process	7	PLK3	1	1129	3	14557	0.22
GO:0070649	formin-nucleated actin cable assembly	biological_process	10	SPIRE1	1	1129	3	14557	0.22
GO:0000056	ribosomal small subunit export from nucleus	biological_process	9	RAN	1	1129	3	14557	0.22
GO:1903298	negative regulation of hypoxia-induced intrinsic apoptotic signaling pathway	biological_process	11	HYOU1	1	1129	3	14557	0.22
GO:0050881	musculoskeletal movement	biological_process	6	CLN8	1	1129	3	14557	0.22
GO:0031401	positive regulation of protein modification process	biological_process	9	NUPR1	1	1129	3	14557	0.22
GO:0042699	follicle-stimulating hormone signaling pathway	biological_process	6	ARRB1	1	1129	3	14557	0.22
GO:0009263	deoxyribonucleotide biosynthetic process	biological_process	10	RRM2	1	1129	3	14557	0.22
GO:0035651	AP-3 adaptor complex binding	molecular_function	6	RAB32	1	1129	3	14557	0.22
GO:0036488	CHOP-C/EBP complex	cellular_component	10	DDIT3	1	1129	3	14557	0.22
GO:0004591	oxoglutarate dehydrogenase (succinyl-transferring) activity	molecular_function	7	DHTKD1	1	1129	3	14557	0.22
GO:0036336	dendritic cell migration	biological_process	5	CDC42	1	1129	3	14557	0.22
GO:0071332	cellular response to fructose stimulus	biological_process	10	XBP1	1	1129	3	14557	0.22
GO:0051046	regulation of secretion	biological_process	6	POFUT2	1	1129	3	14557	0.22
GO:0034121	regulation of toll-like receptor signaling pathway	biological_process	9	BIRC3	1	1129	3	14557	0.22
GO:1902263	apoptotic process involved in embryonic digit morphogenesis	biological_process	10	BCL2L11	1	1129	3	14557	0.22
GO:0001740	Barr body	cellular_component	12	H2AFY	1	1129	3	14557	0.22
GO:0071437	invadopodium	cellular_component	6	AFAP1L1	1	1129	3	14557	0.22
GO:0006576	cellular biogenic amine metabolic process	biological_process	7	MECP2	1	1129	3	14557	0.22
GO:0044299	C-fiber	cellular_component	8	PRPH	1	1129	3	14557	0.22
GO:0019367	"fatty acid elongation, saturated fatty acid"	biological_process	11	ELOVL7	1	1129	3	14557	0.22
GO:0035989	tendon development	biological_process	7	COL11A1	1	1129	3	14557	0.22
GO:0014028	notochord formation	biological_process	10	EFNA1	1	1129	3	14557	0.22
GO:0033108	mitochondrial respiratory chain complex assembly	biological_process	6	AARS2	1	1129	3	14557	0.22
GO:0030620	U2 snRNA binding	molecular_function	8	ISG20	1	1129	3	14557	0.22
GO:0071930	negative regulation of transcription involved in G1/S transition of mitotic cell cycle	biological_process	13	E2F1	1	1129	3	14557	0.22
GO:0046978	TAP1 binding	molecular_function	6	TAP1	1	1129	3	14557	0.22
GO:0007113	endomitotic cell cycle	biological_process	7	PLK3	1	1129	3	14557	0.22
GO:0031386	protein tag	molecular_function	3	ISG15	1	1129	3	14557	0.22
GO:0015245	fatty acid transporter activity	molecular_function	6	SLC27A4	1	1129	3	14557	0.22
GO:0016222	procollagen-proline 4-dioxygenase complex	cellular_component	11	P4HA2	1	1129	3	14557	0.22
GO:0004965	G-protein coupled GABA receptor activity	molecular_function	7	GABBR1	1	1129	3	14557	0.22
GO:0070889	platelet alpha granule organization	biological_process	7	ZNF385A	1	1129	3	14557	0.22
GO:0097155	fasciculation of sensory neuron axon	biological_process	8	EPHA3	1	1129	3	14557	0.22
GO:0060221	retinal rod cell differentiation	biological_process	13	PTN	1	1129	3	14557	0.22
GO:0038091	positive regulation of cell proliferation by VEGF-activated platelet derived growth factor receptor signaling pathway	biological_process	12	VEGFA	1	1129	3	14557	0.22
GO:0055092	sterol homeostasis	biological_process	8	XBP1	1	1129	3	14557	0.22
GO:0031697	beta-1 adrenergic receptor binding	molecular_function	8	DLG4	1	1129	3	14557	0.22
GO:0051647	nucleus localization	biological_process	6	CDC42	1	1129	3	14557	0.22
GO:0035373	chondroitin sulfate proteoglycan binding	molecular_function	7	PTN	1	1129	3	14557	0.22
GO:1990604	IRE1-TRAF2-ASK1 complex	NA	NA	ERN1	1	1129	3	14557	0.22
GO:0031664	regulation of lipopolysaccharide-mediated signaling pathway	biological_process	9	CD55	1	1129	3	14557	0.22
GO:0071409	cellular response to cycloheximide	biological_process	8	KLF4	1	1129	3	14557	0.22
GO:0015187	glycine transmembrane transporter activity	molecular_function	10	SLC6A9	1	1129	3	14557	0.22
GO:0044265	cellular macromolecule catabolic process	biological_process	6	CLN8	1	1129	3	14557	0.22
GO:0032541	cortical endoplasmic reticulum	cellular_component	12	STIM1	1	1129	3	14557	0.22
GO:0034421	post-translational protein acetylation	biological_process	10	ESCO2	1	1129	3	14557	0.22
GO:0005483	soluble NSF attachment protein activity	molecular_function	5	NAPB	1	1129	3	14557	0.22
GO:1902110	positive regulation of mitochondrial membrane permeability involved in apoptotic process	biological_process	9	BCL2L11	1	1129	3	14557	0.22
GO:0016241	regulation of macroautophagy	biological_process	8	ERN1	1	1129	3	14557	0.22
GO:0002328	pro-B cell differentiation	biological_process	9	PRKDC	1	1129	3	14557	0.22
GO:0070294	renal sodium ion absorption	biological_process	8	SGK1	1	1129	3	14557	0.22
GO:0006933	negative regulation of cell adhesion involved in substrate-bound cell migration	biological_process	9	ITGB1BP1	1	1129	3	14557	0.22
GO:0031627	telomeric loop formation	biological_process	10	DCLRE1B	1	1129	3	14557	0.22
GO:0010751	negative regulation of nitric oxide mediated signal transduction	biological_process	11	SPINK1	1	1129	3	14557	0.22
GO:0070996	type 1 melanocortin receptor binding	molecular_function	9	MRAP2	1	1129	3	14557	0.22
GO:0030292	protein tyrosine kinase inhibitor activity	molecular_function	7	GNB2L1	1	1129	3	14557	0.22
GO:0070569	uridylyltransferase activity	molecular_function	7	UAP1L1	1	1129	3	14557	0.22
GO:0089720	caspase binding	molecular_function	7	NOL3	1	1129	3	14557	0.22
GO:0006203	dGTP catabolic process	biological_process	12	NUDT1	1	1129	3	14557	0.22
GO:0004477	methenyltetrahydrofolate cyclohydrolase activity	molecular_function	8	MTHFD2	1	1129	3	14557	0.22
GO:0002142	stereocilia ankle link complex	cellular_component	7	DFNB31	1	1129	3	14557	0.22
GO:0000322	storage vacuole	cellular_component	10	CDC42	1	1129	3	14557	0.22
GO:0004815	aspartate-tRNA ligase activity	molecular_function	8	DARS2	1	1129	3	14557	0.22
GO:0051373	FATZ binding	molecular_function	6	ACTN2	1	1129	3	14557	0.22
GO:0042249	establishment of planar polarity of embryonic epithelium	biological_process	7	CELSR1	1	1129	3	14557	0.22
GO:0031515	tRNA (m1A) methyltransferase complex	cellular_component	10	TRMT61B	1	1129	3	14557	0.22
GO:0001976	neurological system process involved in regulation of systemic arterial blood pressure	biological_process	10	MECP2	1	1129	3	14557	0.22
GO:0015014	"heparan sulfate proteoglycan biosynthetic process, polysaccharide chain biosynthetic process"	biological_process	8	CSGALNACT1	1	1129	3	14557	0.22
GO:2000774	positive regulation of cellular senescence	biological_process	8	HMGA1	1	1129	3	14557	0.22
GO:0010871	negative regulation of receptor biosynthetic process	biological_process	9	NR1D1	1	1129	3	14557	0.22
GO:1902916	positive regulation of protein polyubiquitination	biological_process	13	SKP2	1	1129	3	14557	0.22
GO:0031692	alpha-1B adrenergic receptor binding	molecular_function	8	ARRB1	1	1129	3	14557	0.22
GO:0032649	regulation of interferon-gamma production	biological_process	7	ISG15	1	1129	3	14557	0.22
GO:0000408	EKC/KEOPS complex	cellular_component	7	OSGEP	1	1129	3	14557	0.22
GO:0030881	beta-2-microglobulin binding	molecular_function	5	HLA-A	1	1129	3	14557	0.22
GO:0001835	blastocyst hatching	biological_process	11	SMARCB1	1	1129	3	14557	0.22
GO:1900004	negative regulation of serine-type endopeptidase activity	biological_process	12	SPINK1	1	1129	3	14557	0.22
GO:0070522	ERCC4-ERCC1 complex	cellular_component	12	SLX4	1	1129	3	14557	0.22
GO:0019478	D-amino acid catabolic process	biological_process	9	DTD1	1	1129	3	14557	0.22
GO:0045298	tubulin complex	cellular_component	11	TPT1	1	1129	3	14557	0.22
GO:0005172	vascular endothelial growth factor receptor binding	molecular_function	7	VEGFA	1	1129	3	14557	0.22
GO:0050473	arachidonate 15-lipoxygenase activity	molecular_function	7	PTGS2	1	1129	3	14557	0.22
GO:0044194	cytolytic granule	cellular_component	12	RNF19B	1	1129	3	14557	0.22
GO:0043137	"DNA replication, removal of RNA primer"	biological_process	9	RNASEH2A	1	1129	3	14557	0.22
GO:0001642	group III metabotropic glutamate receptor activity	molecular_function	8	GRM8	1	1129	3	14557	0.22
GO:0070424	regulation of nucleotide-binding oligomerization domain containing signaling pathway	biological_process	10	BIRC3	1	1129	3	14557	0.22
GO:0016972	thiol oxidase activity	molecular_function	7	QSOX1	1	1129	3	14557	0.22
GO:0060623	regulation of chromosome condensation	biological_process	12	CCNB1	1	1129	3	14557	0.22
GO:0022029	telencephalon cell migration	biological_process	9	SLIT2	1	1129	3	14557	0.22
GO:1901509	regulation of endothelial tube morphogenesis	biological_process	10	ADAMTS12	1	1129	3	14557	0.22
GO:1990254	keratin filament binding	molecular_function	7	KRT14	1	1129	3	14557	0.22
GO:0051835	positive regulation of synapse structural plasticity	biological_process	8	CDC42	1	1129	3	14557	0.22
GO:0070358	actin polymerization-dependent cell motility	biological_process	7	JMY	1	1129	3	14557	0.22
GO:0044205	'de novo' UMP biosynthetic process	biological_process	12	UMPS	1	1129	3	14557	0.22
GO:0032299	ribonuclease H2 complex	cellular_component	7	RNASEH2A	1	1129	3	14557	0.22
GO:1901031	regulation of response to reactive oxygen species	biological_process	7	SESN2	1	1129	3	14557	0.22
GO:0003909	DNA ligase activity	molecular_function	6	LIG1	1	1129	3	14557	0.22
GO:0010737	protein kinase A signaling	biological_process	8	LCP1	1	1129	3	14557	0.22
GO:0043988	histone H3-S28 phosphorylation	biological_process	11	AURKB	1	1129	3	14557	0.22
GO:1902235	regulation of endoplasmic reticulum stress-induced intrinsic apoptotic signaling pathway	biological_process	10	HERPUD1	1	1129	3	14557	0.22
GO:1902219	negative regulation of intrinsic apoptotic signaling pathway in response to osmotic stress	biological_process	11	ARHGEF2	1	1129	3	14557	0.22
GO:0040009	regulation of growth rate	biological_process	5	PARP1	1	1129	3	14557	0.22
GO:0097149	centralspindlin complex	cellular_component	11	RACGAP1	1	1129	3	14557	0.22
GO:0048194	Golgi vesicle budding	biological_process	8	MYO18A	1	1129	3	14557	0.22
GO:0004748	"ribonucleoside-diphosphate reductase activity, thioredoxin disulfide as acceptor"	molecular_function	7	RRM2	1	1129	3	14557	0.22
GO:1990405	protein antigen binding	molecular_function	5	ITGA4	1	1129	3	14557	0.22
GO:0006991	response to sterol depletion	biological_process	5	INSIG1	1	1129	3	14557	0.22
GO:0021678	third ventricle development	biological_process	11	MYH10	1	1129	3	14557	0.22
GO:0051106	positive regulation of DNA ligation	biological_process	11	RAD51	1	1129	3	14557	0.22
GO:0032437	cuticular plate	cellular_component	13	SPTAN1	1	1129	3	14557	0.22
GO:1902186	regulation of viral release from host cell	biological_process	8	TRIM25	1	1129	3	14557	0.22
GO:0060564	negative regulation of APC-Cdc20 complex activity	biological_process	15	MAD2L1	1	1129	3	14557	0.22
GO:0019344	cysteine biosynthetic process	biological_process	9	CTH	1	1129	3	14557	0.22
GO:0033553	rDNA heterochromatin	cellular_component	13	SUV39H1	1	1129	3	14557	0.22
GO:2000628	regulation of miRNA metabolic process	biological_process	11	KHSRP	1	1129	3	14557	0.22
GO:0015440	peptide-transporting ATPase activity	molecular_function	13	TAP1	1	1129	3	14557	0.22
GO:0097167	circadian regulation of translation	biological_process	9	HNRNPD	1	1129	3	14557	0.22
GO:0000467	"exonucleolytic trimming to generate mature 3'-end of 5.8S rRNA from tricistronic rRNA transcript (SSU-rRNA, 5.8S rRNA, LSU-rRNA"	biological_process	13	EXOSC2	1	1129	3	14557	0.22
GO:0070433	negative regulation of nucleotide-binding oligomerization domain containing 2 signaling pathway	biological_process	12	TNFAIP3	1	1129	3	14557	0.22
GO:2000373	positive regulation of DNA topoisomerase (ATP-hydrolyzing) activity	biological_process	15	UHRF1	1	1129	3	14557	0.22
GO:0000033	"alpha-1,3-mannosyltransferase activity"	molecular_function	8	ALG8	1	1129	3	14557	0.22
GO:0005381	iron ion transmembrane transporter activity	molecular_function	11	SLC25A37	1	1129	3	14557	0.22
GO:0070939	Dsl1p complex	cellular_component	9	NBAS	1	1129	3	14557	0.22
GO:0031543	peptidyl-proline dioxygenase activity	molecular_function	7	EGLN1	1	1129	3	14557	0.22
GO:0048664	neuron fate determination	biological_process	7	CDC42	1	1129	3	14557	0.22
GO:0051310	metaphase plate congression	biological_process	6	CENPF	1	1129	3	14557	0.22
GO:0001306	age-dependent response to oxidative stress	biological_process	7	CLN8	1	1129	3	14557	0.22
GO:0032937	SREBP-SCAP-Insig complex	cellular_component	14	INSIG1	1	1129	3	14557	0.22
GO:0070181	small ribosomal subunit rRNA binding	molecular_function	8	NSUN4	1	1129	3	14557	0.22
GO:0071677	positive regulation of mononuclear cell migration	biological_process	7	LGALS3	1	1129	3	14557	0.22
GO:0060046	regulation of acrosome reaction	biological_process	8	SPINK1	1	1129	3	14557	0.22
GO:0044294	dendritic growth cone	cellular_component	7	PTCH1	1	1129	3	14557	0.22
GO:0034653	retinoic acid catabolic process	biological_process	8	CYP26B1	1	1129	3	14557	0.22
GO:0002068	glandular epithelial cell development	biological_process	10	RARB	1	1129	3	14557	0.22
GO:0031997	N-terminal myristoylation domain binding	molecular_function	6	CALM3	1	1129	3	14557	0.22
GO:0008094	DNA-dependent ATPase activity	molecular_function	11	CHD8;MYO18A;RAD51;RBBP4	4	1129	31	14557	0.22
GO:0000422	mitochondrion degradation	biological_process	7	CISD2;GABARAPL1;SQSTM1;WIPI1	4	1129	31	14557	0.22
GO:0043491	protein kinase B signaling	biological_process	8	IRS1;PLK3;SESN2;THEM4	4	1129	31	14557	0.22
GO:0019894	kinesin binding	molecular_function	6	KIF18B;KIF1BP;PRC1;SYBU	4	1129	31	14557	0.22
GO:0030282	bone mineralization	biological_process	6	GPNMB;PTGS2;PTN;TUFT1	4	1129	31	14557	0.22
GO:0010628	positive regulation of gene expression	biological_process	8	ADM2;ATF3;BRAF;CDC42;CYP26B1;DFNB31;DNMT3B;E2F1;FUBP1;HCFC1;ITGA3;LCN2;LIMS1;NFATC2;PLAG1;PLP1;PPP1R15A;RELB;VDR;VEGFA;ZPR1	21	1129	225	14557	0.22
GO:0004842	ubiquitin-protein transferase activity	molecular_function	6	BARD1;BIRC3;BIRC5;DTL;FANCL;FBXO9;HERC2;KCTD13;PELI1;PPIL2;RBCK1;RCHY1;SIAH2;SMURF1;TNFAIP3;TRAIP;TRIM36;UBE2L6;UBE2S;UBE2T;UHRF1;WWP2	22	1129	237	14557	0.22
GO:0050840	extracellular matrix binding	molecular_function	4	ADGRG1;COL11A1;VEGFA	3	1129	21	14557	0.22
GO:0032776	DNA methylation on cytosine	biological_process	12	DNMT3B;HIST2H4A;UHRF1	3	1129	21	14557	0.22
GO:0022604	regulation of cell morphogenesis	biological_process	8	ARC;CFL1;RAC3	3	1129	21	14557	0.22
GO:0044344	cellular response to fibroblast growth factor stimulus	biological_process	8	CPS1;ITGB1BP1;NR4A1	3	1129	21	14557	0.22
GO:0071364	cellular response to epidermal growth factor stimulus	biological_process	8	EEF1A1;MCM7;ZPR1	3	1129	21	14557	0.22
GO:0030212	hyaluronan metabolic process	biological_process	9	HMMR;MKI67;PIM1	3	1129	21	14557	0.22
GO:0010800	positive regulation of peptidyl-threonine phosphorylation	biological_process	10	CALM3;RIPK2;S1PR2	3	1129	21	14557	0.22
GO:0035861	site of double-strand break	cellular_component	11	ESCO2;H2AFX;PHF1	3	1129	21	14557	0.22
GO:0097300	programmed necrotic cell death	biological_process	7	BIRC3;CASP8;TNFRSF10B	3	1129	21	14557	0.22
GO:0005719	nuclear euchromatin	cellular_component	14	H1F0;H2AFZ;KLF4	3	1129	21	14557	0.22
GO:0051879	Hsp90 protein binding	molecular_function	6	CSNK2A1;ERN1;NASP	3	1129	21	14557	0.22
GO:0006906	vesicle fusion	biological_process	6	DYSF;STX8;VAMP2	3	1129	21	14557	0.22
GO:0021510	spinal cord development	biological_process	9	PTN;SLIT2;ZPR1	3	1129	21	14557	0.22
GO:0045893	"positive regulation of transcription, DNA-templated"	biological_process	12	AFAP1L2;BCL3;BLM;CCNE1;CDK2;CHD8;DDIT3;E2F1;EAF2;F2R;FOXJ2;HIVEP3;HMGA1;HNRNPAB;HNRNPD;IL31RA;ILF2;ING1;IRF1;IRF7;KLF4;KLF5;LBH;LHX2;MAGED1;MECP2;MEF2D;NFATC2;NFKBIA;NIF3L1;NR1D1;NR1D2;NR4A1;PIM2;PSRC1;PTCH1;RAN;SERTAD2;TAF15;TCEA1;TRIM16;XRCC6;YEATS4	43	1129	491	14557	0.22
GO:0015629	actin cytoskeleton	cellular_component	10	ARC;CFL1;CIT;CORO1A;FAM101B;H1F0;KNTC1;KPTN;LCP1;MAEA;MCRS1;MYH10;NCAPG;NCOA5;NFATC2;OPHN1;PAWR;SMTN;ZNF185	19	1129	202	14557	0.22
GO:0042593	glucose homeostasis	biological_process	8	CRTC2;IGFBP5;IRS1;NCOA5;PTCH1;RMI1;RPS6;SESN2;XBP1	9	1129	86	14557	0.22
GO:0005667	transcription factor complex	cellular_component	7	ARID5A;CDK2;E2F1;E2F2;E2F8;HDAC9;HMGA1;KLF4;NFATC2;NR4A1;PARP1;PRKDC;RBL1;TFDP1;WWTR1;XRCC6	16	1129	167	14557	0.22
GO:0000045	autophagosome assembly	biological_process	8	ATG101;ATG14;CTSD;GABARAPL1;WIPI1	5	1129	42	14557	0.22
GO:0001570	vasculogenesis	biological_process	7	ADM;AMOT;HEG1;HEY1;VEGFA;ZFP36L1	6	1129	53	14557	0.23
GO:0015630	microtubule cytoskeleton	cellular_component	10	AURKA;CCNB2;CDC7;ID3;KIF2C;KNSTRN;MCM2;MID1IP1;PRC1;PSRC1;SPTAN1;TACC3;TIMELESS	13	1129	133	14557	0.23
GO:0032355	response to estradiol	biological_process	8	ASS1;AURKA;CASP8;CCNE1;CDK2;DNMT3B;PAWR;PTCH1;PTGS2	9	1129	87	14557	0.23
GO:0048536	spleen development	biological_process	6	BCL2L11;BCL3;PKN1;PRKDC	4	1129	32	14557	0.23
GO:0002756	MyD88-independent toll-like receptor signaling pathway	biological_process	9	BIRC3;CASP8;DUSP3;IRF7;MAP2K6;NFKBIA;NFKBIB;RIPK2	8	1129	76	14557	0.23
GO:0032403	protein complex binding	molecular_function	5	ADM2;ATG101;CAPG;CASP8;CCNE1;CDK2;COG2;CPS1;DLG4;FLCN;ITGB1BP1;KRT8;NASP;NDEL1;NFKBIA;PLK2;PTCH1;RARB;RBM10;VAMP2	20	1129	216	14557	0.24
GO:0035102	PRC1 complex	cellular_component	9	CBX4;PHC1	2	1129	12	14557	0.24
GO:0031011	Ino80 complex	cellular_component	8	MCRS1;RUVBL1	2	1129	12	14557	0.24
GO:0051787	misfolded protein binding	molecular_function	5	DNAJB9;HSPA5	2	1129	12	14557	0.24
GO:0016702	"oxidoreductase activity, acting on single donors with incorporation of molecular oxygen, incorporation of two atoms of oxygen"	molecular_function	6	P4HA2;PTGS2	2	1129	12	14557	0.24
GO:0015718	monocarboxylic acid transport	biological_process	9	SLC16A4;SLC16A9	2	1129	12	14557	0.24
GO:0050930	induction of positive chemotaxis	biological_process	7	SCG2;VEGFA	2	1129	12	14557	0.24
GO:0070402	NADPH binding	molecular_function	7	CBR3;CBR4	2	1129	12	14557	0.24
GO:0050806	positive regulation of synaptic transmission	biological_process	9	DLG4;NMU	2	1129	12	14557	0.24
GO:0070403	NAD+ binding	molecular_function	7	HADH;UXS1	2	1129	12	14557	0.24
GO:0051642	centrosome localization	biological_process	6	AURKA;NDEL1	2	1129	12	14557	0.24
GO:0045445	myoblast differentiation	biological_process	8	CSRP2;DTYMK	2	1129	12	14557	0.24
GO:0032801	receptor catabolic process	biological_process	6	SMURF1;SNX25	2	1129	12	14557	0.24
GO:0022407	regulation of cell-cell adhesion	biological_process	6	EPHB3;PODXL	2	1129	12	14557	0.24
GO:0015804	neutral amino acid transport	biological_process	10	SLC38A1;SLC3A2	2	1129	12	14557	0.24
GO:0008028	monocarboxylic acid transmembrane transporter activity	molecular_function	8	SLC16A4;SLC16A9	2	1129	12	14557	0.24
GO:0038061	NIK/NF-kappaB signaling	biological_process	8	BIRC3;RELB	2	1129	12	14557	0.24
GO:0000975	regulatory region DNA binding	molecular_function	7	IRF1;IRF7	2	1129	12	14557	0.24
GO:0036150	phosphatidylserine acyl-chain remodeling	biological_process	7	LPCAT3;PLA2G16	2	1129	12	14557	0.24
GO:0060047	heart contraction	biological_process	8	CDC42;SGCG	2	1129	12	14557	0.24
GO:0021819	layer formation in cerebral cortex	biological_process	13	ADGRG1;SOCS7	2	1129	12	14557	0.24
GO:0042641	actomyosin	cellular_component	11	MYH10;MYO18A	2	1129	12	14557	0.24
GO:0044291	cell-cell contact zone	cellular_component	5	FLCN;TIAM1	2	1129	12	14557	0.24
GO:0048821	erythrocyte development	biological_process	7	MAEA;RPS6	2	1129	12	14557	0.24
GO:1903543	positive regulation of exosomal secretion	biological_process	9	SDC4;SDCBP	2	1129	12	14557	0.24
GO:0007130	synaptonemal complex assembly	biological_process	8	SYCE2;TRIP13	2	1129	12	14557	0.24
GO:0008157	protein phosphatase 1 binding	molecular_function	8	PAWR;PPP1R15A	2	1129	12	14557	0.24
GO:0022408	negative regulation of cell-cell adhesion	biological_process	6	PODXL;VEGFA	2	1129	12	14557	0.24
GO:0002028	regulation of sodium ion transport	biological_process	9	P2RX4;SIK1	2	1129	12	14557	0.24
GO:0050730	regulation of peptidyl-tyrosine phosphorylation	biological_process	9	EFNA1;PPP2R5B	2	1129	12	14557	0.24
GO:0043149	stress fiber assembly	biological_process	8	ARRB1;KCTD13	2	1129	12	14557	0.24
GO:0034067	protein localization to Golgi apparatus	biological_process	8	OBSL1;RAB6A	2	1129	12	14557	0.24
GO:0030837	negative regulation of actin filament polymerization	biological_process	11	KANK1;SLIT2	2	1129	12	14557	0.24
GO:0021799	cerebral cortex radially oriented cell migration	biological_process	11	NDEL1;SOCS7	2	1129	12	14557	0.24
GO:0060347	heart trabecula formation	biological_process	11	EGLN1;HEY1	2	1129	12	14557	0.24
GO:0051439	regulation of ubiquitin-protein ligase activity involved in mitotic cell cycle	biological_process	13	ANAPC2;CCNB1;CDC20;CDK2;MAD2L1;PSMD2;PSMD5	7	1129	65	14557	0.24
GO:0006633	fatty acid biosynthetic process	biological_process	9	CBR4;ELOVL7;MSMO1;PRKAB2;XBP1	5	1129	43	14557	0.24
GO:0001932	regulation of protein phosphorylation	biological_process	9	ATG14;FLCN;PPP2R5B;RAD51;SESN2	5	1129	43	14557	0.24
GO:0043588	skin development	biological_process	8	AARS;ARRDC3;GJB3;ITGA3;SLC27A4	5	1129	43	14557	0.24
GO:0006921	cellular component disassembly involved in execution phase of apoptosis	biological_process	9	CASP7;CASP8;H1F0;LMNB1;SPTAN1	5	1129	43	14557	0.24
GO:0016746	"transferase activity, transferring acyl groups"	molecular_function	5	GPAM;LPCAT1;LPCAT3;MCM3AP;OSGEP	5	1129	43	14557	0.24
GO:0045111	intermediate filament cytoskeleton	cellular_component	10	KRT8;NES;NFKBIL1;NUP35;SMNDC1;ZCCHC17	6	1129	54	14557	0.24
GO:0031100	organ regeneration	biological_process	8	ADM;CCNE1;CDK2;MKI67;PKM;TYMS	6	1129	54	14557	0.24
GO:0005769	early endosome	cellular_component	10	ACKR1;ATP6V0D2;CORO1A;DNER;DYSF;EPHA3;F2R;KIFC1;PRDX3;RAB21;RAB32;SIAH2;SNX1;SNX27;STX8;TMEM127;WDFY1	17	1129	181	14557	0.24
GO:0006612	protein targeting to membrane	biological_process	7	CACNB1;ICMT;SDCBP	3	1129	22	14557	0.24
GO:0042130	negative regulation of T cell proliferation	biological_process	9	IL20RB;PAWR;PELI1	3	1129	22	14557	0.24
GO:0008135	"translation factor activity, RNA binding"	molecular_function	7	EEF1A2;EIF1;EIF4G1	3	1129	22	14557	0.24
GO:0045070	positive regulation of viral genome replication	biological_process	9	PPIA;SRPK1;VAPB	3	1129	22	14557	0.24
GO:0030863	cortical cytoskeleton	cellular_component	11	DLG4;EPB41;SPTAN1	3	1129	22	14557	0.24
GO:0031625	ubiquitin protein ligase binding	molecular_function	7	ANAPC2;ARRB1;AURKA;CASP8;FANCL;FZD8;HERC2;HSPA5;MOAP1;NFKBIA;PA2G4;SLC22A18;STX8;TRIB2;TRIB3;TUBA1B;UBE2J1;UBE2S;UBE2T;XBP1	20	1129	217	14557	0.24
GO:0007005	mitochondrion organization	biological_process	5	AGTPBP1;CHCHD10;FANCG;HCFC1;PARP1;PRDX3;PRKAB2;SESN2	8	1129	77	14557	0.25
GO:0045335	phagocytic vesicle	cellular_component	12	ATG14;CORO1A;RAB32;RAB9B	4	1129	33	14557	0.25
GO:0006351	"transcription, DNA-templated"	biological_process	10	ADNP;ARID5A;ASF1B;ATF7;BCL3;BIRC5;BRD4;BRD8;CAMTA2;CBX4;CCNL1;CHD2;CHD8;CIART;COMMD4;COMMD9;CREBRF;CRTC2;CSNK2A1;DDIT3;DEDD2;DEDD;DPF2;E2F1;E2F8;EEF1A1;EID1;ENO1;ERN1;EWSR1;EZH1;GTF2IRD1;GTF3C1;GTF3C5;HBP1;HDAC9;HES4;HES7;HEXIM1;HEY1;HIVEP3;HMGA1;HNRNPD;HOXB9;HSF1;ID3;ILF2;IRX5;ITGB1BP1;JDP2;KANK1;KHSRP;KLF16;KLF3;KLF4;LBH;MAFK;MAP2K6;MCRS1;MECP2;MED11;MEF2D;MYNN;NACC1;NCOA5;NFKBIB;NR1D2;NUPR1;PA2G4;PARP1;PAWR;PCGF1;PHF19;PHF1;PKN1;PNRC1;POLR3H;PPP1R10;PPP5C;RARB;RBBP4;RBL1;RCOR3;RELB;RUVBL1;SAMD4B;SERTAD2;SFPQ;SIN3B;SMARCB1;SPIB;SRRT;SSX4B;SSX4;SUV39H1;SUV39H2;TCEA1;TCF19;TFDP1;THAP1;TIMELESS;TOX2;TRIB3;TSHZ1;UHRF1;VDR;WDR61;WWTR1;XRCC6;YEATS4;YLPM1;ZBTB34;ZBTB9;ZHX2;ZMIZ2;ZNF205;ZNF227;ZNF277;ZNF287;ZNF304;ZNF343;ZNF347;ZNF34;ZNF385A;ZNF550;ZNF579;ZNF689;ZNF697;ZXDB	129	1129	1571	14557	0.25
GO:0071222	cellular response to lipopolysaccharide	biological_process	8	ASS1;LCN2;NFKBIB;NFKBIL1;NR1D1;RIPK2;TNFAIP3;VIMP;XBP1	9	1129	89	14557	0.25
GO:0009611	response to wounding	biological_process	5	ADM;F2RL2;F2R;GAP43;ID3;PAWR	6	1129	55	14557	0.25
GO:0003707	steroid hormone receptor activity	molecular_function	5	NR1D1;NR1D2;NR4A1;RARB;VDR	5	1129	44	14557	0.25
GO:0031667	response to nutrient levels	biological_process	6	ASNS;LCN2;SLIT2;SUV39H1;TK1	5	1129	44	14557	0.25
GO:0016266	O-glycan processing	biological_process	10	C1GALT1;ST3GAL1;ST3GAL2;ST6GALNAC2;ST6GALNAC4	5	1129	44	14557	0.25
GO:0019882	antigen processing and presentation	biological_process	4	HLA-A;HLA-E;RAB32;RAB6A;RELB	5	1129	44	14557	0.25
GO:0032147	activation of protein kinase activity	biological_process	12	ADNP;KIF14;MAP3K8;PAK6;VEGFA	5	1129	44	14557	0.25
GO:0045727	positive regulation of translation	biological_process	9	BCL3;HNRNPD;RBM3;SERP1;WIBG	5	1129	44	14557	0.25
GO:0051082	unfolded protein binding	molecular_function	5	CCT3;CDC37L1;CHAF1A;CLGN;DNAJB2;HSPA5;NAP1L4;PPIA	8	1129	78	14557	0.26
GO:0005488	binding	molecular_function	3	AGTPBP1;ARMC10;ARMC1;ARMCX1;C9orf3;DAAM2;EFR3B;EIF4G1;FRY;HGH1;INF2;IPO9;KIAA1524;NBAS;NCAPD2;NCAPD3;NCAPG2;NCAPG;NUP188;PPP2R5B;PRKDC;PSMD2;PSMD5;RTTN;SAAL1;TBCD;XPOT	27	1129	304	14557	0.26
GO:0030855	epithelial cell differentiation	biological_process	7	ID3;KRT10;KRT14;LGALS3;PCNA;TPP1;VEGFA	7	1129	67	14557	0.26
GO:0048147	negative regulation of fibroblast proliferation	biological_process	6	FTH1;MED31;NUPR1	3	1129	23	14557	0.26
GO:0006513	protein monoubiquitination	biological_process	11	DTL;FANCL;UBE2T	3	1129	23	14557	0.26
GO:0042605	peptide antigen binding	molecular_function	5	HLA-A;HLA-E;TAP1	3	1129	23	14557	0.26
GO:0045739	positive regulation of DNA repair	biological_process	11	CEBPG;H2AFX;PCNA	3	1129	23	14557	0.26
GO:0031122	cytoplasmic microtubule organization	biological_process	7	PLK3;STMN3;TUBG1	3	1129	23	14557	0.26
GO:0018146	keratan sulfate biosynthetic process	biological_process	9	SLC35D2;ST3GAL1;ST3GAL2	3	1129	23	14557	0.26
GO:0043484	regulation of RNA splicing	biological_process	11	AKAP17A;CLK1;ESRP1	3	1129	23	14557	0.26
GO:0061621	canonical glycolysis	biological_process	10	ENO1;HK2;PKM	3	1129	23	14557	0.26
GO:0006611	protein export from nucleus	biological_process	6	EIF5A;RAN;SMURF1	3	1129	23	14557	0.26
GO:0045746	negative regulation of Notch signaling pathway	biological_process	10	HEY1;NFKBIA;RFNG	3	1129	23	14557	0.26
GO:0008286	insulin receptor signaling pathway	biological_process	10	ATP6V0D2;ATP6V1G2;EIF4G1;IRS1;PIK3R3;PRKAB2;RPS6;SHC2;SOCS7;SOGA1;THEM4;TRIB3	12	1129	125	14557	0.26
GO:0030334	regulation of cell migration	biological_process	8	AMOT;GNA13;KIF14;RHOA;SGK1;UNC5C	6	1129	56	14557	0.27
GO:0051259	protein oligomerization	biological_process	8	BLM;C2orf44;NOL3;PPP5C;RRM2;TNFAIP3	6	1129	56	14557	0.27
GO:0035556	intracellular signal transduction	biological_process	7	ARHGEF2;ASB9;BAG1;BRAF;CH507-42P11.8;CHN1;CIT;CNIH2;DEDD2;DEPDC1B;DEPDC7;DNMBP;GNA13;HMOX1;ICK;IGFBP5;INADL;ITGB1BP1;MELK;MKNK2;NRGN;NUAK2;RAC3;RACGAP1;SCG2;SDCBP;SHC2;SIK1;SOCS7;SQSTM1;SRPK1;TIAM1;TRAIP;ZFP36	34	1129	391	14557	0.27
GO:0031489	myosin V binding	molecular_function	7	FUS;RAB6A	2	1129	13	14557	0.27
GO:0030889	negative regulation of B cell proliferation	biological_process	9	PAWR;PKN1	2	1129	13	14557	0.27
GO:0031929	TOR signaling	biological_process	8	FLCN;RPS6	2	1129	13	14557	0.27
GO:0032793	positive regulation of CREB transcription factor activity	biological_process	14	CRTC2;VEGFA	2	1129	13	14557	0.27
GO:0008093	cytoskeletal adaptor activity	molecular_function	6	OBSL1;SDCBP	2	1129	13	14557	0.27
GO:0050768	negative regulation of neurogenesis	biological_process	10	ARHGEF2;CTDSP1	2	1129	13	14557	0.27
GO:0043122	regulation of I-kappaB kinase/NF-kappaB signaling	biological_process	9	OPTN;SQSTM1	2	1129	13	14557	0.27
GO:0006826	iron ion transport	biological_process	9	FTH1;IREB2	2	1129	13	14557	0.27
GO:0031432	titin binding	molecular_function	6	ACTN2;CALM3	2	1129	13	14557	0.27
GO:0046597	negative regulation of viral entry into host cell	biological_process	9	PTX3;TRIM25	2	1129	13	14557	0.27
GO:0030949	positive regulation of vascular endothelial growth factor receptor signaling pathway	biological_process	12	FLT1;VEGFA	2	1129	13	14557	0.27
GO:0043296	apical junction complex	cellular_component	5	RHOA;SHROOM2	2	1129	13	14557	0.27
GO:0004029	aldehyde dehydrogenase (NAD) activity	molecular_function	7	ALDH1L2;ALDH7A1	2	1129	13	14557	0.27
GO:0005513	detection of calcium ion	biological_process	8	CALM3;STIM1	2	1129	13	14557	0.27
GO:0005003	ephrin receptor activity	molecular_function	10	EPHA3;EPHB3	2	1129	13	14557	0.27
GO:0002687	positive regulation of leukocyte migration	biological_process	6	ITGA4;VEGFA	2	1129	13	14557	0.27
GO:0050868	negative regulation of T cell activation	biological_process	8	DUSP3;PELI1	2	1129	13	14557	0.27
GO:0008574	"ATP-dependent microtubule motor activity, plus-end-directed"	molecular_function	11	KIF14;KIF18B	2	1129	13	14557	0.27
GO:0050850	positive regulation of calcium-mediated signaling	biological_process	11	CDH13;P2RX4	2	1129	13	14557	0.27
GO:0000780	"condensed nuclear chromosome, centromeric region"	cellular_component	13	AURKA;AURKB	2	1129	13	14557	0.27
GO:0071236	cellular response to antibiotic	biological_process	7	HSPA5;XBP1	2	1129	13	14557	0.27
GO:0060122	inner ear receptor stereocilium organization	biological_process	6	DFNB31;SDC4	2	1129	13	14557	0.27
GO:0006855	drug transmembrane transport	biological_process	6	SLC22A18;SLC31A1	2	1129	13	14557	0.27
GO:0061351	neural precursor cell proliferation	biological_process	5	MELK;PCNT	2	1129	13	14557	0.27
GO:0034138	toll-like receptor 3 signaling pathway	biological_process	9	BIRC3;CASP8;DUSP3;IRF7;MAP2K6;NFKBIA;NFKBIB;RIPK2	8	1129	79	14557	0.27
GO:0016757	"transferase activity, transferring glycosyl groups"	molecular_function	5	B3GLCT;B4GALNT1;C1GALT1;POFUT2;RFNG	5	1129	45	14557	0.27
GO:1903561	extracellular vesicle	cellular_component	6	COL6A2;OLFML3;PKM;SDCBP;SPTAN1	5	1129	45	14557	0.27
GO:0000979	RNA polymerase II core promoter sequence-specific DNA binding	molecular_function	11	H2AFY;H2AFZ;IRF7;WBP2;ZNF277	5	1129	45	14557	0.27
GO:1903507	negative regulation of nucleic acid-templated transcription	biological_process	11	NIF3L1;SIAH2;TONSL;TRIB3	4	1129	34	14557	0.27
GO:0010501	RNA secondary structure unwinding	biological_process	9	DDX23;DDX39A;DDX56;EIF4A2	4	1129	34	14557	0.27
GO:0051219	phosphoprotein binding	molecular_function	5	ARRB1;BAG1;CBX4;GPRIN1	4	1129	34	14557	0.27
GO:0007595	lactation	biological_process	10	HK2;UMPS;VDR;VEGFA	4	1129	34	14557	0.27
GO:0031252	cell leading edge	cellular_component	5	CORO1A;JMY;NDEL1;TUBG1	4	1129	34	14557	0.27
GO:0004879	ligand-activated sequence-specific DNA binding RNA polymerase II transcription factor activity	molecular_function	6	NR1D1;NR1D2;NR4A1;VDR	4	1129	34	14557	0.27
GO:0032496	response to lipopolysaccharide	biological_process	7	ADM;ASS1;CASP8;CPS1;CXCL3;DUSP10;F2R;HSF1;NFKBIA;PAWR;PELI1;PRDX3;PTGS2;TNFRSF11A	14	1129	150	14557	0.27
GO:0034162	toll-like receptor 9 signaling pathway	biological_process	9	DUSP3;IRF7;MAP2K6;NFKBIA;NFKBIB;PELI1;RIPK2	7	1129	68	14557	0.27
GO:0034191	apolipoprotein A-I receptor binding	molecular_function	7	CDC42	1	1129	4	14557	0.28
GO:0060203	clathrin-sculpted glutamate transport vesicle membrane	cellular_component	13	VAMP2	1	1129	4	14557	0.28
GO:0008238	exopeptidase activity	molecular_function	7	GGH	1	1129	4	14557	0.28
GO:0009143	nucleoside triphosphate catabolic process	biological_process	9	DCTPP1	1	1129	4	14557	0.28
GO:0004844	uracil DNA N-glycosylase activity	molecular_function	9	UNG	1	1129	4	14557	0.28
GO:0040038	polar body extrusion after meiotic divisions	biological_process	7	SPIRE1	1	1129	4	14557	0.28
GO:0031936	negative regulation of chromatin silencing	biological_process	13	HMGA1	1	1129	4	14557	0.28
GO:0001845	phagolysosome assembly	biological_process	7	CORO1A	1	1129	4	14557	0.28
GO:0035650	AP-1 adaptor complex binding	molecular_function	6	RAB32	1	1129	4	14557	0.28
GO:0006222	UMP biosynthetic process	biological_process	11	UMPS	1	1129	4	14557	0.28
GO:0072384	organelle transport along microtubule	biological_process	8	CDC42	1	1129	4	14557	0.28
GO:1901532	regulation of hematopoietic progenitor cell differentiation	biological_process	8	VEGFA	1	1129	4	14557	0.28
GO:0004656	procollagen-proline 4-dioxygenase activity	molecular_function	9	P4HA2	1	1129	4	14557	0.28
GO:2000507	positive regulation of energy homeostasis	biological_process	8	METRNL	1	1129	4	14557	0.28
GO:0035032	"phosphatidylinositol 3-kinase complex, class III"	cellular_component	12	ATG14	1	1129	4	14557	0.28
GO:0015816	glycine transport	biological_process	7	SLC6A9	1	1129	4	14557	0.28
GO:0004396	hexokinase activity	molecular_function	8	HK2	1	1129	4	14557	0.28
GO:0034508	centromere complex assembly	biological_process	6	CENPO	1	1129	4	14557	0.28
GO:0001754	eye photoreceptor cell differentiation	biological_process	11	AGTPBP1	1	1129	4	14557	0.28
GO:0035166	post-embryonic hemopoiesis	biological_process	7	KLF4	1	1129	4	14557	0.28
GO:0006020	inositol metabolic process	biological_process	6	MECP2	1	1129	4	14557	0.28
GO:0009648	photoperiodism	biological_process	7	NMU	1	1129	4	14557	0.28
GO:0071051	polyadenylation-dependent snoRNA 3'-end processing	biological_process	13	EXOSC2	1	1129	4	14557	0.28
GO:0016881	acid-amino acid ligase activity	molecular_function	6	TRIM25	1	1129	4	14557	0.28
GO:0001650	fibrillar center	cellular_component	13	UBTF	1	1129	4	14557	0.28
GO:0004488	methylenetetrahydrofolate dehydrogenase (NADP+) activity	molecular_function	7	MTHFD2	1	1129	4	14557	0.28
GO:0032354	response to follicle-stimulating hormone	biological_process	7	ASNS	1	1129	4	14557	0.28
GO:0060684	epithelial-mesenchymal cell signaling	biological_process	7	CDC42	1	1129	4	14557	0.28
GO:0043550	regulation of lipid kinase activity	biological_process	10	RBL1	1	1129	4	14557	0.28
GO:0006054	N-acetylneuraminate metabolic process	biological_process	8	ST3GAL1	1	1129	4	14557	0.28
GO:1990393	3M complex	cellular_component	5	OBSL1	1	1129	4	14557	0.28
GO:0007006	mitochondrial membrane organization	biological_process	6	CLN8	1	1129	4	14557	0.28
GO:0038027	apolipoprotein A-I-mediated signaling pathway	biological_process	8	RHOA	1	1129	4	14557	0.28
GO:0048386	positive regulation of retinoic acid receptor signaling pathway	biological_process	10	TRIM16	1	1129	4	14557	0.28
GO:0047429	nucleoside-triphosphate diphosphatase activity	molecular_function	8	DCTPP1	1	1129	4	14557	0.28
GO:0048842	positive regulation of axon extension involved in axon guidance	biological_process	6	VEGFA	1	1129	4	14557	0.28
GO:0019885	antigen processing and presentation of endogenous peptide antigen via MHC class I	biological_process	7	TAP1	1	1129	4	14557	0.28
GO:0000015	phosphopyruvate hydratase complex	cellular_component	11	ENO1	1	1129	4	14557	0.28
GO:0060040	retinal bipolar neuron differentiation	biological_process	10	IRX5	1	1129	4	14557	0.28
GO:0070242	thymocyte apoptotic process	biological_process	12	BCL2L11	1	1129	4	14557	0.28
GO:1903912	negative regulation of endoplasmic reticulum stress-induced eIF2 alpha phosphorylation	NA	NA	PPP1R15A	1	1129	4	14557	0.28
GO:0045134	uridine-diphosphatase activity	molecular_function	9	ENTPD4	1	1129	4	14557	0.28
GO:0016813	"hydrolase activity, acting on carbon-nitrogen (but not peptide) bonds, in linear amidines"	molecular_function	6	ARG2	1	1129	4	14557	0.28
GO:2000821	regulation of grooming behavior	biological_process	6	DLG4	1	1129	4	14557	0.28
GO:0000942	condensed nuclear chromosome outer kinetochore	cellular_component	15	CCNB1	1	1129	4	14557	0.28
GO:0050650	chondroitin sulfate proteoglycan biosynthetic process	biological_process	9	CSGALNACT1	1	1129	4	14557	0.28
GO:0006650	glycerophospholipid metabolic process	biological_process	8	GPAM	1	1129	4	14557	0.28
GO:0043515	kinetochore binding	molecular_function	6	CENPH	1	1129	4	14557	0.28
GO:0097084	vascular smooth muscle cell development	biological_process	10	ADM	1	1129	4	14557	0.28
GO:0030125	clathrin vesicle coat	cellular_component	11	NECAP1	1	1129	4	14557	0.28
GO:0071922	regulation of cohesin localization to chromatin	biological_process	8	CDCA5	1	1129	4	14557	0.28
GO:0043276	anoikis	biological_process	8	E2F1	1	1129	4	14557	0.28
GO:0045540	regulation of cholesterol biosynthetic process	biological_process	10	DHCR7	1	1129	4	14557	0.28
GO:0044828	negative regulation by host of viral genome replication	biological_process	10	VAPB	1	1129	4	14557	0.28
GO:0007144	female meiosis I	biological_process	7	TRIP13	1	1129	4	14557	0.28
GO:0001885	endothelial cell development	biological_process	9	HEG1	1	1129	4	14557	0.28
GO:0042536	negative regulation of tumor necrosis factor biosynthetic process	biological_process	9	BCL3	1	1129	4	14557	0.28
GO:0017081	chloride channel regulator activity	molecular_function	4	SGK1	1	1129	4	14557	0.28
GO:0045329	carnitine biosynthetic process	biological_process	8	SHMT1	1	1129	4	14557	0.28
GO:0046596	regulation of viral entry into host cell	biological_process	8	TRIM25	1	1129	4	14557	0.28
GO:0070131	positive regulation of mitochondrial translation	biological_process	10	NSUN4	1	1129	4	14557	0.28
GO:0003896	DNA primase activity	molecular_function	9	PRIM2	1	1129	4	14557	0.28
GO:0072542	protein phosphatase activator activity	molecular_function	6	CALM3	1	1129	4	14557	0.28
GO:0060763	mammary duct terminal end bud growth	biological_process	10	SLIT2	1	1129	4	14557	0.28
GO:0043367	"CD4-positive, alpha-beta T cell differentiation"	biological_process	11	BRAF	1	1129	4	14557	0.28
GO:0042296	ISG15 transferase activity	molecular_function	6	UBE2L6	1	1129	4	14557	0.28
GO:0045143	homologous chromosome segregation	biological_process	7	ESPL1	1	1129	4	14557	0.28
GO:0003190	atrioventricular valve formation	biological_process	12	HEY1	1	1129	4	14557	0.28
GO:0072108	positive regulation of mesenchymal to epithelial transition involved in metanephros morphogenesis	biological_process	13	GDNF	1	1129	4	14557	0.28
GO:0006346	methylation-dependent chromatin silencing	biological_process	14	DNMT3B	1	1129	4	14557	0.28
GO:0044309	neuron spine	cellular_component	7	DLG4	1	1129	4	14557	0.28
GO:0016742	"hydroxymethyl-, formyl- and related transferase activity"	molecular_function	6	ALDH1L2	1	1129	4	14557	0.28
GO:0070053	thrombospondin receptor activity	molecular_function	5	SDC4	1	1129	4	14557	0.28
GO:0071816	tail-anchored membrane protein insertion into ER membrane	biological_process	7	WRB	1	1129	4	14557	0.28
GO:0030823	regulation of cGMP metabolic process	biological_process	13	VEGFA	1	1129	4	14557	0.28
GO:0071797	LUBAC complex	cellular_component	8	RBCK1	1	1129	4	14557	0.28
GO:0008821	crossover junction endodeoxyribonuclease activity	molecular_function	10	SLX4	1	1129	4	14557	0.28
GO:0030035	microspike assembly	biological_process	7	ACTN2	1	1129	4	14557	0.28
GO:0000055	ribosomal large subunit export from nucleus	biological_process	9	RAN	1	1129	4	14557	0.28
GO:0035189	Rb-E2F complex	cellular_component	10	E2F1	1	1129	4	14557	0.28
GO:0043320	natural killer cell degranulation	biological_process	6	CORO1A	1	1129	4	14557	0.28
GO:0070051	fibrinogen binding	molecular_function	6	MFAP2	1	1129	4	14557	0.28
GO:0051315	attachment of mitotic spindle microtubules to kinetochore	biological_process	9	CHAMP1	1	1129	4	14557	0.28
GO:0016570	histone modification	biological_process	8	AURKB	1	1129	4	14557	0.28
GO:0010659	cardiac muscle cell apoptotic process	biological_process	11	NOL3	1	1129	4	14557	0.28
GO:0043305	negative regulation of mast cell degranulation	biological_process	11	HMOX1	1	1129	4	14557	0.28
GO:0003161	cardiac conduction system development	biological_process	9	CDC42	1	1129	4	14557	0.28
GO:0019262	N-acetylneuraminate catabolic process	biological_process	8	RENBP	1	1129	4	14557	0.28
GO:0051771	negative regulation of nitric-oxide synthase biosynthetic process	biological_process	9	VIMP	1	1129	4	14557	0.28
GO:0005826	actomyosin contractile ring	cellular_component	11	MAEA	1	1129	4	14557	0.28
GO:0070318	positive regulation of G0 to G1 transition	biological_process	9	ORC1	1	1129	4	14557	0.28
GO:0045906	negative regulation of vasoconstriction	biological_process	11	ADM	1	1129	4	14557	0.28
GO:0060236	regulation of mitotic spindle organization	biological_process	9	PSRC1	1	1129	4	14557	0.28
GO:0043237	laminin-1 binding	molecular_function	6	SLIT2	1	1129	4	14557	0.28
GO:0043184	vascular endothelial growth factor receptor 2 binding	molecular_function	8	VEGFA	1	1129	4	14557	0.28
GO:0010529	negative regulation of transposition	biological_process	7	APOBEC3B	1	1129	4	14557	0.28
GO:0043486	histone exchange	biological_process	10	NASP	1	1129	4	14557	0.28
GO:0097433	dense body	cellular_component	9	SYBU	1	1129	4	14557	0.28
GO:0061042	vascular wound healing	biological_process	12	MCAM	1	1129	4	14557	0.28
GO:2000623	"negative regulation of nuclear-transcribed mRNA catabolic process, nonsense-mediated decay"	biological_process	13	NBAS	1	1129	4	14557	0.28
GO:1990441	negative regulation of transcription from RNA polymerase II promoter in response to endoplasmic reticulum stress	biological_process	14	PPP1R15A	1	1129	4	14557	0.28
GO:0043619	regulation of transcription from RNA polymerase II promoter in response to oxidative stress	biological_process	14	HMOX1	1	1129	4	14557	0.28
GO:0006089	lactate metabolic process	biological_process	9	LDHA	1	1129	4	14557	0.28
GO:0051567	histone H3-K9 methylation	biological_process	9	SUV39H1	1	1129	4	14557	0.28
GO:0034340	response to type I interferon	biological_process	6	ISG15	1	1129	4	14557	0.28
GO:0033152	immunoglobulin V(D)J recombination	biological_process	7	PRKDC	1	1129	4	14557	0.28
GO:0044206	UMP salvage	biological_process	11	UPP1	1	1129	4	14557	0.28
GO:0070417	cellular response to cold	biological_process	6	NFKBIA	1	1129	4	14557	0.28
GO:0006990	positive regulation of transcription from RNA polymerase II promoter involved in unfolded protein response	biological_process	15	XBP1	1	1129	4	14557	0.28
GO:0097016	L27 domain binding	molecular_function	6	LIN7B	1	1129	4	14557	0.28
GO:0048478	replication fork protection	biological_process	12	BLM	1	1129	4	14557	0.28
GO:0032410	negative regulation of transporter activity	biological_process	8	WWP2	1	1129	4	14557	0.28
GO:0051599	response to hydrostatic pressure	biological_process	5	KRT8	1	1129	4	14557	0.28
GO:0048742	regulation of skeletal muscle fiber development	biological_process	11	HDAC9	1	1129	4	14557	0.28
GO:0045069	regulation of viral genome replication	biological_process	8	PPIA	1	1129	4	14557	0.28
GO:0008298	intracellular mRNA localization	biological_process	6	ZNF385A	1	1129	4	14557	0.28
GO:0006489	dolichyl diphosphate biosynthetic process	biological_process	7	DOLK	1	1129	4	14557	0.28
GO:0006534	cysteine metabolic process	biological_process	8	CTH	1	1129	4	14557	0.28
GO:0034046	poly(G) binding	molecular_function	9	PATL1	1	1129	4	14557	0.28
GO:0070269	pyroptosis	biological_process	7	AIM2	1	1129	4	14557	0.28
GO:0030375	thyroid hormone receptor coactivator activity	molecular_function	8	ACTN2	1	1129	4	14557	0.28
GO:1903898	negative regulation of PERK-mediated unfolded protein response	NA	NA	PPP1R15A	1	1129	4	14557	0.28
GO:0010735	positive regulation of transcription via serum response element binding	biological_process	14	MICAL2	1	1129	4	14557	0.28
GO:0045901	positive regulation of translational elongation	biological_process	10	EIF5A	1	1129	4	14557	0.28
GO:0030688	"preribosome, small subunit precursor"	cellular_component	9	FTSJ3	1	1129	4	14557	0.28
GO:0008379	thioredoxin peroxidase activity	molecular_function	7	PRDX3	1	1129	4	14557	0.28
GO:0015780	nucleotide-sugar transport	biological_process	7	SLC35A2	1	1129	4	14557	0.28
GO:0042168	heme metabolic process	biological_process	8	HMOX1	1	1129	4	14557	0.28
GO:0015827	tryptophan transport	biological_process	7	SLC3A2	1	1129	4	14557	0.28
GO:0010664	negative regulation of striated muscle cell apoptotic process	biological_process	12	NOL3	1	1129	4	14557	0.28
GO:0036033	mediator complex binding	molecular_function	6	SMC1A	1	1129	4	14557	0.28
GO:0031848	protection from non-homologous end joining at telomere	biological_process	11	DCLRE1B	1	1129	4	14557	0.28
GO:0033634	positive regulation of cell-cell adhesion mediated by integrin	biological_process	7	PODXL	1	1129	4	14557	0.28
GO:2001268	negative regulation of cysteine-type endopeptidase activity involved in apoptotic signaling pathway	biological_process	14	PLAUR	1	1129	4	14557	0.28
GO:0035088	establishment or maintenance of apical/basal cell polarity	biological_process	7	CDC42	1	1129	4	14557	0.28
GO:0071418	cellular response to amine stimulus	biological_process	8	ASS1	1	1129	4	14557	0.28
GO:0030242	peroxisome degradation	biological_process	7	ACBD5	1	1129	4	14557	0.28
GO:0031545	peptidyl-proline 4-dioxygenase activity	molecular_function	8	EGLN1	1	1129	4	14557	0.28
GO:0071535	RING-like zinc finger domain binding	molecular_function	6	MAFK	1	1129	4	14557	0.28
GO:0030893	meiotic cohesin complex	cellular_component	12	SMC1A	1	1129	4	14557	0.28
GO:0045927	positive regulation of growth	biological_process	5	ZPR1	1	1129	4	14557	0.28
GO:0070389	chaperone cofactor-dependent protein refolding	biological_process	9	BAG1	1	1129	4	14557	0.28
GO:1901142	insulin metabolic process	biological_process	6	ERN1	1	1129	4	14557	0.28
GO:0060688	regulation of morphogenesis of a branching structure	biological_process	6	GDNF	1	1129	4	14557	0.28
GO:0008970	phosphatidylcholine 1-acylhydrolase activity	molecular_function	8	PLA2G16	1	1129	4	14557	0.28
GO:0006565	L-serine catabolic process	biological_process	10	SHMT1	1	1129	4	14557	0.28
GO:0010883	regulation of lipid storage	biological_process	7	ALKBH7	1	1129	4	14557	0.28
GO:0035610	protein side chain deglutamylation	biological_process	11	AGTPBP1	1	1129	4	14557	0.28
GO:0005004	GPI-linked ephrin receptor activity	molecular_function	11	EPHA3	1	1129	4	14557	0.28
GO:0042133	neurotransmitter metabolic process	biological_process	5	AGTPBP1	1	1129	4	14557	0.28
GO:0060058	positive regulation of apoptotic process involved in mammary gland involution	biological_process	11	VDR	1	1129	4	14557	0.28
GO:0045627	positive regulation of T-helper 1 cell differentiation	biological_process	15	RIPK2	1	1129	4	14557	0.28
GO:0003180	aortic valve morphogenesis	biological_process	11	EFNA1	1	1129	4	14557	0.28
GO:0051344	negative regulation of cyclic-nucleotide phosphodiesterase activity	biological_process	7	EGLN1	1	1129	4	14557	0.28
GO:0034755	iron ion transmembrane transport	biological_process	7	SLC25A37	1	1129	4	14557	0.28
GO:0001768	establishment of T cell polarity	biological_process	7	CYP26B1	1	1129	4	14557	0.28
GO:0001878	response to yeast	biological_process	8	PTX3	1	1129	4	14557	0.28
GO:0042866	pyruvate biosynthetic process	biological_process	9	PKM	1	1129	4	14557	0.28
GO:0071638	negative regulation of monocyte chemotactic protein-1 production	biological_process	9	C1QTNF3	1	1129	4	14557	0.28
GO:0061419	positive regulation of transcription from RNA polymerase II promoter in response to hypoxia	biological_process	15	VEGFA	1	1129	4	14557	0.28
GO:0071442	positive regulation of histone H3-K14 acetylation	biological_process	12	WBP2	1	1129	4	14557	0.28
GO:0031781	type 3 melanocortin receptor binding	molecular_function	9	MRAP2	1	1129	4	14557	0.28
GO:0001849	complement component C1q binding	molecular_function	6	PTX3	1	1129	4	14557	0.28
GO:0030259	lipid glycosylation	biological_process	7	B4GALNT1	1	1129	4	14557	0.28
GO:0004340	glucokinase activity	molecular_function	9	HK2	1	1129	4	14557	0.28
GO:1902259	regulation of delayed rectifier potassium channel activity	biological_process	10	VAMP2	1	1129	4	14557	0.28
GO:0034511	U3 snoRNA binding	molecular_function	8	ISG20	1	1129	4	14557	0.28
GO:0021942	radial glia guided migration of Purkinje cell	biological_process	10	SOCS7	1	1129	4	14557	0.28
GO:0006596	polyamine biosynthetic process	biological_process	9	SMOX	1	1129	4	14557	0.28
GO:0003183	mitral valve morphogenesis	biological_process	12	EFNA1	1	1129	4	14557	0.28
GO:0016576	histone dephosphorylation	biological_process	9	PPP5C	1	1129	4	14557	0.28
GO:0038033	positive regulation of endothelial cell chemotaxis by VEGF-activated vascular endothelial growth factor receptor signaling pathway	biological_process	7	VEGFA	1	1129	4	14557	0.28
GO:0072201	negative regulation of mesenchymal cell proliferation	biological_process	7	CTNNBIP1	1	1129	4	14557	0.28
GO:0048639	positive regulation of developmental growth	biological_process	7	PRKDC	1	1129	4	14557	0.28
GO:0035912	dorsal aorta morphogenesis	biological_process	12	HEY1	1	1129	4	14557	0.28
GO:0072107	positive regulation of ureteric bud formation	biological_process	8	GDNF	1	1129	4	14557	0.28
GO:0001547	antral ovarian follicle growth	biological_process	9	CCNE1	1	1129	4	14557	0.28
GO:0019956	chemokine binding	molecular_function	6	ACKR1	1	1129	4	14557	0.28
GO:0070032	synaptobrevin 2-SNAP-25-syntaxin-1a-complexin I complex	cellular_component	10	VAMP2	1	1129	4	14557	0.28
GO:0050702	interleukin-1 beta secretion	biological_process	9	AIM2	1	1129	4	14557	0.28
GO:0004634	phosphopyruvate hydratase activity	molecular_function	7	ENO1	1	1129	4	14557	0.28
GO:0071224	cellular response to peptidoglycan	biological_process	8	RIPK2	1	1129	4	14557	0.28
GO:0033004	negative regulation of mast cell activation	biological_process	8	MILR1	1	1129	4	14557	0.28
GO:0051546	keratinocyte migration	biological_process	10	KRT16	1	1129	4	14557	0.28
GO:0047238	glucuronosyl-N-acetylgalactosaminyl-proteoglycan 4-beta-N-acetylgalactosaminyltransferase activity	molecular_function	8	CSGALNACT1	1	1129	4	14557	0.28
GO:0043142	single-stranded DNA-dependent ATPase activity	molecular_function	12	RAD51	1	1129	4	14557	0.28
GO:0031782	type 4 melanocortin receptor binding	molecular_function	9	MRAP2	1	1129	4	14557	0.28
GO:0004706	JUN kinase kinase kinase activity	molecular_function	11	MAP3K10	1	1129	4	14557	0.28
GO:0090140	regulation of mitochondrial fission	biological_process	7	INF2	1	1129	4	14557	0.28
GO:0004468	"lysine N-acetyltransferase activity, acting on acetyl phosphate as donor"	molecular_function	9	ESCO2	1	1129	4	14557	0.28
GO:2000973	regulation of pro-B cell differentiation	biological_process	10	FLCN	1	1129	4	14557	0.28
GO:0009582	detection of abiotic stimulus	biological_process	5	TIMELESS	1	1129	4	14557	0.28
GO:0045064	T-helper 2 cell differentiation	biological_process	13	BCL3	1	1129	4	14557	0.28
GO:0001652	granular component	cellular_component	13	SURF6	1	1129	4	14557	0.28
GO:0005947	mitochondrial alpha-ketoglutarate dehydrogenase complex	cellular_component	13	BCKDHB	1	1129	4	14557	0.28
GO:0043140	ATP-dependent 3'-5' DNA helicase activity	molecular_function	12	BLM	1	1129	4	14557	0.28
GO:0051427	hormone receptor binding	molecular_function	6	TNK2	1	1129	4	14557	0.28
GO:2001137	positive regulation of endocytic recycling	biological_process	5	ACTN2	1	1129	4	14557	0.28
GO:0042760	very long-chain fatty acid catabolic process	biological_process	10	SLC27A4	1	1129	4	14557	0.28
GO:0016011	dystroglycan complex	cellular_component	8	SGCG	1	1129	4	14557	0.28
GO:0003708	retinoic acid receptor activity	molecular_function	7	RARB	1	1129	4	14557	0.28
GO:0050684	regulation of mRNA processing	biological_process	11	SRPK1	1	1129	4	14557	0.28
GO:0008612	peptidyl-lysine modification to peptidyl-hypusine	biological_process	6	EIF5A	1	1129	4	14557	0.28
GO:0034475	U4 snRNA 3'-end processing	biological_process	13	EXOSC2	1	1129	4	14557	0.28
GO:0048553	negative regulation of metalloenzyme activity	biological_process	6	TMBIM1	1	1129	4	14557	0.28
GO:0051295	establishment of meiotic spindle localization	biological_process	5	SPIRE1	1	1129	4	14557	0.28
GO:0010826	negative regulation of centrosome duplication	biological_process	12	CCNF	1	1129	4	14557	0.28
GO:0006658	phosphatidylserine metabolic process	biological_process	6	SERINC5	1	1129	4	14557	0.28
GO:0045569	TRAIL binding	molecular_function	5	TNFRSF10B	1	1129	4	14557	0.28
GO:0061000	negative regulation of dendritic spine development	biological_process	10	PLK2	1	1129	4	14557	0.28
GO:0045916	negative regulation of complement activation	biological_process	7	CD55	1	1129	4	14557	0.28
GO:0014074	response to purine-containing compound	biological_process	6	CCNE1	1	1129	4	14557	0.28
GO:0004366	glycerol-3-phosphate O-acyltransferase activity	molecular_function	8	GPAM	1	1129	4	14557	0.28
GO:1902177	positive regulation of oxidative stress-induced intrinsic apoptotic signaling pathway	biological_process	11	SFPQ	1	1129	4	14557	0.28
GO:0005432	calcium:sodium antiporter activity	molecular_function	11	SLC3A2	1	1129	4	14557	0.28
GO:0051572	negative regulation of histone H3-K4 methylation	biological_process	11	H2AFY	1	1129	4	14557	0.28
GO:0008865	fructokinase activity	molecular_function	9	HK2	1	1129	4	14557	0.28
GO:0071548	response to dexamethasone	biological_process	9	CPS1	1	1129	4	14557	0.28
GO:0010976	positive regulation of neuron projection development	biological_process	8	ADNP;ENC1;EPHA3;ITGA3;PPP2R5B;PTN;RANBP1;TENM3	8	1129	80	14557	0.28
GO:0005694	chromosome	cellular_component	9	BRD4;CDCA5;DTL;H2AFX;KIF4A;NCAPH2;NUSAP1;SMC1A	8	1129	80	14557	0.28
GO:0006415	translational termination	biological_process	8	C12orf65;RPL12;RPL13;RPL26;RPL36;RPL4;RPS12;RPS6	8	1129	80	14557	0.28
GO:0006470	protein dephosphorylation	biological_process	8	CDC25A;CDC25C;CTDSP1;DUSP10;DUSP15;DUSP3;DUSP5;PPP5C;PTPDC1;PTPRH;PTPRM;PTPRZ1	12	1129	127	14557	0.28
GO:0042127	regulation of cell proliferation	biological_process	5	ARHGEF2;BRAF;CXCL3;DHCR7;DUSP15;FANCA;FANCL;KLF4;NFKBIA;PTCH1;PTGS2;RPA3;SGK1;TNFSF9;TNK2	15	1129	163	14557	0.28
GO:0034142	toll-like receptor 4 signaling pathway	biological_process	9	BIRC3;CASP8;DUSP3;IRF7;MAP2K6;NFKBIA;NFKBIB;PELI1;RIPK2	9	1129	92	14557	0.28
GO:0003887	DNA-directed DNA polymerase activity	molecular_function	8	POLA2;POLE2;POLE	3	1129	24	14557	0.28
GO:0070266	necroptotic process	biological_process	8	BIRC3;CASP8;TNFRSF10B	3	1129	24	14557	0.28
GO:0060612	adipose tissue development	biological_process	8	SELM;SLC25A25;XBP1	3	1129	24	14557	0.28
GO:0018024	histone-lysine N-methyltransferase activity	molecular_function	10	EZH1;SUV39H1;SUV39H2	3	1129	24	14557	0.28
GO:0045773	positive regulation of axon extension	biological_process	10	ADNP;ANAPC2;NDEL1	3	1129	24	14557	0.28
GO:0016788	"hydrolase activity, acting on ester bonds"	molecular_function	5	DBR1;DTD1;EXO1	3	1129	24	14557	0.28
GO:0051262	protein tetramerization	biological_process	9	CPSF6;SHMT1;UXS1	3	1129	24	14557	0.28
GO:0070979	protein K11-linked ubiquitination	biological_process	12	ANAPC2;UBE2S;UBE2T	3	1129	24	14557	0.28
GO:2001238	positive regulation of extrinsic apoptotic signaling pathway	biological_process	10	CASP8;DEDD2;RBCK1	3	1129	24	14557	0.28
GO:0016791	phosphatase activity	molecular_function	7	CTDSP1;CTDSPL;DUSP10;DUSP15;DUSP3;DUSP5;PTPDC1;PTPRH;PTPRM;PTPRZ1	10	1129	104	14557	0.29
GO:0006446	regulation of translational initiation	biological_process	9	EIF1B;EIF1;EIF4A2;EIF4G1	4	1129	35	14557	0.29
GO:0030522	intracellular receptor signaling pathway	biological_process	7	BRD8;NR1D1;NR1D2;NR4A1	4	1129	35	14557	0.29
GO:0007154	cell communication	biological_process	5	FREM2;GJB3;OIP5;TRIP10	4	1129	35	14557	0.29
GO:2001237	negative regulation of extrinsic apoptotic signaling pathway	biological_process	10	LGALS3;NOL3;SCG2;SIAH2	4	1129	35	14557	0.29
GO:0007416	synapse assembly	biological_process	6	DNER;MECP2;PCDHB2;PCDHB6	4	1129	35	14557	0.29
GO:0034446	substrate adhesion-dependent cell spreading	biological_process	9	EFNA1;EPHB3;ITGA4;KIF14	4	1129	35	14557	0.29
GO:0048538	thymus development	biological_process	6	BCL2L11;CCNB2;EPHB3;PRKDC	4	1129	35	14557	0.29
GO:0005057	receptor signaling protein activity	molecular_function	5	BAG1;BRAF;TIAM1;TRAIP	4	1129	35	14557	0.29
GO:0007017	microtubule-based process	biological_process	5	TUBA1A;TUBA1B;TUBA1C;TUBG1	4	1129	35	14557	0.29
GO:0002020	protease binding	molecular_function	6	CSTB;ITGA3;LCN2;SELL;STIM1;TNFAIP3;XBP1	7	1129	69	14557	0.29
GO:0030335	positive regulation of cell migration	biological_process	9	ARHGEF39;CDH13;CORO1A;F2R;FLT1;GNB2L1;HBEGF;HSPA5;IRS1;MCAM;PODXL;VEGFA	12	1129	128	14557	0.29
GO:0005840	ribosome	cellular_component	9	MRPL13;MRPL36;MRPS16;MRPS18C;RPL12;RPL13;RPL26;RPL36;RPL4;RPS12;RPS6;RSL24D1;SERP1	13	1129	140	14557	0.29
GO:0003824	catalytic activity	molecular_function	3	ALDH1L2;APOBEC3B;ARSE;BCHE;BCKDHB;BLM;CPS1;ESPL1;EXO1;FAHD1;FNTB;GGH;HINT3;LDHA;MOGS;MTHFD2;PFAS;PKM;PLD3;PPAPDC1B;PPTC7;RENBP;RIOK3;RTCA;SEPHS1;SLC27A4;SLC3A2;UMPS;UPP1;UXS1	30	1129	347	14557	0.29
GO:0045444	fat cell differentiation	biological_process	7	C1QTNF3;FBXO9;KLF4;METRNL;RNASEL;SOCS7	6	1129	58	14557	0.29
GO:0002230	positive regulation of defense response to virus by host	biological_process	8	AIM2;FANCL;ITPKC;KIAA1549L;SMURF1;SNRPB2;SNRPD1;TMEM39A;ZCCHC17	9	1129	93	14557	0.29
GO:0008340	determination of adult lifespan	biological_process	7	BBC3;RAD54L	2	1129	14	14557	0.30
GO:0010259	multicellular organismal aging	biological_process	6	CISD2;SERP1	2	1129	14	14557	0.30
GO:0030224	monocyte differentiation	biological_process	9	IL31RA;VEGFA	2	1129	14	14557	0.30
GO:0030970	"retrograde protein transport, ER to cytosol"	biological_process	6	HERPUD1;VIMP	2	1129	14	14557	0.30
GO:0005229	intracellular calcium activated chloride channel activity	molecular_function	9	ANO10;ANO8	2	1129	14	14557	0.30
GO:0031334	positive regulation of protein complex assembly	biological_process	7	PPP2R5B;VEGFA	2	1129	14	14557	0.30
GO:0031333	negative regulation of protein complex assembly	biological_process	7	CDC42;CTNNBIP1	2	1129	14	14557	0.30
GO:0032094	response to food	biological_process	7	CPS1;SLC25A25	2	1129	14	14557	0.30
GO:0031396	regulation of protein ubiquitination	biological_process	11	HERPUD1;SIAH2	2	1129	14	14557	0.30
GO:0043536	positive regulation of blood vessel endothelial cell migration	biological_process	13	AMOT;VEGFA	2	1129	14	14557	0.30
GO:0010596	negative regulation of endothelial cell migration	biological_process	12	PTPRM;SLIT2	2	1129	14	14557	0.30
GO:0090544	BAF-type complex	cellular_component	12	DPF2;SMARCB1	2	1129	14	14557	0.30
GO:0031996	thioesterase binding	molecular_function	6	CALM3;CDC42	2	1129	14	14557	0.30
GO:0001841	neural tube formation	biological_process	10	CASP8;PTCH1	2	1129	14	14557	0.30
GO:0032331	negative regulation of chondrocyte differentiation	biological_process	9	ADAMTS12;RARB	2	1129	14	14557	0.30
GO:0007129	synapsis	biological_process	7	FANCD2;NDC1	2	1129	14	14557	0.30
GO:0005671	Ada2/Gcn5/Ada3 transcription activator complex	cellular_component	9	CSRP2BP;HCFC1	2	1129	14	14557	0.30
GO:0046847	filopodium assembly	biological_process	7	CDC42;S1PR2	2	1129	14	14557	0.30
GO:0050718	positive regulation of interleukin-1 beta secretion	biological_process	11	AIM2;TRIM16	2	1129	14	14557	0.30
GO:0032968	positive regulation of transcription elongation from RNA polymerase II promoter	biological_process	11	BRD4;WDR61	2	1129	14	14557	0.30
GO:0005773	vacuole	cellular_component	9	CIT;RAB29	2	1129	14	14557	0.30
GO:0097284	hepatocyte apoptotic process	biological_process	9	CASP8;KRT8	2	1129	14	14557	0.30
GO:0070530	K63-linked polyubiquitin binding	molecular_function	8	OPTN;SQSTM1	2	1129	14	14557	0.30
GO:0090575	RNA polymerase II transcription factor complex	cellular_component	9	HNRNPAB;VDR	2	1129	14	14557	0.30
GO:0016874	ligase activity	molecular_function	4	BARD1;BIRC3;CBX4;DARS2;FANCL;HERC2;KCMF1;PELI1;PPIL2;RBCK1;RCHY1;RNF19B;SIAH2;SMURF1;TNFAIP3;TRAIP;TRIM36;UBE2J1;UBE2L6;UBE2S;UBE2T;UHRF1;WWP2	23	1129	262	14557	0.30
GO:0034599	cellular response to oxidative stress	biological_process	6	NFE2L1;PARP1;PRDX3;VIMP;XBP1	5	1129	47	14557	0.30
GO:0000980	RNA polymerase II distal enhancer sequence-specific DNA binding	molecular_function	11	BACH1;H2AFZ;NFE2L1;RBBP4;SMARCB1	5	1129	47	14557	0.30
GO:0000288	"nuclear-transcribed mRNA catabolic process, deadenylation-dependent decay"	biological_process	11	EIF4A2;EIF4G1;EXOSC2;PATL1;ZFP36L1	5	1129	47	14557	0.30
GO:0007517	muscle organ development	biological_process	8	CENPF;CHD2;HBEGF;ID3;MEF2D;SGCG;SMTN;XBP1	8	1129	82	14557	0.30
GO:0042254	ribosome biogenesis	biological_process	6	MRPL36;MRTO4;RSL24D1;SURF6	4	1129	36	14557	0.30
GO:0032008	positive regulation of TOR signaling	biological_process	10	FLCN;RRAGD;XBP1	3	1129	25	14557	0.31
GO:0042113	B cell activation	biological_process	6	AKAP17A;CASP8;HDAC9	3	1129	25	14557	0.31
GO:0034612	response to tumor necrosis factor	biological_process	7	CASP8;PTGS2;TNFRSF11A	3	1129	25	14557	0.31
GO:0004864	protein phosphatase inhibitor activity	molecular_function	6	ENSA;PPP1R10;PTN	3	1129	25	14557	0.31
GO:0048514	blood vessel morphogenesis	biological_process	9	AMOT;FLT1;VEGFA	3	1129	25	14557	0.31
GO:0010508	positive regulation of autophagy	biological_process	8	ATG14;PIM2;XBP1	3	1129	25	14557	0.31
GO:0051092	positive regulation of NF-kappaB transcription factor activity	biological_process	14	AIM2;ARHGEF2;CTH;NFKBIA;NFKBIB;PRDX3;RBCK1;RIPK2;TNFRSF11A;TRIM25	10	1129	106	14557	0.31
GO:0043087	regulation of GTPase activity	biological_process	14	CHN1;EPHA3;EPHB3;ITGB1BP1;NGEF;STMN3	6	1129	59	14557	0.31
GO:0034613	cellular protein localization	biological_process	6	AMOT;CDC42;GAS8;OPTN;RRAGD	5	1129	48	14557	0.31
GO:0043401	steroid hormone mediated signaling pathway	biological_process	8	NR1D1;NR1D2;NR4A1;RARB;VDR	5	1129	48	14557	0.31
GO:0000184	"nuclear-transcribed mRNA catabolic process, nonsense-mediated decay"	biological_process	11	EIF4G1;RPL12;RPL13;RPL26;RPL36;RPL4;RPS12;RPS6;SMG8;WIBG	10	1129	107	14557	0.32
GO:0006417	regulation of translation	biological_process	8	IREB2;LARP6;MKNK2;PA2G4;RBM3;ZFP36L1	6	1129	60	14557	0.32
GO:0048469	cell maturation	biological_process	8	CBFB;GDF11;PLP1;VEGFA	4	1129	37	14557	0.32
GO:0001890	placenta development	biological_process	6	CCNF;E2F8;GJB3;RPS6	4	1129	37	14557	0.32
GO:0050681	androgen receptor binding	molecular_function	9	CCNE1;PKN1;RAN;WIPI1	4	1129	37	14557	0.32
GO:0030163	protein catabolic process	biological_process	7	CLN8;CTSD;TPP1;USE1	4	1129	37	14557	0.32
GO:0010468	regulation of gene expression	biological_process	7	DDX39A;GDNF;IREB2;IRF1;IRS1;IRX5;LBH;MECP2;NFKBIA;NOL3;NOV;POFUT2;TSHZ1	13	1129	144	14557	0.33
GO:0003735	structural constituent of ribosome	molecular_function	4	MRPL13;MRPL36;MRPS16;MRPS18C;RPL12;RPL13;RPL26;RPL36;RPL4;RPS12;RPS6;RSL24D1	12	1129	132	14557	0.33
GO:0030027	lamellipodium	cellular_component	6	AMOT;CORO1A;DYSF;ITGB1BP1;MYH10;NEDD9;PLEKHH2;PODXL;PTPRM;RAC3;RHOA;SNX1	12	1129	132	14557	0.33
GO:0030193	regulation of blood coagulation	biological_process	7	F2R;LBH	2	1129	15	14557	0.33
GO:0032438	melanosome organization	biological_process	7	RAB29;SHROOM2	2	1129	15	14557	0.33
GO:0031954	positive regulation of protein autophosphorylation	biological_process	11	CALM3;VEGFA	2	1129	15	14557	0.33
GO:0001709	cell fate determination	biological_process	6	CYP26B1;PTCH1	2	1129	15	14557	0.33
GO:1901216	positive regulation of neuron death	biological_process	8	DDIT3;DDIT4	2	1129	15	14557	0.33
GO:0097060	synaptic membrane	cellular_component	7	DLG4;ITGA3	2	1129	15	14557	0.33
GO:2000045	regulation of G1/S transition of mitotic cell cycle	biological_process	9	E2F1;KIF14	2	1129	15	14557	0.33
GO:0045663	positive regulation of myoblast differentiation	biological_process	10	BTG1;IGFBP3	2	1129	15	14557	0.33
GO:0050919	negative chemotaxis	biological_process	6	RHOA;SLIT2	2	1129	15	14557	0.33
GO:0048026	"positive regulation of mRNA splicing, via spliceosome"	biological_process	13	RNF219;TRA2B	2	1129	15	14557	0.33
GO:0061436	establishment of skin barrier	biological_process	9	CYP26B1;KRT16	2	1129	15	14557	0.33
GO:0007062	sister chromatid cohesion	biological_process	6	KIF22;SMC1A	2	1129	15	14557	0.33
GO:0046939	nucleotide phosphorylation	biological_process	10	DLG4;DTYMK	2	1129	15	14557	0.33
GO:0000242	pericentriolar material	cellular_component	10	PCNT;TUBG1	2	1129	15	14557	0.33
GO:0051443	positive regulation of ubiquitin-protein transferase activity	biological_process	13	ARRDC3;TRIB3	2	1129	15	14557	0.33
GO:0071392	cellular response to estradiol stimulus	biological_process	10	H2AFZ;PAWR	2	1129	15	14557	0.33
GO:0043153	entrainment of circadian clock by photoperiod	biological_process	7	BHLHE40;SIK1	2	1129	15	14557	0.33
GO:0005657	replication fork	cellular_component	11	H2AFX;UHRF1	2	1129	15	14557	0.33
GO:0042325	regulation of phosphorylation	biological_process	8	BARD1;MCM7	2	1129	15	14557	0.33
GO:0007026	negative regulation of microtubule depolymerization	biological_process	9	ARHGEF2;MID1IP1	2	1129	15	14557	0.33
GO:0006337	nucleosome disassembly	biological_process	9	HMGA1;SMARCB1	2	1129	15	14557	0.33
GO:0042104	positive regulation of activated T cell proliferation	biological_process	9	GPAM;TNFSF9	2	1129	15	14557	0.33
GO:0071480	cellular response to gamma radiation	biological_process	8	H2AFX;RAD51	2	1129	15	14557	0.33
GO:0034045	pre-autophagosomal structure membrane	cellular_component	10	ATG14;WIPI1	2	1129	15	14557	0.33
GO:0016597	amino acid binding	molecular_function	7	ASS1;SHMT1	2	1129	15	14557	0.33
GO:0001934	positive regulation of protein phosphorylation	biological_process	10	ARRB1;ATG14;CDC42;FLCN;FZD8;GNB2L1;MAP2K6;PLAUR;SQSTM1;VEGFA;XBP1	11	1129	120	14557	0.33
GO:0045907	positive regulation of vasoconstriction	biological_process	11	F2R;PTGS2;TBXAS1	3	1129	26	14557	0.33
GO:0006730	one-carbon metabolic process	biological_process	5	ALDH1L2;DHFR;MTHFD2	3	1129	26	14557	0.33
GO:0019005	SCF ubiquitin ligase complex	cellular_component	9	CCNF;FBXO9;SKP2	3	1129	26	14557	0.33
GO:0000387	spliceosomal snRNP assembly	biological_process	12	GEMIN5;SNRPD1;SNRPF	3	1129	26	14557	0.33
GO:0046627	negative regulation of insulin receptor signaling pathway	biological_process	12	IRS1;KANK1;NCOA5	3	1129	26	14557	0.33
GO:0004860	protein kinase inhibitor activity	molecular_function	6	CAMK2N1;TRIB2;TRIB3	3	1129	26	14557	0.33
GO:0008206	bile acid metabolic process	biological_process	9	ABCC3;CYP7B1;NPC1	3	1129	26	14557	0.33
GO:0005154	epidermal growth factor receptor binding	molecular_function	7	HBEGF;SNX1;TNK2	3	1129	26	14557	0.33
GO:0045296	cadherin binding	molecular_function	6	CDH13;P2RX4;PTPRM	3	1129	26	14557	0.33
GO:0042542	response to hydrogen peroxide	biological_process	7	GLRX2;HMOX1;LDHA;LIG1;PRDX3	5	1129	49	14557	0.33
GO:0008344	adult locomotory behavior	biological_process	5	CLN8;CSTB;GDNF;MECP2;SEZ6L2	5	1129	49	14557	0.33
GO:0008630	intrinsic apoptotic signaling pathway in response to DNA damage	biological_process	9	BCL2L11;E2F1;HMOX1;MOAP1;PRKDC	5	1129	49	14557	0.33
GO:0010830	regulation of myotube differentiation	biological_process	10	SIK1	1	1129	5	14557	0.33
GO:0043535	regulation of blood vessel endothelial cell migration	biological_process	12	EFNA1	1	1129	5	14557	0.33
GO:2001014	regulation of skeletal muscle cell differentiation	biological_process	8	NR1D2	1	1129	5	14557	0.33
GO:0050897	cobalt ion binding	molecular_function	8	BIRC5	1	1129	5	14557	0.33
GO:0009113	purine nucleobase biosynthetic process	biological_process	10	SHMT1	1	1129	5	14557	0.33
GO:0031428	box C/D snoRNP complex	cellular_component	9	NOP56	1	1129	5	14557	0.33
GO:1901679	nucleotide transmembrane transport	biological_process	6	SLC35A2	1	1129	5	14557	0.33
GO:0032813	tumor necrosis factor receptor superfamily binding	molecular_function	7	TNFSF9	1	1129	5	14557	0.33
GO:0071569	protein ufmylation	biological_process	10	UFM1	1	1129	5	14557	0.33
GO:0006269	"DNA replication, synthesis of RNA primer"	biological_process	9	PRIM2	1	1129	5	14557	0.33
GO:0021695	cerebellar cortex development	biological_process	13	KIF14	1	1129	5	14557	0.33
GO:0002360	T cell lineage commitment	biological_process	10	PRKDC	1	1129	5	14557	0.33
GO:0050863	regulation of T cell activation	biological_process	7	IL20RB	1	1129	5	14557	0.33
GO:0015886	heme transport	biological_process	6	SLC48A1	1	1129	5	14557	0.33
GO:0060628	regulation of ER to Golgi vesicle-mediated transport	biological_process	8	USE1	1	1129	5	14557	0.33
GO:0036289	peptidyl-serine autophosphorylation	biological_process	10	ERN1	1	1129	5	14557	0.33
GO:0034620	cellular response to unfolded protein	biological_process	7	AARS	1	1129	5	14557	0.33
GO:1904261	positive regulation of basement membrane assembly involved in embryonic body morphogenesis	NA	NA	PHLDB1	1	1129	5	14557	0.33
GO:0009156	ribonucleoside monophosphate biosynthetic process	biological_process	10	PFAS	1	1129	5	14557	0.33
GO:0071636	positive regulation of transforming growth factor beta production	biological_process	8	PTGS2	1	1129	5	14557	0.33
GO:0031265	CD95 death-inducing signaling complex	cellular_component	8	CASP8	1	1129	5	14557	0.33
GO:0017145	stem cell division	biological_process	6	WWTR1	1	1129	5	14557	0.33
GO:0055012	ventricular cardiac muscle cell differentiation	biological_process	9	RARB	1	1129	5	14557	0.33
GO:0048845	venous blood vessel morphogenesis	biological_process	10	HEG1	1	1129	5	14557	0.33
GO:0031394	positive regulation of prostaglandin biosynthetic process	biological_process	12	PTGS2	1	1129	5	14557	0.33
GO:0022027	interkinetic nuclear migration	biological_process	12	TACC3	1	1129	5	14557	0.33
GO:0008508	bile acid:sodium symporter activity	molecular_function	10	SLC10A3	1	1129	5	14557	0.33
GO:0042256	mature ribosome assembly	biological_process	7	NSUN4	1	1129	5	14557	0.33
GO:0005849	mRNA cleavage factor complex	cellular_component	13	CPSF6	1	1129	5	14557	0.33
GO:0032364	oxygen homeostasis	biological_process	8	EGLN1	1	1129	5	14557	0.33
GO:0003184	pulmonary valve morphogenesis	biological_process	11	HEY1	1	1129	5	14557	0.33
GO:0051707	response to other organism	biological_process	6	KRT8	1	1129	5	14557	0.33
GO:0004322	ferroxidase activity	molecular_function	7	FTH1	1	1129	5	14557	0.33
GO:0015186	L-glutamine transmembrane transporter activity	molecular_function	10	SLC38A1	1	1129	5	14557	0.33
GO:0016763	"transferase activity, transferring pentosyl groups"	molecular_function	6	UPP1	1	1129	5	14557	0.33
GO:0046923	ER retention sequence binding	molecular_function	7	KDELR3	1	1129	5	14557	0.33
GO:0090611	ubiquitin-independent protein catabolic process via the multivesicular body sorting pathway	biological_process	9	CHMP4C	1	1129	5	14557	0.33
GO:0006701	progesterone biosynthetic process	biological_process	7	ADM	1	1129	5	14557	0.33
GO:0007091	metaphase/anaphase transition of mitotic cell cycle	biological_process	12	CIT	1	1129	5	14557	0.33
GO:0046935	1-phosphatidylinositol-3-kinase regulator activity	molecular_function	6	PIK3R3	1	1129	5	14557	0.33
GO:0030262	apoptotic nuclear changes	biological_process	10	DEDD2	1	1129	5	14557	0.33
GO:0043559	insulin binding	molecular_function	7	C2CD2L	1	1129	5	14557	0.33
GO:0010907	positive regulation of glucose metabolic process	biological_process	8	IRS1	1	1129	5	14557	0.33
GO:0006868	glutamine transport	biological_process	7	SLC38A1	1	1129	5	14557	0.33
GO:0033153	T cell receptor V(D)J recombination	biological_process	7	PRKDC	1	1129	5	14557	0.33
GO:0030595	leukocyte chemotaxis	biological_process	5	CORO1A	1	1129	5	14557	0.33
GO:0006552	leucine catabolic process	biological_process	9	IVD	1	1129	5	14557	0.33
GO:0070083	clathrin-sculpted monoamine transport vesicle membrane	cellular_component	13	VAMP2	1	1129	5	14557	0.33
GO:0006924	activation-induced cell death of T cells	biological_process	7	RPS6	1	1129	5	14557	0.33
GO:0016447	somatic recombination of immunoglobulin gene segments	biological_process	6	UNG	1	1129	5	14557	0.33
GO:0072574	hepatocyte proliferation	biological_process	11	MKI67	1	1129	5	14557	0.33
GO:0009299	mRNA transcription	biological_process	11	HSF1	1	1129	5	14557	0.33
GO:0046931	pore complex assembly	biological_process	8	CCT3	1	1129	5	14557	0.33
GO:0004459	L-lactate dehydrogenase activity	molecular_function	7	LDHA	1	1129	5	14557	0.33
GO:0002286	T cell activation involved in immune response	biological_process	8	LCP1	1	1129	5	14557	0.33
GO:2000300	regulation of synaptic vesicle exocytosis	biological_process	10	RIMS3	1	1129	5	14557	0.33
GO:0008090	retrograde axon cargo transport	biological_process	9	NDEL1	1	1129	5	14557	0.33
GO:0061202	clathrin-sculpted gamma-aminobutyric acid transport vesicle membrane	cellular_component	15	VAMP2	1	1129	5	14557	0.33
GO:0071168	protein localization to chromatin	biological_process	9	ESCO2	1	1129	5	14557	0.33
GO:0015677	copper ion import	biological_process	10	SLC31A1	1	1129	5	14557	0.33
GO:0001776	leukocyte homeostasis	biological_process	4	BCL2L11	1	1129	5	14557	0.33
GO:0060056	mammary gland involution	biological_process	11	IGFBP5	1	1129	5	14557	0.33
GO:0005683	U7 snRNP	cellular_component	9	SNRPF	1	1129	5	14557	0.33
GO:0035612	AP-2 adaptor complex binding	molecular_function	6	ARRB1	1	1129	5	14557	0.33
GO:0046599	regulation of centriole replication	biological_process	12	PLK2	1	1129	5	14557	0.33
GO:0061370	testosterone biosynthetic process	biological_process	7	HSD17B3	1	1129	5	14557	0.33
GO:0097025	MPP7-DLG1-LIN7 complex	cellular_component	7	LIN7B	1	1129	5	14557	0.33
GO:0003847	1-alkyl-2-acetylglycerophosphocholine esterase activity	molecular_function	7	PAFAH1B3	1	1129	5	14557	0.33
GO:0006690	icosanoid metabolic process	biological_process	8	TBXAS1	1	1129	5	14557	0.33
GO:0006102	isocitrate metabolic process	biological_process	9	IDH1	1	1129	5	14557	0.33
GO:0071504	cellular response to heparin	biological_process	8	SLIT2	1	1129	5	14557	0.33
GO:0010216	maintenance of DNA methylation	biological_process	9	UHRF1	1	1129	5	14557	0.33
GO:1990075	periciliary membrane compartment	cellular_component	8	DFNB31	1	1129	5	14557	0.33
GO:0032405	MutLalpha complex binding	molecular_function	7	PCNA	1	1129	5	14557	0.33
GO:0033314	mitotic DNA replication checkpoint	biological_process	10	TICRR	1	1129	5	14557	0.33
GO:0097157	pre-mRNA intronic binding	molecular_function	8	HNRNPA2B1	1	1129	5	14557	0.33
GO:0035404	histone-serine phosphorylation	biological_process	10	AURKA	1	1129	5	14557	0.33
GO:0051156	glucose 6-phosphate metabolic process	biological_process	7	HK2	1	1129	5	14557	0.33
GO:0070934	CRD-mediated mRNA stabilization	biological_process	12	DHX9	1	1129	5	14557	0.33
GO:0031579	membrane raft organization	biological_process	5	NPC1	1	1129	5	14557	0.33
GO:0021532	neural tube patterning	biological_process	8	PTCH1	1	1129	5	14557	0.33
GO:0002309	T cell proliferation involved in immune response	biological_process	9	RPS6	1	1129	5	14557	0.33
GO:0010894	negative regulation of steroid biosynthetic process	biological_process	8	INSIG1	1	1129	5	14557	0.33
GO:0031062	positive regulation of histone methylation	biological_process	9	XBP1	1	1129	5	14557	0.33
GO:0032876	negative regulation of DNA endoreduplication	biological_process	13	SMC1A	1	1129	5	14557	0.33
GO:0003209	cardiac atrium morphogenesis	biological_process	11	HEG1	1	1129	5	14557	0.33
GO:0030323	respiratory tube development	biological_process	7	HECA	1	1129	5	14557	0.33
GO:0014808	release of sequestered calcium ion into cytosol by sarcoplasmic reticulum	biological_process	15	NOL3	1	1129	5	14557	0.33
GO:0071731	response to nitric oxide	biological_process	7	EGLN1	1	1129	5	14557	0.33
GO:0009048	dosage compensation by inactivation of X chromosome	biological_process	10	EIF1	1	1129	5	14557	0.33
GO:0060411	cardiac septum morphogenesis	biological_process	11	HEY1	1	1129	5	14557	0.33
GO:1903361	protein localization to basolateral plasma membrane	biological_process	7	LIN7B	1	1129	5	14557	0.33
GO:0045322	unmethylated CpG binding	molecular_function	8	DNMT3B	1	1129	5	14557	0.33
GO:0003105	negative regulation of glomerular filtration	biological_process	13	F2R	1	1129	5	14557	0.33
GO:2000210	positive regulation of anoikis	biological_process	10	SIK1	1	1129	5	14557	0.33
GO:0045351	type I interferon biosynthetic process	biological_process	8	IRF7	1	1129	5	14557	0.33
GO:0071312	cellular response to alkaloid	biological_process	8	RAD51	1	1129	5	14557	0.33
GO:0005375	copper ion transmembrane transporter activity	molecular_function	11	SLC31A1	1	1129	5	14557	0.33
GO:0006220	pyrimidine nucleotide metabolic process	biological_process	10	UPP1	1	1129	5	14557	0.33
GO:0031442	positive regulation of mRNA 3'-end processing	biological_process	13	CCNB1	1	1129	5	14557	0.33
GO:0005697	telomerase holoenzyme complex	cellular_component	8	WRAP53	1	1129	5	14557	0.33
GO:0016628	"oxidoreductase activity, acting on the CH-CH group of donors, NAD or NADP as acceptor"	molecular_function	6	DHCR7	1	1129	5	14557	0.33
GO:0045252	oxoglutarate dehydrogenase complex	cellular_component	11	DHTKD1	1	1129	5	14557	0.33
GO:0070100	negative regulation of chemokine-mediated signaling pathway	biological_process	11	SLIT2	1	1129	5	14557	0.33
GO:0015232	heme transporter activity	molecular_function	5	SLC48A1	1	1129	5	14557	0.33
GO:0000779	"condensed chromosome, centromeric region"	cellular_component	11	AURKB	1	1129	5	14557	0.33
GO:0006048	UDP-N-acetylglucosamine biosynthetic process	biological_process	11	GFPT1	1	1129	5	14557	0.33
GO:0045545	syndecan binding	molecular_function	5	SDCBP	1	1129	5	14557	0.33
GO:0071813	lipoprotein particle binding	molecular_function	6	CDH13	1	1129	5	14557	0.33
GO:0045986	negative regulation of smooth muscle contraction	biological_process	10	PTGS2	1	1129	5	14557	0.33
GO:0060761	negative regulation of response to cytokine stimulus	biological_process	8	KLF4	1	1129	5	14557	0.33
GO:0070761	pre-snoRNP complex	cellular_component	8	NOP56	1	1129	5	14557	0.33
GO:0090084	negative regulation of inclusion body assembly	biological_process	7	DNAJB2	1	1129	5	14557	0.33
GO:0010807	regulation of synaptic vesicle priming	biological_process	11	NAPB	1	1129	5	14557	0.33
GO:0003208	cardiac ventricle morphogenesis	biological_process	11	HEY1	1	1129	5	14557	0.33
GO:0008024	positive transcription elongation factor complex b	cellular_component	14	BRD4	1	1129	5	14557	0.33
GO:0014807	regulation of somitogenesis	biological_process	10	HES7	1	1129	5	14557	0.33
GO:0045838	positive regulation of membrane potential	biological_process	6	SLC9A3R2	1	1129	5	14557	0.33
GO:0006189	'de novo' IMP biosynthetic process	biological_process	13	PFAS	1	1129	5	14557	0.33
GO:0051222	positive regulation of protein transport	biological_process	7	CREBRF	1	1129	5	14557	0.33
GO:0043657	host cell	cellular_component	8	TAP1	1	1129	5	14557	0.33
GO:0097109	neuroligin family protein binding	molecular_function	5	DLG4	1	1129	5	14557	0.33
GO:0043587	tongue morphogenesis	biological_process	10	CYP26B1	1	1129	5	14557	0.33
GO:0072687	meiotic spindle	cellular_component	10	AURKA	1	1129	5	14557	0.33
GO:0050869	negative regulation of B cell activation	biological_process	8	TNFAIP3	1	1129	5	14557	0.33
GO:0030976	thiamine pyrophosphate binding	molecular_function	6	DHTKD1	1	1129	5	14557	0.33
GO:0046834	lipid phosphorylation	biological_process	8	CERK	1	1129	5	14557	0.33
GO:0036094	small molecule binding	molecular_function	4	LCN2	1	1129	5	14557	0.33
GO:1900165	negative regulation of interleukin-6 secretion	biological_process	9	C1QTNF3	1	1129	5	14557	0.33
GO:0033033	negative regulation of myeloid cell apoptotic process	biological_process	11	MAEA	1	1129	5	14557	0.33
GO:0097264	self proteolysis	biological_process	7	TENM3	1	1129	5	14557	0.33
GO:0044319	"wound healing, spreading of cells"	biological_process	8	RHOA	1	1129	5	14557	0.33
GO:1900273	positive regulation of long-term synaptic potentiation	biological_process	12	NRGN	1	1129	5	14557	0.33
GO:0060363	cranial suture morphogenesis	biological_process	11	INSIG1	1	1129	5	14557	0.33
GO:0008312	7S RNA binding	molecular_function	7	EXOSC2	1	1129	5	14557	0.33
GO:0045236	CXCR chemokine receptor binding	molecular_function	8	CXCL3	1	1129	5	14557	0.33
GO:0050792	regulation of viral process	biological_process	6	CHMP4C	1	1129	5	14557	0.33
GO:0048024	"regulation of mRNA splicing, via spliceosome"	biological_process	12	SRPK1	1	1129	5	14557	0.33
GO:0001842	neural fold formation	biological_process	12	CFL1	1	1129	5	14557	0.33
GO:0009396	folic acid-containing compound biosynthetic process	biological_process	8	MTHFD2	1	1129	5	14557	0.33
GO:0016012	sarcoglycan complex	cellular_component	9	SGCG	1	1129	5	14557	0.33
GO:0072341	modified amino acid binding	molecular_function	4	CPS1	1	1129	5	14557	0.33
GO:0000738	"DNA catabolic process, exonucleolytic"	biological_process	9	ISG20	1	1129	5	14557	0.33
GO:0019911	structural constituent of myelin sheath	molecular_function	4	PLP1	1	1129	5	14557	0.33
GO:0045110	intermediate filament bundle assembly	biological_process	8	KRT14	1	1129	5	14557	0.33
GO:0001504	neurotransmitter uptake	biological_process	6	SLC38A1	1	1129	5	14557	0.33
GO:0016202	regulation of striated muscle tissue development	biological_process	10	CENPF	1	1129	5	14557	0.33
GO:0032237	activation of store-operated calcium channel activity	biological_process	12	STIM1	1	1129	5	14557	0.33
GO:0050878	regulation of body fluid levels	biological_process	5	HEG1	1	1129	5	14557	0.33
GO:0032099	negative regulation of appetite	biological_process	10	SPX	1	1129	5	14557	0.33
GO:0016624	"oxidoreductase activity, acting on the aldehyde or oxo group of donors, disulfide as acceptor"	molecular_function	6	DHTKD1	1	1129	5	14557	0.33
GO:1902966	positive regulation of protein localization to early endosome	biological_process	7	VEGFA	1	1129	5	14557	0.33
GO:0051224	negative regulation of protein transport	biological_process	8	WWP2	1	1129	5	14557	0.33
GO:0072678	T cell migration	biological_process	6	ITGA4	1	1129	5	14557	0.33
GO:0005827	polar microtubule	cellular_component	11	TUBG1	1	1129	5	14557	0.33
GO:0046654	tetrahydrofolate biosynthetic process	biological_process	9	DHFR	1	1129	5	14557	0.33
GO:0090036	regulation of protein kinase C signaling	biological_process	9	SEZ6L2	1	1129	5	14557	0.33
GO:0009750	response to fructose	biological_process	9	PTGS2	1	1129	5	14557	0.33
GO:0047631	ADP-ribose diphosphatase activity	molecular_function	8	ADPRM	1	1129	5	14557	0.33
GO:0005828	kinetochore microtubule	cellular_component	11	KNTC1	1	1129	5	14557	0.33
GO:0019060	intracellular transport of viral protein in host cell	biological_process	8	TAP1	1	1129	5	14557	0.33
GO:0035814	negative regulation of renal sodium excretion	biological_process	9	SPX	1	1129	5	14557	0.33
GO:0034388	Pwp2p-containing subcomplex of 90S preribosome	cellular_component	10	PWP2	1	1129	5	14557	0.33
GO:0007262	STAT protein import into nucleus	biological_process	9	F2R	1	1129	5	14557	0.33
GO:0008278	cohesin complex	cellular_component	11	CDCA5	1	1129	5	14557	0.33
GO:0019888	protein phosphatase regulator activity	molecular_function	5	PPP1R15A	1	1129	5	14557	0.33
GO:0021978	telencephalon regionalization	biological_process	9	LHX2	1	1129	5	14557	0.33
GO:0050667	homocysteine metabolic process	biological_process	8	CPS1	1	1129	5	14557	0.33
GO:0051902	negative regulation of mitochondrial depolarization	biological_process	7	HSH2D	1	1129	5	14557	0.33
GO:0060718	chorionic trophoblast cell differentiation	biological_process	7	E2F8	1	1129	5	14557	0.33
GO:0051573	negative regulation of histone H3-K9 methylation	biological_process	11	DNMT3B	1	1129	5	14557	0.33
GO:0002091	negative regulation of receptor internalization	biological_process	9	DLG4	1	1129	5	14557	0.33
GO:0002326	B cell lineage commitment	biological_process	10	PRKDC	1	1129	5	14557	0.33
GO:0006110	regulation of glycolytic process	biological_process	8	OGT	1	1129	5	14557	0.33
GO:0048554	positive regulation of metalloenzyme activity	biological_process	6	CDC42	1	1129	5	14557	0.33
GO:0032411	positive regulation of transporter activity	biological_process	8	SGK1	1	1129	5	14557	0.33
GO:0060613	fat pad development	biological_process	9	ARRDC3	1	1129	5	14557	0.33
GO:1900181	negative regulation of protein localization to nucleus	biological_process	5	FLCN	1	1129	5	14557	0.33
GO:0031465	Cul4B-RING E3 ubiquitin ligase complex	cellular_component	10	DTL	1	1129	5	14557	0.33
GO:0003691	double-stranded telomeric DNA binding	molecular_function	9	XRCC6	1	1129	5	14557	0.33
GO:0051223	regulation of protein transport	biological_process	7	RAB29	1	1129	5	14557	0.33
GO:0031640	killing of cells of other organism	biological_process	4	APOL1	1	1129	5	14557	0.33
GO:0043620	regulation of DNA-templated transcription in response to stress	biological_process	12	DDIT3	1	1129	5	14557	0.33
GO:0007196	adenylate cyclase-inhibiting G-protein coupled glutamate receptor signaling pathway	biological_process	12	GRM8	1	1129	5	14557	0.33
GO:0023052	signaling	biological_process	3	DLGAP4	1	1129	5	14557	0.33
GO:0044300	cerebellar mossy fiber	cellular_component	8	DLG4	1	1129	5	14557	0.33
GO:0030579	ubiquitin-dependent SMAD protein catabolic process	biological_process	10	SMURF1	1	1129	5	14557	0.33
GO:2001223	negative regulation of neuron migration	biological_process	10	ADGRG1	1	1129	5	14557	0.33
GO:0090315	negative regulation of protein targeting to membrane	biological_process	9	ITGB1BP1	1	1129	5	14557	0.33
GO:0032515	negative regulation of phosphoprotein phosphatase activity	biological_process	11	PPP1R15A	1	1129	5	14557	0.33
GO:1990592	protein K69-linked ufmylation	biological_process	12	UFM1	1	1129	5	14557	0.33
GO:0017076	purine nucleotide binding	molecular_function	6	RENBP	1	1129	5	14557	0.33
GO:0090037	positive regulation of protein kinase C signaling	biological_process	10	VEGFA	1	1129	5	14557	0.33
GO:0005788	endoplasmic reticulum lumen	cellular_component	11	ARSE;BCHE;COL11A1;COL15A1;COL6A2;DNAJB9;FOXRED2;HSPA5;HYOU1;KDELC2;P4HA2;PLAUR;PTGS2;RCN3	14	1129	157	14557	0.33
GO:0008013	beta-catenin binding	molecular_function	5	CHD8;CTNNBIP1;KANK1;KLF4;SHROOM2;SLC9A3R2	6	1129	61	14557	0.33
GO:0003674	molecular_function	molecular_function	2	AAAS;ACBD5;C1QTNF3;C2CD2L;C9orf16;C9orf91;CDCA3;CHCHD10;COG5;CRISPLD1;CSRNP1;CSRP2;CTDSPL;CYSTM1;DEPDC7;FADS3;FBXW4;GAS8;GHITM;H2AFV;HAUS8;HECA;HERPUD1;HGH1;HIST1H2BD;ICA1;IGSF3;KBTBD7;KDELC2;METRNL;NES;NUPR1;NXPH4;OSGIN2;POLA2;QRICH1;RFNG;SEC24A;SFT2D2;SNX25;SOGA1;TMEM127;TPRG1L;ZNF697;ZXDB	45	1129	542	14557	0.34
GO:0030424	axon	cellular_component	7	ADNP;CORO1A;GAP43;GARS;HCFC1;KLHL24;MYH10;NDEL1;NOV;NRGN;P2RX4;PAWR;PRPH;RUFY3;SLC38A1;STMN3;TENM3;TNK2;ZPR1	19	1129	219	14557	0.34
GO:0005516	calmodulin binding	molecular_function	5	CTH;EPB41;EWSR1;GAP43;ITPKC;MKNK2;MYH10;NRGN;PCNT;PPP3CC;RGS4;SPTAN1;TRPM4;VAMP2	14	1129	158	14557	0.34
GO:0097191	extrinsic apoptotic signaling pathway	biological_process	8	CASP8;KRT8;MAGED1;TNFRSF10B;UNC5B	5	1129	50	14557	0.35
GO:0004709	MAP kinase kinase kinase activity	molecular_function	10	BRAF;MAP3K10;MAP3K8	3	1129	27	14557	0.35
GO:0042339	keratan sulfate metabolic process	biological_process	9	SLC35D2;ST3GAL1;ST3GAL2	3	1129	27	14557	0.35
GO:0043029	T cell homeostasis	biological_process	6	BCL2L11;CCNB2;CORO1A	3	1129	27	14557	0.35
GO:0042177	negative regulation of protein catabolic process	biological_process	9	DEDD;MAD2L1;SF3B3	3	1129	27	14557	0.35
GO:0061631	ubiquitin conjugating enzyme activity	molecular_function	7	UBE2J1;UBE2S;UBE2T	3	1129	27	14557	0.35
GO:0061418	regulation of transcription from RNA polymerase II promoter in response to hypoxia	biological_process	14	BACH1;EGLN1;VEGFA	3	1129	27	14557	0.35
GO:0007584	response to nutrient	biological_process	7	ASS1;BCHE;ENSA;LDHA;OGT;PKM;SLC27A4	7	1129	74	14557	0.35
GO:0007156	homophilic cell adhesion via plasma membrane adhesion molecules	biological_process	7	CDH13;CELSR1;FREM2;PCDH10;PCDHB2;PCDHB6;PTPRM;TENM3	8	1129	86	14557	0.35
GO:0003700	sequence-specific DNA binding transcription factor activity	molecular_function	4	ATF3;ATF7;BACH1;BCL3;BHLHE40;BRD8;CBFB;CEBPG;CREBRF;CSRNP1;DDIT3;E2F1;E2F2;E2F8;ENO1;FOXJ2;FUBP1;GTF2IRD1;HCFC1;HEY1;HMGA1;HNRNPAB;HSF1;ID3;IRF1;IRF7;JDP2;KLF11;KLF16;KLF3;KLF4;KLF5;MAFK;MECP2;MEF2D;MYBL2;MYNN;NFATC2;NFE2L1;NR1D1;NR1D2;NR4A1;PA2G4;PHF1;PLAG1;RARB;RELB;SNAPC2;SPIB;TCF19;TFDP1;TRIM25;TSC22D3;UHRF1;VDR;XBP1;YEATS4;ZFP36L1;ZHX2;ZNF205;ZNF227;ZNF287;ZNF550;ZRANB2	64	1129	784	14557	0.35
GO:0016607	nuclear speck	cellular_component	14	AKAP17A;ATXN2L;CBX4;CCNL1;EAF2;EFTUD2;PATL1;RCHY1;SMNDC1;SRSF3;TOE1;U2AF1;U2AF2;YLPM1	14	1129	159	14557	0.35
GO:0070062	extracellular exosome	cellular_component	7	AARS;ACP2;ACTN2;ADGRE5;ADGRG1;ALDH1L2;ALDH7A1;ANXA6;ARL8A;ARSE;ASS1;ATP6V0D2;BLVRB;C1QTNF3;CALM3;CAPG;CCT3;CD55;CD59;CD82;CDC42;CDH13;CFL1;CHD2;CHMP4C;CHMP6;CHTF8;COL15A1;COL6A2;CORO1A;CRISPLD1;CRTC2;CSTB;CTDSP1;CTDSPL;CTH;CTSD;CYSTM1;DAAM2;DDX23;DNAJB9;DNAJC11;DNASE1L1;DUSP3;DUT;DYSF;EEF1A1;EFNA1;EIF5A;ENO1;FAM20C;FAM3C;FREM2;FSTL1;FTH1;GARS;GFPT1;GGH;GHITM;GNA13;GNB2L1;GOLM1;H2AFV;H2AFX;H2AFY;H2AFZ;HINT3;HIST1H2BD;HIST2H4A;HLA-A;HMCN1;HNRNPD;HNRNPM;HSPA5;HYOU1;IDH1;IGFALS;IGFBP3;INADL;ITGA3;ITGA4;ITGB1BP1;KRT10;KRT14;KRT16;KRT7;KRT86;KRT8;LCN2;LCP1;LDHA;LGALS3;LSR;LTBP4;LUZP1;METRNL;MGP;MOGS;MYH10;NAMPT;NAPB;NDUFB3;NPC1;NUDT1;OSCAR;P2RX4;PA2G4;PABPC1L;PAFAH1B3;PAPPA2;PCNA;PFAS;PKM;PLAUR;PLD3;PODXL;PPIA;PPP3CC;PRDX3;PRPH;PSMD2;QSOX1;RAB15;RAB21;RAB29;RAB6A;RAC3;RACGAP1;RAN;RENBP;RFNG;RHOA;RND3;RPL12;RPL26;RPL4;RTN4R;RUVBL1;S100P;SARS;SAT2;SDC4;SDCBP;SERINC5;SFT2D2;SHISA5;SHMT1;SHROOM2;SLC25A25;SLC2A3;SLC38A1;SLC3A2;SLC9A3R2;SLIT2;SLPI;SMURF1;SOGA1;SPINK1;SPTAN1;SQSTM1;ST3GAL1;SYNGR2;TBC1D4;TMBIM1;TMEM2;TNFAIP3;TPP1;TPRG1L;TPT1;TRIM36;TRIP10;TUBA1A;TUBA1B;UFM1;UXS1;VAMP2;VPS37D;WARS;WWP2	179	1129	2245	14557	0.35
GO:0005525	GTP binding	molecular_function	9	ANXA6;ARL8A;CDC42;EEF1A1;EEF1A2;EFTUD2;GNA13;GTPBP2;RAB15;RAB21;RAB29;RAB32;RAB36;RAB6A;RAB9B;RAC3;RAN;RHOA;RHOU;RND3;RRAGD;RTKN;SEPHS1;TUBA1A;TUBA1B;TUBA1C;TUBG1	27	1129	320	14557	0.35
GO:0032839	dendrite cytoplasm	cellular_component	10	DLG4;GABARAPL1	2	1129	16	14557	0.36
GO:0031668	cellular response to extracellular stimulus	biological_process	6	ADNP;LDHA	2	1129	16	14557	0.36
GO:0070932	histone H3 deacetylation	biological_process	10	HDAC9;SFPQ	2	1129	16	14557	0.36
GO:0031143	pseudopodium	cellular_component	6	ACTN2;ARRB1	2	1129	16	14557	0.36
GO:0042176	regulation of protein catabolic process	biological_process	8	CDC42;PSMD2	2	1129	16	14557	0.36
GO:0030220	platelet formation	biological_process	8	MFAP2;ZNF385A	2	1129	16	14557	0.36
GO:0002092	positive regulation of receptor internalization	biological_process	9	ARRB1;VEGFA	2	1129	16	14557	0.36
GO:0006778	porphyrin-containing compound metabolic process	biological_process	7	BLVRB;HMOX1	2	1129	16	14557	0.36
GO:0017156	calcium ion-dependent exocytosis	biological_process	7	RIMS3;VAMP2	2	1129	16	14557	0.36
GO:0000175	3'-5'-exoribonuclease activity	molecular_function	10	EXOSC2;ISG20	2	1129	16	14557	0.36
GO:0005980	glycogen catabolic process	biological_process	8	CALM3;CPS1	2	1129	16	14557	0.36
GO:0030742	GTP-dependent protein binding	molecular_function	5	CDC42;RAB32	2	1129	16	14557	0.36
GO:0071889	14-3-3 protein binding	molecular_function	5	DDIT4;SIK1	2	1129	16	14557	0.36
GO:0042267	natural killer cell mediated cytotoxicity	biological_process	5	CEBPG;RNF19B	2	1129	16	14557	0.36
GO:0017015	regulation of transforming growth factor beta receptor signaling pathway	biological_process	11	ITGA3;LTBP4	2	1129	16	14557	0.36
GO:0071398	cellular response to fatty acid	biological_process	7	CCNB1;E2F1	2	1129	16	14557	0.36
GO:0009987	cellular process	biological_process	3	NGEF;PSRC1	2	1129	16	14557	0.36
GO:0032735	positive regulation of interleukin-12 production	biological_process	8	RIPK2;TNFSF9	2	1129	16	14557	0.36
GO:0031528	microvillus membrane	cellular_component	8	PODXL;S100P	2	1129	16	14557	0.36
GO:0060749	mammary gland alveolus development	biological_process	11	TNFRSF11A;VEGFA	2	1129	16	14557	0.36
GO:0031527	filopodium membrane	cellular_component	8	GAP43;ITGA3	2	1129	16	14557	0.36
GO:0035774	positive regulation of insulin secretion involved in cellular response to glucose stimulus	biological_process	12	ARRB1;C2CD2L	2	1129	16	14557	0.36
GO:0006349	regulation of gene expression by genetic imprinting	biological_process	8	DNMT3B;MECP2	2	1129	16	14557	0.36
GO:0016581	NuRD complex	cellular_component	14	CSNK2A1;RBBP4	2	1129	16	14557	0.36
GO:0032757	positive regulation of interleukin-8 production	biological_process	8	AFAP1L2;DDIT3	2	1129	16	14557	0.36
GO:2000114	regulation of establishment of cell polarity	biological_process	7	GNB2L1;KANK1	2	1129	16	14557	0.36
GO:0000784	"nuclear chromosome, telomeric region"	cellular_component	13	PIF1;SLX4	2	1129	16	14557	0.36
GO:0016209	antioxidant activity	molecular_function	3	PRDX3;VIMP	2	1129	16	14557	0.36
GO:0009948	anterior/posterior axis specification	biological_process	9	AURKA;HEY1	2	1129	16	14557	0.36
GO:0019955	cytokine binding	molecular_function	5	IL31RA;TNFRSF11A	2	1129	16	14557	0.36
GO:0010906	regulation of glucose metabolic process	biological_process	7	IGFBP3;IGFBP5	2	1129	16	14557	0.36
GO:0048384	retinoic acid receptor signaling pathway	biological_process	8	CYP26B1;RARB	2	1129	16	14557	0.36
GO:0000987	core promoter proximal region sequence-specific DNA binding	molecular_function	10	KLF4;UHRF1	2	1129	16	14557	0.36
GO:0001701	in utero embryonic development	biological_process	9	AMOT;BCL2L11;CCNB1;CCNB2;COL4A3BP;FLCN;GJB3;GNA13;HEG1;HSF1;ICMT;MYH10;PCNT;POLE;PTCH1;RPA1;SLIT2;VEGFA	18	1129	209	14557	0.36
GO:0014069	postsynaptic density	cellular_component	4	ARC;ARRB1;CAMK2N1;CNIH2;DLG4;GAP43;LIN7B;NRGN;P2RX4;PTCH1;SH2D5	11	1129	123	14557	0.36
GO:0051287	NAD binding	molecular_function	6	GLYR1;IDH1;LDHA;PARP1	4	1129	39	14557	0.36
GO:0030308	negative regulation of cell growth	biological_process	7	BTG1;EAF2;ENO1;FLCN;GNB2L1;ING1;PSRC1;SERTAD2;SLIT2	9	1129	99	14557	0.36
GO:0008284	positive regulation of cell proliferation	biological_process	5	ADM;BIRC5;CDC20;CDC7;CDK2;CSNK2A1;DBF4B;EIF5A;F2R;FLT1;FNTB;GDNF;HBEGF;ICMT;IL31RA;IRS1;ITGB1BP1;KIF14;MECP2;NACC1;NAMPT;OPTN;PRDX3;PTGS2;PTN;RARB;RPA1;S1PR2;TNFRSF11A;TRPM4;VEGFA;WWTR1	32	1129	384	14557	0.36
GO:0006952	defense response	biological_process	5	ACKR1;CAMLG;HSF1;IL31RA;TAP1	5	1129	51	14557	0.36
GO:0009966	regulation of signal transduction	biological_process	7	AURKB;BIRC5;CNKSR3;GLRX2;SPRED1	5	1129	51	14557	0.36
GO:0003725	double-stranded RNA binding	molecular_function	7	IFIH1;ILF2;SLC3A2;TUBA1B;YRDC	5	1129	51	14557	0.36
GO:0016705	"oxidoreductase activity, acting on paired donors, with incorporation or reduction of molecular oxygen"	molecular_function	5	CYP26B1;CYP7B1;EGLN1;P4HA2;TBXAS1	5	1129	51	14557	0.36
GO:0043130	ubiquitin binding	molecular_function	6	OPTN;RBCK1;SQSTM1;TNFAIP3;USP5	5	1129	51	14557	0.36
GO:0034166	toll-like receptor 10 signaling pathway	biological_process	9	DUSP3;MAP2K6;NFKBIA;NFKBIB;PELI1;RIPK2	6	1129	63	14557	0.36
GO:0034146	toll-like receptor 5 signaling pathway	biological_process	9	DUSP3;MAP2K6;NFKBIA;NFKBIB;PELI1;RIPK2	6	1129	63	14557	0.36
GO:0008144	drug binding	molecular_function	4	DHFR;FNTB;NAMPT;P2RX4;RARB;TYMS	6	1129	63	14557	0.36
GO:0000139	Golgi membrane	cellular_component	11	ARRB1;C1GALT1;CDC42;COG2;COG5;CSGALNACT1;GCC1;GOLT1B;HLA-A;ICA1;LPCAT1;MGAT5B;MYO18A;OPTN;PKMYT1;RAB36;RAB6A;RHOU;RND3;RNF24;SCAMP5;SCARA3;SEC24A;SLC35A2;SLC35D2;ST3GAL1;ST3GAL2;ST3GAL5;ST6GALNAC2;ST6GALNAC4;SYBU;TMEM167B;VAPB;WIPI1;YIF1A	35	1129	423	14557	0.37
GO:0031965	nuclear membrane	cellular_component	12	AAAS;BRIP1;DTL;LMNB1;MCM3AP;MRTO4;NBAS;NDC1;NR4A1;NUP35;NUP85;SEPHS1;SHISA5;TMPO;TRIB3;ZC3HC1	16	1129	186	14557	0.37
GO:0048754	branching morphogenesis of an epithelial tube	biological_process	7	SLIT2;TIMELESS;VEGFA	3	1129	28	14557	0.37
GO:0002053	positive regulation of mesenchymal cell proliferation	biological_process	7	FBXW4;IRS1;VEGFA	3	1129	28	14557	0.37
GO:0055072	iron ion homeostasis	biological_process	11	HMOX1;IREB2;SLC25A37	3	1129	28	14557	0.37
GO:0000978	RNA polymerase II core promoter proximal region sequence-specific DNA binding	molecular_function	11	ATF3;ATF7;CEBPG;DDIT3;DPF2;E2F8;FOXJ2;H2AFZ;HSF1;IRF1;JDP2;KLF13;KLF16;KLF5;MYBL2;NFATC2;NR1D1;PLAG1;RBBP4;SMARCB1	20	1129	236	14557	0.37
GO:0015293	symporter activity	molecular_function	7	SLC16A4;SLC16A9;SLC22A18;SLC25A22	4	1129	40	14557	0.38
GO:0006986	response to unfolded protein	biological_process	6	CREBRF;DDIT3;DNAJB2;HERPUD1	4	1129	40	14557	0.38
GO:0006094	gluconeogenesis	biological_process	9	ATF3;CRTC2;ENO1;SLC25A13	4	1129	40	14557	0.38
GO:0014070	response to organic cyclic compound	biological_process	6	CCNE1;FNTB;IDH1;LDHA;MKI67;NAMPT;PTCH1;PTGS2;PTN;RAD51;TYMS	11	1129	125	14557	0.38
GO:0016197	endosomal transport	biological_process	6	CHMP4C;CHMP6;SNX1;SNX27;SQSTM1;VPS37D	6	1129	64	14557	0.38
GO:0033138	positive regulation of peptidyl-serine phosphorylation	biological_process	10	ARRB1;BRAF;CDC42;PPP1R15A;RIPK2;VEGFA	6	1129	64	14557	0.38
GO:0050727	regulation of inflammatory response	biological_process	7	ADAMTS12;BIRC3;BRD4;NR1D2;PTGS2	5	1129	52	14557	0.38
GO:0051607	defense response to virus	biological_process	5	APOBEC3B;DDIT4;GPAM;IRF1;ISG15;ISG20;POLR3D;POLR3H;RNASEL;TRIM25	10	1129	113	14557	0.38
GO:0044387	negative regulation of protein kinase activity by regulation of protein phosphorylation	biological_process	12	DUSP10	1	1129	6	14557	0.38
GO:0004931	extracellular ATP-gated cation channel activity	molecular_function	12	P2RX4	1	1129	6	14557	0.38
GO:0001162	RNA polymerase II intronic transcription regulatory region sequence-specific DNA binding	molecular_function	11	HSF1	1	1129	6	14557	0.38
GO:0006122	"mitochondrial electron transport, ubiquinol to cytochrome c"	biological_process	16	MECP2	1	1129	6	14557	0.38
GO:2000651	positive regulation of sodium ion transmembrane transporter activity	biological_process	10	CNKSR3	1	1129	6	14557	0.38
GO:0072357	PTW/PP1 phosphatase complex	cellular_component	6	PPP1R10	1	1129	6	14557	0.38
GO:0070531	BRCA1-A complex	cellular_component	11	BARD1	1	1129	6	14557	0.38
GO:0050691	regulation of defense response to virus by host	biological_process	7	TNFAIP3	1	1129	6	14557	0.38
GO:0050786	RAGE receptor binding	molecular_function	6	S100P	1	1129	6	14557	0.38
GO:0051549	positive regulation of keratinocyte migration	biological_process	12	HBEGF	1	1129	6	14557	0.38
GO:0030252	growth hormone secretion	biological_process	10	LTBP4	1	1129	6	14557	0.38
GO:0016589	NURF complex	cellular_component	13	RBBP4	1	1129	6	14557	0.38
GO:0033603	positive regulation of dopamine secretion	biological_process	9	GDNF	1	1129	6	14557	0.38
GO:0006563	L-serine metabolic process	biological_process	9	SHMT1	1	1129	6	14557	0.38
GO:0044598	doxorubicin metabolic process	biological_process	5	CBR4	1	1129	6	14557	0.38
GO:0002115	store-operated calcium entry	biological_process	10	STIM1	1	1129	6	14557	0.38
GO:0035020	regulation of Rac protein signal transduction	biological_process	11	OGT	1	1129	6	14557	0.38
GO:0048679	regulation of axon regeneration	biological_process	9	BRAF	1	1129	6	14557	0.38
GO:0038036	sphingosine-1-phosphate receptor activity	molecular_function	8	S1PR2	1	1129	6	14557	0.38
GO:0044321	response to leptin	biological_process	6	NR1D1	1	1129	6	14557	0.38
GO:0090267	positive regulation of mitotic cell cycle spindle assembly checkpoint	biological_process	17	MAD2L1	1	1129	6	14557	0.38
GO:0016814	"hydrolase activity, acting on carbon-nitrogen (but not peptide) bonds, in cyclic amidines"	molecular_function	6	APOBEC3B	1	1129	6	14557	0.38
GO:0006029	proteoglycan metabolic process	biological_process	7	COL11A1	1	1129	6	14557	0.38
GO:0048739	cardiac muscle fiber development	biological_process	10	VEGFA	1	1129	6	14557	0.38
GO:0002070	epithelial cell maturation	biological_process	9	XBP1	1	1129	6	14557	0.38
GO:1901985	positive regulation of protein acetylation	biological_process	11	XBP1	1	1129	6	14557	0.38
GO:0019511	peptidyl-proline hydroxylation	biological_process	9	P4HA2	1	1129	6	14557	0.38
GO:0006531	aspartate metabolic process	biological_process	9	ASS1	1	1129	6	14557	0.38
GO:2000484	positive regulation of interleukin-8 secretion	biological_process	10	F2R	1	1129	6	14557	0.38
GO:1901018	positive regulation of potassium ion transmembrane transporter activity	biological_process	10	ACTN2	1	1129	6	14557	0.38
GO:0031622	positive regulation of fever generation	biological_process	10	PTGS2	1	1129	6	14557	0.38
GO:0022900	electron transport chain	biological_process	6	NDUFB3	1	1129	6	14557	0.38
GO:0043248	proteasome assembly	biological_process	9	PSMD5	1	1129	6	14557	0.38
GO:0043279	response to alkaloid	biological_process	6	BCHE	1	1129	6	14557	0.38
GO:0060968	regulation of gene silencing	biological_process	10	CDK2	1	1129	6	14557	0.38
GO:0000729	DNA double-strand break processing	biological_process	10	BLM	1	1129	6	14557	0.38
GO:0015833	peptide transport	biological_process	6	TAP1	1	1129	6	14557	0.38
GO:0036057	slit diaphragm	cellular_component	6	PODXL	1	1129	6	14557	0.38
GO:0004679	AMP-activated protein kinase activity	molecular_function	9	PRKAB2	1	1129	6	14557	0.38
GO:0070290	N-acylphosphatidylethanolamine-specific phospholipase D activity	molecular_function	8	PLD3	1	1129	6	14557	0.38
GO:0008211	glucocorticoid metabolic process	biological_process	7	MECP2	1	1129	6	14557	0.38
GO:0010498	proteasomal protein catabolic process	biological_process	9	NR1D1	1	1129	6	14557	0.38
GO:0021955	central nervous system neuron axonogenesis	biological_process	9	NDEL1	1	1129	6	14557	0.38
GO:0004908	interleukin-1 receptor activity	molecular_function	7	IL18R1	1	1129	6	14557	0.38
GO:0046822	regulation of nucleocytoplasmic transport	biological_process	8	AAAS	1	1129	6	14557	0.38
GO:0045647	negative regulation of erythrocyte differentiation	biological_process	8	KLF13	1	1129	6	14557	0.38
GO:0035197	siRNA binding	molecular_function	7	MECP2	1	1129	6	14557	0.38
GO:0001222	transcription corepressor binding	molecular_function	7	NR1D1	1	1129	6	14557	0.38
GO:0071803	positive regulation of podosome assembly	biological_process	8	LCP1	1	1129	6	14557	0.38
GO:0006356	regulation of transcription from RNA polymerase I promoter	biological_process	12	UBTF	1	1129	6	14557	0.38
GO:0019787	ubiquitin-like protein transferase activity	molecular_function	5	UBE2L6	1	1129	6	14557	0.38
GO:0003203	endocardial cushion morphogenesis	biological_process	10	HEY1	1	1129	6	14557	0.38
GO:0000405	bubble DNA binding	molecular_function	9	BLM	1	1129	6	14557	0.38
GO:0015825	L-serine transport	biological_process	8	SERINC5	1	1129	6	14557	0.38
GO:0008063	Toll signaling pathway	biological_process	8	PELI1	1	1129	6	14557	0.38
GO:0048846	axon extension involved in axon guidance	biological_process	8	SLIT2	1	1129	6	14557	0.38
GO:0034141	positive regulation of toll-like receptor 3 signaling pathway	biological_process	11	PELI1	1	1129	6	14557	0.38
GO:0008649	rRNA methyltransferase activity	molecular_function	8	FTSJ3	1	1129	6	14557	0.38
GO:0016888	"endodeoxyribonuclease activity, producing 5'-phosphomonoesters"	molecular_function	9	DNASE1L1	1	1129	6	14557	0.38
GO:0005686	U2 snRNP	cellular_component	9	SNRPB2	1	1129	6	14557	0.38
GO:0019870	potassium channel inhibitor activity	molecular_function	5	ENSA	1	1129	6	14557	0.38
GO:0031584	activation of phospholipase D activity	biological_process	9	GNA13	1	1129	6	14557	0.38
GO:0055001	muscle cell development	biological_process	8	SGCG	1	1129	6	14557	0.38
GO:0032036	myosin heavy chain binding	molecular_function	7	CORO1A	1	1129	6	14557	0.38
GO:0071474	cellular hyperosmotic response	biological_process	7	ARHGEF2	1	1129	6	14557	0.38
GO:0045842	positive regulation of mitotic metaphase/anaphase transition	biological_process	14	ESPL1	1	1129	6	14557	0.38
GO:0043208	glycosphingolipid binding	molecular_function	6	SELL	1	1129	6	14557	0.38
GO:0043031	negative regulation of macrophage activation	biological_process	8	IL31RA	1	1129	6	14557	0.38
GO:0003747	translation release factor activity	molecular_function	9	C12orf65	1	1129	6	14557	0.38
GO:0043297	apical junction assembly	biological_process	8	RHOA	1	1129	6	14557	0.38
GO:0008064	regulation of actin polymerization or depolymerization	biological_process	9	CORO1A	1	1129	6	14557	0.38
GO:1990459	transferrin receptor binding	molecular_function	6	SNX1	1	1129	6	14557	0.38
GO:0044829	positive regulation by host of viral genome replication	biological_process	10	VAPB	1	1129	6	14557	0.38
GO:0072673	lamellipodium morphogenesis	biological_process	7	SNX1	1	1129	6	14557	0.38
GO:0044183	protein binding involved in protein folding	molecular_function	5	CLGN	1	1129	6	14557	0.38
GO:0051861	glycolipid binding	molecular_function	5	SELL	1	1129	6	14557	0.38
GO:0045910	negative regulation of DNA recombination	biological_process	11	BLM	1	1129	6	14557	0.38
GO:0045084	positive regulation of interleukin-12 biosynthetic process	biological_process	9	IRF1	1	1129	6	14557	0.38
GO:0010631	epithelial cell migration	biological_process	9	PKN1	1	1129	6	14557	0.38
GO:0070245	positive regulation of thymocyte apoptotic process	biological_process	14	BBC3	1	1129	6	14557	0.38
GO:0060340	positive regulation of type I interferon-mediated signaling pathway	biological_process	10	IRF7	1	1129	6	14557	0.38
GO:0000791	euchromatin	cellular_component	12	UHRF1	1	1129	6	14557	0.38
GO:0033622	integrin activation	biological_process	8	ITGB1BP1	1	1129	6	14557	0.38
GO:0000154	rRNA modification	biological_process	12	NOP56	1	1129	6	14557	0.38
GO:0043171	peptide catabolic process	biological_process	8	TPP1	1	1129	6	14557	0.38
GO:0002686	negative regulation of leukocyte migration	biological_process	6	HMOX1	1	1129	6	14557	0.38
GO:0015238	drug transmembrane transporter activity	molecular_function	5	SLC22A18	1	1129	6	14557	0.38
GO:1901017	negative regulation of potassium ion transmembrane transporter activity	biological_process	10	ACTN2	1	1129	6	14557	0.38
GO:0034656	nucleobase-containing small molecule catabolic process	biological_process	8	NUDT1	1	1129	6	14557	0.38
GO:0043495	protein anchor	molecular_function	5	PRIMA1	1	1129	6	14557	0.38
GO:0072015	glomerular visceral epithelial cell development	biological_process	11	PODXL	1	1129	6	14557	0.38
GO:0002043	blood vessel endothelial cell proliferation involved in sprouting angiogenesis	biological_process	12	ITGB1BP1	1	1129	6	14557	0.38
GO:0097199	cysteine-type endopeptidase activity involved in apoptotic signaling pathway	molecular_function	10	CASP8	1	1129	6	14557	0.38
GO:0043353	enucleate erythrocyte differentiation	biological_process	7	CEBPG	1	1129	6	14557	0.38
GO:0003680	AT DNA binding	molecular_function	8	HMGA1	1	1129	6	14557	0.38
GO:0010888	negative regulation of lipid storage	biological_process	8	NFKBIA	1	1129	6	14557	0.38
GO:0060789	hair follicle placode formation	biological_process	11	CDC42	1	1129	6	14557	0.38
GO:0016255	attachment of GPI anchor to protein	biological_process	10	PLAUR	1	1129	6	14557	0.38
GO:0019237	centromeric DNA binding	molecular_function	8	KIF2C	1	1129	6	14557	0.38
GO:0031264	death-inducing signaling complex	cellular_component	7	CASP8	1	1129	6	14557	0.38
GO:0008228	opsonization	biological_process	5	PTX3	1	1129	6	14557	0.38
GO:0045719	negative regulation of glycogen biosynthetic process	biological_process	11	VIMP	1	1129	6	14557	0.38
GO:0072307	regulation of metanephric nephron tubule epithelial cell differentiation	biological_process	11	WWTR1	1	1129	6	14557	0.38
GO:0060770	negative regulation of epithelial cell proliferation involved in prostate gland development	biological_process	7	EAF2	1	1129	6	14557	0.38
GO:0032717	negative regulation of interleukin-8 production	biological_process	8	ARRB1	1	1129	6	14557	0.38
GO:0046415	urate metabolic process	biological_process	7	SLC16A9	1	1129	6	14557	0.38
GO:0000974	Prp19 complex	cellular_component	5	U2AF2	1	1129	6	14557	0.38
GO:0035434	copper ion transmembrane transport	biological_process	7	SLC31A1	1	1129	6	14557	0.38
GO:0031063	regulation of histone deacetylation	biological_process	10	JDP2	1	1129	6	14557	0.38
GO:0097342	ripoptosome	cellular_component	11	CASP8	1	1129	6	14557	0.38
GO:0050966	detection of mechanical stimulus involved in sensory perception of pain	biological_process	9	PAWR	1	1129	6	14557	0.38
GO:0032835	glomerulus development	biological_process	11	WWTR1	1	1129	6	14557	0.38
GO:0060155	platelet dense granule organization	biological_process	7	F2R	1	1129	6	14557	0.38
GO:0002480	"antigen processing and presentation of exogenous peptide antigen via MHC class I, TAP-independent"	biological_process	8	HLA-A	1	1129	6	14557	0.38
GO:0070972	protein localization to endoplasmic reticulum	biological_process	8	PPP1R15A	1	1129	6	14557	0.38
GO:0030432	peristalsis	biological_process	10	GDNF	1	1129	6	14557	0.38
GO:0032211	negative regulation of telomere maintenance via telomerase	biological_process	13	PIF1	1	1129	6	14557	0.38
GO:0034115	negative regulation of heterotypic cell-cell adhesion	biological_process	7	KLF4	1	1129	6	14557	0.38
GO:0001614	purinergic nucleotide receptor activity	molecular_function	7	P2RX4	1	1129	6	14557	0.38
GO:0008420	CTD phosphatase activity	molecular_function	10	CTDSP1	1	1129	6	14557	0.38
GO:0022612	gland morphogenesis	biological_process	9	PLAG1	1	1129	6	14557	0.38
GO:0019076	viral release from host cell	biological_process	7	PPIA	1	1129	6	14557	0.38
GO:0060706	cell differentiation involved in embryonic placenta development	biological_process	7	KRT8	1	1129	6	14557	0.38
GO:0010656	negative regulation of muscle cell apoptotic process	biological_process	10	HMOX1	1	1129	6	14557	0.38
GO:0045657	positive regulation of monocyte differentiation	biological_process	11	CTNNBIP1	1	1129	6	14557	0.38
GO:0060982	coronary artery morphogenesis	biological_process	11	VEGFA	1	1129	6	14557	0.38
GO:0015893	drug transport	biological_process	5	SLC22A18	1	1129	6	14557	0.38
GO:0008105	asymmetric protein localization	biological_process	6	LIN7B	1	1129	6	14557	0.38
GO:1901981	phosphatidylinositol phosphate binding	molecular_function	7	GAP43	1	1129	6	14557	0.38
GO:0042058	regulation of epidermal growth factor receptor signaling pathway	biological_process	12	CDH13	1	1129	6	14557	0.38
GO:0070461	SAGA-type complex	cellular_component	9	HCFC1	1	1129	6	14557	0.38
GO:0060501	positive regulation of epithelial cell proliferation involved in lung morphogenesis	biological_process	7	CDC42	1	1129	6	14557	0.38
GO:0005021	vascular endothelial growth factor-activated receptor activity	molecular_function	10	FLT1	1	1129	6	14557	0.38
GO:0019212	phosphatase inhibitor activity	molecular_function	5	ENSA	1	1129	6	14557	0.38
GO:0006554	lysine catabolic process	biological_process	10	ALDH7A1	1	1129	6	14557	0.38
GO:0002827	positive regulation of T-helper 1 type immune response	biological_process	9	RIPK2	1	1129	6	14557	0.38
GO:0009931	calcium-dependent protein serine/threonine kinase activity	molecular_function	9	MKNK2	1	1129	6	14557	0.38
GO:0016528	sarcoplasm	cellular_component	8	NOL3	1	1129	6	14557	0.38
GO:0051683	establishment of Golgi localization	biological_process	6	CDC42	1	1129	6	14557	0.38
GO:1903076	regulation of protein localization to plasma membrane	biological_process	6	STX8	1	1129	6	14557	0.38
GO:0045606	positive regulation of epidermal cell differentiation	biological_process	10	PTCH1	1	1129	6	14557	0.38
GO:0070937	CRD-mediated mRNA stability complex	cellular_component	9	DHX9	1	1129	6	14557	0.38
GO:0046626	regulation of insulin receptor signaling pathway	biological_process	11	OGT	1	1129	6	14557	0.38
GO:0022626	cytosolic ribosome	cellular_component	11	RPL13	1	1129	6	14557	0.38
GO:0060736	prostate gland growth	biological_process	7	PLAG1	1	1129	6	14557	0.38
GO:2001259	positive regulation of cation channel activity	biological_process	10	ACTN2	1	1129	6	14557	0.38
GO:0060754	positive regulation of mast cell chemotaxis	biological_process	8	VEGFA	1	1129	6	14557	0.38
GO:0070087	chromo shadow domain binding	molecular_function	6	CHAF1A	1	1129	6	14557	0.38
GO:0004887	thyroid hormone receptor activity	molecular_function	7	BRD8	1	1129	6	14557	0.38
GO:0043983	histone H4-K12 acetylation	biological_process	11	BRD4	1	1129	6	14557	0.38
GO:0045180	basal cortex	cellular_component	11	PHLDB1	1	1129	6	14557	0.38
GO:0015194	L-serine transmembrane transporter activity	molecular_function	11	SERINC5	1	1129	6	14557	0.38
GO:0003094	glomerular filtration	biological_process	8	MCAM	1	1129	6	14557	0.38
GO:0071470	cellular response to osmotic stress	biological_process	6	RELB	1	1129	6	14557	0.38
GO:0060831	smoothened signaling pathway involved in dorsal/ventral neural tube patterning	biological_process	9	PTCH1	1	1129	6	14557	0.38
GO:0044597	daunorubicin metabolic process	biological_process	5	CBR4	1	1129	6	14557	0.38
GO:0003406	retinal pigment epithelium development	biological_process	12	RARB	1	1129	6	14557	0.38
GO:0043567	regulation of insulin-like growth factor receptor signaling pathway	biological_process	11	IGFBP3	1	1129	6	14557	0.38
GO:0000164	protein phosphatase type 1 complex	cellular_component	9	PPP1R15A	1	1129	6	14557	0.38
GO:0045760	positive regulation of action potential	biological_process	6	PAWR	1	1129	6	14557	0.38
GO:0001848	complement binding	molecular_function	5	CD59	1	1129	6	14557	0.38
GO:0021696	cerebellar cortex morphogenesis	biological_process	13	PCNT	1	1129	6	14557	0.38
GO:0042135	neurotransmitter catabolic process	biological_process	6	PRIMA1	1	1129	6	14557	0.38
GO:0060074	synapse maturation	biological_process	6	SEZ6L2	1	1129	6	14557	0.38
GO:0035372	protein localization to microtubule	biological_process	10	CHAMP1	1	1129	6	14557	0.38
GO:0003084	positive regulation of systemic arterial blood pressure	biological_process	10	SPX	1	1129	6	14557	0.38
GO:0043548	phosphatidylinositol 3-kinase binding	molecular_function	5	CORO1A;IRS1	2	1129	17	14557	0.38
GO:0021522	spinal cord motor neuron differentiation	biological_process	8	CLN8;PTCH1	2	1129	17	14557	0.38
GO:0055088	lipid homeostasis	biological_process	7	COL4A3BP;NR1D2	2	1129	17	14557	0.38
GO:0031032	actomyosin structure organization	biological_process	7	MYH10;MYO18A	2	1129	17	14557	0.38
GO:0003756	protein disulfide isomerase activity	molecular_function	7	GLRX2;QSOX1	2	1129	17	14557	0.38
GO:0075733	intracellular transport of virus	biological_process	7	RAN;VPS37D	2	1129	17	14557	0.38
GO:0001502	cartilage condensation	biological_process	9	COL11A1;MGP	2	1129	17	14557	0.38
GO:0022624	proteasome accessory complex	cellular_component	8	PSMD2;PSMD5	2	1129	17	14557	0.38
GO:0033189	response to vitamin A	biological_process	9	DNMT3B;TYMS	2	1129	17	14557	0.38
GO:0044257	cellular protein catabolic process	biological_process	7	CLN8;SIAH2	2	1129	17	14557	0.38
GO:0003281	ventricular septum development	biological_process	11	HEG1;LUZP1	2	1129	17	14557	0.38
GO:0070542	response to fatty acid	biological_process	6	ASS1;PTGS2	2	1129	17	14557	0.38
GO:0036152	phosphatidylethanolamine acyl-chain remodeling	biological_process	10	LPCAT3;PLA2G16	2	1129	17	14557	0.38
GO:0005763	mitochondrial small ribosomal subunit	cellular_component	13	MRPS16;MRPS18C	2	1129	17	14557	0.38
GO:0097296	activation of cysteine-type endopeptidase activity involved in apoptotic signaling pathway	biological_process	15	CASP8;TNFRSF10B	2	1129	17	14557	0.38
GO:0010466	negative regulation of peptidase activity	biological_process	10	CSTB;SPINK1	2	1129	17	14557	0.38
GO:0043011	myeloid dendritic cell differentiation	biological_process	9	RELB;TNFSF9	2	1129	17	14557	0.38
GO:0060076	excitatory synapse	cellular_component	4	DLG4;ITGA3	2	1129	17	14557	0.38
GO:0030414	peptidase inhibitor activity	molecular_function	5	SLPI;SPINK1	2	1129	17	14557	0.38
GO:0046323	glucose import	biological_process	9	SESN2;SLC2A3	2	1129	17	14557	0.38
GO:0017075	syntaxin-1 binding	molecular_function	7	SYBU;VAMP2	2	1129	17	14557	0.38
GO:0019068	virion assembly	biological_process	7	PPIA;VPS37D	2	1129	17	14557	0.38
GO:0000151	ubiquitin ligase complex	cellular_component	7	BARD1;FBXO9;FBXW4;MED11;MED31;RCHY1;WWP2	7	1129	77	14557	0.39
GO:0005741	mitochondrial outer membrane	cellular_component	13	ASS1;BBC3;BCL2L11;CASP8;CISD2;GPAM;HK2;LETMD1;MOAP1;PPP1R15A	10	1129	114	14557	0.39
GO:0010629	negative regulation of gene expression	biological_process	8	ADNP;C1QTNF3;CCNB1;CDC42;FLCN;GNB2L1;HEY1;PLAG1;SLIT2;WWP2	10	1129	114	14557	0.39
GO:0043086	negative regulation of catalytic activity	biological_process	5	CD55;ENSA;NES;PPP1R10;PTN;RENBP	6	1129	65	14557	0.39
GO:0000077	DNA damage checkpoint	biological_process	9	BRIP1;E2F1;H2AFX	3	1129	29	14557	0.39
GO:0009306	protein secretion	biological_process	6	RAB15;SCG2;TVP23B	3	1129	29	14557	0.39
GO:0007257	activation of JUN kinase activity	biological_process	14	ERN1;MAP3K10;PKN1	3	1129	29	14557	0.39
GO:0030177	positive regulation of Wnt signaling pathway	biological_process	10	CSNK2A1;DEPDC1B;KANK1	3	1129	29	14557	0.39
GO:0070534	protein K63-linked ubiquitination	biological_process	12	UBE2S;UBE2T;WWP2	3	1129	29	14557	0.39
GO:2001240	negative regulation of extrinsic apoptotic signaling pathway in absence of ligand	biological_process	11	GDNF;UNC5B;ZC3HC1	3	1129	29	14557	0.39
GO:0000781	"chromosome, telomeric region"	cellular_component	12	BLM;CDK2;DCLRE1B;H2AFX	4	1129	41	14557	0.39
GO:0031647	regulation of protein stability	biological_process	9	AURKA;CDC42;USP3;XBP1	4	1129	41	14557	0.39
GO:0009791	post-embryonic development	biological_process	6	BCL2L11;CSRNP1;DHCR7;HEG1;IREB2;MECP2;SERP1	7	1129	78	14557	0.40
GO:0002224	toll-like receptor signaling pathway	biological_process	8	BIRC3;CASP8;DUSP3;IRF7;MAP2K6;NFKBIA;NFKBIB;PELI1;RIPK2	9	1129	103	14557	0.41
GO:0002576	platelet degranulation	biological_process	7	ACTN2;CALM3;CFL1;HSPA5;PPIA;VEGFA	6	1129	66	14557	0.41
GO:0043204	perikaryon	cellular_component	7	ASS1;FUS;GNB2L1;KLHL24;PPP5C;ZPR1	6	1129	66	14557	0.41
GO:0005581	collagen trimer	cellular_component	3	C1QTNF3;COL11A1;COL15A1;COL6A2;FAM122B;SCARA3	6	1129	66	14557	0.41
GO:0006665	sphingolipid metabolic process	biological_process	6	ARSE;CERK;COL4A3BP;KDSR;SERINC5;VAPB	6	1129	66	14557	0.41
GO:0043005	neuron projection	cellular_component	6	ACP2;ASS1;BRAF;CASP8;CDC42;CDH13;GNB2L1;HNRNPA3;LIN7B;MYH10;PAWR;PPP5C;PTGS2;RAB21;RAC3;SIAH2;STMN3;VAMP2;ZWINT	19	1129	228	14557	0.41
GO:0042803	protein homodimerization activity	molecular_function	6	ACTN2;ANXA6;ASNS;ATF3;BARD1;BHLHE40;BIRC5;CARS;CDH13;CENPF;CHMP4C;CISD2;CORO1A;DARS2;DFNB31;E2F8;ERN1;GDNF;GNB2L1;HMOX1;IDH1;LCN2;MAD2L1;MAP3K10;NAMPT;NR4A1;P2RX4;PRTFDC1;PTGS2;RCHY1;RENBP;RIPK2;SDCBP;SEPHS1;SHMT1;SLIT2;SQSTM1;TAP1;TENM3;TIMELESS;TYMS;UXS1;VAPB;VEGFA;WWTR1;XBP1;ZHX2	47	1129	582	14557	0.41
GO:0006413	translational initiation	biological_process	8	EIF1B;EIF1;EIF4A2;EIF4G1;RPL12;RPL13;RPL26;RPL36;RPL4;RPS12;RPS6	11	1129	128	14557	0.41
GO:0031175	neuron projection development	biological_process	6	GDNF;GPRIN1;MECP2;MYH10;NDEL1;PTPRM;RAC3;STMN3	8	1129	91	14557	0.41
GO:0048738	cardiac muscle tissue development	biological_process	9	SGCG;SIN3B	2	1129	18	14557	0.41
GO:0017022	myosin binding	molecular_function	6	RHOA;VAMP2	2	1129	18	14557	0.41
GO:0006385	transcription elongation from RNA polymerase III promoter	biological_process	10	POLR3D;POLR3H	2	1129	18	14557	0.41
GO:0008601	protein phosphatase type 2A regulator activity	molecular_function	6	ENSA;PPP2R5B	2	1129	18	14557	0.41
GO:0001894	tissue homeostasis	biological_process	6	BARD1;P2RX4	2	1129	18	14557	0.41
GO:0001056	RNA polymerase III activity	molecular_function	9	POLR3D;POLR3H	2	1129	18	14557	0.41
GO:0001106	RNA polymerase II transcription corepressor activity	molecular_function	7	SIN3B;ZMYND8	2	1129	18	14557	0.41
GO:0031683	G-protein beta/gamma-subunit complex binding	molecular_function	6	CETN3;GNA13	2	1129	18	14557	0.41
GO:0008757	S-adenosylmethionine-dependent methyltransferase activity	molecular_function	7	AS3MT;SUV39H1	2	1129	18	14557	0.41
GO:0006376	mRNA splice site selection	biological_process	13	NOL3;SRSF9	2	1129	18	14557	0.41
GO:0008089	anterograde axon cargo transport	biological_process	9	KIF4A;RAB21	2	1129	18	14557	0.41
GO:0005666	DNA-directed RNA polymerase III complex	cellular_component	10	POLR3D;POLR3H	2	1129	18	14557	0.41
GO:0004190	aspartic-type endopeptidase activity	molecular_function	8	CASP7;CTSD	2	1129	18	14557	0.41
GO:0060412	ventricular septum morphogenesis	biological_process	12	EGLN1;HEY1	2	1129	18	14557	0.41
GO:0045736	negative regulation of cyclin-dependent protein serine/threonine kinase activity	biological_process	13	HEXIM1;TNFAIP3	2	1129	18	14557	0.41
GO:0035066	positive regulation of histone acetylation	biological_process	11	ARID5A;ARRB1	2	1129	18	14557	0.41
GO:0050715	positive regulation of cytokine secretion	biological_process	9	C1QTNF3;SCAMP5	2	1129	18	14557	0.41
GO:0030332	cyclin binding	molecular_function	5	CDK2;PTCH1	2	1129	18	14557	0.41
GO:0055117	regulation of cardiac muscle contraction	biological_process	10	CALM3;P2RX4	2	1129	18	14557	0.41
GO:0016818	"hydrolase activity, acting on acid anhydrides, in phosphorus-containing anhydrides"	molecular_function	6	BLM;BRIP1	2	1129	18	14557	0.41
GO:0000718	"nucleotide-excision repair, DNA damage removal"	biological_process	9	RPA1;RPA3	2	1129	18	14557	0.41
GO:0031418	L-ascorbic acid binding	molecular_function	6	EGLN1;P4HA2	2	1129	18	14557	0.41
GO:0005351	sugar:proton symporter activity	molecular_function	10	SLC2A3;SLC35A2	2	1129	18	14557	0.41
GO:0030449	regulation of complement activation	biological_process	6	CD55;CD59	2	1129	18	14557	0.41
GO:0033198	response to ATP	biological_process	7	P2RX4;SELL	2	1129	18	14557	0.41
GO:0006386	termination of RNA polymerase III transcription	biological_process	10	POLR3D;POLR3H	2	1129	18	14557	0.41
GO:0009083	branched-chain amino acid catabolic process	biological_process	8	BCKDHB;IVD	2	1129	18	14557	0.41
GO:0071230	cellular response to amino acid stimulus	biological_process	7	ASS1;DNMT3B;RRAGD;XBP1	4	1129	42	14557	0.41
GO:0097110	scaffold protein binding	molecular_function	5	CASP8;CIT;DLG4;KRT8	4	1129	42	14557	0.41
GO:0004715	non-membrane spanning protein tyrosine kinase activity	molecular_function	9	CLK1;MELK;RIPK2;TNK2	4	1129	42	14557	0.41
GO:0032526	response to retinoic acid	biological_process	6	KLF4;PTCH1;SLC10A3;TRIM16	4	1129	42	14557	0.41
GO:0043022	ribosome binding	molecular_function	5	EIF5A;HSPA5;WIBG	3	1129	30	14557	0.41
GO:0031098	stress-activated protein kinase signaling cascade	biological_process	8	MAP2K6;MAP3K8;PAK6	3	1129	30	14557	0.41
GO:0043507	positive regulation of JUN kinase activity	biological_process	14	FZD8;MAP3K10;TNFRSF11A	3	1129	30	14557	0.41
GO:0032040	small-subunit processome	cellular_component	9	NOP56;PWP2;UTP14A	3	1129	30	14557	0.41
GO:0045740	positive regulation of DNA replication	biological_process	11	CDC42;KCTD13;PCNA	3	1129	30	14557	0.41
GO:0030659	cytoplasmic vesicle membrane	cellular_component	11	AHNAK2;ARRB1;DYSF;GABARAPL1;LRIG3;RAB21;SPIRE1;TBC1D4;TNK2	9	1129	104	14557	0.42
GO:0047485	protein N-terminus binding	molecular_function	5	CHMP6;CSNK2A1;EIF5A;MECP2;PARP1;SDCBP;SUV39H1;ZWINT	8	1129	92	14557	0.42
GO:0008217	regulation of blood pressure	biological_process	8	HMOX1;P2RX4;PTGS2;RENBP;SGK1	5	1129	55	14557	0.43
GO:0005506	iron ion binding	molecular_function	8	CYP26B1;CYP7B1;EGLN1;FTH1;ISCU;LCN2;MSMO1;P4HA2;TBXAS1	9	1129	105	14557	0.43
GO:0005912	adherens junction	cellular_component	5	SDCBP;SYNM;TBCD;TNK2	4	1129	43	14557	0.43
GO:0051865	protein autoubiquitination	biological_process	11	RCHY1;UBE2T;UHRF1;WWP2	4	1129	43	14557	0.43
GO:0042304	regulation of fatty acid biosynthetic process	biological_process	10	PRKAB2	1	1129	7	14557	0.43
GO:0006111	regulation of gluconeogenesis	biological_process	7	VIMP	1	1129	7	14557	0.43
GO:0061037	negative regulation of cartilage development	biological_process	10	RARB	1	1129	7	14557	0.43
GO:0090005	negative regulation of establishment of protein localization to plasma membrane	biological_process	8	TMBIM1	1	1129	7	14557	0.43
GO:0040019	positive regulation of embryonic development	biological_process	7	AMOT	1	1129	7	14557	0.43
GO:0043117	positive regulation of vascular permeability	biological_process	9	VEGFA	1	1129	7	14557	0.43
GO:0008635	activation of cysteine-type endopeptidase activity involved in apoptotic process by cytochrome c	biological_process	15	CASP7	1	1129	7	14557	0.43
GO:0060136	embryonic process involved in female pregnancy	biological_process	6	HSF1	1	1129	7	14557	0.43
GO:2001256	regulation of store-operated calcium entry	biological_process	11	SPINK1	1	1129	7	14557	0.43
GO:0071028	nuclear mRNA surveillance	biological_process	11	DXO	1	1129	7	14557	0.43
GO:0000012	single strand break repair	biological_process	10	TDP1	1	1129	7	14557	0.43
GO:0015280	ligand-gated sodium channel activity	molecular_function	10	SHROOM2	1	1129	7	14557	0.43
GO:0032808	lacrimal gland development	biological_process	8	IGSF3	1	1129	7	14557	0.43
GO:0009404	toxin metabolic process	biological_process	5	AS3MT	1	1129	7	14557	0.43
GO:0032584	growth cone membrane	cellular_component	7	GAP43	1	1129	7	14557	0.43
GO:0060124	positive regulation of growth hormone secretion	biological_process	12	SERP1	1	1129	7	14557	0.43
GO:0000815	ESCRT III complex	cellular_component	12	CHMP6	1	1129	7	14557	0.43
GO:0051247	positive regulation of protein metabolic process	biological_process	7	KLF4	1	1129	7	14557	0.43
GO:0030127	COPII vesicle coat	cellular_component	11	SEC24A	1	1129	7	14557	0.43
GO:0034975	protein folding in endoplasmic reticulum	biological_process	8	HSPA5	1	1129	7	14557	0.43
GO:0017070	U6 snRNA binding	molecular_function	8	EIF5A	1	1129	7	14557	0.43
GO:0046324	regulation of glucose import	biological_process	10	HK2	1	1129	7	14557	0.43
GO:0043931	ossification involved in bone maturation	biological_process	6	RHOA	1	1129	7	14557	0.43
GO:0031665	negative regulation of lipopolysaccharide-mediated signaling pathway	biological_process	10	NFKBIL1	1	1129	7	14557	0.43
GO:0031005	filamin binding	molecular_function	6	FAM101B	1	1129	7	14557	0.43
GO:0030296	protein tyrosine kinase activator activity	molecular_function	7	AFAP1L2	1	1129	7	14557	0.43
GO:0006384	transcription initiation from RNA polymerase III promoter	biological_process	10	POLR3H	1	1129	7	14557	0.43
GO:0034383	low-density lipoprotein particle clearance	biological_process	6	HMOX1	1	1129	7	14557	0.43
GO:0048070	regulation of developmental pigmentation	biological_process	6	BCL2L11	1	1129	7	14557	0.43
GO:0033129	positive regulation of histone phosphorylation	biological_process	11	CCNB1	1	1129	7	14557	0.43
GO:0031748	D1 dopamine receptor binding	molecular_function	8	DLG4	1	1129	7	14557	0.43
GO:0060137	maternal process involved in parturition	biological_process	6	CD55	1	1129	7	14557	0.43
GO:0010226	response to lithium ion	biological_process	7	PTGS2	1	1129	7	14557	0.43
GO:0048644	muscle organ morphogenesis	biological_process	9	SERP1	1	1129	7	14557	0.43
GO:0022038	corpus callosum development	biological_process	12	EPHB3	1	1129	7	14557	0.43
GO:0071550	death-inducing signaling complex assembly	biological_process	9	CASP8	1	1129	7	14557	0.43
GO:0097062	dendritic spine maintenance	biological_process	7	ITGA3	1	1129	7	14557	0.43
GO:0000460	maturation of 5.8S rRNA	biological_process	12	NOL9	1	1129	7	14557	0.43
GO:0055013	cardiac muscle cell development	biological_process	9	ACTN2	1	1129	7	14557	0.43
GO:1902108	regulation of mitochondrial membrane permeability involved in apoptotic process	biological_process	8	THEM4	1	1129	7	14557	0.43
GO:0042118	endothelial cell activation	biological_process	6	P2RX4	1	1129	7	14557	0.43
GO:0070852	cell body fiber	cellular_component	7	ASS1	1	1129	7	14557	0.43
GO:0070933	histone H4 deacetylation	biological_process	10	HDAC9	1	1129	7	14557	0.43
GO:0010458	exit from mitosis	biological_process	8	UBE2S	1	1129	7	14557	0.43
GO:0005068	transmembrane receptor protein tyrosine kinase adaptor activity	molecular_function	7	IRS1	1	1129	7	14557	0.43
GO:1901385	regulation of voltage-gated calcium channel activity	biological_process	10	CACNB1	1	1129	7	14557	0.43
GO:0008366	axon ensheathment	biological_process	9	PLP1	1	1129	7	14557	0.43
GO:0001961	positive regulation of cytokine-mediated signaling pathway	biological_process	10	RIPK2	1	1129	7	14557	0.43
GO:0008440	"inositol-1,4,5-trisphosphate 3-kinase activity"	molecular_function	8	ITPKC	1	1129	7	14557	0.43
GO:0045010	actin nucleation	biological_process	12	SPIRE1	1	1129	7	14557	0.43
GO:0043023	ribosomal large subunit binding	molecular_function	5	RBM3	1	1129	7	14557	0.43
GO:0002467	germinal center formation	biological_process	7	BCL3	1	1129	7	14557	0.43
GO:0006972	hyperosmotic response	biological_process	6	PKN1	1	1129	7	14557	0.43
GO:0071340	skeletal muscle acetylcholine-gated channel clustering	biological_process	7	PTN	1	1129	7	14557	0.43
GO:0008417	fucosyltransferase activity	molecular_function	7	POFUT2	1	1129	7	14557	0.43
GO:0001696	gastric acid secretion	biological_process	7	NMU	1	1129	7	14557	0.43
GO:0016593	Cdc73/Paf1 complex	cellular_component	11	WDR61	1	1129	7	14557	0.43
GO:0032933	SREBP signaling pathway	biological_process	14	INSIG1	1	1129	7	14557	0.43
GO:0010459	negative regulation of heart rate	biological_process	11	SPX	1	1129	7	14557	0.43
GO:0005024	transforming growth factor beta-activated receptor activity	molecular_function	10	LTBP4	1	1129	7	14557	0.43
GO:0070652	HAUS complex	cellular_component	12	HAUS8	1	1129	7	14557	0.43
GO:0061337	cardiac conduction	biological_process	6	TRPM4	1	1129	7	14557	0.43
GO:0036312	phosphatidylinositol 3-kinase regulatory subunit binding	molecular_function	6	XBP1	1	1129	7	14557	0.43
GO:2000188	regulation of cholesterol homeostasis	biological_process	6	NR1D1	1	1129	7	14557	0.43
GO:0016820	"hydrolase activity, acting on acid anhydrides, catalyzing transmembrane movement of substances"	molecular_function	6	ATP6V1G2	1	1129	7	14557	0.43
GO:0035646	endosome to melanosome transport	biological_process	9	RAB32	1	1129	7	14557	0.43
GO:0050663	cytokine secretion	biological_process	7	OPTN	1	1129	7	14557	0.43
GO:0051103	DNA ligation involved in DNA repair	biological_process	10	LIG1	1	1129	7	14557	0.43
GO:0008046	axon guidance receptor activity	molecular_function	6	EPHB3	1	1129	7	14557	0.43
GO:0007096	regulation of exit from mitosis	biological_process	9	KNTC1	1	1129	7	14557	0.43
GO:0009629	response to gravity	biological_process	5	PKM	1	1129	7	14557	0.43
GO:0005677	chromatin silencing complex	cellular_component	11	SUV39H1	1	1129	7	14557	0.43
GO:0034983	peptidyl-lysine deacetylation	biological_process	10	HDAC9	1	1129	7	14557	0.43
GO:0051451	myoblast migration	biological_process	9	ITGB1BP1	1	1129	7	14557	0.43
GO:0016799	"hydrolase activity, hydrolyzing N-glycosyl compounds"	molecular_function	6	UNG	1	1129	7	14557	0.43
GO:0050765	negative regulation of phagocytosis	biological_process	8	GNB2L1	1	1129	7	14557	0.43
GO:0071305	cellular response to vitamin D	biological_process	10	PTN	1	1129	7	14557	0.43
GO:0048188	Set1C/COMPASS complex	cellular_component	9	HCFC1	1	1129	7	14557	0.43
GO:0046628	positive regulation of insulin receptor signaling pathway	biological_process	12	IRS1	1	1129	7	14557	0.43
GO:0035590	purinergic nucleotide receptor signaling pathway	biological_process	9	P2RX4	1	1129	7	14557	0.43
GO:0008514	organic anion transmembrane transporter activity	molecular_function	8	ABCC3	1	1129	7	14557	0.43
GO:0045348	positive regulation of MHC class II biosynthetic process	biological_process	9	XBP1	1	1129	7	14557	0.43
GO:0006308	DNA catabolic process	biological_process	8	DNASE1L1	1	1129	7	14557	0.43
GO:0031659	positive regulation of cyclin-dependent protein serine/threonine kinase activity involved in G1/S transition of mitotic cell cycle	biological_process	14	PIM1	1	1129	7	14557	0.43
GO:0046826	negative regulation of protein export from nucleus	biological_process	9	BARD1	1	1129	7	14557	0.43
GO:0031053	primary miRNA processing	biological_process	13	SRRT	1	1129	7	14557	0.43
GO:0010614	negative regulation of cardiac muscle hypertrophy	biological_process	11	P2RX4	1	1129	7	14557	0.43
GO:0035414	negative regulation of catenin import into nucleus	biological_process	7	WWTR1	1	1129	7	14557	0.43
GO:0000731	DNA synthesis involved in DNA repair	biological_process	9	POLE	1	1129	7	14557	0.43
GO:0090394	negative regulation of excitatory postsynaptic membrane potential	biological_process	10	S1PR2	1	1129	7	14557	0.43
GO:0035686	sperm fibrous sheath	cellular_component	8	LDHA	1	1129	7	14557	0.43
GO:0050871	positive regulation of B cell activation	biological_process	8	PELI1	1	1129	7	14557	0.43
GO:0031957	very long-chain fatty acid-CoA ligase activity	molecular_function	7	SLC27A4	1	1129	7	14557	0.43
GO:0051901	positive regulation of mitochondrial depolarization	biological_process	7	GNB2L1	1	1129	7	14557	0.43
GO:0072089	stem cell proliferation	biological_process	5	NES	1	1129	7	14557	0.43
GO:0070883	pre-miRNA binding	molecular_function	7	RAN	1	1129	7	14557	0.43
GO:0043569	negative regulation of insulin-like growth factor receptor signaling pathway	biological_process	12	IGFBP5	1	1129	7	14557	0.43
GO:0007185	transmembrane receptor protein tyrosine phosphatase signaling pathway	biological_process	9	PTN	1	1129	7	14557	0.43
GO:0019869	chloride channel inhibitor activity	molecular_function	6	STX8	1	1129	7	14557	0.43
GO:0030854	positive regulation of granulocyte differentiation	biological_process	11	OGT	1	1129	7	14557	0.43
GO:2000009	negative regulation of protein localization to cell surface	biological_process	5	ACTN2	1	1129	7	14557	0.43
GO:0060113	inner ear receptor cell differentiation	biological_process	11	DFNA5	1	1129	7	14557	0.43
GO:0060252	positive regulation of glial cell proliferation	biological_process	11	PLAG1	1	1129	7	14557	0.43
GO:0070206	protein trimerization	biological_process	9	C1QTNF3	1	1129	7	14557	0.43
GO:0045078	positive regulation of interferon-gamma biosynthetic process	biological_process	9	CEBPG	1	1129	7	14557	0.43
GO:0001206	RNA polymerase II distal enhancer sequence-specific DNA binding transcription factor activity involved in negative regulation of transcription	molecular_function	7	BACH1	1	1129	7	14557	0.43
GO:0005883	neurofilament	cellular_component	9	PRPH	1	1129	7	14557	0.43
GO:1901016	regulation of potassium ion transmembrane transporter activity	biological_process	9	WWP2	1	1129	7	14557	0.43
GO:0071542	dopaminergic neuron differentiation	biological_process	10	VEGFA	1	1129	7	14557	0.43
GO:0034145	positive regulation of toll-like receptor 4 signaling pathway	biological_process	11	PELI1	1	1129	7	14557	0.43
GO:0051920	peroxiredoxin activity	molecular_function	6	PRDX3	1	1129	7	14557	0.43
GO:0003337	mesenchymal to epithelial transition involved in metanephros morphogenesis	biological_process	11	GDNF	1	1129	7	14557	0.43
GO:0010762	regulation of fibroblast migration	biological_process	10	SDC4	1	1129	7	14557	0.43
GO:2000543	positive regulation of gastrulation	biological_process	8	GNB2L1	1	1129	7	14557	0.43
GO:0003857	3-hydroxyacyl-CoA dehydrogenase activity	molecular_function	7	HADH	1	1129	7	14557	0.43
GO:0022010	central nervous system myelination	biological_process	11	PLP1	1	1129	7	14557	0.43
GO:0042129	regulation of T cell proliferation	biological_process	8	LGALS3	1	1129	7	14557	0.43
GO:0040020	regulation of meiotic nuclear division	biological_process	6	CDC20	1	1129	7	14557	0.43
GO:0032000	positive regulation of fatty acid beta-oxidation	biological_process	12	IRS1	1	1129	7	14557	0.43
GO:0002318	myeloid progenitor cell differentiation	biological_process	8	BRAF	1	1129	7	14557	0.43
GO:0045499	chemorepellent activity	molecular_function	3	SLIT2	1	1129	7	14557	0.43
GO:0004536	deoxyribonuclease activity	molecular_function	7	DNASE1L1	1	1129	7	14557	0.43
GO:0072643	interferon-gamma secretion	biological_process	8	RNF19B	1	1129	7	14557	0.43
GO:0000290	deadenylation-dependent decapping of nuclear-transcribed mRNA	biological_process	12	PATL1	1	1129	7	14557	0.43
GO:0070585	protein localization to mitochondrion	biological_process	8	BAG1	1	1129	7	14557	0.43
GO:1901030	positive regulation of mitochondrial outer membrane permeabilization involved in apoptotic signaling pathway	biological_process	12	ZNF205	1	1129	7	14557	0.43
GO:0038123	toll-like receptor TLR1:TLR2 signaling pathway	biological_process	9	DUSP3;MAP2K6;NFKBIA;NFKBIB;PELI1;RIPK2	6	1129	68	14557	0.43
GO:0051384	response to glucocorticoid	biological_process	8	ADM;ASS1;BCHE;CPS1;PTGS2;TYMS	6	1129	68	14557	0.43
GO:0038124	toll-like receptor TLR6:TLR2 signaling pathway	biological_process	9	DUSP3;MAP2K6;NFKBIA;NFKBIB;PELI1;RIPK2	6	1129	68	14557	0.43
GO:0007628	adult walking behavior	biological_process	6	AGTPBP1;CLN8;NPC1	3	1129	31	14557	0.44
GO:0090382	phagosome maturation	biological_process	5	ATP6V0D2;ATP6V1G2;RAB32	3	1129	31	14557	0.44
GO:0045595	regulation of cell differentiation	biological_process	7	KLF4;LTBP4;SIK1	3	1129	31	14557	0.44
GO:0004857	enzyme inhibitor activity	molecular_function	4	ARRB1;CD55;RENBP	3	1129	31	14557	0.44
GO:0007040	lysosome organization	biological_process	6	ACP2;CLN8;TPP1	3	1129	31	14557	0.44
GO:0051321	meiotic cell cycle	biological_process	4	EXO1;H2AFX;OSGIN2	3	1129	31	14557	0.44
GO:0007010	cytoskeleton organization	biological_process	5	ARC;CFL1;KRT16;MAEA;MICAL2;NEDD9;OBSL1;PAK6;RHOU	9	1129	106	14557	0.44
GO:0005539	glycosaminoglycan binding	molecular_function	5	LTBP4;PTN	2	1129	19	14557	0.44
GO:0006891	intra-Golgi vesicle-mediated transport	biological_process	7	COG2;COG5	2	1129	19	14557	0.44
GO:0090501	RNA phosphodiester bond hydrolysis	biological_process	9	POP1;RNASEH2A	2	1129	19	14557	0.44
GO:0070412	R-SMAD binding	molecular_function	6	PARP1;SMURF1	2	1129	19	14557	0.44
GO:0031430	M band	cellular_component	13	ENO1;OBSL1	2	1129	19	14557	0.44
GO:0016627	"oxidoreductase activity, acting on the CH-CH group of donors"	molecular_function	5	ACAD9;IVD	2	1129	19	14557	0.44
GO:0030904	retromer complex	cellular_component	6	SNX1;SNX27	2	1129	19	14557	0.44
GO:0034047	regulation of protein phosphatase type 2A activity	biological_process	11	ENSA;PPP2R5B	2	1129	19	14557	0.44
GO:0030001	metal ion transport	biological_process	7	ARMC1;SLC39A7	2	1129	19	14557	0.44
GO:0034394	protein localization to cell surface	biological_process	7	MRAP2;SMURF1	2	1129	19	14557	0.44
GO:0045662	negative regulation of myoblast differentiation	biological_process	10	DDIT3;ID3	2	1129	19	14557	0.44
GO:0051966	"regulation of synaptic transmission, glutamatergic"	biological_process	10	GRM8;OPHN1	2	1129	19	14557	0.44
GO:0004407	histone deacetylase activity	molecular_function	7	HDAC9;SIN3B	2	1129	19	14557	0.44
GO:0030544	Hsp70 protein binding	molecular_function	6	DNAJB2;STIP1	2	1129	19	14557	0.44
GO:0015721	bile acid and bile salt transport	biological_process	10	ABCC3;SLC10A3	2	1129	19	14557	0.44
GO:0050999	regulation of nitric-oxide synthase activity	biological_process	8	CALM3;DHFR	2	1129	19	14557	0.44
GO:0042474	middle ear morphogenesis	biological_process	10	INSIG1;TSHZ1	2	1129	19	14557	0.44
GO:0030866	cortical actin cytoskeleton organization	biological_process	7	EPB41;PRKCDBP	2	1129	19	14557	0.44
GO:0045648	positive regulation of erythrocyte differentiation	biological_process	8	ISG15;SMAP1	2	1129	19	14557	0.44
GO:0001824	blastocyst development	biological_process	10	NASP;SMARCB1	2	1129	19	14557	0.44
GO:0006366	transcription from RNA polymerase II promoter	biological_process	11	ARRB1;ATF3;BACH1;CBFB;CEBPG;CPSF3;CSRNP1;CSTF2;CSTF3;EAF2;FOXJ2;FUBP1;HCFC1;IRF1;KLF11;KLF13;KLF4;KLF5;MYBL2;NFATC2;NFE2L1;NR4A1;PARP1;PLAG1;SNAPC2;SNRPF;SRSF3;SRSF9;TCEA1;TRIP13;U2AF1;U2AF2;WWP2;XBP1;ZNF473	35	1129	436	14557	0.44
GO:0006412	translation	biological_process	7	EEF1A1;EIF4A2;EIF4G1;MRPL13;MRPL36;MRPS16;MRPS18C;RBM3;RPL12;RPL13;RPL26;RPL36;RPL4;RPS12;RPS6;RSL24D1;SARS;WARS	18	1129	220	14557	0.44
GO:0016310	phosphorylation	biological_process	7	CALM3;CERK;COL4A3BP;DOLK;HMGXB3;ITPKC;NOL9;PKM;SEPHS1;TK1;TNK2	11	1129	132	14557	0.45
GO:0007249	I-kappaB kinase/NF-kappaB signaling	biological_process	8	BCL3;NFKBIL1;RELB;RIPK2	4	1129	44	14557	0.45
GO:0044212	transcription regulatory region DNA binding	molecular_function	8	ARID5A;ARRB1;ATF3;CBX4;DDIT3;E2F1;H2AFY;KLF11;KLF4;NFATC2;NR1D1;SFPQ;XBP1;XRCC6	14	1129	170	14557	0.45
GO:0005764	lysosome	cellular_component	11	ACP2;ASS1;CTSD;DRAM2;GGH;MANBA;MPZ;NPC1;RAB9B;RRAGD;SQSTM1;TMEM150A;TNFAIP3;TPP1;TRIP10;USP5	16	1129	196	14557	0.45
GO:0004197	cysteine-type endopeptidase activity	molecular_function	8	CASP7;CASP8;ESPL1;USP25;USP36;USP3;USP5	7	1129	82	14557	0.45
GO:0048011	neurotrophin TRK receptor signaling pathway	biological_process	10	ARHGEF2;BCL2L11;BRAF;CALM3;DDIT4;DUSP3;HBEGF;IRS1;MAGED1;NFKBIA;NGEF;NR4A1;RHOA;RIPK2;RTN4R;SHC2;SQSTM1;THEM4;TIAM1;TRIB3	20	1129	247	14557	0.45
GO:0008203	cholesterol metabolic process	biological_process	8	APOL1;CLN8;CYP7B1;INSIG1;NPC1	5	1129	57	14557	0.46
GO:0000186	activation of MAPKK activity	biological_process	13	BRAF;F2R;GADD45B;MAP3K10;MAP3K8	5	1129	57	14557	0.46
GO:0016740	transferase activity	molecular_function	4	B4GALNT1;ELOVL7;ILF2;TRMU;UMPS	5	1129	57	14557	0.46
GO:0050714	positive regulation of protein secretion	biological_process	8	MYO18A;PPIA;SEC24A	3	1129	32	14557	0.46
GO:0016592	mediator complex	cellular_component	13	MED11;MED31;MED8	3	1129	32	14557	0.46
GO:0001104	RNA polymerase II transcription cofactor activity	molecular_function	6	MED11;MED31;MED8	3	1129	32	14557	0.46
GO:0030148	sphingolipid biosynthetic process	biological_process	7	COL4A3BP;KDSR;VAPB	3	1129	32	14557	0.46
GO:0010811	positive regulation of cell-substrate adhesion	biological_process	6	ITGA3;LIMS1;PTN	3	1129	32	14557	0.46
GO:0043280	positive regulation of cysteine-type endopeptidase activity involved in apoptotic process	biological_process	13	ARRB1;BCL2L11;F2R	3	1129	32	14557	0.46
GO:0038032	termination of G-protein coupled receptor signaling pathway	biological_process	11	RGS3;RGS4;SNX25	3	1129	32	14557	0.46
GO:0045087	innate immune response	biological_process	5	AIM2;APOBEC3B;APOL1;ARHGEF2;BIRC3;CALM3;CASP8;CD55;CD59;CDC42;CFL1;CORO1A;DHX9;DUSP3;FBXO9;HBEGF;IFIH1;IRF7;IRS1;ISG15;KRT16;LCN2;LGALS3;MAP2K6;NFATC2;NFKBIA;NFKBIB;NR4A1;PELI1;POLR3D;POLR3H;PRKDC;PSMD2;PSMD5;PTX3;RELB;RIPK2;SRPK1;TBKBP1;THEM4;TNFAIP3;TNK2;TRIB3;TRIM25;UBE2L6;XRCC6	46	1129	580	14557	0.46
GO:0032587	ruffle membrane	cellular_component	8	ARHGEF2;CFL1;EEF1A1;KANK1;LCP1;THEM4	6	1129	70	14557	0.46
GO:0034134	toll-like receptor 2 signaling pathway	biological_process	9	DUSP3;MAP2K6;NFKBIA;NFKBIB;PELI1;RIPK2	6	1129	70	14557	0.46
GO:0050731	positive regulation of peptidyl-tyrosine phosphorylation	biological_process	10	ADNP;ARHGEF2;EFNA1;RIPK2;TNK2;VEGFA	6	1129	70	14557	0.46
GO:0005802	trans-Golgi network	cellular_component	10	MYO18A;OPTN;RAB21;RAB29;RAB32;RAB6A;STX8;VAMP2;WIPI1	9	1129	108	14557	0.46
GO:0051591	response to cAMP	biological_process	7	BRAF;CDK2;CPS1;LDHA	4	1129	45	14557	0.47
GO:0055037	recycling endosome	cellular_component	10	ACKR1;OPTN;RAN;SLC31A1;STX8;TUBA1A;TUBG1	7	1129	83	14557	0.47
GO:0007160	cell-matrix adhesion	biological_process	6	ADAMTS12;BCL2L11;ITGA3;ITGA4;ITGB1BP1;TIAM1;TMEM8B	7	1129	83	14557	0.47
GO:0006970	response to osmotic stress	biological_process	5	PLK3;TSC22D3	2	1129	20	14557	0.47
GO:0000132	establishment of mitotic spindle orientation	biological_process	9	ARHGEF2;NDEL1	2	1129	20	14557	0.47
GO:0042246	tissue regeneration	biological_process	6	CCNB1;GAP43	2	1129	20	14557	0.47
GO:0043236	laminin binding	molecular_function	5	ITGA3;LGALS3	2	1129	20	14557	0.47
GO:0045861	negative regulation of proteolysis	biological_process	9	CLN8;CSTB	2	1129	20	14557	0.47
GO:0051020	GTPase binding	molecular_function	6	ENO1;LCP1	2	1129	20	14557	0.47
GO:0007276	gamete generation	biological_process	5	FANCD2;FANCL	2	1129	20	14557	0.47
GO:0051090	regulation of sequence-specific DNA binding transcription factor activity	biological_process	12	HMOX1;SGK1	2	1129	20	14557	0.47
GO:0044804	nucleophagy	biological_process	7	GABARAPL1;WIPI1	2	1129	20	14557	0.47
GO:0045862	positive regulation of proteolysis	biological_process	9	CASP8;OGT	2	1129	20	14557	0.47
GO:0005975	carbohydrate metabolic process	biological_process	5	AAAS;B4GALNT1;CALM3;CSGALNACT1;ENO1;GFPT1;GYS1;HK2;HMMR;LCTL;LDHA;MANBA;NUP188;NUP35;NUP37;NUP85;PKM;SDC4;SLC25A13;SLC2A3;SLC35D2;SLC3A2;ST3GAL1;ST3GAL2;ST3GAL5	25	1129	313	14557	0.47
GO:0051436	negative regulation of ubiquitin-protein ligase activity involved in mitotic cell cycle	biological_process	14	ANAPC2;CDC20;MAD2L1;PSMD2;PSMD5	5	1129	58	14557	0.47
GO:0030175	filopodium	cellular_component	6	ACTN2;CDC42;LCP1;PODXL;RUFY3	5	1129	58	14557	0.47
GO:0030182	neuron differentiation	biological_process	9	BAG1;DDIT4;EFNA1;FZD8;HDAC9;ID3;LHX2;MECP2;NIF3L1	9	1129	109	14557	0.47
GO:0007507	heart development	biological_process	8	ADM;CASP7;CASP8;GYS1;HDAC9;HEG1;HEXIM1;ID3;ITGA3;ITGA4;MICAL2;PCNA;PRKDC;ZFP36L1	14	1129	173	14557	0.47
GO:0048102	autophagic cell death	biological_process	7	ACP2	1	1129	8	14557	0.48
GO:0031702	type 1 angiotensin receptor binding	molecular_function	8	GNA13	1	1129	8	14557	0.48
GO:0034450	ubiquitin-ubiquitin ligase activity	molecular_function	8	PPIL2	1	1129	8	14557	0.48
GO:0001527	microfibril	cellular_component	7	MFAP2	1	1129	8	14557	0.48
GO:0035278	negative regulation of translation involved in gene silencing by miRNA	biological_process	11	ZFP36	1	1129	8	14557	0.48
GO:0031256	leading edge membrane	cellular_component	7	CDC42	1	1129	8	14557	0.48
GO:0050658	RNA transport	biological_process	7	HNRNPA2B1	1	1129	8	14557	0.48
GO:1903364	positive regulation of cellular protein catabolic process	biological_process	9	TNFAIP3	1	1129	8	14557	0.48
GO:0031464	Cul4A-RING E3 ubiquitin ligase complex	cellular_component	10	DTL	1	1129	8	14557	0.48
GO:0051292	nuclear pore complex assembly	biological_process	7	NDC1	1	1129	8	14557	0.48
GO:0003014	renal system process	biological_process	6	PKN1	1	1129	8	14557	0.48
GO:0000930	gamma-tubulin complex	cellular_component	10	TUBG1	1	1129	8	14557	0.48
GO:2000406	positive regulation of T cell migration	biological_process	8	ITGA4	1	1129	8	14557	0.48
GO:0009266	response to temperature stimulus	biological_process	5	GLRX2	1	1129	8	14557	0.48
GO:0005031	tumor necrosis factor-activated receptor activity	molecular_function	7	TNFRSF11A	1	1129	8	14557	0.48
GO:0006688	glycosphingolipid biosynthetic process	biological_process	8	ST3GAL5	1	1129	8	14557	0.48
GO:0008190	eukaryotic initiation factor 4E binding	molecular_function	6	EIF4G1	1	1129	8	14557	0.48
GO:0030510	regulation of BMP signaling pathway	biological_process	14	ITGA3	1	1129	8	14557	0.48
GO:0060644	mammary gland epithelial cell differentiation	biological_process	8	PTCH1	1	1129	8	14557	0.48
GO:0042288	MHC class I protein binding	molecular_function	7	TAP1	1	1129	8	14557	0.48
GO:0060627	regulation of vesicle-mediated transport	biological_process	5	VAMP2	1	1129	8	14557	0.48
GO:0016538	cyclin-dependent protein serine/threonine kinase regulator activity	molecular_function	6	CCNE1	1	1129	8	14557	0.48
GO:0016188	synaptic vesicle maturation	biological_process	6	DLG4	1	1129	8	14557	0.48
GO:0035308	negative regulation of protein dephosphorylation	biological_process	10	PPP1R15A	1	1129	8	14557	0.48
GO:0008374	O-acyltransferase activity	molecular_function	7	GPAM	1	1129	8	14557	0.48
GO:0000098	sulfur amino acid catabolic process	biological_process	8	CTH	1	1129	8	14557	0.48
GO:0006241	CTP biosynthetic process	biological_process	11	CTPS1	1	1129	8	14557	0.48
GO:0043169	cation binding	molecular_function	5	SLC3A2	1	1129	8	14557	0.48
GO:0043497	regulation of protein heterodimerization activity	biological_process	7	CDC42	1	1129	8	14557	0.48
GO:0010469	regulation of receptor activity	biological_process	8	PPP2R5B	1	1129	8	14557	0.48
GO:0008608	attachment of spindle microtubules to kinetochore	biological_process	8	AURKB	1	1129	8	14557	0.48
GO:0019852	L-ascorbic acid metabolic process	biological_process	8	SLC2A3	1	1129	8	14557	0.48
GO:0019206	nucleoside kinase activity	molecular_function	8	TK1	1	1129	8	14557	0.48
GO:0008385	IkappaB kinase complex	cellular_component	11	PRDX3	1	1129	8	14557	0.48
GO:0032426	stereocilium bundle tip	cellular_component	10	DFNB31	1	1129	8	14557	0.48
GO:0032940	secretion by cell	biological_process	5	USE1	1	1129	8	14557	0.48
GO:0071385	cellular response to glucocorticoid stimulus	biological_process	10	HEY1	1	1129	8	14557	0.48
GO:0071679	commissural neuron axon guidance	biological_process	8	VEGFA	1	1129	8	14557	0.48
GO:0033179	"proton-transporting V-type ATPase, V0 domain"	cellular_component	7	ATP6V0D2	1	1129	8	14557	0.48
GO:0051024	positive regulation of immunoglobulin secretion	biological_process	9	XBP1	1	1129	8	14557	0.48
GO:0035234	ectopic germ cell programmed cell death	biological_process	6	PRKDC	1	1129	8	14557	0.48
GO:0042347	negative regulation of NF-kappaB import into nucleus	biological_process	11	C1QTNF3	1	1129	8	14557	0.48
GO:0033148	positive regulation of intracellular estrogen receptor signaling pathway	biological_process	11	SKP2	1	1129	8	14557	0.48
GO:0051246	regulation of protein metabolic process	biological_process	6	CDC42	1	1129	8	14557	0.48
GO:0046632	alpha-beta T cell differentiation	biological_process	10	BRAF	1	1129	8	14557	0.48
GO:0050707	regulation of cytokine secretion	biological_process	8	GPAM	1	1129	8	14557	0.48
GO:0016462	pyrophosphatase activity	molecular_function	7	DCTPP1	1	1129	8	14557	0.48
GO:0009635	response to herbicide	biological_process	5	LCN2	1	1129	8	14557	0.48
GO:0006853	carnitine shuttle	biological_process	9	PRKAB2	1	1129	8	14557	0.48
GO:0033130	acetylcholine receptor binding	molecular_function	6	DLG4	1	1129	8	14557	0.48
GO:0004065	arylsulfatase activity	molecular_function	7	ARSE	1	1129	8	14557	0.48
GO:0060316	positive regulation of ryanodine-sensitive calcium-release channel activity	biological_process	11	CALM3	1	1129	8	14557	0.48
GO:0030210	heparin biosynthetic process	biological_process	9	CSGALNACT1	1	1129	8	14557	0.48
GO:0010470	regulation of gastrulation	biological_process	8	PHLDB1	1	1129	8	14557	0.48
GO:0015074	DNA integration	biological_process	9	SMARCB1	1	1129	8	14557	0.48
GO:0015909	long-chain fatty acid transport	biological_process	11	SLC27A4	1	1129	8	14557	0.48
GO:0033151	V(D)J recombination	biological_process	6	PRKDC	1	1129	8	14557	0.48
GO:0060740	prostate gland epithelium morphogenesis	biological_process	8	CYP7B1	1	1129	8	14557	0.48
GO:0009435	NAD biosynthetic process	biological_process	12	NAMPT	1	1129	8	14557	0.48
GO:0032691	negative regulation of interleukin-1 beta production	biological_process	9	TNFAIP3	1	1129	8	14557	0.48
GO:0061179	negative regulation of insulin secretion involved in cellular response to glucose stimulus	biological_process	13	NDUFAF2	1	1129	8	14557	0.48
GO:0039702	viral budding via host ESCRT complex	biological_process	9	CHMP6	1	1129	8	14557	0.48
GO:0015695	organic cation transport	biological_process	7	SLC22A18	1	1129	8	14557	0.48
GO:0002237	response to molecule of bacterial origin	biological_process	6	TNFAIP3	1	1129	8	14557	0.48
GO:0045723	positive regulation of fatty acid biosynthetic process	biological_process	11	MID1IP1	1	1129	8	14557	0.48
GO:0014731	spectrin-associated cytoskeleton	cellular_component	10	EPB41	1	1129	8	14557	0.48
GO:0048642	negative regulation of skeletal muscle tissue development	biological_process	12	TSC22D3	1	1129	8	14557	0.48
GO:0040036	regulation of fibroblast growth factor receptor signaling pathway	biological_process	11	FAM20C	1	1129	8	14557	0.48
GO:0006544	glycine metabolic process	biological_process	9	SHMT1	1	1129	8	14557	0.48
GO:0030877	beta-catenin destruction complex	cellular_component	9	CTNNBIP1	1	1129	8	14557	0.48
GO:0032025	response to cobalt ion	biological_process	7	CASP8	1	1129	8	14557	0.48
GO:0005655	nucleolar ribonuclease P complex	cellular_component	10	POP1	1	1129	8	14557	0.48
GO:0000177	cytoplasmic exosome (RNase complex	cellular_component	8	EXOSC2	1	1129	8	14557	0.48
GO:0071455	cellular response to hyperoxia	biological_process	6	DNMT3B	1	1129	8	14557	0.48
GO:0003198	epithelial to mesenchymal transition involved in endocardial cushion formation	biological_process	12	HEY1	1	1129	8	14557	0.48
GO:0010269	response to selenium ion	biological_process	6	SELM	1	1129	8	14557	0.48
GO:0031102	neuron projection regeneration	biological_process	7	ADM	1	1129	8	14557	0.48
GO:0035640	exploration behavior	biological_process	5	ITGA3	1	1129	8	14557	0.48
GO:0045008	depyrimidination	biological_process	10	UNG	1	1129	8	14557	0.48
GO:0042074	cell migration involved in gastrulation	biological_process	9	AMOT	1	1129	8	14557	0.48
GO:0016460	myosin II complex	cellular_component	12	MYH10	1	1129	8	14557	0.48
GO:2000273	positive regulation of receptor activity	biological_process	9	ACTN2	1	1129	8	14557	0.48
GO:0007256	activation of JNKK activity	biological_process	14	MAP3K10	1	1129	8	14557	0.48
GO:0051932	"synaptic transmission, GABAergic"	biological_process	9	RAC3	1	1129	8	14557	0.48
GO:0033673	negative regulation of kinase activity	biological_process	10	PRDX3	1	1129	8	14557	0.48
GO:0061314	Notch signaling involved in heart development	biological_process	9	HEY1	1	1129	8	14557	0.48
GO:0006012	galactose metabolic process	biological_process	9	SLC35A2	1	1129	8	14557	0.48
GO:0001955	blood vessel maturation	biological_process	9	DDIT3	1	1129	8	14557	0.48
GO:0042589	zymogen granule membrane	cellular_component	13	VAMP2	1	1129	8	14557	0.48
GO:0008290	F-actin capping protein complex	cellular_component	11	CAPG	1	1129	8	14557	0.48
GO:2000505	regulation of energy homeostasis	biological_process	7	NR1D2	1	1129	8	14557	0.48
GO:0032421	stereocilium bundle	cellular_component	9	DFNB31	1	1129	8	14557	0.48
GO:0048484	enteric nervous system development	biological_process	9	GDNF	1	1129	8	14557	0.48
GO:0035999	tetrahydrofolate interconversion	biological_process	9	SHMT1	1	1129	8	14557	0.48
GO:0002437	inflammatory response to antigenic stimulus	biological_process	5	IL20RB	1	1129	8	14557	0.48
GO:1901844	regulation of cell communication by electrical coupling involved in cardiac conduction	biological_process	8	CALM3	1	1129	8	14557	0.48
GO:0016572	histone phosphorylation	biological_process	9	CDK2	1	1129	8	14557	0.48
GO:2000643	positive regulation of early endosome to late endosome transport	biological_process	5	RAB21	1	1129	8	14557	0.48
GO:0050774	negative regulation of dendrite morphogenesis	biological_process	10	CIT	1	1129	8	14557	0.48
GO:0002639	positive regulation of immunoglobulin production	biological_process	8	XBP1	1	1129	8	14557	0.48
GO:0006473	protein acetylation	biological_process	9	NUPR1	1	1129	8	14557	0.48
GO:0014002	astrocyte development	biological_process	9	PLP1	1	1129	8	14557	0.48
GO:0032471	negative regulation of endoplasmic reticulum calcium ion concentration	biological_process	12	BBC3	1	1129	8	14557	0.48
GO:0006975	DNA damage induced protein phosphorylation	biological_process	9	MAP2K6	1	1129	8	14557	0.48
GO:0009913	epidermal cell differentiation	biological_process	8	KLF4	1	1129	8	14557	0.48
GO:0051974	negative regulation of telomerase activity	biological_process	11	PIF1	1	1129	8	14557	0.48
GO:0005682	U5 snRNP	cellular_component	9	DDX23	1	1129	8	14557	0.48
GO:0003417	growth plate cartilage development	biological_process	12	RARB	1	1129	8	14557	0.48
GO:0060323	head morphogenesis	biological_process	6	BRAF	1	1129	8	14557	0.48
GO:0010042	response to manganese ion	biological_process	7	PTGS2	1	1129	8	14557	0.48
GO:0006998	nuclear envelope organization	biological_process	6	REEP4	1	1129	8	14557	0.48
GO:0008199	ferric iron binding	molecular_function	9	FTH1	1	1129	8	14557	0.48
GO:0043566	structure-specific DNA binding	molecular_function	7	EXO1	1	1129	8	14557	0.48
GO:2000679	positive regulation of transcription regulatory region DNA binding	biological_process	8	PARP1	1	1129	8	14557	0.48
GO:0030955	potassium ion binding	molecular_function	8	PKM	1	1129	8	14557	0.48
GO:0010863	positive regulation of phospholipase C activity	biological_process	9	FLT1	1	1129	8	14557	0.48
GO:0016595	glutamate binding	molecular_function	8	CPS1	1	1129	8	14557	0.48
GO:0001881	receptor recycling	biological_process	7	CAMLG	1	1129	8	14557	0.48
GO:0030516	regulation of axon extension	biological_process	9	RAB21	1	1129	8	14557	0.48
GO:0050953	sensory perception of light stimulus	biological_process	8	DFNB31	1	1129	8	14557	0.48
GO:0002199	zona pellucida receptor complex	cellular_component	5	CCT3	1	1129	8	14557	0.48
GO:0031681	G-protein beta-subunit binding	molecular_function	5	F2R	1	1129	8	14557	0.48
GO:0060039	pericardium development	biological_process	9	HEG1	1	1129	8	14557	0.48
GO:0060426	lung vasculature development	biological_process	9	VEGFA	1	1129	8	14557	0.48
GO:0060711	labyrinthine layer development	biological_process	6	EGLN1	1	1129	8	14557	0.48
GO:0006702	androgen biosynthetic process	biological_process	6	HSD17B3	1	1129	8	14557	0.48
GO:0015643	toxic substance binding	molecular_function	4	ASS1	1	1129	8	14557	0.48
GO:0033173	calcineurin-NFAT signaling cascade	biological_process	10	NFATC2	1	1129	8	14557	0.48
GO:0070382	exocytic vesicle	cellular_component	12	SYTL5	1	1129	8	14557	0.48
GO:0005641	nuclear envelope lumen	cellular_component	12	BCHE	1	1129	8	14557	0.48
GO:0046887	positive regulation of hormone secretion	biological_process	10	NMU	1	1129	8	14557	0.48
GO:0045080	positive regulation of chemokine biosynthetic process	biological_process	9	HMOX1	1	1129	8	14557	0.48
GO:0007084	mitotic nuclear envelope reassembly	biological_process	8	REEP4	1	1129	8	14557	0.48
GO:0005832	chaperonin-containing T-complex	cellular_component	11	CCT3	1	1129	8	14557	0.48
GO:0071223	cellular response to lipoteichoic acid	biological_process	7	RIPK2	1	1129	8	14557	0.48
GO:1903955	positive regulation of protein targeting to mitochondrion	NA	NA	RHOU;RUVBL1;STARD7;U2AF1;U2AF2;USP36	6	1129	71	14557	0.48
GO:0009952	anterior/posterior pattern specification	biological_process	8	ARC;CELSR1;CTNNBIP1;GDF11;HOXB9;TSHZ1	6	1129	71	14557	0.48
GO:0006928	movement of cell or subcellular component	biological_process	5	ADGRE5;CORO1A;GNA13;KPTN;PLAUR;PTGS2	6	1129	71	14557	0.48
GO:0005089	Rho guanyl-nucleotide exchange factor activity	molecular_function	5	ARHGEF2;ARHGEF39;ARHGEF40;DNMBP;NGEF;TIAM1	6	1129	71	14557	0.48
GO:0006919	activation of cysteine-type endopeptidase activity involved in apoptotic process	biological_process	14	BBC3;BCL2L11;CASP8;F2R;GNB2L1;TNFRSF10B	6	1129	71	14557	0.48
GO:0035023	regulation of Rho protein signal transduction	biological_process	11	ARHGEF2;ARHGEF39;ARHGEF40;DNMBP;NGEF;TIAM1	6	1129	71	14557	0.48
GO:0015485	cholesterol binding	molecular_function	7	ANXA6;NPC1;PTCH1	3	1129	33	14557	0.48
GO:1901998	toxin transport	biological_process	6	CCT3;CRTC2;HSPA5	3	1129	33	14557	0.48
GO:0008219	cell death	biological_process	5	HMOX1;MAP3K10;OPTN	3	1129	33	14557	0.48
GO:0008307	structural constituent of muscle	molecular_function	4	ACTN2;SMTN;SYNM	3	1129	33	14557	0.48
GO:0048565	digestive tract development	biological_process	7	CCNB1;CHD8;TK1	3	1129	33	14557	0.48
GO:0005484	SNAP receptor activity	molecular_function	5	BNIP1;STX8;VAMP2	3	1129	33	14557	0.48
GO:0035690	cellular response to drug	biological_process	6	AIM2;BRAF;RANBP1;UMPS	4	1129	46	14557	0.48
GO:0030141	secretory granule	cellular_component	11	CDC42;GARS;SCG2;VAMP2;VEGFA	5	1129	59	14557	0.49
GO:0001649	osteoblast differentiation	biological_process	7	CBFB;DHX9;GPNMB;IGFBP3;IGFBP5;MEF2D;WWTR1	7	1129	85	14557	0.49
GO:0046329	negative regulation of JNK cascade	biological_process	13	DUSP10;DUSP3	2	1129	21	14557	0.49
GO:0031941	filamentous actin	cellular_component	12	RAC3;SHROOM2	2	1129	21	14557	0.49
GO:0009416	response to light stimulus	biological_process	6	ASNS;BHLHE40	2	1129	21	14557	0.49
GO:0032281	alpha-amino-3-hydroxy-5-methyl-4-isoxazolepropionic acid selective glutamate receptor complex	cellular_component	9	CNIH2;DLG4	2	1129	21	14557	0.49
GO:0030667	secretory granule membrane	cellular_component	12	ICA1;VAMP2	2	1129	21	14557	0.49
GO:0010165	response to X-ray	biological_process	7	BLM;RAD51	2	1129	21	14557	0.49
GO:0000245	spliceosomal complex assembly	biological_process	12	SMNDC1;SNRPD1	2	1129	21	14557	0.49
GO:0016758	"transferase activity, transferring hexosyl groups"	molecular_function	6	ALG8;B4GALNT1	2	1129	21	14557	0.49
GO:0035035	histone acetyltransferase binding	molecular_function	6	EID1;PCNA	2	1129	21	14557	0.49
GO:2001243	negative regulation of intrinsic apoptotic signaling pathway	biological_process	10	HERPUD1;PLAUR	2	1129	21	14557	0.49
GO:0008643	carbohydrate transport	biological_process	5	SLC35A2;SLC35D2	2	1129	21	14557	0.49
GO:0008045	motor neuron axon guidance	biological_process	8	CHN1;SLIT2	2	1129	21	14557	0.49
GO:0042098	T cell proliferation	biological_process	7	CTPS1;RIPK2	2	1129	21	14557	0.49
GO:0008637	apoptotic mitochondrial changes	biological_process	6	HK2;PIM2	2	1129	21	14557	0.49
GO:0051290	protein heterotetramerization	biological_process	10	HIST2H4A;RRM2	2	1129	21	14557	0.49
GO:0005978	glycogen biosynthetic process	biological_process	9	GYS1;NR1D1	2	1129	21	14557	0.49
GO:0040007	growth	biological_process	3	CCNB2;GDF11;VEGFA	3	1129	34	14557	0.50
GO:0045668	negative regulation of osteoblast differentiation	biological_process	9	ID3;IGFBP5;PTCH1	3	1129	34	14557	0.50
GO:0048365	Rac GTPase binding	molecular_function	10	ARHGEF2;PAK6;PKN1	3	1129	34	14557	0.50
GO:0051781	positive regulation of cell division	biological_process	7	ITGB1BP1;PTN;VEGFA	3	1129	34	14557	0.50
GO:0032956	regulation of actin cytoskeleton organization	biological_process	7	CELSR1;CORO1A;EPHA3	3	1129	34	14557	0.50
GO:0071347	cellular response to interleukin-1	biological_process	8	ADAMTS12;LCN2;PAWR	3	1129	34	14557	0.50
GO:0006695	cholesterol biosynthetic process	biological_process	9	DHCR7;INSIG1;MSMO1	3	1129	34	14557	0.50
GO:0030374	ligand-dependent nuclear receptor transcription coactivator activity	molecular_function	7	ACTN2;HMGA1;PKN1;ZMIZ2	4	1129	47	14557	0.50
GO:0051291	protein heterooligomerization	biological_process	9	BRAF;CASP8;PPP5C;SQSTM1	4	1129	47	14557	0.50
GO:0030672	synaptic vesicle membrane	cellular_component	12	ICA1;SCAMP5;SYNGR2;VAMP2	4	1129	47	14557	0.50
GO:0031012	extracellular matrix	cellular_component	3	ADAMTS12;ADAMTS15;COL11A1;COL15A1;COL6A2;CTSD;HMCN1;HNRNPM;LGALS3;LTBP4;MGP;NOV;PKM;SLPI	14	1129	176	14557	0.50
GO:0071407	cellular response to organic cyclic compound	biological_process	7	CASP8;CCNB1;HCFC1;IGFBP5;KLF4	5	1129	60	14557	0.50
GO:0043434	response to peptide hormone	biological_process	6	ASS1;BRAF;BTG1;CD55;IRS1	5	1129	60	14557	0.50
[truncated: 154,544 more chars]
