# Supplementary material for: Nitazoxanide, an antiprotozoal drug, inhibits late-stage autophagy and promotes ING1-induced cell cycle arrest in glioblastoma
Source: Cell Death Dis. 2018 Oct 9;9(10):1032. doi: 10.1038/s41419-018-1058-z (PMC6177448; doi:10.1038/s41419-018-1058-z)
Supplement: Supplementary file 4 — Table S4 [file 41419_2018_1058_MOESM4_ESM.txt]

pathway_id	pathway_name	Genes	S gene number	TS gene number	B gene number	TB gene number	pvalue
ko04110	Cell cycle	ANAPC2;CCNB1;CCNB2;CCNE1;CDC20;CDC25A;CDC25C;CDC45;CDC6;CDC7;CDK2;E2F1;E2F2;ESPL1;GADD45A;GADD45B;MAD2L1;MCM2;MCM3;MCM4;MCM5;MCM6;MCM7;ORC1;ORC6;PCNA;PKMYT1;PRKDC;RBL1;SKP2;SMC1A;TFDP1	32	355	109	4083	0.00
ko03030	DNA replication	MCM2;MCM3;MCM4;MCM5;MCM6;MCM7;PCNA;POLE2;POLE;RFC2;RFC5;RNASEH2A;RPA1	13	355	27	4083	0.00
ko04115	p53 signaling pathway	BBC3;CASP8;CCNB1;CCNB2;CCNE1;CCNG2;CDK2;GADD45A;GADD45B;IGFBP3;RCHY1;RRM2;SESN2;SHISA5;TNFRSF10B	15	355	57	4083	0.00
ko00604	Glycosphingolipid biosynthesis - ganglio series	B4GALNT1;ST3GAL1;ST3GAL2;ST3GAL5;ST6GALNAC4	5	355	11	4083	0.00
ko03430	Mismatch repair	EXO1;LIG1;PCNA;RFC2;RFC5;RPA1	6	355	18	4083	0.00
ko04114	Oocyte meiosis	ANAPC2;AURKA;CALM3;CCNB1;CCNB2;CCNE1;CDC20;CDC25C;CDK2;ESPL1;MAD2L1;PKMYT1;PPP2R5B;PPP3CC;SMC1A	15	355	87	4083	0.01
ko00970	Aminoacyl-tRNA biosynthesis	AARS2;AARS;CARS;DARS2;GARS;SARS;WARS;YARS	8	355	35	4083	0.01
ko03410	Base excision repair	LIG1;PARP1;PCNA;POLE2;POLE;UNG	6	355	26	4083	0.02
ko03440	Homologous recombination	BLM;EME1;RAD51;RAD54L;RPA1	5	355	20	4083	0.03
ko04622	RIG-I-like receptor signaling pathway	CASP8;IFIH1;IRF7;ISG15;NFKBIA;NFKBIB;TBKBP1;TRIM25	8	355	42	4083	0.03
ko05162	Measles	BBC3;CCNE1;CDK2;CSNK2A1;GNB2L1;IFIH1;IRF7;NFKBIA;NFKBIB;PIK3R3;RAB9B;RCHY1;TNFAIP3;TNFRSF10B	14	355	92	4083	0.03
ko03420	Nucleotide excision repair	LIG1;PCNA;POLE2;POLE;RFC2;RFC5;RPA1	7	355	35	4083	0.03
ko00670	One carbon pool by folate	ALDH1L2;DHFR;SHMT1;TYMS	4	355	15	4083	0.04
ko05222	Small cell lung cancer	BIRC3;CCNE1;CDK2;E2F1;E2F2;ITGA3;NFKBIA;PIK3R3;PTGS2;RARB;SKP2	11	355	71	4083	0.04
ko00240	Pyrimidine metabolism	CTPS1;DTYMK;DUT;ENTPD4;POLE2;POLE;POLR3D;POLR3H;RRM2;TK1;TYMS;UPP1	12	355	80	4083	0.04
ko04360	Axon guidance	CDC42;CFL1;EFNA1;EPHA3;EPHB3;NFATC2;NGEF;PAK6;PPP3CC;RAC3;RGS3;RHOA;SLIT2;UNC5B;UNC5C	15	355	108	4083	0.05
ko04914	Progesterone-mediated oocyte maturation	ANAPC2;BRAF;CCNB1;CCNB2;CDC25A;CDC25C;CDK2;MAD2L1;PIK3R3;PKMYT1	10	355	66	4083	0.06
ko00514	Other types of O-glycan biosynthesis	B3GLCT;MGAT5B;OGT;POFUT2;RFNG	5	355	26	4083	0.07
ko05416	Viral myocarditis	CASP8;CD55;EIF4G1;HLA-A;HLA-E;MYH10;RAC3;SGCG	8	355	51	4083	0.07
ko04623	Cytosolic DNA-sensing pathway	AIM2;IRF7;NFKBIA;NFKBIB;POLR3D;POLR3H	6	355	35	4083	0.08
ko05322	Systemic lupus erythematosus	ACTN2;H2AFV;H2AFX;H2AFY;H2AFZ;HIST1H2BD;SNRPD1	7	355	44	4083	0.08
ko00300	Lysine biosynthesis	ALDH7A1	1	355	1	4083	0.09
ko03013	RNA transport	AAAS;EEF1A2;EIF1B;EIF4A2;EIF4G1;GEMIN5;NDC1;NUP188;NUP35;NUP37;NUP85;PABPC1L;POP1;TACC3;WIBG	15	355	119	4083	0.09
ko05212	Pancreatic cancer	BRAF;CDC42;E2F1;E2F2;PIK3R3;RAC3;RAD51;VEGFA	8	355	58	4083	0.13
ko04120	Ubiquitin mediated proteolysis	ANAPC2;BIRC3;CDC20;FANCL;HERC2;PPIL2;RCHY1;SKP2;SMURF1;UBE2J1;UBE2L6;UBE2S;WWP2	13	355	109	4083	0.15
ko00250	"Alanine, aspartate and glutamate metabolism"	ASNS;ASS1;CPS1;GFPT1	4	355	24	4083	0.15
ko05130	Pathogenic Escherichia coli infection	ARHGEF2;CDC42;RHOA;TUBA1A;TUBA1B;TUBA1C	6	355	42	4083	0.15
ko04978	Mineral absorption	FTH1;HMOX1;MT1X;SLC31A1;VDR	5	355	33	4083	0.15
ko04660	T cell receptor signaling pathway	CDC42;MAP3K8;NFATC2;NFKBIA;NFKBIB;NFKBIE;PAK6;PIK3R3;PPP3CC;RHOA	10	355	82	4083	0.17
ko00330	Arginine and proline metabolism	ALDH7A1;ARG2;ASS1;CPS1;P4HA2;SAT2	6	355	44	4083	0.18
ko00533	Glycosaminoglycan biosynthesis - keratan sulfate	ST3GAL1;ST3GAL2	2	355	9	4083	0.18
ko03450	Non-homologous end-joining	PRKDC;XRCC6	2	355	9	4083	0.18
ko03040	Spliceosome	DDX23;EFTUD2;HNRNPA3;HNRNPM;SMNDC1;SNRPA;SNRPB2;SNRPD1;SRSF9;U2AF1;U2AF2	11	355	95	4083	0.20
ko00910	Nitrogen metabolism	ASNS;CPS1;CTH	3	355	18	4083	0.20
ko00790	Folate biosynthesis	DHFR;GGH	2	355	10	4083	0.21
ko04150	mTOR signaling pathway	BRAF;DDIT4;PIK3R3;RPS6;VEGFA	5	355	37	4083	0.22
ko04621	NOD-like receptor signaling pathway	BIRC3;CASP8;NFKBIA;NFKBIB;RIPK2;TNFAIP3	6	355	47	4083	0.22
ko05211	Renal cell carcinoma	BRAF;CDC42;EGLN1;FLCN;PAK6;PIK3R3;VEGFA	7	355	58	4083	0.24
ko04370	VEGF signaling pathway	NFATC2;PIK3R3;PPP3CC;PTGS2;RAC3;SHC2;VEGFA	7	355	58	4083	0.24
ko00603	Glycosphingolipid biosynthesis - globo series	ST3GAL1;ST3GAL2	2	355	11	4083	0.25
ko04662	B cell receptor signaling pathway	NFATC2;NFKBIA;NFKBIB;NFKBIE;PIK3R3;PPP3CC;RAC3	7	355	61	4083	0.28
ko00740	Riboflavin metabolism	ACP2;BLVRB	2	355	12	4083	0.28
ko04722	Neurotrophin signaling pathway	BRAF;CALM3;CDC42;MAGED1;NFKBIA;NFKBIB;NFKBIE;PIK3R3;RHOA;RIPK2;SHC2	11	355	104	4083	0.29
ko04650	Natural killer cell mediated cytotoxicity	BRAF;HLA-A;HLA-E;NFATC2;PIK3R3;PPP3CC;RAC3;SHC2;TNFRSF10B	9	355	83	4083	0.29
ko05120	Epithelial cell signaling in Helicobacter pylori infection	ATP6V0D2;ATP6V1G2;CDC42;HBEGF;NFKBIA;PTPRZ1	6	355	52	4083	0.30
ko05214	Glioma	BRAF;CALM3;E2F1;E2F2;PIK3R3;SHC2	6	355	52	4083	0.30
ko00524	Butirosin and neomycin biosynthesis	HK2	1	355	4	4083	0.31
ko00520	Amino sugar and nucleotide sugar metabolism	GFPT1;HK2;RENBP;UAP1L1;UXS1	5	355	43	4083	0.32
ko03015	mRNA surveillance pathway	CPSF3;CPSF6;CSTF2;CSTF3;PABPC1L;PPP2R5B;WIBG	7	355	64	4083	0.32
ko04940	Type I diabetes mellitus	HLA-A;HLA-E;ICA1	3	355	23	4083	0.32
ko05223	Non-small cell lung cancer	BRAF;E2F1;E2F2;PIK3R3;RARB	5	355	44	4083	0.34
ko00280	"Valine, leucine and isoleucine degradation"	ALDH7A1;BCKDHB;HADH;IVD	4	355	34	4083	0.34
ko00450	Selenocompound metabolism	CTH;SEPHS1	2	355	14	4083	0.35
ko00512	Mucin type O-Glycan biosynthesis	C1GALT1;ST3GAL1;ST3GAL2	3	355	24	4083	0.35
ko04141	Protein processing in endoplasmic reticulum	BAG1;DDIT3;DNAJB2;ERN1;HERPUD1;HSPA5;HYOU1;MOGS;PPP1R15A;SEC24A;UBE2J1;VIMP;XBP1	13	355	132	4083	0.36
ko00510	N-Glycan biosynthesis	ALG8;DOLK;MGAT5B;MOGS	4	355	35	4083	0.36
ko05219	Bladder cancer	BRAF;E2F1;E2F2;VEGFA	4	355	35	4083	0.36
ko04210	Apoptosis	BIRC3;CASP7;CASP8;NFKBIA;PIK3R3;PPP3CC;TNFRSF10B	7	355	67	4083	0.36
ko00860	Porphyrin and chlorophyll metabolism	BLVRB;FTH1;HMOX1	3	355	25	4083	0.37
ko00100	Steroid biosynthesis	DHCR7;MSMO1	2	355	15	4083	0.38
ko00260	"Glycine, serine and threonine metabolism"	ALDH7A1;CTH;SHMT1	3	355	26	4083	0.40
ko04310	Wnt signaling pathway	CHD8;CSNK2A1;CTNNBIP1;DAAM2;FZD8;NFATC2;PPP2R5B;PPP3CC;RAC3;RHOA;RUVBL1	11	355	114	4083	0.40
ko00062	Fatty acid elongation in mitochondria	HADH	1	355	6	4083	0.42
ko00460	Cyanoamino acid metabolism	SHMT1	1	355	6	4083	0.42
ko04960	Aldosterone-regulated sodium reabsorption	PIK3R3;SGK1;SLC9A3R2	3	355	27	4083	0.42
ko00010	Glycolysis / Gluconeogenesis	ALDH7A1;ENO1;HK2;LDHA;PKM	5	355	49	4083	0.42
ko05131	Shigellosis	CDC42;NFKBIA;NFKBIB;RIPK2;U2AF1	5	355	49	4083	0.42
ko04910	Insulin signaling pathway	BRAF;CALM3;GYS1;HK2;MKNK2;PIK3R3;PRKAB2;RPS6;SHC2;TRIP10	10	355	105	4083	0.43
ko05220	Chronic myeloid leukemia	BRAF;E2F1;E2F2;NFKBIA;PIK3R3;SHC2	6	355	61	4083	0.44
ko04710	Circadian rhythm - mammal	BHLHE40;NR1D1	2	355	17	4083	0.44
ko05332	Graft-versus-host disease	HLA-A;HLA-E	2	355	17	4083	0.44
ko04612	Antigen processing and presentation	HLA-A;HLA-E;HSPA5;TAP1	4	355	39	4083	0.44
ko05210	Colorectal cancer	BIRC5;BRAF;PIK3R3;RAC3;RHOA	5	355	51	4083	0.46
ko00270	Cysteine and methionine metabolism	CTH;DNMT3B;LDHA	3	355	29	4083	0.47
ko00380	Tryptophan metabolism	ALDH7A1;HADH;WARS	3	355	29	4083	0.47
ko04520	Adherens junction	ACTN2;CDC42;CSNK2A1;PTPRM;RAC3;RHOA	6	355	63	4083	0.47
ko05152	Tuberculosis	ATP6V0D2;CALM3;CASP8;CEBPG;CORO1A;CTSD;PLK3;PPP3CC;RHOA;RIPK2;VDR	11	355	120	4083	0.47
ko05215	Prostate cancer	BRAF;CCNE1;CDK2;E2F1;E2F2;NFKBIA;PIK3R3	7	355	75	4083	0.48
ko04380	Osteoclast differentiation	NFATC2;NFKBIA;OSCAR;PIK3R3;PPP3CC;RELB;SQSTM1;TNFRSF11A	8	355	87	4083	0.49
ko04966	Collecting duct acid secretion	ATP6V0D2;ATP6V1G2	2	355	19	4083	0.50
ko05330	Allograft rejection	HLA-A;HLA-E	2	355	19	4083	0.50
ko00310	Lysine degradation	ALDH7A1;HADH;SUV39H1;SUV39H2	4	355	42	4083	0.50
ko00620	Pyruvate metabolism	ALDH7A1;LDHA;PKM	3	355	31	4083	0.51
ko04122	Sulfur relay system	TRMU	1	355	8	4083	0.52
ko04350	TGF-beta signaling pathway	ID3;RBL1;RHOA;SMURF1;TFDP1	5	355	55	4083	0.53
ko03018	RNA degradation	ENO1;EXOSC2;PABPC1L;PATL1;WDR61	5	355	55	4083	0.53
ko05143	African trypanosomiasis	APOL1;THOP1	2	355	21	4083	0.56
ko00511	Other glycan degradation	MANBA	1	355	9	4083	0.56
ko05200	Pathways in cancer	BIRC3;BIRC5;BRAF;CASP8;CCNE1;CDC42;CDK2;E2F1;E2F2;EGLN1;FZD8;ITGA3;NFKBIA;PIK3R3;PTCH1;PTGS2;RAC3;RAD51;RARB;RHOA;SKP2;VEGFA	22	355	257	4083	0.57
ko04930	Type II diabetes mellitus	HK2;PIK3R3;PKM	3	355	34	4083	0.58
ko05320	Autoimmune thyroid disease	HLA-A;HLA-E	2	355	22	4083	0.58
ko03008	Ribosome biogenesis in eukaryotes	CSNK2A1;NOP56;POP1;PWP2;UTP14A	5	355	59	4083	0.59
ko05218	Melanoma	BRAF;E2F1;E2F2;PIK3R3	4	355	47	4083	0.59
ko05221	Acute myeloid leukemia	BRAF;PIK3R3;PIM1;PIM2	4	355	47	4083	0.59
ko00120	Primary bile acid biosynthesis	CYP7B1	1	355	10	4083	0.60
ko00500	Starch and sucrose metabolism	GYS1;HK2;UXS1	3	355	35	4083	0.60
ko04145	Phagosome	ATP6V0D2;ATP6V1G2;CORO1A;HLA-A;HLA-E;TAP1;TUBA1A;TUBA1B;TUBA1C	9	355	108	4083	0.60
ko00340	Histidine metabolism	ALDH7A1;LCMT2	2	355	23	4083	0.61
ko05020	Prion diseases	HSPA5;STIP1	2	355	23	4083	0.61
ko04510	Focal adhesion	ACTN2;BIRC3;BRAF;CDC42;COL11A1;COL6A2;FLT1;ITGA3;PAK6;PIK3R3;RAC3;RHOA;SHC2;VEGFA	14	355	168	4083	0.61
ko05323	Rheumatoid arthritis	ATP6V0D2;ATP6V1G2;FLT1;TNFRSF11A;VEGFA	5	355	61	4083	0.62
ko05340	Primary immunodeficiency	TAP1;UNG	2	355	24	4083	0.63
ko00592	alpha-Linolenic acid metabolism	FADS2	1	355	11	4083	0.63
ko00053	Ascorbate and aldarate metabolism	ALDH7A1	1	355	11	4083	0.63
ko04614	Renin-angiotensin system	THOP1	1	355	11	4083	0.63
ko03010	Ribosome	MRPL13;RPL12;RPL26;RPL36;RPS6	5	355	63	4083	0.65
ko04130	SNARE interactions in vesicular transport	USE1;VAMP2	2	355	25	4083	0.65
ko00590	Arachidonic acid metabolism	CBR3;PTGS2;TBXAS1	3	355	38	4083	0.65
ko04010	MAPK signaling pathway	BRAF;CACNB1;CDC42;DDIT3;DUSP10;DUSP3;DUSP5;GADD45A;GADD45B;MAP3K8;MKNK2;NFATC2;NR4A1;PPP3CC;PPP5C;RAC3;RELB	17	355	210	4083	0.66
ko03020	RNA polymerase	POLR3D;POLR3H	2	355	26	4083	0.67
ko05110	Vibrio cholerae infection	ATP6V0D2;ATP6V1G2;KDELR3	3	355	40	4083	0.69
ko04512	ECM-receptor interaction	COL11A1;COL6A2;HMMR;ITGA3;SDC4	5	355	66	4083	0.69
ko00600	Sphingolipid metabolism	CERK;KDSR	2	355	27	4083	0.69
ko00640	Propanoate metabolism	ALDH7A1;LDHA	2	355	27	4083	0.69
ko04973	Carbohydrate digestion and absorption	HK2;PIK3R3	2	355	27	4083	0.69
ko00140	Steroid hormone biosynthesis	CYP7B1;HSD17B3	2	355	27	4083	0.69
ko00565	Ether lipid metabolism	LPCAT1;PAFAH1B3	2	355	27	4083	0.69
ko04920	Adipocytokine signaling pathway	NFKBIA;NFKBIB;NFKBIE;PRKAB2	4	355	54	4083	0.70
ko04810	Regulation of actin cytoskeleton	ACTN2;BRAF;CDC42;CFL1;F2R;ITGA3;MYH10;PAK6;PIK3R3;RAC3;RHOA;TIAM1	12	355	155	4083	0.71
ko00983	Drug metabolism - other enzymes	TK1;UPP1	2	355	28	4083	0.71
ko04620	Toll-like receptor signaling pathway	CASP8;IRF7;MAP3K8;NFKBIA;PIK3R3	5	355	68	4083	0.72
ko04530	Tight junction	ACTN2;CDC42;CSNK2A1;EPB41;INADL;MYH10;RHOA;SPTAN1	8	355	107	4083	0.73
ko04142	Lysosome	ACP2;ATP6V0D2;CTSD;ENTPD4;MANBA;NPC1;TPP1	7	355	95	4083	0.73
ko04062	Chemokine signaling pathway	BRAF;CDC42;CXCL3;NFKBIA;NFKBIB;PIK3R3;RHOA;SHC2;TIAM1	9	355	122	4083	0.75
ko05144	Malaria	ACKR1;SDC4	2	355	30	4083	0.75
ko05100	Bacterial invasion of epithelial cells	CDC42;PIK3R3;RHOA;SHC2	4	355	58	4083	0.76
ko05412	Arrhythmogenic right ventricular cardiomyopathy (ARVC)	ACTN2;CACNB1;ITGA3;SGCG	4	355	58	4083	0.76
ko04012	ErbB signaling pathway	BRAF;HBEGF;PAK6;PIK3R3;SHC2	5	355	72	4083	0.76
ko00071	Fatty acid metabolism	ALDH7A1;HADH	2	355	31	4083	0.77
ko01040	Biosynthesis of unsaturated fatty acids	FADS2	1	355	16	4083	0.77
ko04744	Phototransduction	CALM3	1	355	16	4083	0.77
ko05410	Hypertrophic cardiomyopathy (HCM)	CACNB1;ITGA3;PRKAB2;SGCG	4	355	59	4083	0.77
ko05164	Influenza A	IFIH1;IRF7;NFKBIA;NFKBIB;PIK3R3;RNASEL;TNFRSF10B;TRIM25	8	355	112	4083	0.77
ko04610	Complement and coagulation cascades	CD55;F2R;PLAUR	3	355	46	4083	0.78
ko04974	Protein digestion and absorption	COL11A1;COL15A1;COL6A2;SLC3A2	4	355	60	4083	0.78
ko00052	Galactose metabolism	HK2	1	355	17	4083	0.79
ko04140	Regulation of autophagy	GABARAPL1	1	355	17	4083	0.79
ko05140	Leishmaniasis	NFKBIA;NFKBIB;PTGS2	3	355	47	4083	0.79
ko00480	Glutathione metabolism	IDH1;RRM2	2	355	33	4083	0.80
ko04514	Cell adhesion molecules (CAMs)	HLA-A;HLA-E;MPZ;PTPRM;SDC4;SELL	6	355	89	4083	0.80
ko00532	Glycosaminoglycan biosynthesis - chondroitin sulfate	CSGALNACT1	1	355	18	4083	0.81
ko05160	Hepatitis C	BRAF;IRF1;IRF7;NFKBIA;PIK3R3;RNASEL	6	355	91	4083	0.82
ko03060	Protein export	HSPA5	1	355	19	4083	0.82
ko00650	Butanoate metabolism	HADH	1	355	19	4083	0.82
ko03320	PPAR signaling pathway	FADS2;PLTP;SLC27A4	3	355	51	4083	0.83
ko04320	Dorso-ventral axis formation	SPIRE1	1	355	20	4083	0.84
ko00760	Nicotinate and nicotinamide metabolism	NAMPT	1	355	20	4083	0.84
ko00561	Glycerolipid metabolism	ALDH7A1;GPAM	2	355	37	4083	0.85
ko00410	beta-Alanine metabolism	ALDH7A1	1	355	21	4083	0.85
ko00020	Citrate cycle (TCA cycle)	IDH1	1	355	21	4083	0.85
ko02010	ABC transporters	ABCC3;TAP1	2	355	39	4083	0.87
ko05217	Basal cell carcinoma	FZD8;PTCH1	2	355	39	4083	0.87
ko04720	Long-term potentiation	BRAF;CALM3;PPP3CC	3	355	55	4083	0.87
ko04144	Endocytosis	CDC42;CHMP4C;CHMP6;F2R;FLT1;HLA-A;HLA-E;RHOA;SMAP1;SMURF1;VPS37D	11	355	167	4083	0.87
ko05216	Thyroid cancer	BRAF	1	355	24	4083	0.89
ko04060	Cytokine-cytokine receptor interaction	CXCL3;FLT1;IL18R1;IL20RB;TNFRSF10B;TNFRSF11A;TNFRSF6B;TNFSF9;TSLP;VEGFA	10	355	157	4083	0.89
ko05010	Alzheimer's disease	CALM3;CASP7;CASP8;ERN1;NDUFA4L2;NDUFB3;PPP3CC	7	355	118	4083	0.90
ko05145	Toxoplasmosis	BIRC3;CASP8;NFKBIA;NFKBIB;PIK3R3	5	355	90	4083	0.90
ko05213	Endometrial cancer	BRAF;PIK3R3	2	355	44	4083	0.91
ko00051	Fructose and mannose metabolism	HK2	1	355	26	4083	0.91
ko00230	Purine metabolism	ENTPD4;PFAS;PKM;POLE2;POLE;POLR3D;POLR3H;RRM2	8	355	135	4083	0.91
ko05146	Amoebiasis	ACTN2;ARG2;COL11A1;PIK3R3	4	355	78	4083	0.92
ko04975	Fat digestion and absorption	SLC27A4	1	355	28	4083	0.92
ko05012	Parkinson's disease	NDUFA4L2;NDUFB3;UBE2J1;UBE2L6	4	355	80	4083	0.93
ko05150	Staphylococcus aureus infection	KRT10	1	355	30	4083	0.94
ko00564	Glycerophospholipid metabolism	GPAM;LPCAT1;LPCAT3	3	355	66	4083	0.94
ko05414	Dilated cardiomyopathy	CACNB1;ITGA3;SGCG	3	355	66	4083	0.94
ko00190	Oxidative phosphorylation	ATP6V0D2;ATP6V1G2;NDUFA4L2;NDUFB3	4	355	83	4083	0.94
ko03022	Basal transcription factors	GTF2IRD1	1	355	31	4083	0.94
ko00350	Tyrosine metabolism	LCMT2	1	355	31	4083	0.94
ko04630	Jak-STAT signaling pathway	IL20RB;PIK3R3;PIM1;SPRED1;TSLP	5	355	100	4083	0.94
ko00830	Retinol metabolism	CYP26B1	1	355	32	4083	0.95
ko03050	Proteasome	PSMD2	1	355	32	4083	0.95
ko05142	Chagas disease (American trypanosomiasis)	CASP8;NFKBIA;PIK3R3	3	355	69	4083	0.95
ko04666	Fc gamma R-mediated phagocytosis	CDC42;CFL1;PIK3R3	3	355	70	4083	0.95
ko04664	Fc epsilon RI signaling pathway	PIK3R3;RAC3	2	355	53	4083	0.95
ko04670	Leukocyte transendothelial migration	ACTN2;CDC42;PIK3R3;RHOA	4	355	87	4083	0.95
ko04640	Hematopoietic cell lineage	CD55;ITGA3	2	355	54	4083	0.96
ko04540	Gap junction	TUBA1A;TUBA1B;TUBA1C	3	355	72	4083	0.96
ko01100	Metabolic pathways	ALDH7A1;ALG8;ARG2;ASNS;ASS1;ATP6V0D2;ATP6V1G2;B4GALNT1;BCKDHB;C1GALT1;CBR3;CPS1;CSGALNACT1;CTH;CTPS1;DHCR7;DHFR;DNMT3B;DOLK;DTYMK;DUT;ENO1;GFPT1;GPAM;HADH;HK2;HSD17B3;IDH1;IVD;KDSR;LDHA;LPCAT1;MGAT5B;MOGS;MSMO1;NDUFA4L2;NDUFB3;P4HA2;PAFAH1B3;PFAS;PKM;POLE2;POLE;POLR3D;POLR3H;PTGS2;RRM2;SAT2;SEPHS1;SHMT1;ST3GAL1;ST3GAL2;ST3GAL5;ST6GALNAC4;TBXAS1;TK1;TYMS;UAP1L1;UPP1;UXS1	60	355	828	4083	0.96
ko04340	Hedgehog signaling pathway	PTCH1	1	355	36	4083	0.96
ko04330	Notch signaling pathway	RFNG	1	355	37	4083	0.97
ko04962	Vasopressin-regulated water reabsorption	VAMP2	1	355	37	4083	0.97
ko04961	Endocrine and other factor-regulated calcium reabsorption	VDR	1	355	38	4083	0.97
ko04270	Vascular smooth muscle contraction	BRAF;CALM3;RHOA	3	355	78	4083	0.97
ko04912	GnRH signaling pathway	CALM3;CDC42;HBEGF	3	355	78	4083	0.97
ko04724	Glutamatergic synapse	DLG4;GRM8;PPP3CC;SLC38A1	4	355	98	4083	0.98
ko04070	Phosphatidylinositol signaling system	CALM3;PIK3R3	2	355	63	4083	0.98
ko04970	Salivary secretion	CALM3;VAMP2	2	355	64	4083	0.98
ko04740	Olfactory transduction	CALM3	1	355	44	4083	0.98
ko05014	Amyotrophic lateral sclerosis (ALS)	PPP3CC	1	355	45	4083	0.98
ko04260	Cardiac muscle contraction	CACNB1	1	355	47	4083	0.99
ko04730	Long-term depression	BRAF	1	355	49	4083	0.99
ko04976	Bile secretion	ABCC3	1	355	50	4083	0.99
ko04146	Peroxisome	IDH1	1	355	54	4083	0.99
ko05016	Huntington's disease	BBC3;CASP8;DLG4;NDUFA4L2;NDUFB3	5	355	135	4083	0.99
ko04971	Gastric acid secretion	CALM3	1	355	56	4083	0.99
ko04916	Melanogenesis	CALM3;FZD8	2	355	81	4083	0.99
ko04020	Calcium signaling pathway	CALM3;F2R;P2RX4;PPP3CC	4	355	124	4083	1.00
ko04972	Pancreatic secretion	RHOA	1	355	68	4083	1.00
ko04080	Neuroactive ligand-receptor interaction	F2RL2;F2R;GABBR1;GRM8;P2RX4	5	355	157	4083	1.00
ko04725	Cholinergic synapse	PIK3R3	1	355	84	4083	1.00
